# Supplementary material for: De novo transcriptome in roots of switchgrass (Panicum virgatum L.) reveals gene expression dynamic and act network under alkaline salt stress
Source: BMC Genomics. 2021 Jan 28;22:82. doi: 10.1186/s12864-021-07368-w (PMC7841905; doi:10.1186/s12864-021-07368-w)
Supplement: Supplementary file 5 — Additional file 5: Table S4. FPKM values of all unigenes. [file 12864_2021_7368_MOESM5_ESM.xlsx]

## Sheet: All_gene_expression
#ID	T01_count	T01_FPKM	T02_count	T02_FPKM	T03_count	T03_FPKM	T04_count	T04_FPKM	T05_count	T05_FPKM	T06_count	T06_FPKM	T07_count	T07_FPKM	T08_count	T08_FPKM	T09_count	T09_FPKM	T10_count	T10_FPKM	T11_count	T11_FPKM	T12_count	T12_FPKM	T13_count	T13_FPKM	T14_count	T14_FPKM	T15_count	T15_FPKM	T16_count	T16_FPKM	T17_count	T17_FPKM	T18_count	T18_FPKM
BMK_Unigene_000001	59	14.4933	59	13.045	41	13.7353	95	43.8825	127	44.8073	110	54.0399	62	21.3036	29	10.5872	51	17.4026	66	26.1805	60	23.4089	76	21.2369	89	46.3667	81	36.866	115	42.8579	21	11.6205	35	12.8059	23	13.1418
BMK_Unigene_000002	261	6.03806	228	5.10772	295	6.80584	177	4.05048	255	5.8005	193	4.16535	308	6.43257	160	3.61293	257	5.87699	462	10.2011	397	8.27952	398	8.68813	200	4.35894	239	5.12621	338	7.25418	161	3.35763	263	5.74419	281	5.94218
BMK_Unigene_000003	10	1.74508	14	1.8278	18	2.52162	2	0.563657	0	0.385194	4	0.232569	12	1.15744	5	1.87713	4	0.633658	16	2.00547	49	3.37105	24	3.02445	5	0.872339	7	0.95754	9	0.958143	11	1.76575	7	1.04231	12	1.10683
BMK_Unigene_000004	178	22.4146	179	16.7919	207	24.3091	63	5.58832	30	4.21758	62	6.12437	55	7.31963	68	6.68858	44	4.70529	158	17.7986	215	27.8693	192	24.1859	91	11.2113	62	5.98947	160	18.3194	170	12.897	92	11.8771	84	11.117
BMK_Unigene_000005	5	0.812461	2	0.314701	6	0.972269	6	0.964407	5	0.798861	15	2.27384	14	2.0537	1	0.158604	7	1.12433	0	0	0	0	0	0	1	0.153083	0	0	3	0.452239	0	0	0	0	0	0
BMK_Unigene_000006	52	11.2543	78	11.7484	54	10.7458	45	6.39532	23	3.61017	13	1.86156	23	3.45875	58	6.31056	10	2.20914	39	8.22755	52	9.71387	57	10.6949	25	4.58696	30	5.69813	46	7.62698	52	7.12337	25	5.19955	24	4.8883
BMK_Unigene_000007	20	4.08668	80	8.25884	15	2.83508	12	4.74551	15	2.88267	13	1.74048	16	3.20811	45	5.89663	14	3.1614	28	9.66638	25	6.64735	46	7.46086	21	5.10548	17	4.69493	11	2.47257	19	9.61045	18	7.71643	17	5.68451
BMK_Unigene_000008	43	2.97339	13	0.870485	85	5.86144	93	6.36125	14	0.951875	0	0	7	0.436977	33	2.2273	1	0.0683515	0	0	0	0	8	0.521986	0	0	0	0	0	0	0	0	0	0	0	0
BMK_Unigene_000009	2	0.667213	3	0.969149	0	0	1	0.329998	3	0.984066	0	0	0	0	0	0	0	0	3	0.955217	3	0.902222	6	1.88874	1	0.314289	2	0.618594	0	0	2	0.601471	3	0.944869	1	0.304942
BMK_Unigene_000010	640	28.9003	499	21.8201	586	26.389	178	7.95094	143	6.34931	117	4.92884	262	10.6807	248	10.9309	155	6.9186	367	15.8174	419	17.0567	730	31.1051	165	7.0194	167	6.99165	271	11.3529	292	11.8865	290	12.3633	274	11.3098
BMK_Unigene_000011	13	2.40938	54	9.69149	11	2.03309	4	0.733329	0	0	0	0	0	0	0	0	0	0	17	3.00716	7	1.16955	13	2.27348	1	0.174605	10	1.71832	4	0.687759	9	1.50368	0	0	0	0
BMK_Unigene_000012	109	23.6676	91	20.7463	105	20.7314	67	14.1653	46	11.8011	40	12.1037	74	12.7253	75	16.3862	63	17.4075	146	26.015	147	23.3583	139	25.2257	87	17.6827	80	14.3513	143	20.7774	66	15.909	86	18.2144	117	17.8403
BMK_Unigene_000013	919	22.2728	896	19.4554	748	16.552	972	17.8004	767	16.0675	983	18.4771	921	19.0774	848	15.0593	1036	20.0569	1112	26.0621	1023	25.2846	1126	28.1611	1026	21.6145	1344	24.6423	1009	23.97	2026	31.4799	1616	30.4646	1443	27.4104
BMK_Unigene_000014	3	0.586605	1	0.189347	0	0	0	0	0	0	0	0	0	0	0	0	0	0	2	0.373251	15	2.64407	10	1.84506	6	1.10527	6	1.08772	1	0.181401	8	1.41015	3	0.553811	3	0.536201
BMK_Unigene_000015	79	1.46883	45	0.810196	70	1.29791	88	1.61846	129	2.35831	154	2.67116	106	1.7792	33	0.598879	27	0.496217	241	4.27667	208	3.48629	130	2.28072	141	2.46977	148	2.55121	117	2.0181	102	1.70959	157	2.75587	192	3.26307
BMK_Unigene_000016	1657	37.5888	1260	27.6785	1572	35.5624	1355	30.4055	1204	26.8554	1374	29.0777	1599	32.7463	1035	22.9171	1251	28.0516	1708	36.9803	1564	31.9839	1620	34.6767	1468	31.373	1536	32.3049	1276	26.8535	1235	25.2553	1407	30.1333	1408	29.1959
BMK_Unigene_000017	2	0.516756	0	0	1	0.429444	17	2.89661	31	5.50448	22	4.74049	10	2.17705	3	1.42911	7	3.0648	6	1.97284	4	2.01867	0	0.243805	52	11.1972	8	2.95445	4	1.27841	16	2.87267	10	2.27671	10	1.49579
BMK_Unigene_000018	9	3.48627	8	3.00084	3	1.15889	11	4.2149	4	1.52352	1	0.361372	4	1.3988	10	3.78094	0	0	8	2.9577	7	2.44441	5	1.82757	7	2.55453	5	1.79568	3	1.07809	6	2.09517	3	1.09712	4	1.41632
BMK_Unigene_000019	98	5.43606	64	3.84536	80	5.45954	41	3.16533	67	4.47317	83	3.66861	26	1.3574	32	1.65577	28	1.60059	16	1.61906	21	1.32071	65	3.16497	43	2.61512	37	2.03742	53	2.53944	21	0.938379	21	1.23754	42	1.79729
BMK_Unigene_000020	69	7.08406	69	4.79158	91	6.78055	29	1.54938	24	1.96013	28	2.35789	37	2.31387	46	2.60599	16	1.54827	75	5.67403	53	4.10768	61	5.576	38	2.58234	38	2.83837	26	2.60898	59	3.46579	23	2.487	54	3.44919
BMK_Unigene_000021	555	15.9165	774	21.4947	408	11.6686	461	13.0778	277	7.81096	295	7.8925	412	10.6667	318	8.90154	240	6.80349	380	10.4013	730	18.8728	530	14.3423	497	13.4278	499	13.2678	668	17.7724	244	6.30805	279	7.55398	361	9.46335
BMK_Unigene_000022	1313	30.4098	977	21.9118	1375	31.7581	975	22.3373	1201	27.3502	1193	25.7766	1907	39.8728	1074	24.2793	1438	32.921	1437	31.7652	1292	26.9755	1446	31.6012	1236	26.9688	1356	29.1172	1872	40.2225	1382	28.8541	1508	32.9736	1581	33.4706
BMK_Unigene_000023	0	0.32434	0	0	1	0.0808617	2	0.561455	0	0.398638	0	0.642978	3	1.31762	7	0.474869	2	1.56293	7	0.270866	8	0.292387	14	0.726858	6	0.687506	4	1.20282	3	0.865072	7	1.71774	1	2.90897	5	1.48236
BMK_Unigene_000024	5	1.23839	4	0.95936	6	1.48197	31	7.59495	11	2.67885	10	2.31059	6	1.34157	7	1.69226	0	0	10	2.36392	14	3.12588	8	1.86966	10	2.33335	20	4.59259	0	0	23	5.13528	13	3.03981	2	0.452792
BMK_Unigene_000025	1	0.122723	0	0	0	0	0	0	25	3.01672	6	0.686933	22	2.4374	0	0	4	0.485234	13	1.52271	4	0.442532	5	0.579005	1	0.115617	2	0.227561	6	0.683112	1	0.110631	8	0.926899	0	0
BMK_Unigene_000026	0	0	0	0	6	0.501591	49	4.06321	42	3.4619	11	0.860252	2	0.151357	0	0	1	0.082863	0	0	0	0	1	0.079101	0	0	3	0.233162	0	0	0	0	0	0	0	0
BMK_Unigene_000027	5	1.12892	5	1.09319	0	0	7	1.56339	11	2.44204	18	3.79142	0	0	3	0.661143	11	2.45499	10	2.15496	21	4.27434	22	4.68706	19	4.04147	12	2.51197	28	5.86495	24	4.88487	15	3.19742	23	4.74681
BMK_Unigene_000028	13	2.38772	12	2.13431	15	2.74748	2	0.363368	10	1.80596	3	0.685389	3	0.497438	24	4.30263	3	0.544661	4	0.701208	12	1.98692	13	2.25305	6	1.38428	12	2.04345	1	0.170394	17	2.81475	1	0.173403	6	1.00734
BMK_Unigene_000029	15	1.19796	28	1.74008	16	1.03175	0	0	1	0.267706	1	0.558791	2	0.0983166	6	0.318899	1	0.0538251	5	0.415773	22	1.2763	5	1.07901	2	0.307798	2	0.252424	2	0.404133	2	0.196349	8	0.873946	11	0.647061
BMK_Unigene_000030	32	2.27433	27	1.85824	27	1.91368	2	0.140608	10	0.69883	0	0	18	1.15492	8	0.554977	17	1.19431	1	0.0678342	0	0	2	0.134128	0	0	5	0.329468	0	0	3	0.192209	0	0	1	0.0649658
BMK_Unigene_000031	17	0.963596	17	0.899779	11	1.02958	3	0.170209	15	0.7106	0	0.12842	25	1.70874	3	0.436679	8	0.544279	48	3.08753	60	3.56774	41	2.59784	13	1.26443	26	1.4677	5	0.223486	6	0.651488	23	1.46206	31	1.9818
BMK_Unigene_000032	15	2.01314	17	2.20936	22	2.94448	33	4.38101	22	2.90318	22	2.7545	15	1.8174	24	3.14396	27	3.58189	0	0	0	0	0	0	0	0	0	0	10	1.24508	0	0	0	0	0	0
BMK_Unigene_000033	2	0.760313	1	0.368126	3	1.13733	0	0	1	0.373793	0	0	3	1.02958	0	0	2	0.751548	4	1.45134	0	0	2	0.717428	1	0.358143	2	0.704909	0	0	4	1.37079	2	0.717808	8	2.77993
BMK_Unigene_000034	34	10.3744	60	12.4898	25	9.4604	71	16.8725	68	17.0472	100	15.6074	19	9.28133	122	22.7155	28	8.26853	40	31.6676	33	28.1414	28	16.8446	32	22.5411	36	23.1796	24	14.8703	19	15.4606	20	18.5741	28	23.4512
BMK_Unigene_000035	82	10.2642	106	8.61416	137	12.8139	108	8.16016	99	9.75599	151	11.9162	84	8.61416	114	9.9073	97	8.45492	63	8.70802	88	9.01313	75	9.50592	112	9.38334	91	10.4679	70	7.65308	72	5.89441	78	7.03451	69	6.74134
BMK_Unigene_000036	262	31.436	321	38.0054	245	28.5945	501	50.2718	247	28.4276	276	28.2159	337	34.1414	582	64.6685	324	40.8665	137	22.139	299	47.1029	168	34.5168	206	26.3849	158	23.3162	223	25.5845	258	39.7598	204	36.019	207	34.3077
BMK_Unigene_000037	1764	43.5058	1569	37.4719	1700	41.8119	1360	33.179	1778	43.117	1950	44.8662	1922	42.7936	1258	30.2838	1420	34.6179	2265	53.3166	1945	43.244	1621	37.724	1480	34.3878	1725	39.4438	1987	45.4633	1339	29.77	1546	35.9976	1457	32.8466
BMK_Unigene_000038	6	0.531313	10	0.857499	9	0.794775	0	0	0	0	6	0.495664	0	0	1	0.0864333	0	0	0	0	0	0	0	0	0	0	0	0	594	48.7978	0	0	0	0	0	0
BMK_Unigene_000039	0	0.604214	2	0.319142	1	0.0547773	0	0.217337	0	0.108018	0	0.153729	0	0	0	0.857827	0	0	1	0.524257	6	1.48551	12	1.03661	3	0.413982	22	1.73148	3	0.50958	1	0.495162	5	0.363004	10	1.45606
BMK_Unigene_000040	4	0.407649	4	0.394749	3	0.304895	0	0	4	0.400825	40	3.80297	0	0	6	0.596842	37	3.72729	0	0	0	0	0	0	0	0	0	0	0	0	0	0	2	0.19243	12	1.11787
BMK_Unigene_000041	11	3.01701	7	1.85916	8	2.18815	0	0	2	0.539365	4	1.02348	3	0.742818	0	0	6	1.62667	9	2.35599	5	1.48352	4	1.03521	0	0	1	0.254288	1	0.254448	3	0.741746	5	1.2947	3	0.752121
BMK_Unigene_000042	8	0.738001	0	0	0	0	123	11.224	38	3.44682	11	0.946665	10	0.832806	0	0	0	0	0	0	0	0	1	0.0870468	0	0	0	0	0	0	1	0.0831604	1	0.0870929	3	0.252971
BMK_Unigene_000043	1195	21.7254	1022	17.7016	1036	18.6699	831	15.0827	675	12.1787	789	13.2285	1286	19.703	686	13.2292	695	12.2714	1136	18.1537	1675	25.2835	1463	23.5092	1034	16.6314	1117	17.9248	1716	26.2966	910	15.2212	1103	18.8845	1064	17.0347
BMK_Unigene_000044	137	16.4238	212	21.3548	138	15.6097	39	3.43229	29	2.57776	61	6.83369	18	1.80986	54	6.1715	11	1.14328	112	25.905	130	23.9812	121	29.758	92	16.4898	51	11.2237	87	10.8731	68	17.0298	42	15.2145	82	20.8626
BMK_Unigene_000045	0	0	3	0.611963	0	0	11	2.29212	0	0	0	0	0	0	0	0	0	0	15	3.01583	0	0	7	1.3914	11	2.18301	6	1.17182	0	0	0	0	0	0	0	0
BMK_Unigene_000046	0	0	5	0.916055	0	0	3	0.561455	6	1.11619	3	0.529511	0	0	1	0.184671	0	0	19	3.43097	20	3.41118	0	0	0	0	2	0.350823	5	0.87761	0	0	0	0	0	0
BMK_Unigene_000047	25	3.80323	28	5.48958	23	4.50838	30	2.9103	43	4.37459	49	3.68194	16	2.26737	36	3.64219	39	3.05007	4	2.53411	8	5.30455	2	5.55235	1	0.878849	2	2.39508	10	2.92917	0	1.55252	0	1.49044	1	1.57424
BMK_Unigene_000048	9	1.06148	5	0.571048	8	0.940936	10	1.16666	4	0.46387	1	0.110028	4	0.425897	10	1.1512	8	0.932657	5	0.562838	8	0.85058	5	0.556447	0	0	0	0	14	1.53183	1	0.106321	3	0.334045	0	0
BMK_Unigene_000049	47	25.3617	45	21.8352	48	34.4142	74	115.89	73	115.938	128	142.685	132	174.041	53	99.5327	80	271.874	46	24.0969	25	17.9153	54	26.2833	69	189.27	129	175.917	88	71.0095	76	150.02	85	139.539	67	142.377
BMK_Unigene_000050	23	2.83411	6	0.980151	19	3.17959	1	0.600739	0	0.497619	0	0.519347	2	0.502571	1	0.493981	2	0.200103	15	1.20758	20	1.73368	35	4.05913	6	0.381428	7	1.07919	9	0.563409	4	0.821203	3	0.860036	13	0.740168
BMK_Unigene_000051	47	2.74906	45	2.26769	28	1.54843	18	1.00716	58	2.00225	33	1.16357	36	1.51664	32	1.49071	33	1.20772	81	2.45374	62	1.90457	67	2.69008	39	1.31892	43	1.32157	40	1.41686	40	1.23909	56	1.87444	56	2.14057
BMK_Unigene_000052	41	1.97673	44	1.81015	59	1.88558	51	6.09984	63	4.52108	70	4.55012	12	3.14233	14	1.97138	19	1.65661	142	5.45491	151	5.15228	257	7.13656	244	8.11706	201	8.7252	33	2.55144	129	4.10625	164	4.341	166	5.73489
BMK_Unigene_000053	233	5.05144	302	6.34017	268	5.79424	126	2.70213	152	3.2402	133	2.68997	161	3.1511	155	3.27999	157	3.36452	197	4.07635	303	5.92188	264	5.40069	220	4.49341	216	4.34164	274	5.51092	131	2.56024	146	2.98833	162	3.21038
BMK_Unigene_000054	3	0.197043	0	0.114485	3	0.235801	0	0	5	0.309992	3	0.257351	20	0.996155	2	0.153863	4	0.272681	21	0.940325	44	2.62894	32	1.52462	4	0.22276	5	0.328833	25	1.35272	10	0.710512	4	0.297644	8	0.468293
BMK_Unigene_000055	293	6.97581	260	5.99425	342	8.11999	543	12.788	484	11.3303	619	13.7485	514	11.0476	234	5.43782	217	5.10683	396	8.99846	415	8.90703	226	5.07717	604	13.5475	513	11.3236	531	11.7283	179	3.84175	272	6.1138	294	6.39818
BMK_Unigene_000056	6	0.543081	1	0.0876492	13	1.17343	11	0.984877	3	0.266995	39	3.29317	11	0.89884	1	0.0883476	21	1.87887	0	0	1	0.0815963	0	0	4	0.341088	0	0	0	0	0	0	0	0	0	0
BMK_Unigene_000057	28	11.5962	65	9.43908	57	12.6816	88	18.3421	73	14.3215	60	13.3267	59	13.0479	29	11.9749	45	8.41693	77	12.4045	84	11.6658	100	15.4881	112	17.4162	109	17.2435	71	12.8888	37	9.84759	72	12.5346	60	12.4945
BMK_Unigene_000058	176	26.8672	242	21.6533	204	24.2162	282	29.2596	179	28.2444	242	34.1101	140	24.3128	157	18.7198	118	21.6598	169	25.2761	207	27.1468	204	32.3044	250	33.0175	244	31.2259	252	38.6359	270	24.6242	230	25.95	194	24.6953
BMK_Unigene_000059	3	0.503493	6	0.975119	19	3.18001	4	0.664062	0	0	0	0	0	0	0	0	0	0	52	8.32954	16	2.42075	2	0.316729	0	0	0	0	0	0	0	0	0	0	0	0
BMK_Unigene_000060	0	0	7	1.80466	3	0.796501	5	1.31677	0	0	4	0.99348	6	1.44208	1	0.259863	0	0	6	1.52461	5	1.20002	2	0.502433	1	0.250817	3	0.740499	1	0.246989	0	0	0	0	0	0
BMK_Unigene_000061	50	35.5355	57	38.2366	50	28.8446	43	19.8186	59	26.4383	60	27.6604	60	26.2757	56	28.1928	54	35.4446	68	27.6832	63	27.1649	56	24.3258	78	25.1985	68	24.6862	47	27.7123	156	43.881	104	39.5622	108	40.0914
BMK_Unigene_000062	1480	42.3105	2286	63.2845	1128	32.1587	657	18.5793	752	21.1384	704	18.7757	863	22.2728	692	19.3097	683	19.3006	1112	30.3415	1849	47.652	1406	37.9278	817	22.004	814	21.5751	913	24.2143	711	18.3234	672	18.1373	716	18.7103
BMK_Unigene_000063	33	7.20477	33	5.12863	45	7.23252	20	3.51622	27	3.14331	12	2.40366	38	4.24284	15	3.95862	31	3.5137	32	5.76076	30	4.47337	37	6.37068	27	3.05665	42	4.82182	42	5.04618	29	4.25822	44	4.88752	35	4.53585
BMK_Unigene_000064	0	0	1	0.289916	6	1.7914	1	0.296152	0	0	2	0.558605	0	0	0	0	0	0	4	1.14299	7	1.88927	12	3.39004	6	1.69232	0	0	2	0.555498	5	1.34945	2	0.565306	3	0.820997
BMK_Unigene_000065	3	0.272748	5	0.616274	3	0.271997	6	0.629529	15	1.34091	8	1.01779	4	0.328305	11	1.06489	5	0.449341	36	3.12385	15	1.22939	19	1.62997	3	0.342606	7	0.590038	16	1.5182	14	1.5572	1	0.0858335	6	0.498625
BMK_Unigene_000066	59	2.00603	71	2.2979	85	2.92757	18	0.677577	47	1.85218	16	0.547737	114	3.11401	39	1.33719	62	1.91036	36	1.30755	33	1.10269	28	1.20037	67	1.59026	58	1.51964	121	3.08658	75	2.29355	73	2.10175	53	1.72186
BMK_Unigene_000067	3	0.914929	1	0.759408	6	0.868961	3	0.301677	1	0.813936	0	0.0812895	0	0.275323	4	0.722934	0	0.172263	5	0.374245	9	1.37465	10	1.68553	5	0.246271	7	0.605899	3	0.808374	1	0.117825	2	0.246794	5	0.199122
BMK_Unigene_000068	93	2.19623	94	1.8977	110	2.35866	86	2.12234	69	1.99335	90	2.11191	87	1.75392	36	0.824493	49	1.25245	85	2.30578	96	2.36061	114	2.78971	103	2.80118	92	2.2868	109	2.89949	75	1.50772	72	1.80231	98	1.99208
BMK_Unigene_000069	1180	250.326	1189	206.809	1747	318.721	3366	934.795	8271	1479.64	7004	1432.96	5341	855.885	4223	783.333	7341	1325.29	3939	700.524	1150	158.435	2662	416.884	2997	639.023	5118	904.745	4194	718.129	8417	1657.44	9191	1677.93	10048	1690.28
BMK_Unigene_000070	7	0.453716	17	1.06701	11	0.711018	8	0.512923	46	2.93165	8	0.48374	0	0	0	0	4	0.256277	0	0	0	0	11	0.672766	0	0	0	0	0	0	0	0	68	4.16112	134	7.93912
BMK_Unigene_000071	0	0	0	0	3	0.225785	35	2.61286	84	6.23333	20	1.40812	20	1.36263	0	0	3	0.223799	0	0	0	0	0	0	0	0	0	0	4	0.280057	0	0	0	0	0	0
BMK_Unigene_000072	0	0	0	0	1	0.198801	1	0.197194	6	1.17608	6	1.11585	13	2.33958	16	3.11328	28	5.51746	0	0	0	0	0	0	0	0	0	0	5	0.924701	0	0	0	0	0	0
BMK_Unigene_000073	214	5.38184	322	7.84166	64	1.60509	42	1.04482	74	1.82986	74	1.73614	156	3.54176	19	0.466394	164	4.07686	61	1.46418	58	1.31493	319	7.56997	127	3.00895	88	2.05183	23	0.536611	32	0.725466	41	0.973457	14	0.321831
BMK_Unigene_000074	32	6.98149	7	5.07976	11	4.6928	2	3.16683	0	3.67883	0	3.45444	7	3.37768	11	4.81905	0	3.16455	1	7.03152	2	7.47594	2	7.93437	1	3.9972	3	3.54035	0	5.29597	11	4.17254	11	6.29987	3	6.83996
BMK_Unigene_000075	7	1.08336	10	1.39877	15	1.80063	6	0.8335	15	1.77538	2	0.224594	11	1.19536	33	3.87728	2	0.237972	0	0	1	0.651088	0	0.113584	0	0	0	0	0	0	1	0.108513	0	0	0	0
BMK_Unigene_000076	559	14.2024	419	10.3086	446	11.3002	423	10.6308	405	10.1175	382	9.05419	566	12.982	400	9.91954	468	11.7533	671	16.2712	705	16.1472	720	17.2611	577	13.8108	564	13.2853	726	17.112	517	11.841	575	13.7922	583	13.5394
BMK_Unigene_000077	34	25.0157	34	23.1289	20	21.729	42	25.9627	25	16.6488	36	19.1477	36	19.9707	24	20.5858	30	12.9556	52	24.4156	72	33.1372	66	33.7435	39	20.778	39	18.7208	64	34.6878	28	16.4034	38	18.6237	33	18.7917
BMK_Unigene_000078	5	0.498984	4	0.386555	0	0	0	0	0	0	2	0.186202	3	0.360374	18	1.75336	305	30.0872	0	0	0	0	0	0	0	0.0940179	0	0	2	0.185166	0	0	12	1.13061	4	0.364887
BMK_Unigene_000079	8712	453.544	11866	598.191	8741	453.8	21626	1113.66	16824	861.19	15868	770.655	25616	1203.9	33350	1694.65	22148	1139.73	12759	633.963	33101	1553.46	19951	980.058	29785	1460.81	31998	1544.42	51239	2474.66	43630	2047.56	52780	2594.1	65840	3133.09
BMK_Unigene_000080	119	10.2835	167	13.9672	90	10.2552	31	2.77425	16	1.64145	53	4.36068	26	2.59218	80	6.71334	20	2.77226	118	9.75117	178	13.9658	172	15.2483	96	7.80072	80	6.00526	105	7.80556	153	10.113	106	7.50209	90	6.83627
BMK_Unigene_000081	12	1.92253	4	1.15727	9	4.14538	2	0.102797	5	0.306543	16	2.85996	29	6.66097	0	0	9	1.02723	0	0.198371	0	0	0	0	3	0.97903	0	0	7	2.07279	0	0	1	0.0490555	0	0
BMK_Unigene_000082	46	9.70257	30	7.93174	49	8.7293	8	3.44262	13	2.4196	22	3.47632	11	4.06223	32	5.21559	3	2.95367	15	5.03286	14	7.0037	15	9.28799	14	3.84176	6	3.25926	19	5.02242	18	4.15144	12	4.91196	3	4.17737
BMK_Unigene_000083	68	16.9649	56	15.3639	25	11.6441	39	9.87406	28	8.59933	40	8.7356	45	9.23883	52	11.5756	25	8.96174	54	14.4875	84	18.1005	59	16.2024	18	9.77068	30	8.55418	82	15.0377	37	11.31	74	12.6013	43	9.56381
BMK_Unigene_000084	83	2.76555	81	2.6135	78	2.59179	54	1.77981	41	1.34325	42	1.30554	58	1.74465	42	1.36595	70	2.3055	122	3.8798	178	5.34664	159	4.99904	83	2.6054	99	3.0583	91	2.81293	93	2.79342	96	3.01988	44	1.3401
BMK_Unigene_000085	0	0	0	0	0	0	0	0	0	0	30	4.24395	0	0	0	0	2	0.299783	4	0.578919	415	56.7307	234	33.4822	0	0	0	0	148	20.8204	0	0	4	0.572648	0	0
BMK_Unigene_000086	2	0.70765	1	0.342629	3	1.05855	2	0.699996	6	2.08741	0	0	9	2.8748	0	0	3	1.04924	0	0	1	0.318968	0	0	0	0	0	0	2	0.656498	0	0	0	0	0	0
BMK_Unigene_000087	2163	59.8882	2333	62.5509	2580	71.2372	5570	152.551	5131	139.687	10226	264.187	19401	484.937	18618	503.152	27982	765.822	974	25.7389	660	16.4735	1910	49.9004	2884	75.227	7301	187.416	2641	67.8371	18414	459.602	17897	467.822	20940	529.96
BMK_Unigene_000088	56	4.27365	29	2.14311	62	4.71852	68	5.1333	47	3.52677	22	1.56628	13	0.895636	8	0.595913	12	0.905226	23	1.67527	16	1.10075	59	4.24863	50	3.5948	31	2.19338	14	0.991183	35	2.40785	11	0.792537	15	1.04637
BMK_Unigene_000089	22	1.68208	48	3.55385	16	1.21996	1	0.075631	1	0.0751781	2	0.142656	7	0.483168	2	0.149257	2	0.151153	9	0.656767	11	0.758182	7	0.505018	0	0	0	0	20	1.41862	0	0	4	0.288735	0	0
BMK_Unigene_000090	31	2.41181	44	3.30861	24	2.13793	7	0.795241	9	0.856353	6	0.749996	6	1.14914	2	0.326959	2	0.397335	13	1.34278	4	1.44947	4	1.13789	9	0.94673	3	0.745355	6	1.30519	6	0.785116	0	0.442746	7	0.979812
BMK_Unigene_000091	0	0	0	0	3	0.450324	0	0	0	0	0	0	0	0	0	0	0	0	34	4.88457	27	3.66372	1	0.142032	0	0	0	0	0	0	0	0	0	0	0	0
BMK_Unigene_000092	3	0.649416	4	0.359352	7	0.647628	0	0	9	0.820986	0	0	22	2.01008	9	0.814984	20	1.92579	0	0	5	0.41817	9	0.962949	0	0	2	0.172027	1	0.172135	5	0.418162	2	0.175174	1	0.0848021
BMK_Unigene_000093	106	26.2437	61	24.2287	65	21.6247	65	15.7299	52	16.4011	47	12.3452	47	11.4445	54	17.1495	31	12.8607	59	22.7129	92	29.9738	112	30.3247	51	15.6097	41	13.0936	36	15.6809	75	17.1419	54	16.5877	46	13.2141
BMK_Unigene_000094	0	0	0	0	0	0	0	0	1	0.135523	0	0	0	0	7	0.941729	56	7.62955	0	0	0	0	0	0	0	0	0	0	8	1.02294	0	0	0	0	0	0
BMK_Unigene_000095	18	6.23392	23	7.7135	2	0.690751	0	0	5	1.70266	0	0	0	0	1	0.338042	3	1.02701	2	0.661096	16	4.99536	2	0.653589	3	0.978822	12	3.85311	0	0	2	0.624408	2	0.653935	0	0
BMK_Unigene_000096	10	1.38132	0	0.652491	1	0.503969	8	0.966461	15	1.82197	17	1.16292	9	1.70324	0	0.394615	12	1.4986	9	0.482333	0	0.364459	1	0.540437	2	0.412617	4	0.843363	0	0.781384	4	0.911131	1	0.699759	0	0.523529
BMK_Unigene_000097	20	16.115	12	11.5863	25	14.2432	10	6.69081	24	5.85584	19	3.771	20	9.17163	2	7.41753	19	5.62051	46	11.9856	58	15.5234	58	14.85	57	8.50486	49	8.46972	32	11.1751	38	4.76139	60	9.33706	54	9.38502
BMK_Unigene_000098	10	3.37742	1	0.327055	2	0.673624	1	0.334089	2	0.664177	4	1.26032	1	0.304903	0	0	1	0.333849	0	0	7	2.13128	1	0.318692	4	1.27274	1	0.313131	7	2.1933	9	2.74017	0	0	2	0.617444
BMK_Unigene_000099	54	2.71643	52	2.86355	52	2.91469	208	8.84344	335	14.1324	204	8.11575	8	0.434587	96	5.16862	35	1.8354	28	1.11583	20	1.17791	67	2.88767	47	1.87886	31	1.17954	58	2.71147	17	0.774928	6	0.422018	9	0.660044
BMK_Unigene_000100	357	74.2257	361	68.8261	338	72.4357	433	92.0915	367	81.1471	444	82.5396	308	63.6596	275	55.2353	274	49.5051	423	85.6811	351	62.401	267	51.4527	410	75.2809	451	81.401	368	79.1579	328	52.367	341	64.0997	351	61.3349
BMK_Unigene_000101	4552	164.297	6620	231.609	3652	131.435	4255	152.03	4508	160.234	5348	180.125	4895	159.589	2907	102.416	2675	95.9086	3062	105.516	5004	163.263	2080	70.861	5501	187.201	3346	111.928	2757	92.2889	902	29.329	1011	34.4277	1325	43.6856
BMK_Unigene_000102	5	0.358796	8	0.555907	0	0	0	0	1	0.0705579	3	0.200833	0	0	1	0.0700421	0	0	15	1.02734	42	2.71696	10	0.677116	40	2.70415	39	2.59467	1	0.066572	9	0.582196	5	0.338737	3	0.19678
BMK_Unigene_000103	4	2.12848	0	1.44279	2	3.39619	2	0.947455	6	2.51142	0	1.48925	1	0.384305	0	1.35041	0	0.420789	0	1.92992	1	0.383758	1	4.61938	0	1.10287	3	3.84809	0	3.45559	0	0.287813	0	0.803795	0	0.0972795
BMK_Unigene_000104	951	25.8063	760	19.9707	1178	31.8782	1625	43.619	854	22.7862	657	16.6321	1846	45.2225	2341	62.0053	1003	26.9037	553	14.3224	1145	28.0097	510	13.0588	1234	31.5468	1549	38.9707	950	23.9157	1648	40.3137	1561	39.9912	1505	37.3305
BMK_Unigene_000105	48	5.90845	49	5.84068	81	9.94306	13	1.5829	51	6.17265	6	0.689002	41	4.5561	63	7.56929	25	3.04185	55	6.46162	120	13.3159	129	14.9833	79	9.16123	30	3.42369	42	4.79619	63	6.99074	48	5.57814	52	5.85084
BMK_Unigene_000106	2	0.177875	0	0	0	0	123	10.821	67	5.85907	0	0	0	0	0	0	0	0	0	0	0	0	0	0	0	0	1	0.0824568	1	0.0825087	0	0	0	0	4	0.325183
BMK_Unigene_000107	7	0.832229	14	0.805893	23	1.22307	3	0.173311	5	0.215341	3	0.286038	3	0.237256	3	0.171014	3	0.25978	16	0.919725	61	3.00096	15	0.950611	9	0.536446	0	0.162439	11	0.975247	7	0.552798	12	0.496234	19	0.800758
BMK_Unigene_000108	3023	98.951	2517	79.7811	2980	97.2749	1515	49.0537	2200	70.8065	1872	57.1643	2017	59.6026	1790	57.1896	991	32.0642	2423	75.6975	1461	43.1112	1792	55.3485	1833	56.5247	1343	40.7567	1770	53.7489	1318	38.8908	1426	44.0674	1571	47.0046
BMK_Unigene_000109	596	47.6249	1522	125.014	59	8.51547	170	12.4833	598	44.0444	323	25.0204	1533	103.28	1100	90.3459	1412	100.167	1035	89.784	1561	139.155	97	9.59314	159	12.9112	173	16.1615	125	9.34415	1632	137.919	1531	127.895	1798	140.861
BMK_Unigene_000110	70	2.37503	29	1.32554	58	2.6135	127	2.29147	176	3.77324	95	2.08469	138	2.16522	131	2.32962	153	3.33065	228	3.56212	448	6.45478	858	12.4749	753	10.5702	401	5.98759	424	6.28442	279	4.56678	370	5.78788	327	5.07981
BMK_Unigene_000111	804	15.5205	750	14.0199	686	13.2062	356	6.79793	395	7.49748	351	6.32111	469	8.17334	358	6.74551	573	10.9337	799	14.7212	720	12.5297	935	17.0495	537	9.8024	569	10.2015	916	16.4044	657	11.4331	597	10.8803	626	11.046
BMK_Unigene_000112	13	1.41672	31	3.27142	5	0.54339	2	0.215599	10	1.07154	1	0.101666	1	0.0983821	1	0.106371	0	0	12	1.24815	25	2.45605	6	0.616988	8	0.821341	2	0.202074	10	1.01101	1	0.0982402	3	0.308657	4	0.398457
BMK_Unigene_000113	25	1.73838	51	2.69919	37	2.12215	15	0.741194	28	0.913578	9	0.615141	26	1.00114	33	1.37498	28	1.06655	65	3.23251	62	3.35039	91	4.44019	58	2.59775	59	2.72322	51	2.44688	67	2.91803	57	3.19749	46	1.94516
BMK_Unigene_000114	1643	35.8964	1155	24.436	1496	32.5947	1033	22.3249	1099	23.6091	1280	26.0891	2526	49.8222	1411	30.09	2641	57.0356	1266	26.3993	1595	31.4146	1907	39.3142	1146	23.588	1375	27.852	2008	40.6997	2296	45.2204	2178	44.9249	2188	43.6961
BMK_Unigene_000115	289	6.62395	327	7.25775	268	6.12571	163	3.69559	133	2.99736	146	3.12183	285	5.89713	223	4.98892	147	3.33044	291	6.36588	424	8.76078	403	8.71586	193	4.16745	216	4.59002	308	6.54914	240	4.95884	311	6.7297	327	6.85092
BMK_Unigene_000116	0	0.229267	3	1.11006	6	0.685907	6	0.907147	0	0.901716	1	0.213884	1	0.206975	0	0.11189	0	0.113312	1	0.43764	2	1.0334	3	0.649006	4	0.539977	1	0.31884	10	1.70155	2	0.310015	5	0.757574	3	0.314351
BMK_Unigene_000117	3	7.68966	37	16.514	7	5.75136	4	3.86458	6	2.49999	4	1.73557	7	5.15051	9	8.29254	6	6.74284	23	3.96558	55	13.5847	30	9.7721	8	3.79745	18	3.67965	8	4.60246	24	7.5469	20	4.68372	8	4.25137
BMK_Unigene_000118	57	3.72392	139	8.7665	9	0.576258	5	0.317555	2	0.189392	28	1.67713	0	0	10	0.752031	538	34.5886	0	0	1	0.0578802	0	0	0	0	0	0	0	0	0	0	0	0.0606161	2	0.117377
BMK_Unigene_000119	7	6.41236	14	7.90854	7	6.49014	11	3.3135	20	4.79934	4	3.8095	8	3.77285	5	3.73667	10	4.22563	4	4.53685	10	7.27612	4	7.34509	0	3.90714	2	5.1465	1	8.16855	8	4.34258	5	6.4153	2	6.09467
BMK_Unigene_000120	36	3.18788	24	2.058	32	2.82587	13	1.13873	20	1.7414	15	1.23916	10	0.799422	6	0.5186	13	1.13791	37	3.12714	55	4.39056	78	6.51748	29	2.41931	131	10.755	52	4.27186	88	7.02476	84	7.02254	92	7.44679
BMK_Unigene_000121	11	3.17693	9	2.51705	4	1.15206	5	1.42844	12	3.40772	2	0.538866	4	1.04292	9	2.53711	5	1.42741	5	1.37826	7	1.82251	9	2.45269	4	1.08835	6	1.6066	9	2.41141	1	0.260354	3	0.817996	1	0.263995
BMK_Unigene_000122	1944	42.9317	2485	53.1426	1626	35.81	1309	28.5955	1205	26.166	1615	33.2729	2382	47.4898	1999	43.09	1558	34.0106	1532	32.2914	2979	59.3274	1623	33.8418	1442	30.0014	1984	40.6428	2107	43.2088	1570	31.2558	1539	32.0875	1574	31.7737
BMK_Unigene_000123	443	16.5258	583	21.0602	384	14.2854	604	22.288	419	15.3688	448	15.591	442	14.8853	317	11.5425	272	10.0298	425	15.1319	648	21.7917	469	16.5089	470	16.5177	499	17.2584	491	16.9924	300	10.0886	313	11.0235	332	11.3208
BMK_Unigene_000124	61	2.89533	35	1.60868	91	4.30736	28	1.31463	42	1.96013	73	3.23242	7	0.299946	5	0.231643	65	3.04962	0	0	0	0	0	0	11	0.491874	0	0	23	1.01277	0	0	0	0	0	0
BMK_Unigene_000125	33	6.15386	69	8.56099	70	8.12493	0	0	0	0.426116	0	0	16	1.56493	19	2.3688	12	1.79917	2	0.579073	18	3.12541	9	1.39035	1	0.16331	7	0.562507	55	5.38739	19	2.10961	22	3.76411	14	1.90144
BMK_Unigene_000126	0	0	2	0.35976	1	0.185247	2	0.367498	1	0.182649	7	1.21306	0	0	2	0.362627	0	0	16	2.8367	29	4.85628	0	0	0	0	0	0	14	2.41263	0	0	2	0.350747	0	0
BMK_Unigene_000127	1	1.8456	16	2.55314	0	1.76539	0	0.409836	0	0.222209	0	0.140552	2	0.238021	4	0.73528	29	1.22863	0	1.00657	7	1.76564	2	1.77704	9	0.390326	0	1.11746	2	0.594024	0	1.49398	0	0.85343	0	0.516433
BMK_Unigene_000128	40	2.55617	75	4.64116	5	0.38237	0	0.063213	36	2.26204	10	0.596166	0	0	168	10.479	162	10.2332	0	0	0	0	0	0	0	0	1	0.0592477	0	0	2	0.115215	165	9.95474	345	20.1526
BMK_Unigene_000129	333	4.68617	348	4.74229	256	3.59266	146	2.03237	79	1.09312	116	1.52289	98	1.24502	135	1.85434	74	1.02937	323	4.33833	700	8.88035	674	8.94994	272	3.60609	167	2.17887	544	7.10211	240	3.04463	254	3.37461	189	2.43118
BMK_Unigene_000130	8	0.490893	21	1.24782	13	0.795504	29	1.76024	55	3.31839	23	1.31662	17	0.941721	18	1.07808	2	0.121308	18	1.05418	6	0.331899	1	0.0579005	20	1.15617	26	1.47915	5	0.28463	6	0.331893	5	0.289656	5	0.280446
BMK_Unigene_000131	14	0.7859	5	0.271797	2	0.111962	12	0.666342	10	0.55196	8	0.418954	5	0.253388	20	1.09585	5	0.277443	77	4.1255	1	0.0506054	0	0	0	0	5	0.260226	4	0.208312	4	0.202418	18	0.953954	4	0.205249
BMK_Unigene_000132	12	1.92401	19	3.0455	17	3.06257	11	2.4156	11	2.72857	18	3.72791	6	1.63673	5	0.686184	7	1.93841	114	8.26356	33	4.26946	90	9.11237	54	7.21555	83	7.10095	40	3.70718	66	4.73634	28	3.10893	60	4.53202
BMK_Unigene_000133	183	16.1262	177	16.2869	125	9.86269	37	4.2372	23	3.22081	56	3.90797	22	3.07089	16	4.98036	11	3.01995	40	9.28898	89	13.8277	116	11.9475	27	9.05018	39	11.1258	20	2.27915	52	11.3856	16	10.5859	25	8.92498
BMK_Unigene_000134	0	0	1	0.0953581	0	0	0	0	0	0	7	0.643069	0	0	9	0.865062	125	12.1674	0	0	0	0	0	0	0	0	0	0	0	0	0	0	3	0.278907	8	0.720103
BMK_Unigene_000135	197	11.8754	192	9.68805	171	10.29	106	5.4597	97	5.03855	111	4.7263	155	8.70669	100	4.19645	111	5.54766	324	16.569	389	18.7713	344	16.3698	221	10.5419	221	10.8593	333	15.9757	223	10.0873	240	11.6284	242	11.3755
BMK_Unigene_000136	28	2.7909	17	1.64086	29	2.88262	145	14.2966	35	3.43023	58	5.39326	11	0.98982	13	1.26477	2	0.197052	65	6.18367	19	1.70725	1	0.094053	0	0	0	0	24	2.21928	0	0	19	1.78795	33	3.00665
BMK_Unigene_000137	388	10.6454	53	1.40812	604	16.5261	1593	43.2337	1285	34.6659	742	18.992	3113	77.1056	632	16.925	1024	27.7712	3151	82.5134	445	11.0065	267	6.91238	293	7.57341	1523	38.741	484	12.3194	383	9.47281	570	14.7646	723	18.1322
BMK_Unigene_000138	2	0.908151	4	1.17255	3	1.50942	2	0.898328	33	11.906	23	8.18977	5	2.73284	3	2.06832	6	3.88996	15	5.20063	2	1.09158	6	2.85643	3	2.85188	7	4.49053	3	1.68501	3	2.18312	5	2.85794	18	6.08754
BMK_Unigene_000139	29	5.85372	59	8.92574	50	6.9267	111	12.8339	124	17.396	99	14.6712	96	12.0283	248	35.2626	110	16.8405	497	52.5344	476	49.4229	580	68.0138	604	67.6585	609	70.6746	402	39.2704	594	70.1359	654	70.4418	729	76.7871
BMK_Unigene_000140	0	0	5	0.499667	1	0.102915	15	1.53124	4	0.405886	12	1.1553	19	1.77013	12	1.20876	14	1.42813	20	1.96993	5	0.465161	3	0.292134	0	0	1	0.095679	3	0.287218	14	1.30243	8	0.779437	11	1.03765
BMK_Unigene_000141	1250	46.8227	1057	38.3403	1111	41.5014	1096	40.61	929	34.2161	1227	42.8773	949	32.0914	1098	40.1449	778	28.8065	1409	50.3736	1628	54.9741	1325	46.8326	1436	50.6751	1292	44.8693	1840	63.9408	1079	36.4349	1033	36.531	998	34.1711
BMK_Unigene_000142	4	0.910125	10	1.56919	1	0.354193	2	0.439161	1	0.458358	5	0.724806	1	0.100199	19	1.10502	2	0.373019	23	3.24156	53	5.64318	67	5.3622	37	2.36314	38	3.14883	2	0.205936	51	2.92159	39	3.52081	32	3.06391
BMK_Unigene_000143	4	1.92314	14	1.76596	12	1.81865	0	1.27916	7	0.945476	3	0.649591	5	0.748343	4	1.03566	2	0.721059	2	1.07599	5	1.28532	7	1.40793	4	0.593514	1	0.645571	10	1.32272	7	0.777154	1	0.688688	0	0.666789
BMK_Unigene_000144	6	0.765057	14	1.72864	1	0.127158	0	0	6	0.75225	5	0.59477	0	0	20	2.48917	53	6.6801	0	0	0	0	0	0	3	0.360378	0	0	0	0	0	0	20	2.40762	24	2.79728
BMK_Unigene_000145	19	0.833122	63	2.67504	1	0.0437278	32	1.38797	24	1.03475	90	3.68158	34	1.34589	133	5.69231	134	5.80797	0	0	3	0.118586	0	0	1	0.0413094	3	0.12196	1	0.0406789	0	0	7	0.28978	1	0.0400808
BMK_Unigene_000146	48	4.58319	4	0.369847	66	6.28454	0	0	0	0	0	0	0	0	0	0	0	0	0	0	0	0	0	0	0	0	0	0	0	0	9	0.774674	0	0	3	0.261837
BMK_Unigene_000147	38	1.49174	17	0.638284	30	1.28006	28	1.37266	12	0.443442	12	0.550188	25	0.939558	35	1.42219	15	0.514377	30	1.09266	9	0.375288	11	0.360084	23	0.915119	29	1.19006	33	1.54483	40	1.4073	37	1.24459	33	1.14159
BMK_Unigene_000148	13	2.98013	18	5.44048	0	0.2436	1	0.144978	2	0.528404	0	0.13673	4	0.176417	0	0.0953711	5	2.51115	0	0	0	0	0	0	0	0	0	0.0905891	0	0	0	0.0440407	15	14.4366	46	27.1066
BMK_Unigene_000149	54	3.6965	59	3.91096	24	1.63836	12	0.812558	10	0.673077	25	1.59652	30	1.85393	45	3.00671	74	5.00717	0	0	0	0	0	0	1	0.0644897	0	0	0	0	0	0	0	0	0	0
BMK_Unigene_000150	0	0	3	0.534778	0	0	0	0	0	0	1	0.171733	5	0.83093	0	0	2	0.363925	0	0	26	4.31468	13	2.25812	1	0.173425	0	0	0	0	5	0.829731	6	1.04276	5	0.841337
BMK_Unigene_000151	247	19.9686	158	12.3692	301	24.2671	3	0.239909	2	0.158982	1	0.07542	1	0.0729838	17	1.34147	132	10.5484	25	1.92902	7	0.510159	12	0.915412	20	1.52326	6	0.44972	17	1.27501	14	1.0203	20	1.52649	13	0.960672
BMK_Unigene_000152	529	14.374	632	16.6293	333	9.02339	320	8.60101	242	6.46557	291	7.37654	304	7.45716	211	5.59612	218	5.85523	549	14.2377	827	20.2575	378	9.69172	562	14.3864	535	13.4778	325	8.19258	536	13.1292	532	13.6474	541	13.437
BMK_Unigene_000153	21	24.9405	23	27.5751	28	26.206	9	20.6692	13	20.1697	6	18.9287	23	21.3941	9	17.9081	27	17.6948	26	30.0059	50	30.581	47	39.7039	15	23.1062	52	27.5233	56	33.5689	14	21.9088	27	23.5462	11	23.2052
BMK_Unigene_000154	158	3.42	129	2.70392	140	3.02203	32	0.685165	43	0.915178	55	1.11063	69	1.34833	31	0.654956	47	1.00561	119	2.45845	99	1.9318	107	2.18544	65	1.32549	66	1.32451	87	1.74704	35	0.682946	47	0.960467	53	1.04864
BMK_Unigene_000155	0	0	0	0	0	0	0	0	0	0	3	0.11313	2	0.0729838	1	0.039455	4643	185.517	1	0.0385803	1	0.0364399	0	0	1	0.0380815	0	0	0	0	1	0.0364392	2	0.0763247	6	0.221693
BMK_Unigene_000156	2	0.701576	4	1.35875	7	2.44876	3	1.04098	2	0.689832	3	0.981754	1	0.316681	0	0	0	0	3	1.00441	0	0	9	2.97902	0	0	0	0	3	1.30172	0	0	0	0	0	0
BMK_Unigene_000157	516	13.275	517	12.8798	466	11.9556	373	9.49224	467	11.8132	404	9.6962	586	13.61	471	11.8273	401	10.1975	520	12.7683	584	13.5442	567	13.7643	493	11.9488	486	11.5921	571	13.6281	376	8.72009	517	12.5571	530	12.4635
BMK_Unigene_000158	149	5.24475	110	3.78352	212	7.44178	2964	103.203	6069	210.085	6909	227.008	5892	187.549	2582	88.8483	6280	218.54	951	32.0168	294	9.45611	113	3.78642	9620	319.211	7700	251.548	3127	102.309	5124	162.591	4341	144.293	4355	140.187
BMK_Unigene_000159	64	15.2302	37	10.4565	65	16.0917	63	11.1174	37	10.3526	64	10.4392	32	8.46623	54	9.10587	49	7.96297	57	13.5547	60	15.5177	85	17.1899	107	18.3621	84	16.277	57	17.6502	81	10.551	119	15.1878	75	14.8168
BMK_Unigene_000160	182	58.9636	384	90.284	52	25.9208	41	17.2054	39	8.38489	63	14.1338	32	11.7486	38	7.9413	47	17.3514	167	35.5639	251	51.4374	94	20.041	85	16.7889	52	7.4936	48	16.0867	181	27.9089	81	16.3707	51	11.4889
BMK_Unigene_000161	17	0.679116	65	2.51445	5	0.19919	0	0	0	0	0	0	0	0	0	0	0	0	141	5.37601	582	20.9593	208	7.84051	13	0.489252	135	5	46	1.70478	34	1.2244	24	0.905153	11	0.40167
BMK_Unigene_000162	2	0.181228	38	3.33436	2	0.180729	0	0	0	0	0	0	0	0	0	0	0	0	46	3.97831	146	11.9263	40	3.42011	3	0.2561	42	3.52845	5	0.420319	25	2.04213	12	1.02658	0	0
BMK_Unigene_000163	4	1.58706	8	3.07368	4	1.58269	6	2.35484	22	8.58272	2	0.740287	1	0.358187	1	0.387271	0	0	0	0	0	0	0	0	0	0	0	0	4	1.47234	0	0	0	0	0	0
BMK_Unigene_000164	91	14.2298	53	11.8319	86	15.018	71	12.1113	72	10.5061	80	12.9936	99	13.7995	33	3.77908	78	10.9843	136	16.5329	59	11.7401	54	8.89613	79	13.8085	101	15.2907	102	16.0934	40	8.13632	56	9.73158	112	13.3289
BMK_Unigene_000165	71	2.90674	2	0.0477078	89	3.41461	148	6.01863	143	5.42551	178	6.31966	99	3.3135	28	0.913671	109	3.92026	7	0.258621	6	0.13324	2	0.209196	7	0.185656	0	0.0228384	0	0	1	0.0666186	1	0.0465125	0	0
BMK_Unigene_000166	0	2.09107	1	1.96621	2	1.99465	0	0.809394	8	1.34091	4	1.2157	3	1.23114	1	0.680346	0	0.599121	6	4.28083	5	4.67169	12	5.23307	9	2.51244	23	2.27586	2	1.09648	9	1.80307	7	2.34612	8	2.52083
BMK_Unigene_000167	87	21.0827	30	6.95312	206	49.6669	51	16.1699	23	8.26187	104	24.6564	7	1.24127	17	8.94706	20	7.39959	18	3.35367	176	30.2989	203	36.3273	0	0	0	0	12	2.26768	8	1.51492	16	4.03851	16	3.6308
BMK_Unigene_000168	12	2.34642	6	1.13608	6	1.16998	0	0	0	0	1	0.182415	0	0	0	0	0	0	205	38.2582	8	1.41017	53	9.77882	4	0.736849	3	0.543859	12	2.17681	0	0	0	0	0	0
BMK_Unigene_000169	57	4.80319	19	1.30695	129	7.6006	32	1.88479	55	3.78604	111	6.51769	52	2.61604	8	0.503697	181	11.0652	1	0.075774	0	0	0	0	12	1.3089	0	0	41	2.13593	0	0	0	0	0	0.108855
BMK_Unigene_000170	94	10.0088	45	7.72386	61	6.20374	41	3.04633	19	2.36191	4	1.80999	29	2.7802	30	3.12619	22	3.07458	14	4.67351	13	3.72017	23	5.69563	10	1.71177	12	2.28418	17	2.65703	36	3.69234	26	4.53566	24	3.15282
BMK_Unigene_000171	24	6.40605	17	3.83147	36	8.45524	8	2.2365	4	1.74144	6	1.6874	0	2.0071	19	2.09651	4	1.67617	16	4.74746	19	7.23567	28	9.81378	18	2.66254	17	2.79494	14	2.16744	15	2.92139	17	3.94893	17	3.13447
BMK_Unigene_000172	3468	123.916	5186	179.028	2447	86.8644	1718	60.7251	954	33.8178	1022	33.9108	733	23.7607	4653	162.194	747	26.6492	1248	42.5691	2484	80.1583	1786	60.2422	2114	71.4049	122	4.02301	808	26.826	523	16.8009	516	17.3603	469	15.2477
BMK_Unigene_000173	85	48.6452	98	41.0894	102	49.3758	40	13.6734	15	6.15646	33	9.16612	41	14.566	46	20.5439	26	13.3303	45	27.0298	74	37.7308	89	41.8567	61	17.6053	36	16.388	47	20.5091	46	16.8027	37	18.9159	65	20.0314
BMK_Unigene_000174	9	0.395273	27	1.14829	0	0	0	0	0	0	0	0	0	0	0	0	0	0	30	1.25754	41	1.62329	13	0.538746	76	3.14457	34	1.38444	0	0	53	2.09836	62	2.57076	100	4.01455
BMK_Unigene_000175	0	0	0	0	0	0	0	0	0	0	0	0	0	0	22	3.5673	91	14.9431	0	0	0	0	0	0	0	0	0	0	5	0.770584	0	0	0	0	0	0
BMK_Unigene_000176	895	23.1127	716	17.905	855	22.0189	1075	27.4607	1398	35.4979	941	22.6701	1530	35.6694	1029	25.9373	774	19.7575	972	23.9574	1143	26.6091	737	17.9589	1599	38.9018	1258	30.1196	1861	44.5849	896	20.8586	996	24.283	999	23.5817
BMK_Unigene_000177	200	28.0643	170	25.7053	167	23.4427	55	11.3046	26	7.32534	29	5.80306	70	11.8189	72	14.12	39	8.07914	84	14.9115	151	23.1477	164	27.4369	60	11.2435	74	11.4002	106	17.2453	80	14.9316	74	13.1794	88	13.9504
BMK_Unigene_000178	17	12.8968	39	11.7528	7	10.4039	11	7.10765	15	7.45005	14	6.98256	21	10.5617	10	6.18172	9	8.30907	19	13.7159	27	13.1003	29	14.6033	23	7.83242	18	9.60834	23	11.1313	12	6.68498	28	10.7191	26	11.8939
BMK_Unigene_000179	0	0	2	0.393767	1	0.202758	0	0	5	0.99957	2	0.379351	3	0.550646	8	1.58762	3	0.602921	6	1.16432	5	0.916437	7	1.34295	5	0.95772	9	1.69652	0	0	7	1.28299	2	0.383902	1	0.185847
BMK_Unigene_000180	36	3.67597	12	1.97758	32	5.15934	124	15.1284	281	40.8297	442	51.9056	180	20.2801	148	22.9899	371	49.8834	51	8.35969	14	2.57742	12	2.99758	66	8.80741	89	11.6128	14	4.5891	93	13.296	84	9.89725	78	12.2789
BMK_Unigene_000181	0	0	1	0.219853	5	1.13206	3	0.673746	0	0	0	0	8	1.6397	1	0.221605	0	0	13	2.81701	9	1.84204	1	0.214232	0	0	0	0	1	0.210626	2	0.409334	1	0.214345	3	0.622589
BMK_Unigene_000182	3	0.387363	0	0	1	0.128765	62	7.91891	108	13.7116	16	1.92732	12	1.3988	0	0	0	0	0	0	0	0	1	0.121838	0	0	2	0.239424	3	0.359362	0	0	0	0	3	0.354079
BMK_Unigene_000183	5	1.31828	2	0.510627	12	3.15517	0	0	1	0.259243	3	0.737899	0	0	1	0.257348	4	1.04247	1	0.251643	3	0.713047	2	0.497571	0	0	0	0	0	0	0	0	0	0	3	0.723007
BMK_Unigene_000184	9	0.309278	0	0	15	0.476658	5	0.222496	0	0.055291	2	0.0524593	2	0.0507648	11	0.301877	4	0.13896	330	8.93606	301	8.0601	435	11.7264	136	3.65535	127	3.49302	20	0.521675	53	1.39402	204	5.49467	120	3.10973
BMK_Unigene_000185	10	1.43753	21	1.44175	14	1.68956	4	0.558633	11	0.858174	0	0.191582	15	0.926967	1	0.551229	6	0.30449	13	1.02902	16	1.85129	17	1.59867	5	0.580407	8	0.571189	18	1.28598	9	1.29588	1	0.33929	1	0.469288
BMK_Unigene_000186	97	13.1794	86	10.6325	87	11.8797	87	11.3311	106	14.6371	88	13.3786	96	11.0878	69	9.63518	41	8.40092	100	18.1882	102	17.0522	120	17.4005	65	13.1954	120	15.0903	138	13.4511	52	12.547	72	14.9345	84	14.8778
BMK_Unigene_000187	41	14.2161	40	11.3964	45	15.9356	75	14.988	45	12.6334	68	12.1878	59	17.3501	64	15.7378	61	17.6809	55	10.889	47	10.1227	40	10.5616	74	15.5968	93	14.0477	66	15.0249	73	15.93	54	15.3921	82	16.6791
BMK_Unigene_000188	14	2.52883	19	3.83492	6	1.37989	0	0	1	0.046915	0	0	0	0	0	0	0	0	0	0	0	0	0	0	0	0	3	0.176947	18	3.54118	0	0	0	0.0450463	0	0
BMK_Unigene_000189	0	0	1	0.115882	5	0.596695	0	0	0	0	0	0	0	0	0	0	0	0	67	7.65246	30	3.23638	0	0	0	0	0	0	0	0	0	0	1	0.112978	0	0
BMK_Unigene_000190	55	10.7608	114	22.8566	11	1.32118	5	0.427917	21	3.45601	4	1.0846	2	0.341718	1	0.237513	1	1.46991	1	5.57394	10	3.0467	2	2.01547	2	0.560376	0	0.476274	2	1.6053	7	0.633703	3	0.867875	1	1.28513
BMK_Unigene_000191	3	1.60555	13	3.21795	25	2.86714	0	1.80979	4	1.50525	5	0.696661	5	1.14607	6	2.58759	2	1.36559	12	1.60366	15	1.81763	6	2.11394	0	0.809053	7	1.03853	13	1.9398	9	1.41369	2	1.48054	12	0.921512
BMK_Unigene_000192	937	21.8618	844	18.6706	853	19.7777	629	14.075	515	11.6047	642	13.8505	784	16.8883	569	12.4458	520	12.2114	1202	27.7507	1069	23.5264	1310	29.7045	900	19.4736	750	16.26	991	21.6732	972	20.1651	1069	23.4513	1064	22.8669
BMK_Unigene_000193	461	12.6355	383	10.1655	483	13.2021	258	6.99503	300	8.08505	352	9.00062	430	10.6399	292	7.81192	276	7.47768	541	14.1526	514	12.7003	495	12.8022	481	12.4203	452	11.4861	446	11.3408	384	9.48799	422	10.92	382	9.57058
BMK_Unigene_000194	178	9.00284	249	12.1953	268	13.5175	161	8.05493	105	5.22176	45	2.12329	127	5.79882	145	7.15829	85	4.24955	279	13.4682	424	19.3323	439	20.9512	164	7.81443	85	3.98583	142	6.66288	192	8.75408	205	9.78879	188	8.69159
BMK_Unigene_000195	100	5.75439	84	4.84996	146	7.81079	75	4.2164	41	2.20036	73	3.72798	76	3.65566	68	3.64045	74	3.95004	120	6.71267	189	10.1828	207	11.4629	82	4.56784	112	5.77966	88	4.7947	82	5.04329	83	4.97997	107	6.18531
BMK_Unigene_000196	0	0	4	0.253069	0	0	0	0	0	0	0	0	0	0	0	0	0	0	206	12.8457	62	3.65168	0	0	0	0	0	0	0	0	0	0	1	0.0616821	0	0
BMK_Unigene_000197	130	12.6977	138	13.042	100	11.8636	89	10.0909	130	15.5155	122	11.3282	90	7.92956	104	8.24251	50	5.78823	312	23.0028	212	16.9479	197	14.7733	96	8.62338	135	13.744	59	8.66332	137	10.5853	165	13.3845	148	12.9025
BMK_Unigene_000198	24	1.06737	37	1.49871	67	2.44818	60	1.84769	37	1.36435	42	1.46873	95	3.08348	92	3.22966	30	1.55622	56	1.78278	81	2.67014	38	1.5611	84	2.76529	89	2.69663	89	2.67357	56	2.28521	53	2.36809	69	2.70744
BMK_Unigene_000199	38	7.46605	41	8.37134	38	7.44549	42	8.16269	34	6.76151	44	8.06486	58	10.2876	25	4.98612	16	3.10736	45	8.43851	40	7.439	23	4.26404	65	12.0314	27	5.28258	40	7.29091	23	4.25078	27	5.00826	35	6.28576
BMK_Unigene_000200	14	0.43825	6	0.181878	4	0.124869	0	0	0	0	0	0	0	0	1	0.0305545	0	0	412	12.3094	174	4.91022	3	0.0886137	2	0.0589818	0	0	0	0	0	0	2	0.0591071	0	0
BMK_Unigene_000201	76	10.3961	156	13.2666	75	9.1693	92	7.79113	112	7.92497	114	8.8579	140	9.05385	148	11.0595	142	9.22058	123	6.33886	156	8.34897	168	10.0616	158	8.44209	112	6.00281	146	7.50824	155	9.08591	187	10.6656	178	9.85364
BMK_Unigene_000202	37	1.33833	32	0.948841	70	2.12113	145	4.7044	301	8.95299	242	7.26823	122	3.2794	110	3.66232	274	8.48074	118	3.17056	52	1.42192	80	2.48058	276	7.99276	363	9.54977	435	11.4847	269	6.80787	323	8.37075	353	9.45899
BMK_Unigene_000203	51	3.36853	15	2.21993	62	4.15241	39	2.77674	11	1.56407	45	2.70605	35	2.11181	49	3.37926	23	1.84983	36	1.92009	42	2.53056	43	2.25146	54	3.57015	51	3.25319	62	3.90629	44	2.31964	45	2.20848	24	1.58231
BMK_Unigene_000204	1	0.269748	2	0.522424	0	0	7	2.13464	8	2.12186	5	1.25824	6	1.94816	7	1.84305	0	0	0	0	0	0	1	0.254533	3	0.762383	4	1.00037	0	0	2	0.486338	1	0.254668	2	0.49314
BMK_Unigene_000205	34	4.12102	14	3.62111	16	2.28315	3	0.377449	8	0.825415	5	0.355974	8	1.24011	10	1.56427	5	1.0561	0	4.73446	1	4.74699	1	5.90488	0	1.15034	0	1.13207	10	2.61955	0	0.412774	0	1.36893	0	0.348789
BMK_Unigene_000206	41	2.86907	9	0.609867	71	4.95472	6	0.415323	1	0.068806	0	0	1	0.0631735	6	0.409818	5	0.345854	0	0	0	0	7	0.462213	0	0	0	0	0	0	0	0	0	0	0	0
BMK_Unigene_000207	4	0.131088	0	0	0	0	0	0	1	0.0322235	10	0.305732	11	0.325442	5	0.15994	17	0.550703	22	0.688134	220	6.49957	110	3.4016	77	2.37733	26	0.789985	32	0.972901	8	0.236344	13	0.40222	20	0.599123
BMK_Unigene_000208	22	1.95876	9	0.775953	21	1.86457	10	0.880713	16	1.4007	22	1.82733	9	0.723398	34	2.95474	10	0.880081	24	2.03946	34	2.72894	21	1.76426	21	1.76145	22	1.81602	10	0.825986	5	0.401308	16	1.34491	31	2.52291
BMK_Unigene_000209	578	15.479	546	14.1594	606	16.1842	1582	41.9082	1922	50.6102	1581	39.4989	924	22.3391	986	25.7736	381	10.0857	370	9.45723	428	10.3328	180	4.54857	1150	29.014	575	14.2766	1201	29.8383	315	7.6046	231	5.84042	263	6.43804
BMK_Unigene_000210	1	0.387363	2	0.75021	3	1.15889	2	0.766346	2	0.761758	4	1.44549	2	0.699399	4	1.51238	7	2.68028	2	0.739425	2	1.39681	5	2.5586	2	0.729864	3	1.79568	2	0.718725	2	0.69839	3	1.09712	1	0.354079
BMK_Unigene_000211	40	36.2247	48	32.9652	60	35.2544	25	11.8527	13	9.48	25	10.7342	30	11.3904	41	22.7328	16	10.7068	46	16.5107	58	25.4666	48	37.5883	22	11.3258	18	8.46062	25	15.5332	23	16.9894	22	17.9426	36	16.7192
BMK_Unigene_000212	250	6.48423	165	4.87128	187	4.87855	199	5.86627	143	3.56222	163	4.52073	175	4.12472	114	3.08571	116	3.12491	386	9.82275	432	10.2555	467	12.5418	423	10.4566	299	7.33816	242	5.65159	215	5.22126	269	6.88422	272	6.98172
BMK_Unigene_000213	30	10.1713	16	5.27648	5	6.15842	15	3.71309	12	3.45274	13	4.97034	22	9.18233	1	1.18189	17	6.58301	50	18.6067	49	16.8103	63	19.6522	25	6.73043	20	6.17448	20	9.43606	21	6.54935	29	9.37403	27	10.5148
BMK_Unigene_000214	48	7.85308	55	8.23083	65	7.18651	32	5.02644	24	4.29988	15	4.02221	49	6.06084	36	5.65119	38	4.99239	42	7.99493	70	8.35649	35	7.75884	25	5.48347	41	5.79611	37	6.59973	35	6.10762	54	7.61758	64	5.43299
BMK_Unigene_000215	705	52.0256	707	50.7336	799	59.0335	334	24.5371	295	21.5843	268	19.5232	382	25.4323	589	43.3529	338	24.6642	571	40.9951	676	44.8553	769	53.5791	400	27.643	388	26.5256	481	33.3306	665	44.4587	546	37.7877	570	38.1245
BMK_Unigene_000216	541	14.1724	383	9.71583	431	11.2597	832	21.5599	726	18.7004	784	19.1601	1020	24.1935	474	12.1457	824	21.3372	773	19.3273	651	15.3739	669	16.5371	606	14.9559	770	18.7258	636	15.5053	903	21.3483	916	22.6547	989	23.6823
BMK_Unigene_000217	1189	140.618	1733	156.494	1207	165.967	1377	220.671	1814	238.492	3160	262.34	3128	265.617	4232	291.914	3532	323.054	474	96.3218	606	105.836	784	155.629	574	125.707	877	177.86	4369	223.059	737	185.102	924	187.711	977	195.855
BMK_Unigene_000218	37	10.6198	53	12.7605	56	11.5886	3	4.72997	10	4.81099	6	4.97956	12	4.66813	23	4.28738	25	6.37538	28	7.42946	43	6.71654	41	10.5455	8	3.50956	30	5.5158	11	6.8604	21	8.97193	35	9.92113	36	10.7238
BMK_Unigene_000219	0	0.802096	0	1.32041	0	0	0	0.872762	0	0.157734	0	0.149656	0	0.0724108	0	0.626323	0	0	0	0.995213	0	1.66308	0	1.28665	0	1.2846	0	0.594919	0	0	0	2.16919	0	1.74169	0	0.513224
BMK_Unigene_000220	8	23.096	26	23.9489	22	25.2601	13	21.3073	10	10.1584	9	12.6897	7	13.036	13	18.572	4	6.1116	3	16.6755	14	26.2506	18	24.0517	7	20.7064	13	21.0802	3	16.5417	7	11.1833	20	13.2938	3	13.2722
BMK_Unigene_000221	8	0.788744	9	0.859258	17	1.67147	1	0.0975265	11	1.06637	12	1.10373	9	0.801061	1	0.0962339	9	0.877109	7	0.658704	4	0.35552	10	0.93032	2	0.185768	8	0.731269	2	0.182932	3	0.266635	3	0.279244	3	0.270364
BMK_Unigene_000222	408	50.9344	350	51.0557	265	45.9973	251	35.888	205	32.6668	190	34.5767	230	31.7767	195	29.9895	150	27.4956	467	56.7276	505	59.8326	555	76.5254	251	38.6409	295	38.2691	354	49.847	339	36.9409	268	38.547	255	36.3669
BMK_Unigene_000223	0	0.191919	2	0.882769	0	0.0478477	0	0.189843	0	0.235883	0	0.0895211	0	0	0	0.374654	17	3.15388	0	0	0	0	0	0.0452736	0	0	0	0	0	0	0	0	34	3.08023	67	6.86365
BMK_Unigene_000224	55	10.6323	68	13.628	33	6.40039	4	1.72102	4	0.570237	17	1.37062	15	2.40836	33	6.45318	2	1.56691	3	6.31012	16	17.7756	13	18.533	4	1.01988	12	5.30516	30	14.5625	10	6.86612	2	7.11781	5	6.11398
BMK_Unigene_000225	534	12.2532	484	10.7544	457	10.4574	419	9.51037	324	7.31005	272	5.82254	467	9.67388	501	11.2209	298	6.75908	590	12.9213	785	16.2381	630	13.6406	474	10.2466	439	9.33926	585	12.4531	540	11.1699	624	13.5178	542	11.3681
BMK_Unigene_000226	0	0	0	0	0	0	0	0	0	0	0	0	0	0	114	11.6598	89	9.21851	0	0	0	0	0	0	0	0	1	0.097151	1	0.0972122	0	0	0	0	0	0
BMK_Unigene_000227	4	0.503751	3	0.365858	9	1.13032	3	0.373726	10	1.36213	4	0.469951	53	6.02572	8	0.983395	14	1.7428	4	0.480797	0	0	0	0	0	0	0	0	18	2.10302	0	0	6	0.713383	2	0.230233
BMK_Unigene_000228	75	23.7667	125	21.8614	67	23.7787	98	24.5852	87	20.6196	144	22.8483	124	25.4525	163	17.8155	129	21.1383	65	23.7957	79	20.8885	90	21.8399	98	20.366	103	19.1305	68	18.2058	116	23.502	105	23.5624	53	20.7306
BMK_Unigene_000229	1293	29.4382	958	21.8986	1307	30.2161	963	21.2118	613	13.8104	635	13.68	818	17.704	560	12.567	469	10.4346	834	21.4362	1304	32.7695	1141	29.1531	1005	22.0329	1003	24.488	1058	23.4995	378	8.16235	511	11.7175	526	13.1617
BMK_Unigene_000230	1	1.23839	0	0	1	0.308745	1	0.306248	3	0.913243	0	0	1	0.279495	0	0.302189	3	0.918085	2	0.59098	3	0.83729	0	1.75281	10	2.91669	0	0	0	0.287218	0	0.558183	0	0	0	0
BMK_Unigene_000231	4	0.287541	5	0.39446	0	0.0955832	0	0	0	0	0	0.134124	4	0.0865278	2	0.0467768	1	0.0236856	107	2.83587	134	3.49939	168	4.16028	90	2.21227	65	1.62175	0	0	26	0.777627	23	0.72391	58	1.31417
BMK_Unigene_000232	1479	39.6114	1433	37.194	1252	33.3759	1029	27.2405	982	25.8693	1048	26.189	1270	30.6962	953	24.8719	900	23.8414	1536	39.3871	1736	42.09	1612	40.9057	1411	35.6065	1510	37.4431	1475	36.5746	1064	25.6917	1228	31.1683	1262	30.8853
BMK_Unigene_000233	52	6.82061	45	5.3939	33	4.64792	15	2.47384	7	1.00596	7	0.742346	10	1.02624	8	0.887654	4	1.0113	16	3.7974	42	5.63628	38	6.32863	63	8.56753	26	3.37258	11	1.58189	57	6.3535	20	2.89769	26	3.429
BMK_Unigene_000234	2	0.211198	1	0.102257	3	0.315925	12	1.25348	11	1.14214	25	2.46284	20	1.90663	1	0.103072	22	2.2964	0	0	0	0	0	0	3	0.298452	0	0	3	0.293897	0	0	0	0	0	0
BMK_Unigene_000235	54	15.5833	50	13.3947	51	15.4356	35	7.48221	25	5.64693	24	7.7099	23	4.99498	28	8.10084	4	4.1538	37	6.48407	34	10.2283	50	7.69913	13	5.11359	37	7.95439	34	7.24468	51	8.11302	54	6.81056	39	6.2419
BMK_Unigene_000236	845	22.0514	668	16.8807	706	18.3733	607	15.6691	585	15.0108	720	17.5286	713	16.7975	531	13.5256	538	13.878	656	16.3391	657	15.4562	748	18.419	528	12.981	634	15.3394	795	19.2469	555	13.0563	625	15.3984	587	14.0023
BMK_Unigene_000237	726	17.9542	695	16.6437	716	17.6581	563	13.7725	516	12.5472	565	13.0351	673	15.0252	438	10.5727	428	10.4626	807	19.048	999	22.2717	1060	24.7355	533	12.418	628	14.3989	868	19.9142	580	12.9303	693	16.18	714	16.1402
BMK_Unigene_000238	70	12.3849	55	12.0243	81	15.1636	14	3.07876	16	3.63414	14	2.23819	23	3.86348	44	5.72781	16	2.59584	49	8.50955	113	12.5092	166	20.7111	41	6.38364	78	7.03371	64	7.6397	45	7.74504	38	6.79511	89	7.43847
BMK_Unigene_000239	3	0.121207	22	0.860721	3	0.120873	0	0	0	0	0	0	0	0	0	0	0	0	31	1.1954	21	0.76486	9	0.34311	28	1.06575	26	0.973911	0	0	37	1.34759	41	1.56388	54	1.99425
BMK_Unigene_000240	13	2.53438	12	3.79282	8	2.41252	8	2.44998	29	3.79456	33	5.42721	20	4.52391	18	4.66636	7	3.98548	11	5.44251	11	6.28292	18	5.81551	13	4.2326	32	6.88889	4	1.54964	14	4.05007	21	5.16604	14	3.94877
BMK_Unigene_000241	28	3.91874	68	9.21577	0	0	2	0.276882	7	0.963284	16	2.08903	16	2.02155	73	9.97224	76	10.514	0	0	2	0.252334	0	0	0	0	1	0.129756	0	0	0	0	1	0.132131	0	0
BMK_Unigene_000242	55	3.83562	76	5.13241	45	3.12959	4	0.275937	7	0.479998	2	0.130119	0	0	0	0	1	0.0689347	2	0.133122	0	0	0	0	10	0.657003	0	0	3	0.194093	0	0	0	0	0	0
BMK_Unigene_000243	3	0.614539	5	0.991819	2	0.408564	28	5.67365	0	0	4	0.764407	4	0.739715	10	1.99945	2	0.40497	1	0.195512	0	0	0	0	4	0.771937	0	0	0	0	0	0	0	0	0	0
BMK_Unigene_000244	0	0	1	0.292056	1	0.30077	6	1.79003	7	2.07586	4	1.12545	5	1.36138	0	0	2	0.596247	2	0.575715	0	0	0	0	0	0	7	1.95736	3	0.839396	0	0	0	0	0	0
BMK_Unigene_000245	117	10.8482	138	11.3521	123	10.164	230	15.9665	157	13.6774	217	15.5274	207	16.2105	143	13.8122	118	9.38279	128	11.6064	253	19.4802	159	12.7542	268	22.4182	240	18.8583	227	18.8701	133	15.8717	176	17.9437	174	18.2129
BMK_Unigene_000246	294	7.72907	334	8.50279	275	7.20967	69	1.79434	98	2.53323	67	1.6432	91	2.15972	79	2.02716	56	1.45523	205	5.14375	318	7.53642	507	12.5769	131	3.24448	100	2.43737	203	4.95097	130	3.08087	95	2.35787	115	2.7635
BMK_Unigene_000247	73	5.25351	98	6.85443	92	5.95597	89	5.30609	106	6.79681	128	7.79004	156	9.13596	148	9.8238	117	7.16081	113	7.38925	97	6.03211	101	6.47044	110	6.25175	130	7.6393	119	6.61806	144	8.22546	138	7.83129	131	8.49215
BMK_Unigene_000248	5	0.451069	16	1.39774	0	0	0	0	0	0	0	0	0	0	0	0	0	0	42	3.61633	18	1.46387	5	0.425626	82	6.96916	24	2.00736	0	0	18	1.46384	22	1.87375	35	2.88617
BMK_Unigene_000249	18	4.48808	36	5.38666	15	4.09749	11	2.43862	6	0.559388	10	2.68318	6	0.770394	6	0.802098	3	1.06222	10	2.23229	46	4.01744	16	1.58064	6	2.3523	21	2.19773	12	1.75929	5	1.22515	11	1.07421	18	1.06895
BMK_Unigene_000250	1	0.0405224	6	0.23544	4	0.161643	0	0	0	0	0	0	0	0	0	0	0	0	58	2.2432	30	1.09591	6	0.22942	46	1.75609	14	0.525974	1	0.0375932	32	1.16895	48	1.83633	54	2.00019
BMK_Unigene_000251	7	1.70278	0	0.1499	0	0.308745	6	1.07187	4	0.608829	3	0.433236	2	0.698737	1	0.151095	1	0.153014	14	3.10265	27	5.30284	19	2.77528	5	0.875008	1	0.430555	7	1.14887	7	1.535	7	1.16916	8	1.27348
BMK_Unigene_000252	0	1.29223	0	0.62567	0	0.966505	0	1.27825	0	0.31765	0	0	0	1.45823	0	0.945983	0	0	3	1.85002	3	1.45616	0	1.21934	0	0.608701	0	2.09662	0	0	4	1.45613	2	0.609995	0	0
BMK_Unigene_000253	715	19.1229	572	14.8142	577	15.3895	716	18.9425	833	21.9059	726	18.1143	770	18.5915	517	13.4965	448	11.8438	603	15.3926	632	15.2378	785	19.8108	684	17.2344	640	15.8697	968	24.018	376	9.06536	580	14.6451	578	14.1305
BMK_Unigene_000254	6	2.03607	8	1.68998	11	3.77086	0	0.14386	3	0.857994	0	0.271351	4	1.70681	6	1.27758	1	1.0063	7	1.66568	11	3.01544	9	2.47015	3	0.959083	6	2.56188	3	1.34921	1	0.131103	3	1.09842	5	0.797623
BMK_Unigene_000255	14	2.02117	20	2.83596	24	1.0695	0	0.204011	0	0.0405579	1	0.173163	1	0.0744755	0	0.120784	0	0.142705	7	0.688955	18	1.41302	51	4.14517	3	0.233159	7	0.803095	15	1.39673	15	1.07834	5	0.506251	1	0.0565562
BMK_Unigene_000256	0	0	0	0	0	0	24	4.80294	31	6.16665	3	0.56621	0	0	0	0	1	0.199979	0	0	0	0	4	0.763599	0	0	1	0.187569	0	0	0	0	0	0	1	0.184927
BMK_Unigene_000257	293	7.66089	263	6.6589	367	9.5693	88	2.27599	154	3.95914	114	2.78069	162	3.82387	95	2.42447	209	5.4016	129	3.2192	506	11.9267	388	9.57259	180	4.43382	358	8.67832	680	16.4943	194	4.5726	137	3.3818	79	1.88808
BMK_Unigene_000258	82	17.2996	134	15.5742	111	16.7128	77	11.8651	66	9.00332	43	8.16397	87	11.8351	127	11.7408	82	9.58543	44	10.2228	58	11.9097	70	11.2545	50	14.3242	45	13.7835	90	16.4565	81	9.68594	55	10.3992	81	9.32725
BMK_Unigene_000259	29	49.8007	58	55.3375	23	50.5467	15	23.5489	13	17.2102	9	18.7101	23	23.0906	17	32.3891	8	19.0522	12	48.3768	38	68.8915	42	61.0008	30	41.813	12	26.7082	28	42.9629	39	53.1117	49	47.3117	16	44.4264
BMK_Unigene_000260	11	1.84614	8	1.30016	14	2.34316	29	4.81445	139	22.938	90	14.0913	37	5.60596	0	0	20	3.31792	54	8.64991	37	5.59798	110	17.4201	117	18.4991	125	19.4501	16	2.49119	14	2.11811	86	13.6266	138	21.1706
BMK_Unigene_000261	3	0.927551	19	2.58893	0	0	0	0	0	0	0	0	0	0	0	0	0	0	9	1.35397	7	0.491866	1	0.102969	19	1.54207	2	0.25293	0	0	11	0.836156	12	1.54535	28	2.69318
BMK_Unigene_000262	53	3.17354	55	3.18908	42	2.50796	153	9.06225	74	4.35681	142	7.93219	48	2.59469	24	1.40269	83	4.91259	15	0.857246	1	0.0539791	3	0.169502	1	0.0564108	8	0.444119	5	0.277749	26	1.40343	8	0.452245	18	0.985196
BMK_Unigene_000263	239	7.1982	287	8.26559	247	7.17838	169	4.30588	170	4.68659	126	3.47105	148	3.73214	170	4.29628	138	3.70184	135	3.92252	168	4.93256	182	5.16298	212	5.72751	220	5.45618	194	5.07609	161	4.55979	177	5.1198	133	4.04563
BMK_Unigene_000264	63	12.2614	39	11.975	42	11.3374	34	9.94711	21	9.13889	57	10.067	48	11.5195	49	9.8409	50	9.83616	61	16.1883	70	16.8996	55	14.072	60	12.8128	66	11.2705	82	21.5566	113	13.9644	67	14.947	86	14.4477
BMK_Unigene_000265	11	1.2663	15	1.67212	7	0.803606	0	0	0	0	0	0	0	0	0	0	0	0	6	0.659234	13	1.3491	17	1.84662	2	0.216903	5	0.533646	0	0	4	0.415099	5	0.543411	3	0.315679
BMK_Unigene_000266	38	2.50937	45	4.12707	25	3.29689	18	1.18201	17	1.72324	13	0.706015	11	0.683209	28	1.32186	13	1.33865	8	1.4066	14	1.90308	12	1.12754	2	0.938118	6	0.553931	9	1.62589	16	2.44164	20	1.88022	24	1.74762
BMK_Unigene_000267	0	0	13	3.85361	3	0.915827	2	0.605614	6	1.80596	1	0.285579	7	1.93448	13	3.88432	10	3.0259	20	5.8434	14	3.86345	8	2.31082	2	0.576784	21	5.96005	4	1.13596	22	6.07102	8	2.60104	24	6.71557
BMK_Unigene_000268	1	0.187248	0	0.181322	3	1.68059	14	1.57439	27	2.94581	43	3.93039	0	0.676166	18	2.46736	7	1.29562	0	0.178716	0	0	0	0	3	0.617417	5	0.954817	4	0.607994	1	0.590791	2	0.17678	0	0.342317
BMK_Unigene_000269	177	29.6731	172	35.8358	205	35.7983	235	55.8883	111	26.8043	414	72.1535	201	34.4541	171	26.3258	106	16.8355	154	46.7412	224	58.0666	93	27.0433	341	69.637	294	57.5714	236	56.2201	177	37.7535	139	25.5544	152	23.6834
BMK_Unigene_000270	1786	30.313	1847	29.6747	1779	29.8088	803	14.1282	908	14.8139	758	11.8626	1004	16.1446	435	8.41161	569	9.69497	1422	21.5838	2096	30.4505	2253	33.5789	990	15.2724	758	11.5797	1367	20.8677	897	13.4186	1025	16.0303	947	14.0745
BMK_Unigene_000271	26	1.53785	28	1.54434	0	0	0	0	0	0	0	0	0	0	0	0	0	0	47	2.55501	18	0.924228	1	0.0537446	51	2.73661	18	0.950522	0	0	21	1.07825	6	0.322638	26	1.35364
BMK_Unigene_000272	15	2.67687	14	2.41935	10	1.77966	0	0	0	0	0	0	0	0	0	0	0	0	5	0.851631	7	1.12614	4	0.673568	0	0	0	0	0	0	0	0	0	0	0	0
BMK_Unigene_000273	0	0	0	0	0	0	0	0	0	0	0	0	0	0	0	0	4	0.11803	164	4.67259	165	4.44027	211	5.94341	84	2.36233	94	2.60157	87	2.40936	52	1.39933	80	2.25462	86	2.34665
BMK_Unigene_000274	10	0.988315	9	0.861336	21	2.06975	2	0.195525	26	2.5266	47	4.33341	21	1.87366	1	0.0964666	37	3.61461	0	0	0	0	0	0	2	0.186217	0	0	10	0.916874	0	0	0	0	0	0
BMK_Unigene_000275	20	2.39021	35	3.44364	8	2.32549	7	0.519005	16	2.63681	42	3.69827	37	4.05247	48	6.48693	119	12.0438	0	0.333849	0	0	0	0	6	0.713986	0	0.216199	24	1.29801	0	0	38	5.72403	65	9.64525
BMK_Unigene_000276	170	3.51676	215	4.30692	115	2.37243	0	0	9	0.183065	0	0	5	0.0933771	13	0.262494	11	0.224932	125	2.46803	276	5.14708	184	3.59168	38	0.740579	9	0.172614	24	0.460595	53	0.988369	12	0.234364	10	0.189093
BMK_Unigene_000277	4	0.262598	19	1.20787	1	0.0654687	5	0.324697	7	0.451854	24	1.46987	5	0.296332	63	4.03695	17	1.10318	0	0	4	0.236728	0	0	0	0	0	0	0	0	0	0	0	0	0	0
BMK_Unigene_000278	5	2.90369	9	1.97868	9	2.6812	2	0.851047	5	2.32637	11	2.00657	0	1.35923	0	0.209942	1	0.744132	0	0	0	0	0	0	0	0	0	0	4	1.39679	0	0	0	0	0	0
BMK_Unigene_000279	15	3.24298	14	1.63401	4	2.89224	2	1.04322	0	1.08882	1	0.811689	1	0.809272	1	1.1838	0	0.495173	4	0.93108	2	1.47363	5	1.76638	0	1.31646	0	0.806666	5	1.17407	0	0.380285	0	0.647185	0	0.698906
BMK_Unigene_000280	5	1.00906	13	2.54053	6	1.20753	8	1.59703	8	1.58747	9	1.69443	9	1.6397	8	1.57586	5	0.997425	8	1.54093	21	4.00245	21	3.999	13	2.47163	15	2.80658	8	1.49779	5	0.909631	9	1.71476	14	2.58259
BMK_Unigene_000281	53	8.53125	58	7.15603	51	7.04157	67	8.07538	76	7.6466	74	7.56179	90	7.56204	35	3.92753	66	6.34858	107	7.49629	83	7.84773	89	8.78021	79	6.17828	74	6.60029	140	8.45297	67	5.38868	96	6.86717	91	7.55064
BMK_Unigene_000282	15	1.29687	16	1.46514	39	1.6936	33	1.77154	24	1.57877	16	0.979405	9	0.585387	17	0.693197	13	0.763047	16	1.00201	10	1.0856	8	1.10718	15	0.727245	4	1.37413	12	1.48958	8	0.361859	3	0.408123	3	0.169348
BMK_Unigene_000283	4588	122.427	2890	74.6769	4884	129.967	3417	90.1935	3738	98.0757	3220	80.1579	5077	122.303	2912	75.845	2791	73.617	2977	75.8191	3215	77.3379	2888	72.7172	3225	81.0732	2500	61.8493	3839	95.0356	3080	74.0891	3926	98.9053	3917	95.5409
BMK_Unigene_000284	3	0.31598	0	0	0	0	0	0	4	0.414255	21	2.06345	0	0	4	0.411226	60	6.24676	0	0	0	0	0	0	0	0	0	0	0	0	0	0	4	0.397754	4	0.385107
BMK_Unigene_000285	978	25.6697	1004	25.5182	1036	27.1172	1659	43.073	1400	36.1309	1688	41.3325	1953	46.2766	1218	31.2041	1293	33.5463	1477	37.0006	1421	33.6228	1148	28.4322	1718	42.4814	1977	48.1094	2194	53.4236	1031	24.3944	1120	27.7534	1300	31.1894
BMK_Unigene_000286	40	28.8786	33	15.7548	70	26.7497	9	14.4419	11	10.6298	8	7.78872	19	10.5906	7	6.16409	6	6.47517	37	16.1208	97	22.9652	110	29.391	34	13.4519	37	12.9009	43	14.8354	14	7.02451	11	9.90322	39	10.1949
BMK_Unigene_000287	518	14.3616	527	14.1488	413	11.4189	189	5.18336	215	5.86111	230	5.94891	257	6.43255	192	5.19585	209	5.72775	569	15.0568	682	17.0457	717	18.7576	332	8.67172	335	8.61111	495	12.7319	391	9.77237	434	11.36	452	11.455
BMK_Unigene_000288	134	8.80208	147	10.0733	163	12.5018	132	10.9307	151	11.652	129	9.27792	156	9.76942	152	11.6041	96	8.24864	141	14.5108	121	9.8242	87	9.20448	137	11.1283	77	7.91339	59	6.32763	182	12.0224	141	10.1807	113	9.4738
BMK_Unigene_000289	249	148.642	286	135.816	205	139.965	116	67.4389	72	51.1474	55	40.2782	110	69.0025	186	82.6974	57	31.8795	133	78.0714	229	134.203	222	141.209	120	76.2043	88	80.058	47	60.5639	155	74.4421	100	65.1323	101	58.6036
BMK_Unigene_000290	23	1.33669	10	1.3891	19	1.91823	2	0.193497	10	0.384677	5	0.608293	12	0.647509	0	0.286399	7	0.225584	14	1.40025	25	1.02866	19	1.29206	5	0.583571	16	0.695209	13	0.483928	1	0.176339	1	0.215457	2	0.536415
BMK_Unigene_000291	58	9.30875	50	8.46786	21	1.96915	18	4.32499	4	2.56559	24	3.68419	43	4.45648	5	1.0325	11	1.88211	153	19.3846	409	56.1353	236	31.0756	83	11.095	70	8.49966	48	6.2152	41	5.0222	28	3.9947	4	1.1603
BMK_Unigene_000292	42	3.14706	43	3.43929	33	3.6764	12	0.978377	21	1.28196	5	0.922712	40	2.47579	43	3.33505	12	1.15543	27	1.63056	24	2.06697	29	2.33322	28	2.03302	20	2.0841	21	2.58591	26	2.55327	33	3.01357	35	2.17803
BMK_Unigene_000293	0	3.05714	0	0.174141	21	6.54579	2	0.711547	0	3.62484	0	6.20734	1	4.62688	0	0.175529	1	0.711036	0	0	0	0	0	0	2	1.10122	0	0	1	1.001	0	0	0	0	0	0
BMK_Unigene_000294	0	0	0	0	4	0.81103	1	0.201118	0	0	4	0.758702	1	0.183549	0	0	0	0	10	2.13459	4	0.916437	1	0.383699	6	1.14926	12	3.20453	5	0.943103	3	0.733136	2	0.383902	0	0.557542
BMK_Unigene_000295	43	3.05432	34	2.91823	35	2.51795	50	2.81986	27	1.52162	23	1.78562	29	1.7647	35	2.14649	16	1.04663	42	2.40986	41	2.53315	60	3.57373	24	1.72647	27	1.54803	21	1.92681	25	1.46846	31	1.69169	20	0.930626
BMK_Unigene_000296	137	8.14811	133	8.15698	122	7.04988	117	5.42629	100	6.07085	109	5.75994	89	4.4964	103	4.54786	103	4.96864	159	10.077	195	10.2215	190	11.3054	142	6.65999	121	5.23486	172	9.64587	123	5.27617	136	7.08585	102	6.25212
BMK_Unigene_000297	12	7.465	25	10.764	18	5.4339	22	4.41977	23	3.42892	4	3.30415	56	17.1677	6	2.39334	23	7.05579	19	10.9213	51	26.3289	13	9.15199	11	5.18471	6	4.092	35	10.7672	3	1.91568	2	4.06399	29	5.52859
BMK_Unigene_000298	14	4.8256	11	4.6729	3	2.70693	5	1.64086	2	1.03793	0	0	1	1.0891	1	1.7663	1	0.596247	0	3.31036	2	5.16586	4	5.12259	3	1.13654	8	3.91472	1	0.559598	0	1.76724	0	0.854217	1	1.37843
BMK_Unigene_000299	33	0.926876	8	0.217587	52	1.45651	71	1.97262	194	5.35769	410	10.7431	124	3.14417	32	0.877283	166	4.60872	3	0.080422	0	0	0	0	44	1.16427	0	0	145	3.77825	0	0	1	0.0265169	0	0
BMK_Unigene_000300	651	16.2867	690	16.7161	629	15.693	406	10.0474	420	10.3316	320	7.46858	612	13.8223	424	10.3538	450	11.1283	427	10.1959	659	14.8626	738	17.4218	391	9.21557	358	8.30378	480	11.1406	434	9.78793	426	10.0618	452	10.3365
BMK_Unigene_000301	294	23.152	274	23.5894	256	24.6819	47	8.25073	56	7.05162	16	4.25427	117	10.6968	178	19.4024	69	7.62838	99	19.7906	166	37.1394	81	26.0021	74	15.569	101	17.0563	46	14.6806	35	9.83807	38	9.86172	57	9.69066
BMK_Unigene_000302	5	0.484204	10	0.937763	6	0.579445	22	2.10745	22	2.09483	24	2.16823	7	0.611974	41	3.87547	24	2.29739	5	0.462141	8	0.698403	6	0.548271	8	0.729864	26	2.33439	6	0.539044	39	3.40465	29	2.65138	10	0.885198
BMK_Unigene_000303	48	5.4188	61	6.66848	39	4.39065	26	2.90343	20	2.22004	23	2.42229	28	2.85363	23	2.53438	17	1.89704	41	4.41766	28	2.84956	26	2.76963	13	1.38261	23	2.4073	49	5.13183	24	2.44244	23	2.45135	21	2.16702
BMK_Unigene_000304	1416	39.1525	1173	31.4072	1227	33.8332	744	20.3491	718	19.5204	823	21.2292	1218	30.4033	828	22.3465	800	21.8651	1428	37.6852	1837	45.7892	1980	51.6592	1252	32.6133	1188	30.4547	1574	40.3753	1074	26.7701	1227	32.03	1340	33.8675
BMK_Unigene_000305	20	1.5917	11	0.84773	15	1.19049	1	0.0787239	3	0.234758	1	0.074245	11	0.790314	0	0	6	0.472005	9	0.683627	40	2.86978	50	3.7548	3	0.224929	10	0.737855	9	0.664488	7	0.502202	4	0.300543	4	0.290986
BMK_Unigene_000306	3	0.581045	2	0.375105	2	0.386296	5	0.957932	4	0.761758	10	1.80686	5	0.874249	0	0	5	0.957245	27	4.99112	12	2.09521	4	0.731028	11	2.00713	7	1.25698	16	2.8749	6	1.04758	1	0.182854	1	0.17704
BMK_Unigene_000307	0	0	1	0.338236	1	0.348327	0	0	1	0.343442	2	0.651706	0	0	0	0	0	0	1	0.333373	5	1.57439	16	5.2734	5	1.64531	5	1.61918	2	0.648081	2	0.629745	0	0	5	1.59638
BMK_Unigene_000308	25	3.08845	64	4.23685	11	1.90663	16	1.01835	18	1.26531	12	1.23481	11	0.863001	3	0.358875	3	0.363434	2	0.736931	7	1.12693	18	1.83875	7	0.588849	3	0.88629	8	0.682191	3	0.464022	4	0.798371	14	0.840201
BMK_Unigene_000309	489	12.8349	559	14.2079	427	11.1767	198	5.14072	264	6.81325	228	5.58282	355	8.41177	326	8.35183	269	6.97909	437	10.9474	479	11.3338	428	10.6001	269	6.65163	250	6.08363	283	6.89101	332	7.85543	431	10.6801	383	9.18889
BMK_Unigene_000310	10	0.639043	13	0.804467	7	0.446098	0	0	7	0.439842	8	0.476932	11	0.634599	10	0.623752	6	0.379006	7	0.426947	16	0.921739	11	0.663298	22	1.32448	0	0	4	0.23714	9	0.518469	8	0.482654	7	0.408894
BMK_Unigene_000311	54	5.4288	110	10.7087	1	0.100257	8	0.795567	3	0.296551	6	0.562727	18	1.63365	185	18.1536	65	6.45934	0	0	0	0	0	0	0	0	0	0	0	0	1	0.0906275	0	0	0	0
BMK_Unigene_000312	62	2.94006	35	2.1556	98	4.73303	23	1.1633	21	1.15634	8	0.979568	26	1.13751	6	0.532946	13	0.62275	42	2.20479	63	3.36981	62	2.93275	61	2.88852	38	1.94701	42	1.75342	39	1.74167	35	2.14125	55	2.61065
BMK_Unigene_000313	35	1.64312	67	3.04587	27	1.26406	9	0.417947	2	0.092321	13	0.569353	38	1.61051	28	1.28305	16	0.742483	27	1.2098	44	1.86214	32	1.41755	18	0.796101	64	2.78563	25	1.08882	35	1.48122	19	0.842115	34	1.45903
BMK_Unigene_000314	9	2.00437	13	2.80358	6	1.33257	0	0	0	0	0	0	0	0	0	0	0	0	1	0.21256	9	1.8069	10	2.10146	0	0	0	0	0	0	2	0.401527	1	0.210257	0	0
BMK_Unigene_000315	907	25.1552	588	15.7918	895	24.754	1875	51.4397	2490	67.9029	4229	109.42	1511	37.8322	541	14.6454	1669	45.7553	1659	43.915	564	14.1012	461	12.0644	1080	28.2188	1263	32.4762	1020	26.2443	1403	35.0774	1443	37.7835	1393	35.3146
BMK_Unigene_000316	5	1.70991	0	0	4	1.36416	1	0.338282	2	0.672514	0	0	0	0	0	0	0	0	5	1.632	15	4.62436	15	4.84039	0	0	1	0.317062	1	0.317261	0	0	0	0	0	0
BMK_Unigene_000317	31	1.73696	16	0.934441	21	1.2029	41	1.95681	42	1.99253	29	1.30534	7	0.304903	13	0.612227	2	0.0953854	27	1.24336	5	0.217478	5	0.227637	0	0.0909099	3	0.134199	14	0.626657	1	0.260969	12	0.546618	20	0.926166
BMK_Unigene_000318	6	3.00053	13	2.14933	0	3.01276	63	1.89062	69	4.64774	66	1.45712	8	2.96853	19	2.00598	4	3.00657	1	4.62917	3	2.55671	0	3.12217	0	2.09104	2	3.71553	0	1.81127	3	1.90824	1	2.83279	6	3.24992
BMK_Unigene_000319	34	6.185	60	9.40538	35	7.58432	21	3.48958	18	4.86517	18	2.73541	23	4.8805	31	7.02081	12	2.0379	32	4.24154	28	5.65828	35	6.61429	24	2.67603	23	2.97334	41	5.5679	56	5.20387	18	4.49837	7	2.6802
BMK_Unigene_000320	26	3.00924	14	2.17713	30	3.20791	5	0.615866	2	1.15634	0	0.548558	15	1.21781	13	1.01284	10	0.923135	15	1.41955	28	2.68159	39	3.59018	11	1.92257	18	1.37894	23	2.05367	21	1.6214	7	1.17559	18	1.48599
BMK_Unigene_000321	9	1.06718	0	0.243156	4	0.375615	2	0.310482	11	0.740695	0	0.351381	1	0.850076	2	0.18382	1	0.0620518	4	1.01856	2	0.622501	0	0.651581	5	1.18281	6	0.523809	0	0.815328	0	0.22636	5	0.474128	4	0.459052
BMK_Unigene_000322	1405	37.6285	1383	35.8417	1357	36.2171	711	18.849	680	17.8941	697	17.477	649	15.7044	501	13.0873	718	19.0206	1159	29.6047	1340	32.3533	1287	32.5515	979	24.734	791	19.6268	868	21.5758	825	19.9038	650	16.4233	645	15.7788
BMK_Unigene_000323	0	0	2	0.127863	4	0.263356	19	1.24082	100	6.49155	132	8.13	101	6.01975	1	0.064441	19	1.23993	0	0	0	0	0	0	9	0.559779	0	0	25	1.53121	0	0	0	0	0	0
BMK_Unigene_000324	3	0.377813	0	0	0	0	17	2.11778	34	4.21021	8	0.939902	10	1.13693	0	0	0	0	0	0	0	0	0	0	0	0	0	0	6	0.701006	0	0	0	0	1	0.115117
BMK_Unigene_000325	21	3.37742	14	2.09315	36	5.11955	44	6.4145	93	12.885	20	2.52065	138	19.7577	42	6.06576	100	14.5558	28	3.61035	25	4.01899	28	4.07926	36	5.21823	39	5.63636	8	1.25331	18	2.19214	14	1.78562	25	3.3342
BMK_Unigene_000326	1	0.358481	3	1.04141	1	0.357494	2	0.709206	9	3.17232	0	0	3	0.970876	0	0	5	1.77174	5	1.71073	12	3.87797	0	0	0	0	1	0.332359	0	0	2	0.646317	0	0	0	0
BMK_Unigene_000327	0	0	0	0	0	0	5	0.293784	3	0.175215	4	0.221656	102	5.46965	1	0.0579781	118	6.92834	2	0.113386	6	0.321286	15	0.840736	0	0	0	0	0	0	12	0.642559	31	1.73844	43	2.33471
BMK_Unigene_000328	0	0	0	0	0	0	2	0.141966	5	0.352789	0	0	39	2.52649	33	2.31139	13	0.922115	0	0	1	0.0646896	0	0	3	0.202811	9	0.598771	0	0	31	2.00534	100	6.77474	164	10.8229
BMK_Unigene_000329	480	37.7343	393	27.9069	387	28.5953	507	33.5125	518	36.2497	379	27.7394	333	21.2311	453	30.7164	312	24.4375	279	29.9895	246	23.6771	250	25.056	212	17.1163	205	20.687	557	37.1527	152	13.9019	202	23.4769	221	22.1137
BMK_Unigene_000330	184	20.1737	39	4.02443	395	39.8045	18	2.74066	12	2.29859	12	2.90782	20	1.79777	70	8.28203	29	3.33778	1	1.15692	1	0.156105	26	2.53266	0	0	0	0.080273	0	0	0	0.312204	0	0.89916	0	2.29514
BMK_Unigene_000331	0	0	0	0	0	0	0	0	0	0	7	0.58333	0	0	0	0	0	0	2	0.170512	70	5.63684	49	4.13011	0	0	0	0	5	0.414347	0	0	0	0	0	0
BMK_Unigene_000332	0	0	0	0	2	0.123498	42	2.57248	75	4.56622	29	1.67518	14	0.782585	0	0	0	0	0	0	0	0	0	0	0	0	2	0.114815	3	0.172331	0	0	3	0.175373	0	0
BMK_Unigene_000333	14	2.92742	23	2.35854	5	1.23781	14	4.65637	22	3.73043	6	4.28221	14	2.53708	8	1.96587	6	1.8751	28	4.76103	34	5.93252	33	5.5688	23	4.61122	16	3.34377	20	4.60602	8	2.66009	6	2.16679	11	1.94804
BMK_Unigene_000334	52	1.20681	30	0.807408	19	0.656445	3	0.130227	8	0.28047	0	0	7	0.217893	2	0.0642507	3	0.0650669	256	6.40829	216	5.85496	168	5.61086	24	0.62014	8	0.20343	36	0.956724	6	0.454938	26	0.890756	39	1.16328
BMK_Unigene_000335	315	90.7887	332	105.821	221	83.5469	152	74.4314	292	94.1297	198	76.7374	290	73.5077	193	100.192	247	86.5941	369	75.6956	430	102.456	427	100.828	292	67.5967	354	75.3591	393	69.6739	400	94.8051	362	84.7035	331	84.1826
BMK_Unigene_000336	0	0.490893	3	0.921007	0	0.305963	0	0.0606978	1	0.0301672	0	0.143111	0	0.276977	0	0.08984	0	0.0303271	14	1.52271	20	1.60418	8	1.33171	4	0.578083	3	0.597347	19	1.05313	4	0.580812	9	0.637243	9	0.757203
BMK_Unigene_000337	9	0.795246	0	0.0855645	2	0.176235	0	0.524429	3	0.260645	0	0	0	0	0	0	0	0.0873421	11	1.51802	13	1.91174	4	0.667014	3	0.665952	10	1.31075	6	1.06566	1	0.0796542	0	0.417104	1	0.0807683
BMK_Unigene_000338	194	493.884	193	570.331	200	451.137	145	305.061	149	422.052	138	342.125	153	408.233	274	623.67	108	369.066	192	567.533	264	736.357	146	453.841	144	332.952	86	271.831	145	412.345	219	436.423	225	461.684	195	485.901
BMK_Unigene_000339	6	1.36602	4	0.881863	9	2.04339	4	0.90083	2	0.447718	0	0	0	0	2	0.444445	3	0.675137	2	0.434593	0	0	13	2.79277	2	0.428973	2	0.42216	4	0.844852	3	0.615711	1	0.214942	1	0.208108
BMK_Unigene_000340	55	4.14559	56	4.85954	25	1.91478	5	0.647487	3	0.557795	31	1.70981	10	0.433344	13	1.10743	13	0.776426	19	2.12412	21	2.16363	22	3.04706	3	0.369998	10	0.728243	25	1.82175	15	0.865437	13	1.15355	12	1.03709
BMK_Unigene_000341	28	6.13002	11	5.65337	13	4.94873	20	4.61997	6	2.15265	10	2.7232	9	3.16228	4	1.99445	8	3.46249	32	7.66164	29	8.81547	19	7.16147	11	3.30003	37	6.90119	50	10.6968	31	5.52601	22	4.82277	23	4.26918
BMK_Unigene_000342	76	6.51666	49	4.84393	107	7.13944	139	12.8469	61	7.80641	105	8.30568	93	7.95454	85	7.70455	51	4.62702	96	8.54117	145	11.9148	76	6.10579	120	9.42513	164	12.0836	124	10.6862	27	3.47509	52	4.11601	63	4.69826
BMK_Unigene_000343	382	16.2	234	9.61961	493	20.8191	246	11.308	291	10.6393	170	6.64404	70	2.29031	323	13.6344	57	2.74945	0	0	0	0	1	0.028842	0	0	0	0.141694	38	2.49538	0	0	0	0	1	0.0279397
BMK_Unigene_000344	76	9.08151	50	5.78561	149	17.7555	46	5.43725	61	7.16709	33	3.67871	23	2.48113	64	7.4646	11	1.29928	0	0	0	0	0	0	0	0	0	0	11	1.21942	0	0	0	0	0	0
BMK_Unigene_000345	9	1.1903	24	3.71403	8	1.4508	16	2.48566	66	10.7934	73	10.364	28	4.41764	14	2.32363	19	3.52972	3	0.504915	21	2.62297	16	2.24632	40	5.48225	27	4.41424	17	2.08581	1	0.238447	8	0.998891	13	1.69248
BMK_Unigene_000346	86	2.03388	61	1.39698	103	2.42922	18	0.421091	33	0.767378	34	0.75014	32	0.683209	32	0.738684	42	0.98184	75	1.69291	108	2.30255	109	2.43243	40	0.891212	74	1.62256	60	1.31641	41	0.874099	52	1.16104	33	0.713383
BMK_Unigene_000347	193	4.78018	124	2.97402	205	5.06341	29	0.710496	74	1.80213	36	0.831813	91	2.03472	98	2.36916	44	1.07722	73	1.72566	98	2.18812	135	3.15505	87	2.03002	36	0.826666	73	1.67735	52	1.16102	39	0.911942	101	2.2866
BMK_Unigene_000348	45	5.29973	104	11.8607	0	0	28	3.26194	18	2.08441	57	6.26257	23	2.44538	198	22.7608	140	16.298	0	0	0	0	0	0	0	0	1	0.10919	0	0	3	0.318502	0	0	0	0
BMK_Unigene_000349	198	21.2962	197	20.3366	157	17.443	123	12.5461	122	11.1079	184	13.8686	160	13.7668	138	15.8059	81	9.97137	262	15.9904	304	19.1715	294	19.1208	206	14.6165	251	14.357	308	21.4807	160	17.2567	173	18.2955	242	18.3339
BMK_Unigene_000350	2	0.100906	0	0	13	0.654081	13	0.648792	17	0.843341	24	1.12962	22	1.00204	7	0.344719	3	0.149614	10	0.481539	32	1.45544	9	0.428464	41	1.94878	47	2.19849	81	3.79127	7	0.318371	24	1.14317	18	0.830119
BMK_Unigene_000351	315	42.3712	317	35.5637	313	45.1622	202	40.4708	123	25.8938	236	32.0624	395	41.8077	290	52.1962	202	29.9557	255	32.8024	247	35.7083	262	26.4298	275	40.1222	227	33.4457	452	59.1928	265	39.6223	297	40.7053	282	35.2147
BMK_Unigene_000352	176	14.1723	133	12.9719	268	20.5223	16	1.53633	10	0.649032	12	1.01425	3	0.105159	33	1.85706	9	1.42009	4	1.0006	51	3.95535	90	8.28024	8	0.658438	39	3.02391	47	2.98979	30	3.67526	9	1.39299	3	0.212952
BMK_Unigene_000353	1372	34.1886	1229	29.6561	1323	32.8768	1220	30.0721	990	24.2566	956	22.224	1370	30.8194	934	22.7172	761	18.7446	1279	30.4189	1606	36.077	1621	38.115	1234	28.9692	1305	30.1494	1797	41.5422	900	20.2171	1059	24.9137	1090	24.8276
BMK_Unigene_000354	30	2.48935	7	0.562467	69	5.70974	7	0.574565	8	0.652714	11	0.851518	8	0.599282	3	0.242978	2	0.164044	0	0	7	0.523625	8	0.626384	1	0.0781733	1	0.0769317	3	0.230941	0	0	2	0.156679	1	0.0758484
BMK_Unigene_000355	119	18.8519	266	30.5072	167	21.3234	299	40.2996	270	32.283	405	46.1511	658	60.9939	314	37.913	489	53.4649	326	37.8575	431	47.5622	381	43.6357	676	81.5301	679	74.8393	392	45.5422	406	46.991	321	39.7169	399	42.791
BMK_Unigene_000356	28	2.90793	2	0.201136	82	8.49263	0	0	0	0	0	0	0	0	2	0.202739	2	0.205315	0	0	0	0	16	1.56795	0	0	0	0	0	0	0	0	0	0	0	0
BMK_Unigene_000357	36	2.73967	0	0	71	5.38837	107	8.05484	129	9.65283	64	4.54374	100	6.87026	39	2.89696	79	5.94276	1	0.0726344	0	0	1	0.0718096	2	0.14339	0	0	0	0	0	0	0	0	0	0
BMK_Unigene_000358	20	0.778786	25	0.942677	0	0	0	0	0	0	0	0	0	0	0	0	0	0	14	0.52031	4	0.140413	1	0.036743	75	2.75133	38	1.37187	0	0	59	2.07105	55	2.02193	53	1.88645
BMK_Unigene_000359	2	0.487962	2	0.472521	0	0	4	0.965367	0	0	0	0	0	0	7	1.667	2	0.482337	1	0.232864	5	1.09972	3	0.690658	0	0	1	0.226202	2	0.452689	1	0.219941	6	1.38205	5	1.11508
BMK_Unigene_000360	2	0.46308	3	0.672639	8	1.84722	0	0	0	0	0	0	0	0	0	0	0	0	2	0.441979	12	2.50475	46	10.0501	0	0	0	0	0	0	0	0	0	0	0	0
BMK_Unigene_000361	332	7.55024	292	6.43043	341	7.73356	16	0.359931	53	1.18513	20	0.424316	63	1.29342	8	0.17758	35	0.786784	647	14.0434	772	15.827	877	18.8195	501	10.7338	455	9.59346	157	3.31235	552	11.3165	686	14.7286	559	11.6203
BMK_Unigene_000362	147	7.56126	162	8.06913	119	6.10417	160	8.14092	133	6.72662	131	6.28615	101	4.69002	57	2.86176	39	1.98292	146	7.16763	149	6.90909	115	5.58163	123	5.96041	117	5.57961	121	5.774	42	1.94749	59	2.86513	60	2.82105
BMK_Unigene_000363	196	14.0036	122	8.39135	305	21.224	78	5.34882	44	2.99922	39	2.52225	37	2.31561	74	5.00726	53	3.7689	48	3.24212	118	7.43689	167	11.2513	130	8.55563	95	6.49156	103	6.94585	133	8.31167	103	6.74124	61	3.86544
BMK_Unigene_000364	675	66.2221	622	63.8377	956	98.2416	887	83.2101	738	71.273	554	51.4128	692	66.0444	1118	110.059	452	49.8312	563	53.3823	681	62.7234	608	56.576	758	67.1648	698	64.9227	668	58.7371	853	69.7138	658	56.8876	669	59.0324
BMK_Unigene_000365	14	3.29012	9	1.84453	7	3.10838	41	10.6201	48	13.9618	75	14.5391	8	2.34491	14	3.04238	11	3.08103	10	5.78459	13	2.96599	10	3.26794	27	7.01489	8	2.0871	12	3.21294	20	6.55628	31	7.68373	17	4.74856
BMK_Unigene_000366	48	2.94885	44	3.15612	78	3.65657	49	3.37752	48	2.59428	40	2.35282	76	3.85309	46	2.53744	77	4.12299	53	2.85152	62	2.65834	52	2.52624	47	1.75458	43	2.05048	44	1.94378	34	2.6408	37	2.17958	46	2.67774
BMK_Unigene_000367	460	27.4458	492	26.5773	324	19.0925	302	23.0968	338	19.7363	269	16.9153	241	17.0501	199	14.3099	182	13.4262	522	30.9897	583	35.1595	597	35.5407	429	24.78	402	23.407	519	26.7619	413	20.3684	469	24.9547	412	21.619
BMK_Unigene_000368	4	1.11377	4	0.622226	2	0.897107	0	0.677983	2	0.673924	0	0.119889	6	0.657428	0	0.54356	3	0.465779	11	1.10391	8	1.15851	3	0.970107	5	0.564995	0	0.595737	4	0.278186	4	0.733712	3	0.48531	0	0.626505
BMK_Unigene_000369	24	13.0472	24	14.4777	37	10.9153	36	3.45209	16	4.01632	21	3.94012	41	5.1733	28	4.62565	21	4.74321	17	11.62	27	17.6428	19	18.5792	18	5.69753	14	7.90501	22	9.62075	31	5.95233	17	7.37572	13	7.2862
BMK_Unigene_000370	14	1.2199	21	1.77195	3	0.260688	23	1.98245	19	1.62787	32	2.60126	7	0.550646	73	6.20873	81	6.97666	0	0	4	0.314207	0	0	0	0	0	0	0	0	0	0	0	0	0	0
BMK_Unigene_000371	45	7.34134	64	10.1106	88	14.3169	37	5.97092	21	3.36861	26	3.95706	54	7.95305	64	10.1912	53	8.5468	61	9.49815	82	12.0596	70	10.7757	56	8.60686	45	6.80639	101	15.2862	71	10.4417	89	13.7078	71	10.5877
BMK_Unigene_000372	3	1.35052	1	0.627737	0	0.75421	11	2.93901	1	0.106233	3	0.957529	0	0.0487684	3	2.21459	5	1.44175	0	0.206238	0	0.146097	0	0.458765	3	0.814284	19	2.40405	0	0.200464	8	1.31485	7	1.17302	5	1.08634
BMK_Unigene_000373	50	2.15315	62	3.08582	42	1.80367	31	1.32051	45	1.9054	35	1.40608	38	1.63279	26	1.38708	58	2.46886	101	4.64439	133	5.70663	112	4.79482	69	2.88043	53	2.19588	45	1.79776	36	1.47516	60	2.43934	56	2.28305
BMK_Unigene_000374	1	0.171349	11	1.8252	1	0.170877	0	0	0	0	0	0	0	0	0	0	0	0	90	14.7188	68	10.5039	3	0.485053	0	0	0	0	0	0	0	0	0	0	0	0
BMK_Unigene_000375	158	50.2954	183	45.3305	229	53.2289	58	12.3026	57	14.5784	37	11.4146	70	17.8814	78	28.5503	69	16.0217	158	43.6347	233	59.1736	230	70.8754	79	21.8065	62	18.1237	103	33.7061	51	23.098	60	32.29	100	34.4211
BMK_Unigene_000376	0	2.21162	0	1.02426	0	2.20553	0	1.04629	0	2.64733	4	0.986759	0	0.78127	2	1.59556	0	0.950488	1	0.183551	1	0.0866841	4	0.816602	1	0.452945	1	0.0891503	1	0.0892064	2	0.173365	0	0	0	0
BMK_Unigene_000377	40	4.37078	49	5.18478	25	2.72422	39	4.21541	56	6.01666	35	3.56783	21	2.07155	35	3.73292	22	2.37622	33	3.44159	91	8.96393	59	6.08327	24	2.47061	12	1.21569	57	5.77814	11	1.08353	29	2.99166	27	2.69678
BMK_Unigene_000378	12	0.777798	0	0	26	1.68059	5	0.320577	42	2.67672	37	2.2373	17	0.994744	1	0.0632656	29	1.85801	0	0	0	0	0	0	1	0.0610632	0	0	11	0.661444	0	0	0	0	0	0
BMK_Unigene_000379	2	0.334426	1	0.0647686	8	0.600309	1	0.0661616	12	0.789186	23	1.68473	9	0.784964	2	0.195854	10	0.793369	16	1.91512	6	0.361775	0	0	7	0.504096	8	0.49609	5	0.310252	1	0.0602947	0	0	10	0.61138
BMK_Unigene_000380	97	18.3856	73	16.9378	65	15.5169	34	12.0655	48	11.0085	43	12.4802	77	14.1438	61	11.2073	65	12.7993	77	17.0357	95	15.1877	72	17.9224	53	12.6032	75	13.829	83	15.9283	56	17.2511	82	15.1627	55	13.5362
BMK_Unigene_000381	11	1.69636	13	1.94135	4	0.615159	5	0.762731	0	0	7	1.00707	0	0	5	0.752622	0	0	2	0.294375	4	0.556087	10	1.45516	0	0	0	0	0	0	0	0	1	0.145593	4	0.563854
BMK_Unigene_000382	105	8.54867	145	10.802	106	9.40883	24	1.64999	54	3.48524	15	1.50749	16	1.2235	145	12.2109	7	0.618302	27	2.03979	26	1.92662	46	2.75441	40	2.75002	25	1.25652	16	0.918804	31	1.50368	11	0.541331	12	0.619413
BMK_Unigene_000383	17	1.15953	25	1.01839	10	1.04877	0	0	0	0	0	0	2	0.0973759	6	0.368489	2	0.0533101	19	0.772115	30	1.06961	20	1.34858	16	0.939962	31	1.27505	94	3.20213	24	0.875119	13	1.27292	15	0.912008
BMK_Unigene_000384	1356	26.3194	1376	25.8624	1322	25.5888	1357	26.0538	2465	47.0436	2388	43.2401	2038	35.7105	1126	21.3322	2610	50.075	2256	41.7927	2070	36.2196	2474	45.3107	1990	36.3884	2262	40.7051	1856	33.4201	2716	47.522	3032	55.5598	3197	56.7205
BMK_Unigene_000385	5	0.38663	4	0.299516	26	2.00494	4	0.305958	10	0.760316	23	1.65917	48	3.35076	0	0	1	0.0764347	0	0	0	0	0	0	4	0.291393	0	0	3	0.215209	0	0	0	0	0	0
BMK_Unigene_000386	2	0.134874	16	1.04485	0	0	9	0.600367	3	0.198924	36	2.26484	3	0.18264	52	3.42281	23	1.53317	0	0	2	0.121587	0	0	0	0	0	0	0	0	2	0.121584	0	0	0	0
BMK_Unigene_000387	0	0.696876	0	1.25324	5	2.28343	3	0.787815	0	0	2	0.835866	6	1.07849	4	0.485858	0	0.590437	0	0.570105	0	0.44873	0	0.375754	0	0	1	0.276898	7	1.75479	0	0.179489	0	0.0939882	0	0
BMK_Unigene_000388	3	0.782428	7	0.466257	3	0.720252	0	0.0595357	0	0	1	0.280742	0	0	5	0.293733	0	0.178479	4	0.459555	3	0.976633	10	1.53338	5	1.07733	17	1.84143	0	0.0558361	5	0.379795	1	0.681864	10	0.990274
BMK_Unigene_000389	17	15.1405	16	14.266	3	13.9711	12	4.94046	5	5.03442	0	3.60442	2	4.28201	10	7.35845	3	3.04288	7	8.96418	0	13.2525	8	16.6874	0	7.51659	0	5.56247	1	7.43101	2	6.11641	7	7.38429	6	8.18315
BMK_Unigene_000390	0	0	2	0.0634955	0	0	1	0.0324306	0	0	0	0	2	0.059195	0	0	19	0.615739	81	2.5346	44	1.30044	1	0.030936	37	1.14281	14	0.425547	6	0.182492	30	0.886644	92	2.84762	74	2.21765
BMK_Unigene_000391	3465	84.8942	3619	85.8614	2890	70.6114	1962	47.55	1644	39.6045	1635	37.3705	1542	34.1064	1487	35.5605	1121	27.1484	4611	107.824	5840	128.987	6324	146.202	3130	72.2459	3509	79.7075	3121	70.9386	3424	75.6237	3463	80.1019	3234	72.4264
BMK_Unigene_000392	769	17.9375	644	14.5465	699	16.2598	497	11.4675	613	14.0594	624	13.5787	739	15.5617	546	12.4311	462	10.6523	1018	22.6637	1183	24.8759	958	21.0857	1141	25.0736	905	19.5716	932	20.1682	593	12.4693	682	15.0189	681	14.52
BMK_Unigene_000393	7	0.269748	1	0.037316	0	0.307434	3	0.304949	3	1.1746	18	2.37269	6	0.208732	0	0.0376133	19	1.25701	98	4.81812	0	0	0	0	0	0	2	0.250092	4	0.679248	16	0.555814	26	0.945909	11	0.387467
BMK_Unigene_000394	47	3.28894	34	2.30394	9	0.628063	19	1.31519	10	0.68806	21	1.37093	15	0.947602	9	0.614727	16	1.10673	1	0.0667889	1	0.0630835	0	0	0	0	0	0	0	0	0	0	0	0	0	0
BMK_Unigene_000395	2	0.527314	6	0.851045	2	0.262931	0	0.52161	0	0	0	0	0	0.0793404	3	0.94361	2	0.260618	1	0.503286	11	2.53528	8	0.829285	1	0.165593	2	0.162963	0	0.0815328	3	1.34684	3	0.497834	0	0
BMK_Unigene_000396	58	5.53199	34	4.06185	74	8.12358	68	8.56902	78	8.15908	72	8.5919	66	6.44844	58	6.55668	54	4.56686	65	7.07858	26	2.98672	32	3.75723	71	6.21389	62	5.74885	109	8.00834	45	3.67168	52	5.13664	28	4.19536
BMK_Unigene_000397	18	3.1436	23	3.88971	6	1.04498	10	1.72755	0	0	3	0.488779	0	0	2	0.340931	2	0.345263	4	0.666747	10	1.57439	13	2.14232	7	1.15172	0	0	15	2.4303	13	2.04667	2	0.329762	1	0.159638
BMK_Unigene_000398	0	0	1	0.0512944	4	0.211299	10	0.523976	107	5.57298	13	0.642414	0	0	14	0.723844	10	0.5236	1	0.050557	0	0	0	0	73	3.64294	0	0	0	0	4	0.191005	0	0	4	0.193676
BMK_Unigene_000399	12	1.85326	2	0.644221	0	0.331721	0	0.752088	2	2.24276	0	0.886623	1	1.41567	0	0.55659	0	0.986407	0	1.13386	0	0.21419	0	0.538071	5	1.2535	4	0.881137	2	0.881692	0	1.37079	2	2.01883	2	1.9112
BMK_Unigene_000400	158	3.97473	187	4.55541	175	4.39027	235	5.84784	197	4.87288	169	3.9662	234	5.31427	155	3.80596	133	3.30725	147	3.52951	133	3.0162	115	2.72983	130	3.08098	119	2.77549	167	3.89746	114	2.58527	158	3.75253	168	3.86316
BMK_Unigene_000401	1	0.0420657	0	0	0	0	0	0	0	0	0	0	0	0	0	0	1	0.0415808	0	0	0	0	0	0	123	4.87446	62	2.41802	0	0	52	1.97188	58	2.30341	43	1.6534
BMK_Unigene_000402	90	2.11867	113	2.57593	99	2.32412	106	2.46833	85	1.96747	64	1.40552	71	1.50889	74	1.70034	64	1.48924	97	2.17941	108	2.29194	114	2.53228	77	1.70768	71	1.5496	115	2.5115	57	1.20961	55	1.22236	74	1.59234
BMK_Unigene_000403	246	43.8218	112	26.6317	305	65.4011	301	103.603	577	211.942	732	195.793	944	399.309	339	85.6449	629	224.251	1159	305.179	67	32.8146	85	27.6301	987	202.593	507	142.247	589	141.713	451	109.885	585	164.125	845	208.079
BMK_Unigene_000404	16	1.29351	33	2.58344	31	2.49927	1	0.0799698	11	0.874401	1	0.07542	3	0.218951	0	0	2	0.159825	9	0.694446	21	1.53048	9	0.686559	3	0.228489	23	1.72393	3	0.225001	7	0.510149	3	0.228974	9	0.66508
BMK_Unigene_000405	674	14.1179	543	9.68708	652	15.31	769	23.1513	1000	19.0598	1185	21.7793	1617	31.0407	946	49.1771	1795	35.4399	660	9.71611	824	12.5999	711	13.2994	1292	19.9783	1044	16.9037	1459	27.4054	1140	39.3144	1214	33.5825	1268	28.7431
BMK_Unigene_000406	0	0	0	0	2	0.68208	24	8.11878	21	7.0614	0	0	4	1.23492	0	0	0	0	0	0	0	0	0	0	0	0	0	0	2	0.634523	1	0.308285	0	0	0	0
BMK_Unigene_000407	2	5.47749	2	5.02741	2	4.13243	7	3.53363	16	2.34165	7	2.13286	5	3.35394	2	2.37102	3	3.38985	3	2.18208	5	5.66781	4	3.73033	1	3.05131	0	3.22365	1	4.02105	7	3.22029	2	2.78799	0	3.17825
BMK_Unigene_000408	67	5.72819	23	1.90417	20	1.7052	3	0.253712	1	0.0840643	0	0	20	1.54365	6	0.500698	9	0.760589	5	0.407999	0	0	0	0	1	0.0805447	0	0	0	0	0	0	1	0.0807158	3	0.234448
BMK_Unigene_000409	5	0.690318	10	1.33695	4	0.550734	0	0	0	0	0	0	0	0	2	0.26952	0	0	10	1.31773	4	0.497848	4	0.521105	4	0.520275	5	0.640015	14	1.79317	7	0.871218	6	0.782071	9	1.1358
BMK_Unigene_000410	72	6.60156	53	5.55552	90	8.09861	183	24.514	164	16.717	200	24.9277	257	29.2308	209	24.9817	228	30.8665	60	11.5514	30	7.10838	40	4.64719	184	22.9768	216	35.8001	165	33.1736	170	30.7709	169	28.9861	148	26.7234
BMK_Unigene_000411	7	2.61249	21	7.58946	6	2.23311	4	1.4767	10	3.66965	5	1.74086	3	1.01078	4	1.45713	5	1.84455	4	1.42483	9	3.02801	14	4.93027	6	2.10961	11	3.80619	15	5.19353	2	0.672878	2	0.704697	2	0.682289
BMK_Unigene_000412	0	0	0	0	0	0	0	0	2	0.459231	5	1.08928	1	0.210819	8	1.8235	0	0	7	1.56019	1	0.210519	1	0.220353	10	2.20002	4	1.08254	2	0.433288	3	0.631544	2	0.661408	2	0.426918
BMK_Unigene_000413	21	3.90015	20	4.10514	8	1.69105	7	1.17416	29	5.5022	5	0.949165	0	0	6	0.993086	5	0.838085	9	1.7803	0	0.152866	2	0.640029	8	1.27802	6	1.88658	2	0.314629	1	0.305727	0	0	0	0.155001
BMK_Unigene_000414	450	50.1609	181	24.7681	468	57.3534	198	23.0062	144	21.6836	140	15.6827	155	15.0674	124	14.056	109	15.3364	198	17.2236	185	17.7618	697	75.1336	223	26.2818	250	23.9092	306	24.7628	282	20.8303	216	19.5115	237	20.7637
BMK_Unigene_000415	21	2.12954	17	1.66936	14	1.41578	1	0.10031	1	0.099709	10	0.946024	3	0.27464	4	0.39592	0	0	10	0.967858	23	2.10257	19	1.81805	12	1.14641	12	1.1282	3	0.282229	1	0.0914146	8	0.765899	6	0.556159
BMK_Unigene_000416	0	2.88995	7	3.15728	1	1.77353	1	0.586397	3	0.874329	0	2.14301	0	0	0	0.433969	1	0.439482	20	3.25334	4	0.935214	3	1.04882	0	0.209431	12	1.71754	4	1.03117	3	0.534398	0	0.349793	1	0.609607
BMK_Unigene_000417	7	1.10664	6	0.918536	10	1.57657	4	0.625528	7	1.08812	8	1.17988	10	1.42721	4	0.617237	13	2.03151	0	0	0	0	0	0	3	0.446813	0	0	8	1.17331	0	0	0	0	0	0
BMK_Unigene_000418	12	1.60077	6	2.06682	7	1.18945	3	0.652012	1	0.833282	0	0.439226	2	0.736733	9	0.980374	0	0.155129	10	1.67762	21	2.06557	40	5.77538	10	2.18819	27	3.02645	9	1.28123	10	2.32019	27	3.23	23	3.81587
BMK_Unigene_000419	359	48.5214	410	50.0744	283	38.1674	300	31.3386	317	41.228	301	27.4133	124	15.0491	211	22.9123	139	17.1503	271	36.8941	312	31.7037	302	33.2249	277	28.3244	224	24.8781	234	28.1288	215	21.3527	200	20.5557	156	16.7924
BMK_Unigene_000420	7	8.44887	14	12.3078	8	8.24244	5	23.0012	31	58.2965	17	50.3761	19	31.5044	9	38.0424	24	54.7203	4	20.6155	8	16.5576	2	9.46279	3	21.2833	4	12.465	5	13.5293	5	35.1678	2	31.1085	7	32.772
BMK_Unigene_000421	0	0	0	0	0	0	0	0	0	0	0	0	0	0	12	0.941332	102	8.10298	0	0	0	0	0	0	0	0	0	0	3	0.223674	0	0	0	0	0	0
BMK_Unigene_000422	1	0.253045	17	4.16564	7	1.76644	0	0	4	0.995237	3	0.7082	0	0	0	0	0	0	8	1.93212	1	0.228116	22	5.25299	1	0.238392	0	0	0	0	1	0.228112	2	0.477798	2	0.462605
BMK_Unigene_000423	368	6.40316	269	4.62955	317	5.79852	218	4.17526	281	4.58787	242	3.9511	339	4.87331	279	4.73651	162	2.85246	475	7.45426	569	8.10199	506	7.46444	405	6.45167	437	6.74852	461	6.76609	231	3.84384	263	4.12049	336	4.99996
BMK_Unigene_000424	99	4.44107	156	6.7766	77	3.44465	34	1.50872	66	2.91115	50	2.09247	68	2.75384	128	5.6046	59	2.61619	135	5.78006	176	7.11742	128	5.41812	104	4.39521	99	4.11745	71	2.95478	142	5.74236	107	4.5316	125	5.1256
BMK_Unigene_000425	5	0.465453	6	0.811304	5	0.464172	0	0	10	0.915324	5	0.434223	14	1.26059	15	1.81726	59	5.79711	0	0	0	0	0	0.08784	3	0.2631	0	0	2	0.172723	0	0	2	0.703092	0	0.765827
BMK_Unigene_000426	0	0	1	0.0253028	0	0	4	0.103388	3	0.0770768	13	0.316894	8	0.188713	12	0.306053	7	0.180799	56	1.39659	15	0.353332	35	0.862955	83	2.04318	96	2.32566	11	0.26665	102	2.40261	71	1.75149	77	1.83911
BMK_Unigene_000427	3	0.380156	3	0.613544	6	1.76918	6	1.37883	11	1.86896	3	0.827515	2	0.228796	41	6.06065	7	1.87887	0	0	6	0.685409	0	0	1	0.596905	2	0.46994	2	1.41071	0	1.14233	8	0.957077	7	0.810814
BMK_Unigene_000428	4	0.72012	0	0	1	0.179534	2	0.356165	5	0.885082	0	0	12	1.95031	6	1.05433	9	1.60159	12	2.06192	16	2.5967	6	1.01925	6	1.01763	1	0.166911	2	0.334033	10	1.62291	10	1.69965	24	3.94946
BMK_Unigene_000429	59	24.4132	27	16.6353	89	23.1087	100	40.9345	130	46.6765	176	50.1089	167	48.6626	102	43.5406	93	48.7541	101	20.1855	130	20.7175	218	29.304	167	38.1047	184	47.3213	291	72.8151	174	52.464	188	53.3771	174	50.0921
BMK_Unigene_000430	0	0	0	0	0	0	2	0.585866	10	2.91179	11	3.03893	1	0.534686	0	0	2	1.46361	4	1.13057	0	0	0	0	3	0.836964	2	0.549114	0	0	3	1.06783	5	1.3979	2	1.08276
BMK_Unigene_000431	25	2.06325	10	0.911349	5	0.866344	13	0.572893	0	0.320323	5	0.270149	4	0.261423	1	0.211987	4	0.214681	10	0.725508	5	0.619995	4	0.922203	1	0.545621	6	0.570515	7	0.570874	11	0.750506	4	0.27339	1	0.132348
BMK_Unigene_000432	770	49.1894	828	53.5925	865	53.8431	627	41.4625	860	55.3343	769	44.4535	1394	75.5965	704	41.4135	1099	67.4261	192	10.9916	69	3.53066	57	3.03567	663	38.4345	1077	58.2706	539	29.3699	487	27.9085	625	34.7746	856	47.1364
BMK_Unigene_000433	0	0	0	0	0	0	0	0	0	0	0	0	0	0	8	0.702116	115	10.2211	0	0	0	0	0	0	0	0	0	0	5	0.417082	0	0	0	0	0	0
BMK_Unigene_000434	365	15.9946	524	22.6642	408	18.1821	172	8.23736	368	14.6447	346	14.3054	317	11.8562	188	7.48366	366	16.4991	385	15.1957	444	18.8503	405	16.9616	261	9.98797	266	10.5096	129	5.27511	584	22.0247	412	15.1696	496	17.6717
BMK_Unigene_000435	21	7.16787	25	4.91657	21	5.26182	22	6.00709	9	2.34929	12	2.87909	15	2.15698	17	3.78969	5	2.36175	3	1.33025	15	6.01298	12	5.73025	14	4.2205	9	4.61497	27	7.48095	14	4.57696	13	3.38358	17	2.63899
BMK_Unigene_000436	1058	26.6156	939	22.8745	1081	27.1193	688	17.1205	659	16.3007	484	11.3588	741	16.8285	791	19.4227	372	9.25036	805	19.3283	1130	25.6264	942	22.3608	794	18.8177	681	15.8832	847	19.7674	546	12.3821	582	13.8226	586	13.4751
BMK_Unigene_000437	33	1.08926	13	0.546232	40	1.16385	2	0.0384814	8	0.248632	30	0.762133	20	0.579476	181	4.74642	21	0.826757	239	6.7576	418	10.0299	391	9.8561	264	6.57859	227	5.96917	15	0.631578	124	3.12115	185	4.70111	185	4.37383
BMK_Unigene_000438	1002	23.9046	957	22.1085	835	19.8656	846	19.9646	592	13.8868	629	13.9991	798	17.1867	687	15.9975	509	12.0032	885	20.1513	1143	24.582	916	20.6203	995	22.363	777	17.186	1137	25.1645	667	14.3446	734	16.532	791	17.2493
BMK_Unigene_000439	1437	32.9364	1244	27.6105	1427	32.6171	752	17.0496	672	15.1446	557	11.91	817	16.9051	605	13.535	542	12.2796	976	21.3509	1119	23.121	1306	28.2455	1454	31.3962	1212	25.7551	1256	26.7069	522	10.7855	502	10.8627	525	10.9992
BMK_Unigene_000440	8	1.47268	1	0.178259	7	1.28504	4	0.728374	2	0.362006	5	0.858666	2	0.332372	3	0.53904	1	0.181963	2	0.351394	3	0.497848	10	1.73702	10	1.73425	3	0.512012	6	1.02467	12	1.99136	7	1.21655	10	1.68267
BMK_Unigene_000441	32	14.9816	50	17.0158	34	10.8213	52	24.6877	154	42.9189	128	26.1567	19	4.29764	60	11.4115	15	2.52581	47	18.6755	35	9.21413	42	8.58763	109	45.0792	85	24.7941	34	8.37815	23	5.39585	33	7.13811	33	7.87102
BMK_Unigene_000442	16	5.94426	7	2.51832	15	5.5574	5	1.83749	9	3.28768	8	2.77271	8	2.68315	9	3.26364	6	2.2034	5	1.77294	17	6.02849	21	7.36179	6	2.10002	5	1.72222	7	2.41263	9	3.01419	9	3.15672	7	2.37716
BMK_Unigene_000443	4	0.852661	19	2.71294	17	2.30799	0	0	4	0.479079	10	1.13636	2	0.21993	10	1.18894	3	0.602023	6	1.04633	10	1.86674	0	0.114938	0	0	0	0	0	0	0	0	5	0.574995	2	0.222685
BMK_Unigene_000444	1	0.195535	6	1.13608	5	0.974983	13	2.51446	24	4.61428	38	6.93178	15	2.64784	5	0.954281	0	0	9	1.67963	21	3.7017	5	0.92253	29	5.34215	33	5.98245	21	3.80941	2	0.352537	8	1.47683	1	0.178734
BMK_Unigene_000445	1	0.333607	9	2.90745	4	1.33075	1	0.329998	2	0.656044	0	0	7	2.10819	2	0.651248	1	0.329761	3	0.955217	8	2.40593	7	2.20353	2	0.628577	1	0.309297	1	0.309492	0	0	0	0	0	0
BMK_Unigene_000446	37	6.96807	38	6.92994	34	6.38546	10	1.86289	12	2.22209	27	4.74364	26	4.4204	21	3.86022	28	5.21235	61	10.9645	51	8.65843	43	7.64127	33	5.85489	37	6.46032	39	6.81381	21	3.56517	11	1.95578	18	3.0986
BMK_Unigene_000447	1941	48.6045	1715	41.5862	1578	39.4058	1415	35.0496	1348	33.1901	1228	28.687	1782	40.2842	1209	29.5501	1115	27.5988	2034	48.6125	2014	45.464	1965	46.43	1501	35.4099	1501	34.8476	2087	48.4828	1153	26.0273	1343	31.7499	1311	30.0079
BMK_Unigene_000448	304	12.9008	375	15.4103	321	13.5848	332	13.9367	316	13.1856	261	10.3329	300	11.4932	348	14.4147	198	8.30566	426	17.2544	392	14.9964	417	16.6981	275	10.9944	258	10.1509	417	16.417	345	13.1982	265	10.6171	271	10.5123
BMK_Unigene_000449	309	56.9391	596	120.334	32	10.213	12	2.13272	7	1.92723	3	0.319992	7	1.01744	28	5.50028	21	4.60143	407	96.2958	248	62.108	21	5.50222	81	13.0181	6	1.54463	21	2.22749	48	10.4248	25	4.02476	25	4.65822
BMK_Unigene_000450	130	28.1449	179	26.0215	113	22.6803	37	7.58974	59	10.0647	31	6.59621	57	11.6015	104	11.3345	34	8.33252	88	24.3338	167	37.7325	194	46.5728	64	10.9885	35	12.3133	125	23.4132	143	16.0511	94	17.0213	65	14.3886
BMK_Unigene_000451	13	2.35075	3	0.525313	50	9.01643	8	1.43096	2	0.355599	79	13.3268	0	0	2	0.353	8	1.42994	391	67.4816	17	2.77121	6	1.02376	1	0.170356	18	3.0177	32	5.36818	11	1.7931	77	13.1452	96	15.8678
BMK_Unigene_000452	31	2.76007	61	5.25924	0	0	0	0	0	0	0	0	0	0	0	0	0	0	0	0	0	0	0	0	0	0	0	0	0	0	0	0	6	0.504342	10	0.813842
BMK_Unigene_000453	8	1.11202	1	0.134604	7	0.97034	5	0.687496	26	3.55357	20	2.59352	3	0.376462	9	1.22109	3	0.412201	10	1.32669	0	0	0	0	0	0	0	0	8	1.03164	0	0	8	1.04985	16	2.03294
BMK_Unigene_000454	16	23.4281	17	12.7533	26	27.0265	9	44.2872	8	38.3281	3	31.889	39	38.7156	11	26.2589	10	16.8452	14	7.1377	12	9.93358	17	11.8339	53	41.4619	45	20.8926	27	31.2511	58	14.7659	20	13.4022	27	11.494
BMK_Unigene_000455	0	4.31415	0	3.11424	4	6.02319	0	0	0	0	0	0.0731762	0	0.141625	0	0.0765623	0	0	0	4.56677	0	4.94981	2	8.88178	0	1.84743	0	2.47259	2	4.0023	0	6.36393	6	3.77676	0	4.37366
BMK_Unigene_000456	2	0.309597	2	0.2998	0	0	33	5.05309	4	0.608829	21	3.03265	0	0	2	0.302189	0	0	2	0.29549	2	0.279097	3	0.438202	0	0	0	0	0	0	0	0	4	0.584578	0	0
BMK_Unigene_000457	8	1.60656	6	1.16679	15	3.004	6	1.19188	9	1.97458	15	2.81018	11	1.99423	36	7.05652	17	3.37458	24	4.79173	22	3.98278	17	3.22137	18	3.40544	28	5.21321	12	2.23564	20	3.62065	23	4.36064	14	2.5699
BMK_Unigene_000458	17	5.63979	6	5.79741	4	4.58594	7	6.60872	9	5.97195	0	5.26138	3	2.27156	4	4.91202	5	3.85946	6	7.78438	10	5.39705	13	8.76031	7	4.41405	8	3.7004	3	3.30026	6	11.9672	3	6.22557	11	7.69314
BMK_Unigene_000459	0	0	0	0	3	0.374465	15	1.85719	97	11.9379	4	0.467072	0	0	0	0	0	0	0	0	0	0	0	0	0	0	0	0	2	0.232237	0	0	0	0	0	0
BMK_Unigene_000460	1	0.111658	1	0.216249	2	1.1135	0	0.2209	0	0	0	0	0	0	0	0.435945	0	0	5	0.852562	0	0.90592	1	0.94824	0	1.99865	10	1.75987	3	0.31076	1	0.50328	0	0.105416	0	0.306191
BMK_Unigene_000461	0	0	3	0.298951	1	0.692707	0	0.15269	2	0.151776	3	0.216004	0	0	12	1.20533	0	0	11	1.03129	26	2.43518	28	2.62176	11	2.0359	22	2.00357	1	0.071601	7	0.765327	9	0.728653	8	0.776032
BMK_Unigene_000462	627	14.8671	360	8.26603	550	13.0054	183	4.29227	163	3.80028	123	2.72083	154	3.29653	193	4.46682	119	2.78914	248	5.61251	458	9.79	527	11.7911	227	5.07083	166	3.64929	227	4.99344	222	4.74528	233	5.21592	146	3.16442
BMK_Unigene_000463	3	0.155881	0	0	7	0.362721	83	4.26606	154	7.86794	17	0.824058	8	0.375266	0	0	0	0	0	0	0	0	7	0.343207	0	0	4	0.192696	1	0.0482044	0	0	0	0	3	0.142487
BMK_Unigene_000464	1	0.120551	0	0	0	0	0	0	5	0.592665	41	4.61096	0	0.10883	3	0.353	51	6.07723	0	0	0	0	0	0	0	0	0	0	0	0	0	0	5	0.569058	5	0.550964
BMK_Unigene_000465	10	15.9795	10	15.0129	9	15.9355	0	3.02681	5	12.3691	0	0	6	8.83966	25	11.084	2	12.9723	88	40.6272	93	43.7675	108	37.0218	49	17.4885	34	21.1825	38	19.3033	18	8.64301	43	14.2516	39	18.7088
BMK_Unigene_000466	7	1.15368	0	0.300777	4	0.752251	1	1.44844	1	0.610812	3	0.57953	1	0.841215	2	0.173242	0	0.263164	4	0.550555	5	0.920019	1	0.75365	0	0.501633	1	0.617083	1	0.452812	0	0.640001	4	0.418916	6	0.770631
BMK_Unigene_000467	5	0.621076	19	2.28541	5	0.619366	2	0.245743	0	0	3	0.347642	1	0.112138	1	0.121243	1	0.122783	16	1.89688	6	0.671868	4	0.468836	7	0.819156	4	0.460655	5	0.576181	8	0.895807	13	1.52452	1	0.113542
BMK_Unigene_000468	0	0	3	0.241794	4	0.33201	7	0.57632	39	3.1917	42	3.26118	5	0.375696	5	0.406201	8	0.658179	0	0	0	0	0	0	0	0	0	0	12	0.926584	0	0	0	0	0	0
BMK_Unigene_000469	192	7.28319	61	2.28276	430	16.5614	384	14.374	261	9.75594	680	22.9438	43	1.39759	329	11.6765	66	2.67798	3	0.167907	1	0.0317183	17	0.564399	0	0	0	0	0	0	0	0	0	0.066435	0	0.225129
BMK_Unigene_000470	32	1.44741	23	1.00741	23	1.03746	13	0.581651	6	0.266847	14	0.590755	7	0.285836	22	0.971286	1	0.0447103	37	1.59731	44	1.79413	34	1.45113	29	1.23576	24	1.00646	3	0.125886	28	1.1417	29	1.23839	37	1.52977
BMK_Unigene_000471	1735	176.378	1592	156.719	2229	225.973	693	69.6874	366	36.5843	431	40.8751	587	53.8716	238	23.6158	268	26.9305	1037	100.617	1880	172.29	1831	175.638	783	74.9895	835	78.6995	908	85.6338	858	78.6288	560	53.7463	444	41.2581
BMK_Unigene_000472	1116	26.3398	1140	26.0548	1018	23.9606	810	18.9108	809	18.7744	868	19.1119	1032	21.989	959	22.0927	728	16.9842	615	13.8538	951	20.2342	857	19.086	833	18.522	594	12.998	1176	25.7496	508	10.8084	597	13.3027	547	11.801
BMK_Unigene_000473	37	4.14266	10	1.08421	70	7.81589	24	2.65807	17	1.87152	0	0	0	0	40	4.37139	8	0.885386	0	0	0	0	5	0.528243	0	0	0	0	0	0	0	0	0	0	0	0
BMK_Unigene_000474	1662	30.0933	1419	24.8803	1260	22.7516	1430	25.6125	923	16.4327	1301	21.9762	2179	35.6183	1408	24.8842	1092	19.5446	1586	27.4087	2307	37.6569	1730	29.5577	1253	21.3739	1780	29.8813	2836	47.6387	1535	25.0552	1745	29.8298	1784	29.5268
BMK_Unigene_000475	7	0.702007	15	1.4567	14	1.40015	1	0.0992018	6	0.591647	8	0.748462	1	0.0905357	4	0.391548	0	0	7	0.670019	26	2.35058	17	1.60871	19	1.79511	11	1.02277	8	0.744299	19	1.7177	23	2.17764	16	1.46671
BMK_Unigene_000476	1532	37.879	1533	37.3287	1324	33.3846	973	25.5149	930	24.1606	990	27.1394	1095	23.8299	976	22.1378	745	17.0749	1270	34.4596	1423	31.1445	1916	41.2547	925	22.7864	907	20.8261	1670	34.939	853	18.8916	1040	22.4556	1132	24.0519
BMK_Unigene_000477	18	1.10951	16	0.955019	21	1.29086	26	1.58528	8	0.484859	40	2.30014	28	1.55809	37	2.22608	18	1.09672	19	1.11778	23	1.27804	33	1.91936	29	1.68403	33	1.88587	44	2.51608	24	1.33358	27	1.57122	34	1.91566
BMK_Unigene_000478	575	14.4918	822	20.0614	487	12.2401	1262	31.4622	643	15.9343	1220	28.6847	524	11.9224	322	7.92121	484	12.0577	825	19.8451	976	22.1749	1093	25.9932	666	15.8133	760	17.7586	797	18.6349	976	22.1745	886	21.0816	834	19.2133
BMK_Unigene_000479	183	21.9116	117	15.5845	187	23.68	194	26.71	228	33.5763	439	46.0447	204	20.1236	251	37.3737	158	16.9396	148	13.0971	174	14.3087	166	17.364	337	35.9535	294	29.373	539	51.1859	117	17.7573	177	18.4478	222	20.8959
BMK_Unigene_000480	65	11.8527	36	9.83265	53	10.0105	76	15.1617	54	10.1738	72	11.7058	48	7.59824	71	10.0994	50	6.9457	96	14.6291	39	7.62222	39	6.01104	30	7.8201	41	7.58851	28	5.01444	61	10.8589	77	10.1695	57	8.29335
BMK_Unigene_000481	9	2.02311	31	4.04878	4	0.53801	0	0	1	0.265232	1	0.125824	0	0.48704	1	0.131647	3	0.533277	66	9.01098	96	11.7939	30	4.07253	1	0.127064	2	0.375137	8	1.12612	2	0.243169	2	0.254668	3	0.369855
BMK_Unigene_000482	18	1.18741	28	1.78864	0	0	1	0.0652538	40	2.59453	65	4.00018	72	4.28784	13	0.837056	9	0.586863	0	0	0	0	0	0	0	0	0	0	0	0	0	0	0	0	0	0
BMK_Unigene_000483	3720	88.4378	3856	88.7701	3344	79.28	2722	64.0117	2853	66.6907	3282	72.7897	3403	73.0354	2941	68.2452	2826	66.4097	3910	88.7192	4408	94.4701	3784	84.8852	3316	74.2683	3886	85.6522	4673	103.064	3151	67.5294	3159	70.9023	3046	66.1922
BMK_Unigene_000484	0	0	0	0	0	0	0	0	4	0.278081	0	0	0	0	30	2.07036	506	35.3637	0	0	0	0	0	0	0	0	0	0	7	0.459151	1	0.0637371	2	0.133502	0	0
BMK_Unigene_000485	4	0.990711	2	0.47968	4	0.987983	0	0	0	0	0	0	1	0.223596	0	0	0	0	4	0.945568	12	2.67933	20	4.67415	1	0.233335	9	2.06667	0	0	0	0	0	0	0	0
BMK_Unigene_000486	115	28.0648	89	21.0587	94	22.0849	90	29.7347	61	22.1675	89	25.9335	108	20.8932	70	22.7844	60	15.8427	68	17.011	99	17.4461	104	14.496	80	17.5429	111	19.1757	112	23.7533	72	13.2492	63	12.8084	58	11.003
BMK_Unigene_000487	5	0.191503	6	0.222532	5	0.190976	0	0	0	0	0	0	0	0	0	0	0	0	202	7.38421	121	4.17782	1	0.0361403	0	0	0	0	3	0.106596	0	0	0	0	0	0
BMK_Unigene_000488	73	6.88979	133	12.1554	10	0.941207	7	0.653518	9	0.835206	4	0.352192	12	1.02245	200	18.4245	30	2.79878	3	0.27024	10	0.850826	2	0.178114	0	0	11	0.962535	2	0.175117	2	0.170162	4	0.356417	2	0.172542
BMK_Unigene_000489	91	1.98129	93	1.96076	87	1.88898	110	2.36906	111	2.37628	98	1.99053	146	2.8697	97	2.06139	182	3.9169	55	1.14292	68	1.33467	69	1.41756	79	1.62042	46	0.92855	86	1.73708	136	2.66929	104	2.13774	71	1.41302
BMK_Unigene_000490	217	24.3401	220	25.6793	252	28.9955	300	33.7732	185	17.6934	204	20.5865	261	25.5218	205	23.2955	173	18.0681	155	13.9658	173	15.2827	181	16.9797	263	22.7522	279	22.1714	219	21.1749	187	17.118	175	16.944	198	16.3619
BMK_Unigene_000491	73	7.0946	89	8.37586	11	1.0661	12	1.44202	12	1.14671	17	1.63198	1	0.0877368	10	0.948608	4	0.384264	36	3.33928	43	4.4682	27	2.47602	20	1.83117	80	7.47866	16	1.44258	3	0.26283	6	0.550518	12	1.06603
BMK_Unigene_000492	0	0	0	0	0	0	0	0	0	0	0	0	0	0	19	1.42998	99	7.54562	0	0	0	0	0	0	0	0	0	0	6	0.429201	0	0	0	0	0	0
BMK_Unigene_000493	9	2.04334	1	0.219853	0	0	1	0.224582	4	0.892949	1	0.211804	3	0.614888	1	0.221605	0	0	0	0	4	0.818683	4	0.856928	2	0.427782	3	0.631481	8	1.68501	3	0.614001	0	0	1	0.20753
BMK_Unigene_000494	23	5.02503	34	5.46185	26	3.68169	32	4.05769	15	2.35281	23	3.76305	27	2.99343	18	3.10303	12	2.87213	13	3.19737	20	3.79039	10	3.48362	4	1.64242	3	1.29941	10	3.07615	6	2.18791	21	3.25955	7	2.06228
BMK_Unigene_000495	33	2.38301	28	1.8943	27	1.31237	15	0.914746	31	3.00758	25	2.05721	30	1.99076	23	1.45808	36	2.25007	19	1.62944	31	2.11618	16	2.18147	21	1.57486	32	2.14341	29	2.11176	16	1.05807	28	1.47747	28	1.52803
BMK_Unigene_000496	22	5.58428	18	4.42438	10	2.53132	0	0	5	1.99666	5	1.4208	2	0.458302	9	2.22982	7	1.75634	18	4.36077	24	5.49179	42	10.0596	7	1.67393	13	3.05935	6	1.4129	7	1.60174	16	3.83425	9	2.08819
BMK_Unigene_000497	19	2.84943	33	4.7924	1	0.149557	0	0	0	0	0	0	0	0	0	0	0	0	10	1.43136	5	0.675977	3	0.424533	0	0	7	0.973292	1	0.139129	4	0.540772	1	0.141586	0	0
BMK_Unigene_000498	4	0.972129	32	1.13447	16	0.894879	176	5.42449	306	9.58307	341	10.1155	41	1.6427	89	3.38186	121	4.58286	81	3.59238	34	2.11225	37	2.61077	120	4.36783	95	4.11358	37	1.68809	79	3.41549	103	3.92999	124	4.443
BMK_Unigene_000499	4	0.81327	1	0.196884	9	1.82482	14	2.81565	14	2.7988	18	3.41416	13	2.38613	7	1.38917	25	5.02434	0	0	0	0	0	0	0	0	0	0	2	0.377241	0	0	0	0	0	0
BMK_Unigene_000500	1	0.280872	4	1.08793	0	0	0	0	0	0	0	0	0	0	0	0	0	0	24	6.43376	3	0.759603	0	0	1	0.264607	0	0	4	1.04227	0	0	0	0	0	0
BMK_Unigene_000501	202	25.4902	185	27.2534	198	23.4851	479	40.3917	305	33.725	437	40.5693	350	29.6958	371	38.0278	239	25.4829	146	23.6263	254	33.3527	203	32.4487	298	34.0778	297	31.5723	263	24.2269	443	36.1063	332	32.2764	291	31.3112
BMK_Unigene_000502	5	0.740341	0	0	1	0.14766	32	4.68693	33	4.80445	8	1.10507	3	0.401014	0	0	2	0.292723	0	0	0	0	0	0	0	0	8	1.09823	2	0.27473	0	0	0	0	1	0.135345
BMK_Unigene_000503	0	0	7	0.730911	0	0	45	4.79977	165	17.4938	425	42.7521	1408	137.06	212	22.3126	12	1.27902	0	0	0	0	0	0	2	0.203168	0	0	13	1.30044	1	0.0972033	0	0	0	0
BMK_Unigene_000504	1020	25.1792	881	21.0597	1064	26.193	1420	34.6742	2327	56.4815	2026	46.6571	1451	32.336	976	23.5165	1987	48.4846	845	19.9088	952	21.1854	1019	23.7357	983	22.8607	996	22.7951	1087	24.8935	924	20.5619	914	21.3012	1017	22.948
BMK_Unigene_000505	13	1.0583	6	0.472991	4	0.324735	9	0.724746	54	4.32244	25	1.89864	22	1.61684	23	1.82758	1	0.0804696	0	0	0	0	0	0	0	0	0	0	4	0.302094	0	0	0	0	0	0
BMK_Unigene_000506	71	3.68774	68	4.18785	39	2.10625	17	0.928542	20	1.15373	34	1.5325	18	0.847426	14	0.85079	17	1.19298	67	3.00774	95	4.14043	81	4.55528	28	1.42126	25	1.39869	29	1.11965	30	1.20886	23	1.80409	28	1.25641
BMK_Unigene_000507	211	5.30477	90	2.19109	240	6.01724	161	4.00393	261	6.45198	325	7.62261	401	9.10133	52	1.27605	193	4.79629	424	10.1741	234	5.30344	152	3.6059	273	6.46607	219	5.10468	295	6.8805	96	2.17573	109	2.58718	109	2.50491
BMK_Unigene_000508	128	13.0611	65	6.42268	202	20.5552	90	9.08421	64	6.42121	60	5.71158	209	19.2527	18	1.79276	80	8.06906	7	0.68173	7	0.643908	8	0.770272	4	0.384523	9	0.851435	15	1.41995	12	1.10382	2	0.19267	10	0.932718
BMK_Unigene_000509	6118	450.492	6063	432.315	6385	468.858	3068	223.465	2546	184.334	1833	125.915	2910	193.441	2831	203.47	1781	129.63	3044	213.928	5796	384.737	5709	396.665	2956	205.058	2529	172.65	2245	153.359	4336	287.817	3309	230.033	2921	196.604
BMK_Unigene_000510	52	1.55398	44	1.2733	64	1.90733	32	0.945954	23	0.675834	23	0.641221	66	1.78059	38	1.10843	56	1.65423	265	7.5585	217	5.84603	243	6.85229	187	5.26476	130	3.60187	109	3.02193	170	4.57975	161	4.5424	177	4.83502
BMK_Unigene_000511	165	11.3967	183	12.3386	166	12.8531	162	14.1523	139	7.9115	96	8.16797	154	10.951	137	10.3124	111	7.80839	46	4.66842	43	5.04879	46	5.56157	44	6.70473	61	6.62092	140	9.14353	56	5.93057	57	5.98012	52	5.20873
BMK_Unigene_000512	0	0	0	0	0	0	0	0	0	0	0	0	0	0	69	2.31971	342	11.6438	0	0	0	0	0	0	0	0	0	0	6	0.191721	0	0	0	0	0	0
BMK_Unigene_000513	125	2.27797	114	2.01177	129	2.34439	63	1.13568	69	1.23639	83	1.41108	96	1.57938	15	0.266816	39	0.702534	158	2.74816	217	3.56497	194	3.336	132	2.26624	102	1.72337	165	2.78957	51	0.837834	95	1.63447	71	1.18271
BMK_Unigene_000514	4	0.551323	6	0.800815	0	0	3	0.409019	0	0	1	0.128583	0	0	1	0.134533	0	0	45	5.91977	14	1.73953	10	1.30056	2	0.259699	0	0	0	0	0	0	0	0	0	0
BMK_Unigene_000515	12	4.88391	10	5.56395	31	6.73269	7	5.25735	20	4.94339	18	5.36025	5	1.03742	7	1.26187	6	2.4138	0	2.46778	0	2.58986	0	2.98193	0	2.97718	0	2.9299	16	3.99783	0	0.647453	0	0.406842	0	0.656509
BMK_Unigene_000516	125	18.137	158	25.1596	53	6.11816	67	8.82115	64	8.99908	42	8.56948	46	6.3557	27	5.17018	54	7.32359	206	23.166	146	19.0097	108	16.0068	46	7.51688	49	9.94622	69	15.3641	85	8.9758	90	12.0906	86	12.7174
BMK_Unigene_000517	35	3.29525	25	2.30562	26	2.3934	30	1.60154	14	2.45348	8	1.20834	22	2.44178	16	2.26821	11	1.76984	74	7.39917	40	7.34926	43	5.71551	47	4.14522	45	4.7328	59	5.91972	48	3.91495	43	3.5606	52	5.17107
BMK_Unigene_000518	4	0.336352	0	0	0	0	112	9.31599	61	5.04351	39	3.0594	3	0.227736	0	0	3	0.249356	0	0	0	0	0	0	0	0	3	0.233882	4	0.312039	0	0	5	0.396936	0	0
BMK_Unigene_000519	13	0.522131	1	0.038893	3	0.12016	81	3.21809	44	1.73763	97	3.6345	2	0.0725175	0	0	0	0	0	0	4	0.144828	4	0.151594	2	0.0756764	2	0.0744745	3	0.111782	0	0	6	0.227511	1	0.0367129
BMK_Unigene_000520	28	9.24923	14	9.45412	24	6.27728	39	8.70442	32	7.89444	60	9.28777	12	6.0305	20	5.76783	28	5.84111	4	7.90822	7	5.87715	11	6.06079	14	6.32344	25	6.16346	30	9.56384	18	6.80347	5	6.03367	3	4.90243
BMK_Unigene_000521	7	0.606718	0	0	1	0.0864354	53	4.54403	75	6.39174	11	0.889444	5	0.391233	0	0	0	0	0	0	0	0	0	0	0	0	4	0.321433	1	0.0804088	0	0	0	0	0	0
BMK_Unigene_000522	85	6.24587	90	6.43843	115	7.7691	12	0.797201	43	2.97161	6	0.375922	35	2.60709	39	2.81878	48	3.18652	24	1.92299	15	1.21087	22	2.09127	9	0.569438	10	0.871724	8	0.685358	20	1.27139	9	0.634053	12	0.859449
BMK_Unigene_000523	34	3.6565	73	7.6023	5	0.536241	0	0	0	0	1	0.100328	0	0	0	0	1	0.106305	48	4.92691	45	4.36272	13	1.31922	86	8.71324	31	3.09093	0	0	43	4.16874	46	4.67047	31	3.04741
BMK_Unigene_000524	2	0.0683963	0	0	23	0.784392	8	0.270626	20	0.672514	31	0.989011	137	4.22961	34	1.13492	142	4.80016	0	0	0	0	0	0	1	0.0322179	0	0	4	0.126905	0	0	0	0	0	0
BMK_Unigene_000525	23	25.4953	33	21.8554	70	26.1198	52	35.6473	47	23.3334	51	31.8862	36	22.7648	46	27.2423	68	36.907	137	11.3468	242	18.4622	183	28.0887	96	25.6815	111	27.5555	82	25.5911	60	19.2573	65	17.625	52	15.5364
BMK_Unigene_000526	6	0.986724	0	0	2	0.328002	0	0	0	0	0	0	0	0	0	0	0	0	1	0.156961	2	0.296505	1	0.155178	60	9.29586	0	0	0	0	4	0.592999	4	0.621041	3	0.45097
BMK_Unigene_000527	4	1.4997	0	0	5	1.86946	1	0.370869	0	0	1	0.349769	0	0	0	0	1	0.370603	1	0.357841	1	0.337989	0	0	3	1.05964	6	2.08563	2	0.695647	0	0	5	1.76982	0	0
BMK_Unigene_000528	6	0.409546	3	0.283276	4	0.758491	3	0.347242	10	0.690326	6	0.436648	1	0.0528179	4	0.34264	3	0.28916	25	3.23876	25	2.8481	5	0.772891	27	3.36224	15	1.95276	54	6.07906	13	0.94935	13	1.71231	2	1.12307
BMK_Unigene_000529	114	4.61269	28	1.09709	173	6.98068	54	2.24137	15	0.596773	0	0	4	0.146112	53	2.09318	5	0.199979	0	0	0	0	10	0.381799	0	0	0	0	0	0	0	0	0	0	0	0
BMK_Unigene_000530	19	0.756056	32	1.23306	6	0.238097	13	0.511706	19	0.7434	7	0.259857	13	0.467004	6	0.233042	13	0.511338	8	0.303834	25	0.896805	40	1.50192	6	0.224929	21	0.774748	24	0.885984	5	0.179358	8	0.300543	11	0.400106
BMK_Unigene_000531	208	16.5736	303	23.9821	221	16.1509	152	10.2854	54	4.21345	64	3.76251	35	2.21872	39	2.64491	33	3.23913	121	12.0292	102	10.4529	124	13.0224	34	2.96842	13	1.63591	71	4.15082	73	5.90804	34	2.91523	31	2.70733
BMK_Unigene_000532	783	40.0485	666	32.9863	885	45.1408	955	48.3174	757	38.0705	838	39.9857	681	31.4447	511	25.511	347	17.5436	1410	68.8318	757	34.9042	542	26.1583	781	37.633	907	43.0103	552	26.1925	333	15.3539	402	19.4118	433	20.2439
BMK_Unigene_000533	91	15.0393	93	11.8737	151	17.7339	74	13.1343	104	14.3545	83	14.8202	109	12.7514	88	14.2827	98	15.8369	102	11.2504	112	11.1759	125	12.3692	61	8.87119	51	8.91872	121	12.758	88	12.6108	63	11.96	59	8.79314
BMK_Unigene_000534	79	6.84639	102	6.66699	111	7.4029	26	3.0057	58	3.32807	29	1.36352	63	4.47928	57	3.90442	36	2.96552	70	4.9926	77	5.68648	103	7.51274	40	4.45698	91	5.88392	110	6.42286	45	4.7502	75	5.33795	64	4.67601
BMK_Unigene_000535	38	2.80314	64	4.57168	45	3.31037	5	0.364844	18	1.30558	11	0.75699	8	0.532755	29	2.08805	8	0.583332	19	1.33771	13	0.864494	17	1.1833	20	1.3899	13	0.889089	16	1.09495	16	1.06397	2	0.139286	4	0.269714
BMK_Unigene_000536	10	1.43392	4	0.555419	9	1.28698	4	0.567365	25	3.5248	7	0.936398	3	0.388351	2	0.279922	8	1.13391	28	3.83204	30	3.87797	5	0.676522	13	1.75616	12	1.59532	4	0.532109	3	0.38779	2	0.270752	5	0.655357
BMK_Unigene_000537	14	1.8737	25	1.71633	20	1.71703	19	1.85343	9	0.647305	14	1.03934	12	0.914332	7	0.543716	28	1.65187	20	1.06332	30	1.96301	29	2.29364	20	1.28812	26	1.59631	36	2.06711	5	0.547808	15	0.860569	26	1.43496
BMK_Unigene_000538	142	3.36508	149	3.41923	169	3.9939	181	4.2429	177	4.12429	216	4.77527	154	3.29462	103	2.38247	103	2.41273	265	5.99376	167	3.56765	153	3.42125	124	2.76836	216	4.74572	202	4.44092	67	1.4313	107	2.39391	94	2.03619
BMK_Unigene_000539	37	7.62374	49	7.12496	54	7.91217	28	2.93759	33	5.49135	13	2.64641	53	6.44232	26	4.41288	30	5.08232	50	6.98023	58	6.91264	90	8.90852	36	6.26361	25	3.12316	59	6.70258	26	3.5961	22	4.18462	31	4.65929
BMK_Unigene_000540	0	0	7	0.418768	0	0	0	0	0	0	0	0	0	0	0	0	0	0	16	0.943424	16	0.891084	3	0.174883	76	4.42332	40	2.29109	0	0	16	0.891067	14	0.816554	22	1.24235
BMK_Unigene_000541	2	0.216227	0	0	0	0	0	0	4	0.425214	5	0.504296	2	0.195203	9	0.949737	3	0.320601	8	0.825496	17	1.65686	4	0.408061	3	0.305558	8	0.801881	1	0.100298	11	1.07207	20	2.04138	21	2.0753
BMK_Unigene_000542	18	2.47678	32	4.53031	8	0.914799	22	3.44813	20	1.98433	24	3.59426	14	1.40783	11	1.79075	1	0.3627	45	7.44197	51	8.7657	30	3.80857	31	3.54324	61	7.05898	12	2.04244	26	4.46546	53	8.4006	49	6.37263
BMK_Unigene_000543	524	10.2842	550	10.9044	459	9.23032	407	8.67272	618	11.4297	978	17.7153	485	8.2527	73	2.34223	607	12.4042	2036	32.1338	559	8.1192	514	7.81233	734	12.0668	876	14.1192	853	13.2608	1479	25.3779	1690	29.2063	1573	26.3785
BMK_Unigene_000544	19	0.914404	10	0.510847	8	0.28058	4	0.139156	2	0.0691613	7	0.262477	5	0.222249	5	0.171639	8	0.278112	31	1.14127	43	1.68034	19	0.663713	11	0.364461	16	0.717345	19	0.652543	26	0.951121	14	0.564455	19	0.642949
BMK_Unigene_000545	15	2.84126	40	5.13585	35	4.15571	30	4.54369	40	6.75144	41	4.77112	10	2.77875	21	3.65148	6	1.91915	62	10.124	40	5.5069	22	6.21099	38	5.62114	65	9.87833	51	7.81978	17	3.97002	29	5.0966	27	5.93011
BMK_Unigene_000546	124	6.79454	6	2.31462	146	10.1968	24	2.03601	103	6.89841	2	1.44529	137	6.97306	191	9.74271	140	7.87569	659	20.0463	782	23.1838	820	23.891	382	12.0307	556	16.2308	395	21.0045	500	13.2477	607	16.5069	541	14.6265
BMK_Unigene_000547	9	0.438642	10	0.471957	0	0	0	0	0	0	0	0	0	0	0	0	0	0	92	4.27958	46	2.02108	6	0.275934	47	2.15804	40	1.80746	0	0	21	0.922649	28	1.28837	14	0.623703
BMK_Unigene_000548	74	4.56508	73	4.16325	92	4.8955	26	2.86097	22	2.56714	46	3.03365	57	3.1897	63	3.55552	37	3.90976	38	2.46204	59	3.29791	77	3.08317	42	1.57595	25	1.37699	79	3.33586	81	2.95961	44	2.19921	56	2.558
BMK_Unigene_000549	3429	160.863	3332	152.926	4515	211.395	5223	241.842	3870	181.256	4576	199.087	4927	205.965	8261	377.121	4172	191.558	4036	181.113	4283	182.386	2065	93.0159	3289	144.267	3708	161.213	4627	199.344	3644	153.759	3143	139.062	3205	134.794
BMK_Unigene_000550	9	1.80295	13	2.52185	9	1.79798	4	0.792642	3	0.590922	0	0	31	5.60634	6	1.1732	6	1.18811	0	0	0	0	0	0	0	0	0	0	5	0.929234	0	0	0	0	0	0
BMK_Unigene_000551	5	0.544165	2	0.210778	10	1.08533	0	0	0	0	0	0	6	0.589507	4	0.531145	7	0.860628	56	5.81694	23	2.74711	31	3.18353	20	2.25568	2	0.201805	0	0	23	2.25652	5	0.513744	0	0
BMK_Unigene_000552	57	3.42979	24	1.5199	39	2.26091	31	1.7826	26	1.71477	21	1.13886	24	1.62687	13	0.851116	6	0.344771	27	1.49805	29	1.51975	31	1.70045	18	0.985784	14	0.754544	59	3.2358	3	0.157212	10	0.548822	17	0.956467
BMK_Unigene_000553	303	7.95544	330	8.39016	258	6.75529	148	3.84379	155	4.00149	215	5.26619	183	4.3376	207	5.30486	154	3.99675	530	13.2814	408	9.65694	561	13.8986	235	5.81277	230	5.59874	204	4.96897	478	11.3136	547	13.5589	485	11.6398
BMK_Unigene_000554	3	0.491385	5	0.95167	0	0	0	0	0	0	0	0	0	0	0	0	0	0	3	0.468994	0	0.295317	0	0.154556	6	1.5431	0	0.151859	0	0	7	1.47656	11	1.70102	16	2.54525
BMK_Unigene_000555	115	6.06411	5	0.255314	249	13.094	273	14.2399	47	2.43689	6	0.29516	27	1.28532	19	0.977923	13	0.677606	0	0	0	0	11	0.547328	0	0	0	0	0	0	0	0	0	0	0	0
BMK_Unigene_000556	12	1.47023	7	1.16005	2	0.977451	6	0.377046	5	0.42833	5	0.355594	11	0.835691	103	14.2973	4	1.0765	4	1.55915	31	5.25245	12	1.43868	15	2.05198	23	6.664	9	1.26292	1	0.785398	0	0.308452	0	0
BMK_Unigene_000557	25	5.86868	58	7.04451	26	4.93807	81	11.7313	50	7.5737	79	11.0069	59	7.34003	41	6.86197	32	5.92189	55	10.8525	56	7.43979	60	8.6526	85	14.0525	44	8.67165	55	7.03243	47	7.49476	48	7.5606	64	8.32602
BMK_Unigene_000558	23	2.26764	51	4.86913	9	0.884894	0	0	6	0.581656	0	0	0	0	0	0	2	0.194913	0	0	9	0.79992	1	0.093032	0	0	1	0.0914086	0	0	0	0	5	0.465406	0	0
BMK_Unigene_000559	9	0.756015	5	0.406717	7	0.586393	5	0.415465	27	2.23008	8	0.626923	1	0.0758341	7	0.573942	10	0.830333	31	2.4854	21	1.59025	25	1.98159	19	1.50361	19	1.47973	29	2.25996	12	0.908696	19	1.50681	17	1.30533
BMK_Unigene_000560	170	27.1088	191	29.915	120	20.4667	102	22.4332	105	23.7588	84	17.8281	124	23.8461	108	14.7494	77	13.4692	93	24.0222	120	24.5245	72	20.9926	51	14.7549	70	16.8962	50	15.4628	63	15.7809	94	20.0541	77	17.315
BMK_Unigene_000561	285	18.7402	298	18.975	224	14.6886	198	12.8787	172	11.1206	174	10.6737	126	7.47958	153	9.81981	148	9.61958	190	11.9242	203	12.0333	276	17.1248	205	12.6992	192	11.705	247	15.0675	200	11.8552	228	14.154	285	17.13
BMK_Unigene_000562	3	1.22205	4	0.765716	0	0.573499	0	0.142215	1	0.070682	1	0.0670621	0	0.0648959	1	0.350826	0	0	0	3.4991	1	0.324017	0	0.678307	0	0.203168	0	0.46653	0	1.00034	2	1.62006	0	1.018	1	0.525669
BMK_Unigene_000563	19	0.494606	21	0.598693	18	0.517906	9	0.220165	2	0.121582	4	0.138426	1	0.0223258	0	0	4	0.0977809	76	2.99764	151	4.07979	73	1.9135	7	0.163088	27	0.733703	65	1.81247	15	0.423577	21	0.560346	17	0.474712
BMK_Unigene_000564	0	0	0	0	0	0	0	0	1	0.0751781	19	1.35523	0	0	0	0	0	0	3	0.218922	163	11.2349	141	10.1725	0	0	0	0	37	2.62446	0	0	1	0.0721836	0	0
BMK_Unigene_000565	9	2.00212	8	1.08343	1	2.40767	4	1.04848	1	1.79491	1	0.714153	6	1.48849	3	0.747199	0	0.814899	10	2.0233	9	1.80488	15	2.00032	2	1.165	12	1.20109	6	0.874069	3	0.796255	1	0.72272	4	0.861218
BMK_Unigene_000566	0	0	2	0.713038	0	0	1	0.364187	0	0	3	1.0304	3	0.997116	1	0.35936	2	0.727851	1	0.351394	6	1.99139	1	0.347403	1	0.34685	2	0.682682	2	0.683112	0	0	0	0	5	1.68267
BMK_Unigene_000567	66	10.227	71	8.31244	73	10.3217	65	10.2382	43	8.56154	52	8.77445	45	8.71349	95	12.8687	31	7.95735	63	8.23215	77	10.4413	51	8.25493	52	7.93223	68	8.07281	39	6.82048	89	8.18257	38	7.17357	48	7.92159
BMK_Unigene_000568	12	2.37483	4	0.766559	3	0.592072	0	0	2	0.389179	9	1.66161	2	0.35732	0	0	0	0	0	0	0	0	0	0	0	0	0	0	18	3.30474	0	0	0	0	0	0
BMK_Unigene_000569	761	13.2565	789	13.3093	840	14.5923	838	14.4399	838	14.3534	995	16.1697	1047	16.4652	972	16.5269	898	15.4626	478	7.94725	708	11.1182	597	9.81303	838	13.7525	885	14.2931	763	12.3305	817	12.8296	709	11.6602	795	12.6588
BMK_Unigene_000570	54	2.65408	60	3.97196	25	1.08277	5	0.149169	5	0.148276	8	0.422046	3	0.163365	3	0.117753	8	0.745308	24	1.26657	65	3.69767	33	1.79291	32	2.35832	5	0.36351	5	0.307779	15	0.815647	25	0.996587	3	0.468665
BMK_Unigene_000571	27	6.01966	41	6.189	17	5.78075	38	5.20471	22	5.40738	30	4.10436	15	5.12575	32	7.07976	19	5.05406	34	8.28468	36	7.40969	23	7.6296	24	7.72947	28	6.65587	44	9.56954	25	4.75658	12	6.65137	28	6.49422
BMK_Unigene_000572	0	0	0	0	0	0	0	0	0	0	0	0	0	0	5	0.414216	625	52.4347	0	0	0	0	0	0	0	0	0	0	0	0	1	0.076511	0	0	0	0
BMK_Unigene_000573	11	1.71239	5	0.41455	12	2.43015	6	0.814358	19	1.68372	27	3.71724	20	3.68636	0	0.160713	13	2.01816	0	0	0	0	0	0	4	0.434331	0	0	20	2.78006	0	0	0	0	0	0.030101
BMK_Unigene_000574	174	12.2568	219	15.1173	170	11.3868	28	1.97816	68	4.31322	46	2.76833	75	4.71722	48	3.46313	54	3.63466	218	13.8533	187	12.0379	224	14.609	78	4.98347	168	10.2871	144	9.45574	64	3.95442	89	5.60309	94	5.77873
BMK_Unigene_000575	168	10.3305	191	11.0548	159	9.2544	117	4.91886	69	3.61541	99	4.24698	130	4.71046	104	5.19548	103	4.18842	91	7.08569	100	7.0714	128	7.3687	69	3.82694	100	5.51937	77	6.65991	166	7.00814	145	6.51301	55	2.68882
BMK_Unigene_000576	11	1.11547	5	0.490988	4	0.404509	3	0.501548	2	0.797672	0	0	3	0.640827	1	0.19796	9	1.00238	4	1.355	26	4.02232	3	0.86118	16	2.86603	26	2.44444	2	0.188153	32	3.19951	13	1.24459	14	2.22464
BMK_Unigene_000577	630	13.7194	645	13.6937	623	13.7817	435	9.1599	460	9.65807	380	7.60809	640	13.2014	483	9.9992	362	8.00171	652	14.8964	697	14.6675	811	17.8356	479	10.1242	373	8.17558	932	19.0822	554	10.9733	594	11.9473	551	11.1635
BMK_Unigene_000578	71	6.35706	42	3.67755	82	7.69803	16	1.75582	13	1.86708	19	1.84847	34	2.08689	55	4.9559	11	1.63215	6	0.748575	18	1.63737	21	2.72659	7	0.816674	19	1.49259	57	4.36571	6	1.56291	14	1.55887	12	1.6225
BMK_Unigene_000579	0	0	0	0	0	0	61	5.16421	75	6.31142	4	0.31937	4	0.309054	0	0	1	0.0845984	0	0	0	0	2	0.161515	0	0	3	0.238045	7	0.555789	0	0	1	0.0808003	0	0
BMK_Unigene_000580	2	0.306693	17	2.52439	3	0.458772	7	1.06181	3	0.452338	3	0.429172	1	0.138436	1	0.149677	1	0.151579	0	0	0	0	0	0	4	0.577866	1	0.142172	13	1.8494	5	0.691183	11	1.59251	1	0.14017
BMK_Unigene_000581	5	1.03723	8	1.60705	21	4.34436	13	2.66762	14	2.85562	19	3.67701	10	1.87276	9	1.82234	19	3.89603	29	5.74181	53	9.91147	48	9.39576	24	4.6904	19	3.65426	13	2.50186	17	3.17909	33	6.463	23	4.36128
BMK_Unigene_000582	35	3.77472	31	3.4136	27	4.63541	24	3.20929	11	1.68706	4	0.698469	23	2.47833	41	5.20688	8	1.23346	63	4.22799	70	4.27465	95	5.328	39	2.58628	22	1.90891	19	2.69152	38	3.74025	38	3.03356	27	3.42186
BMK_Unigene_000583	30	18.5505	47	28.4534	30	14.9293	20	22.3049	27	17.2799	53	33.267	19	19.7688	46	28.6801	29	19.7613	28	24.805	27	26.7818	5	16.188	16	18.0895	18	20.4315	41	22.5147	27	21.8777	29	21.2004	23	28.7708
BMK_Unigene_000584	0	0	8	0.429564	0	0	0	0	0	0	0	0	0	0	0	0	0	0	10	0.529236	3	0.149962	5	0.261613	45	2.35077	25	1.28524	0	0	47	2.34937	61	3.19337	65	3.29457
BMK_Unigene_000585	684	30.4689	606	23.5021	710	28.6651	303	15.082	446	20.8164	510	18.5844	496	17.8036	276	12.0277	221	10.2781	930	32.9452	1028	36.9083	1338	46.4628	704	28.1865	659	23.8225	889	32.4635	468	19.5579	662	26.4058	724	25.9088
BMK_Unigene_000586	8	0.993722	12	1.44341	2	0.247746	17	2.08882	19	2.32058	18	2.08585	2	0.224275	16	1.93989	11	1.35062	13	1.54122	2	0.223956	1	0.117209	10	1.17022	9	1.03647	8	0.92189	3	0.335928	0	0	3	0.340626
BMK_Unigene_000587	41	25.4327	44	23.7586	41	25.7108	5	10.0384	25	11.8415	12	9.53701	23	11.6825	42	14.5051	19	9.16852	28	25.6065	57	32.4576	56	45.2436	31	15.7854	18	14.4944	25	19.1761	27	18.4088	29	21.0919	35	21.1733
BMK_Unigene_000588	13	2.3149	12	2.06921	14	2.4861	6	1.05686	5	0.87544	3	0.498363	2	0.32151	7	1.21666	0	0	4	0.849775	6	0.963157	9	1.51223	1	0.167758	2	0.330186	1	0.165197	15	2.40785	5	0.84057	1	0.162768
BMK_Unigene_000589	1	0.710384	3	0.229301	5	0.590357	9	2.96695	9	2.21189	4	2.57724	8	2.17334	11	2.23424	16	1.91153	4	1.16769	8	0.675977	10	1.26615	15	1.97056	9	1.60996	14	1.09839	8	1.20962	16	1.67668	17	1.44299
BMK_Unigene_000590	40	2.42893	77	4.76294	24	1.45335	2	0.120133	11	0.656775	0	0	14	0.767468	5	0.296352	4	0.240093	19	1.10117	19	1.04008	12	0.687579	0	0	3	0.225194	14	1.01401	8	0.602141	8	0.458629	4	0.222023
BMK_Unigene_000591	3330	58.9374	3020	51.7593	3052	53.8684	1732	30.3229	1829	31.8294	2052	33.8814	2916	46.592	1926	33.2725	2090	36.5643	3183	53.7687	3847	61.38	4045	67.554	2408	40.1511	2149	35.2634	3495	57.3863	2368	37.7814	2849	47.6053	2800	45.2988
BMK_Unigene_000592	310	437.424	303	486.495	242	366.075	170	310.238	212	418.018	163	295.704	107	201.863	133	265.247	112	180.926	147	276.165	208	317.314	186	317.557	158	316.715	168	229.601	215	305.405	210	291.494	147	275.313	135	245.782
BMK_Unigene_000593	2	35.3678	12	48.4231	9	44.5023	10	24.5757	7	50.0242	26	43.0334	33	41.4291	14	38.4602	13	34.8819	19	52.8621	21	69.6158	28	83.0216	20	38.6122	37	40.7131	32	41.1792	12	24.5363	23	34.8098	49	49.0357
BMK_Unigene_000594	0	0.52226	2	0.885033	2	1.82288	5	0.904068	2	1.15541	4	1.21804	0	0.35361	6	4.58787	0	0.903419	2	1.37077	2	1.53013	0	0.985604	24	5.04318	1	1.08946	7	2.78592	0	0.2354	4	1.35592	2	0.954769
BMK_Unigene_000595	1820	45.366	1587	38.3064	1981	49.2432	2536	62.5295	2673	65.5129	2576	59.9021	2285	51.4188	2170	52.796	1715	42.256	1316	31.3084	1418	31.8635	1437	33.7989	2767	64.9774	2125	49.1088	1741	40.2599	1461	32.8291	1411	33.2049	1508	34.3592
BMK_Unigene_000596	25	0.759042	5	0.147004	40	1.21112	26	0.780864	71	2.11959	198	5.60825	19	0.520782	3	0.0889055	21	0.630245	0	0	0	0	0	0	12	0.343242	0	0	22	0.619673	1	0.02737	0	0	0	0
BMK_Unigene_000597	30	4.64396	32	5.2465	20	3.08745	14	2.60311	0	0	4	0.577648	7	0.978232	22	3.32408	19	2.90727	12	1.92069	5	0.697741	18	3.06741	5	0.875008	5	0.717592	5	0.718044	18	2.79091	9	1.3153	7	0.990483
BMK_Unigene_000598	290	16.9257	178	11.6704	202	13.7566	190	13.4408	158	11.3563	141	10.0582	217	10.4267	211	12.3112	145	7.91271	81	4.93373	93	6.55065	106	7.86007	45	4.25772	68	3.91623	115	6.54944	78	5.45877	77	4.04367	59	3.75309
BMK_Unigene_000599	59	4.84324	55	5.70154	27	2.05192	25	4.85347	29	1.92977	26	3.80953	23	2.48623	24	2.25553	39	2.03387	28	1.96383	51	2.91073	39	2.62853	16	0.894663	15	2.46527	13	2.17315	11	1.08437	30	1.58393	27	1.38889
BMK_Unigene_000600	0	0	3	1.00186	3	1.03175	0	0	0	0	0	0	0	0	0	0	0	0	15	4.9373	1	0.310892	2	0.650831	1	0.324897	0	0	0	0	0	0	0	0	0	0
BMK_Unigene_000601	17	1.18455	16	1.07959	52	3.61334	0	0	2	0.137025	0	0	9	0.566138	11	0.74813	5	0.34438	98	6.51741	103	6.4699	96	6.3119	19	1.24724	25	1.61504	0	0	16	1.00501	16	1.05254	32	2.03814
BMK_Unigene_000602	2	0.476581	1	0.23075	0	0	10	2.35713	0	0	1	0.222302	0	0	2	0.465177	5	1.17772	4	0.90973	0	0	0	0	2	0.448984	14	3.09297	0	0	6	1.28887	0	0	1	0.217815
BMK_Unigene_000603	257	8.76004	245	8.61254	343	12.6096	202	7.10182	136	4.82035	141	4.04865	123	3.70021	48	1.98726	112	4.02501	156	4.7046	206	7.63138	175	6.09202	80	2.72569	66	2.73207	1521	41.2057	65	2.2459	74	2.40269	92	2.64463
BMK_Unigene_000604	437	11.0104	466	11.3695	390	9.79912	437	10.8913	308	7.63026	372	8.74379	370	8.41586	291	7.1564	267	6.6496	428	10.2922	537	12.197	367	8.72513	399	9.4708	339	7.91882	482	11.2663	380	8.63084	460	10.9419	362	8.33701
BMK_Unigene_000605	28	10.1403	44	10.6476	57	12.4273	4	1.08766	4	5.28562	1	0.797828	11	2.31617	14	5.24698	10	3.26064	1	1.9823	23	8.92108	26	11.067	2	1.26608	7	2.49194	7	2.94688	7	1.21148	19	3.92165	11	2.79188
BMK_Unigene_000606	1253	111.424	1331	113.681	1232	108.309	179	15.5285	929	81.2882	91	7.48169	310	24.7239	733	63.5392	399	35.0827	256	22.1488	666	56.2225	1394	117.859	107	9.32367	365	29.8998	390	32.3723	241	18.843	290	24.5669	416	33.534
BMK_Unigene_000607	13	0.681114	42	2.13089	0	0	14	0.725572	2	0.103033	30	1.46634	9	0.425692	80	4.09117	91	4.71283	0	0	2	0.0944635	0	0	0	0	0	0	0	0	0	0	4	0.197857	0	0
BMK_Unigene_000608	4	0.502274	6	0.928542	1	1.27499	9	0.858179	1	0.71835	15	0.979743	4	0.247329	1	0.401118	3	0.315944	6	0.828033	3	0.493954	3	0.646286	9	1.11845	1	0.381005	11	1.90623	4	0.493945	1	0.258651	1	0.250427
BMK_Unigene_000609	6	0.709699	2	0.22908	0	0	0	0	0	0	0	0	0	0	0	0	0	0	4	0.451574	5	0.533151	0	0	9	1.0029	18	1.97395	0	0	21	2.23919	14	1.56339	19	2.05427
BMK_Unigene_000610	40	1.37477	79	2.50406	60	1.95856	39	1.26277	24	0.772435	19	0.641266	60	1.89121	63	2.01282	36	1.16479	36	1.12468	35	1.03278	51	1.57521	53	1.63438	30	0.910426	45	1.3665	55	1.62291	42	1.29792	43	1.28657
BMK_Unigene_000611	0	0.140436	0	0.679959	0	0.840294	4	2.36158	12	6.35191	19	13.6254	2	0.253562	0	0.411226	1	1.24935	2	3.61899	0	0.633003	0	0.265029	8	2.11686	4	1.69263	9	2.34512	0	0.253196	1	0.132585	0	0.256738
BMK_Unigene_000612	5	5.918	15	6.83626	15	6.11082	9	3.91802	7	3.34474	12	3.9342	0	4.39607	3	5.38978	3	4.46794	105	8.85055	169	10.775	180	12.6634	41	4.91681	68	6.84765	8	6.80873	47	6.42706	65	7.03893	82	7.24106
BMK_Unigene_000613	978	18.4517	875	16.1904	852	16.1477	92	1.93696	266	5.05408	68	1.22955	259	4.64035	66	1.30482	276	5.15532	635	11.5549	746	12.8998	686	12.241	350	6.26152	462	8.20446	406	7.09172	321	5.68598	292	5.27938	408	7.14235
BMK_Unigene_000614	0	0	0	0	0	0	0	0	0	0	4	0.715958	0	0	0	0	0	0	5	0.915603	34	5.88068	27	4.88811	0	0	0	0	0	0	0	0	0	0	0	0
BMK_Unigene_000615	495	12.8725	309	7.78125	626	16.2343	709	18.2381	892	22.8081	963	23.3625	590	13.8511	443	11.2445	696	17.8908	1025	25.4405	296	6.93914	278	6.82161	666	16.3164	1020	24.5922	511	12.328	907	21.2625	839	20.5984	875	20.7992
BMK_Unigene_000616	9	2.97815	0	0	1	0.329994	2	0.654652	3	0.976098	0	0	2	0.597462	5	1.61494	4	1.30836	10	3.15827	0	0	4	1.24896	0	0	3	0.920378	7	2.1489	0	0	5	1.56203	0	0
BMK_Unigene_000617	80	5.15383	146	8.98332	70	4.71637	40	2.39909	106	6.61763	42	2.37573	17	1.36845	59	3.66931	23	1.37849	29	1.73611	67	4.42745	77	5.32083	10	0.79971	30	2.02374	14	0.900006	50	2.84226	36	2.06077	2	0.33254
BMK_Unigene_000618	24	5.61963	27	7.99049	2	1.77347	6	26.8795	6	13.5691	3	26.7438	11	1.73389	4	0.416595	3	0.703146	54	9.98031	41	11.158	21	4.8328	16	2.94868	20	3.29755	9	1.51783	38	6.5408	35	4.83536	10	5.07174
BMK_Unigene_000619	2147	161.364	2251	163.75	2400	179.798	1667	123.875	1630	120.4	1352	94.7513	1868	126.685	1666	122.16	1036	76.9301	1694	121.603	1921	130.094	2184	154.814	1655	117.129	1506	104.891	1512	105.375	1713	116.006	1451	102.909	1435	98.5385
BMK_Unigene_000620	4	0.322718	13	0.333339	7	0.236008	2	0.532045	16	1.22695	18	1.1039	9	0.524411	6	0.440994	16	0.871927	6	0.533889	1	0.174555	9	0.345117	8	0.60806	20	0.498669	10	0.479024	2	0.349103	1	0.304676	18	0.452315
BMK_Unigene_000621	3	22.0689	0	16.1805	11	23.7111	8	35.422	9	19.2453	24	25.4655	6	20.0654	2	18.0532	7	14.8286	15	17.9289	6	15.5131	21	18.7169	14	36.0129	8	33.7115	26	28.4681	8	13.8076	2	13.0219	0	15.0094
BMK_Unigene_000622	59	1.17299	70	1.55493	47	1.11298	62	1.04765	65	1.18695	36	1.03054	43	0.843041	39	0.611368	47	0.855531	86	1.36954	77	1.44755	106	1.79457	86	1.38402	77	1.43594	106	1.57419	58	0.800759	51	0.860129	59	0.749501
BMK_Unigene_000623	0	0.489716	0	1.18555	2	1.4651	0	0.0484419	0	0.0963037	0	0.0456858	0	0.839991	0	0.238999	0	0.919735	4	0.934804	4	1.5893	0	1.01661	0	0.415222	0	0.317822	0	0.908634	0	0.0882926	0	0.369871	0	0.537165
BMK_Unigene_000624	108	5.69488	110	6.75741	90	5.19927	40	3.05467	64	3.19411	41	2.6938	70	3.72916	53	2.89674	57	3.05247	111	5.89472	140	7.15846	133	6.96306	80	4.87394	75	4.23879	122	7.32955	73	3.72378	92	4.99788	98	4.69233
BMK_Unigene_000625	9	0.587073	14	0.884326	6	0.520406	0	0	21	2.11657	20	1.21707	3	0.412216	5	0.573026	37	2.77257	51	3.17516	6	0.352824	14	0.923266	1	0.184359	6	0.786202	10	0.605151	2	0.294015	5	0.492669	9	1.13288
BMK_Unigene_000626	1	0.718444	0	0.450165	4	1.43293	9	6.39606	62	20.403	36	16.6771	10	6.67666	11	6.39378	27	17.2528	38	5.20331	3	0.838156	5	1.31596	19	8.44061	18	8.4241	6	1.96033	18	10.7815	18	5.02725	12	7.18521
BMK_Unigene_000627	38	35.0863	51	30.266	42	32.1744	15	21.3427	20	15.3329	25	21.069	40	16.6263	34	30.9664	9	11.6271	39	30.4083	19	21.8742	22	15.5389	35	20.6433	30	18.1343	30	27.8733	31	28.5389	22	17.7046	21	14.4998
BMK_Unigene_000628	56	11.2757	87	20.0468	35	8.09136	52	32.1628	103	27.0427	88	31.279	107	19.2276	99	14.3251	45	10.6739	87	11.0466	291	27.4289	190	22.5178	267	34.004	193	29.758	103	12.5638	221	24.7393	163	19.4882	162	18.6504
BMK_Unigene_000629	6	1.50832	13	1.62593	6	1.95825	7	1.6046	11	1.45508	2	2.54873	22	1.36166	2	1.02778	16	2.1098	11	1.46675	23	2.07806	6	1.47695	1	1.31373	11	1.68864	15	1.84811	1	1.43666	0	1.45086	3	1.01453
BMK_Unigene_000630	3	1.41212	18	1.83236	6	1.94336	11	1.64828	2	1.24964	8	2.66109	6	0.943367	1	0.9924	7	1.75876	15	1.56342	15	1.96043	18	1.83881	10	1.54321	13	1.72817	7	1.78166	10	1.60396	9	1.62648	7	1.11008
BMK_Unigene_000631	130	44.7207	164	34.9548	183	60.808	145	40.4625	121	33.9171	75	22.7111	110	35.1365	133	34.265	63	22.1026	111	31.3203	88	29.3763	135	45.5828	126	44.6475	116	28.3017	212	52.9575	94	20.1571	112	26.0817	108	28.6705
BMK_Unigene_000632	60	4.999	26	2.09768	91	7.56094	0	0	7	0.573454	8	0.621811	0	0	0	0	0	0	3	0.238561	0	0	0	0	0	0	0	0	0	0	0	0	0	0	0	0
BMK_Unigene_000633	0	0	0	0	0	0	22	3.38154	10	1.52786	6	0.869767	8	1.12223	29	4.3984	15	2.30394	0	0	0	0	0	0	0	0	0	0	0	0	2	0.280153	0	0	2	0.284071
BMK_Unigene_000634	796	19.6437	526	12.5699	792	19.4912	947	23.1173	694	16.8399	789	18.1645	1276	28.4274	841	20.2576	702	17.1243	306	7.20739	404	8.98772	297	6.91597	519	12.0662	725	16.5878	942	21.5663	508	11.3012	469	10.927	430	9.69976
BMK_Unigene_000635	3	1.31828	7	1.59571	6	1.47899	6	0.978018	2	0.324054	5	1.0761	10	1.48763	3	0.482528	4	0.651544	6	0.943662	4	0.742757	5	0.777455	1	0.155243	2	0.305555	0	0.305748	5	0.742743	8	1.24459	5	0.903758
BMK_Unigene_000636	27	2.89542	97	9.21248	70	6.68238	59	5.23721	31	2.52159	55	4.32184	138	11.1277	73	6.21751	78	6.95068	28	2.44766	34	2.90848	20	1.63926	38	3.8968	42	3.83491	68	5.52574	7	0.5966	14	1.09342	8	0.604945
BMK_Unigene_000637	1407	30.663	1271	28.7772	1242	27.2173	2876	61.1098	2655	56.177	3914	77.6108	2119	41.3739	1300	27.7026	1285	27.6483	2727	61.7681	1816	37.554	1579	34.1888	2612	51.8114	2562	54.5135	2860	55.6727	1300	25.2888	1522	30.7338	1703	36.1061
BMK_Unigene_000638	266	9.73921	175	6.69835	608	21.6555	155	5.4467	167	6.86913	202	7.19154	198	6.46215	795	26.9397	161	5.74895	50	1.93792	45	1.67528	42	1.81849	474	15.7568	75	2.64823	104	4.53357	818	26.6179	418	13.9383	283	9.27985
BMK_Unigene_000639	396	10.058	410	10.084	282	7.14276	370	9.29593	349	8.71583	502	11.8947	537	12.3131	127	3.14848	298	7.48162	862	20.8962	679	15.5468	650	15.5781	627	15.0029	581	13.6814	390	9.18954	285	6.52543	368	8.82426	410	9.51876
BMK_Unigene_000640	5	0.746913	3	0.413301	8	0.478836	2	0.158321	13	1.25899	32	3.58353	5	1.01144	0	0	7	0.896511	34	4.02268	2	0.144285	3	0.201367	0	0	0	0	10	0.593933	5	0.384753	11	0.755525	14	1.51177
BMK_Unigene_000641	12	2.23668	18	3.04695	12	2.41955	9	1.57499	5	1.93831	7	1.20245	8	1.06094	4	0.592044	16	1.3865	25	3.69061	56	4.71616	24	2.71864	47	3.82146	13	2.63605	14	2.46187	20	1.53785	22	1.78952	9	1.3861
BMK_Unigene_000642	796	19.3573	545	12.834	723	17.5337	246	5.91758	185	4.42357	154	3.49373	236	5.18109	312	7.40574	132	3.17301	380	8.81986	647	14.1839	709	16.2691	375	8.59127	395	8.90575	388	8.75343	261	5.72166	270	6.19886	220	4.89032
BMK_Unigene_000643	33	3.65476	20	2.14491	60	6.95805	1	0.109552	17	1.96013	7	0.723234	7	1.49973	2	0.2162	9	0.985261	26	2.854	11	1.49759	34	3.76212	20	2.08674	15	1.5402	14	1.54117	2	0.199675	5	0.522793	12	1.21481
BMK_Unigene_000644	145	3.01638	97	1.954	148	3.07031	124	2.55163	148	3.02725	287	5.56977	68	1.27704	283	5.74628	38	0.781388	80	1.58838	93	1.74405	83	1.62923	290	5.68343	77	1.48508	187	3.6089	50	0.937645	72	1.41406	68	1.29303
BMK_Unigene_000645	33	4.73195	53	7.3593	48	6.86388	3	0.425524	24	3.38381	34	4.54822	3	0.388351	15	2.09942	17	2.40957	0	0	0	0	0	0	0	0	0	0	42	5.58714	0	0	0	0	0	0
BMK_Unigene_000646	2	0.498376	3	0.723907	4	0.994007	0	0	0	0	0	0	0	0	0	0	0	0	16	3.80534	9	2.02175	0	0	12	2.8171	6	1.38618	0	0	3	0.673904	3	0.705771	2	0.455553
BMK_Unigene_000647	85	37.6099	86	43.4827	74	26.0989	87	43.4464	116	33.7282	143	42.3354	98	32.8056	20	18.5523	51	28.4533	529	80.0633	309	49.4508	188	32.831	213	44.3989	256	46.2647	256	49.3355	85	29.0346	172	33.3665	150	33.0053
BMK_Unigene_000648	100	1.71962	92	1.53199	53	0.90889	70	1.19071	32	0.541067	57	0.914417	21	0.326009	9	0.151063	16	0.271968	97	1.59203	137	2.12379	179	2.9045	86	1.39324	115	1.83346	248	3.95639	84	1.30215	82	1.33126	117	1.83908
BMK_Unigene_000649	1486	57.3447	2365	88.3773	813	31.2873	662	25.2702	456	17.3025	332	11.9522	300	10.4514	1864	70.2106	337	12.8549	600	22.099	1069	37.1886	859	31.2791	693	25.1943	204	7.29871	474	16.9694	544	18.9245	461	16.7954	407	14.3566
BMK_Unigene_000650	3	0.417008	1	0.134604	1	0.13862	17	2.33749	16	2.18681	22	2.85288	1	0.125487	7	0.949737	1	0.1374	3	0.398007	1	0.125309	0	0	10	1.30954	32	4.12396	9	1.16059	2	0.250613	0	0	6	0.762354
BMK_Unigene_000651	4	1.45953	11	3.88669	5	1.81939	6	2.16561	9	3.22897	20	6.808	0	0	14	4.98612	1	0.360676	0	0	7	2.30255	0	0	0	0	0	0	8	2.70805	2	0.657858	1	0.344484	2	0.66706
BMK_Unigene_000652	3	0.310381	5	0.500932	1	0.103175	0	0	0	0	0	0	0	0	0	0	0	0	24	2.36991	12	1.11921	0	0	19	1.85192	13	1.24698	0	0	18	1.67879	12	1.17212	2	0.189141
BMK_Unigene_000653	0	2.64245	1	3.44118	0	3.63472	0	3.42506	0	2.06065	0	2.29514	0	2.38552	0	1.86771	0	0.810616	5	4.26138	0	7.47493	0	5.33072	0	3.00449	0	2.95677	0	5.32554	1	3.94275	0	4.55932	0	3.24829
BMK_Unigene_000654	42	3.23085	70	4.79277	30	2.26222	73	5.09984	87	5.8804	51	3.46297	50	3.35112	50	3.42193	33	2.44617	63	4.13338	137	8.86161	69	4.67022	120	8.15987	150	9.68732	48	3.06108	21	1.30133	12	0.84368	24	1.50804
BMK_Unigene_000655	4	0.753305	7	1.27657	3	0.563423	12	2.23547	1	0.185174	8	1.40552	2	0.34003	3	0.55146	0	0	2	0.35949	11	1.8675	1	0.177704	9	1.59679	6	1.04762	12	2.09656	1	0.16977	0	0	12	2.06573
BMK_Unigene_000656	6	1.53251	4	0.98934	6	1.52829	1	0.252655	0	0	0	0	0	0	0	0	1	0.252473	2	0.487559	5	1.15127	5	1.20505	1	0.240627	3	0.710416	2	0.473909	0	0	0	0	3	0.700413
BMK_Unigene_000657	0	1.8355	0	2.61384	0	1.50742	0	0.106802	0	0.424652	0	0.302178	0	0.0974724	4	1.05387	0	0.533629	72	17.9308	72	18.104	36	10.0862	37	7.73058	21	3.90401	41	7.21193	45	6.03457	27	6.62573	27	7.00721
BMK_Unigene_000658	12	0.626998	3	0.26021	22	0.982569	11	0.487312	7	0.572466	42	1.96369	21	0.849051	3	0.21857	24	1.151	0	0	0	0	0	0	6	0.253153	0	0	2	0.0830964	0	0	20	1.18389	26	1.63749
BMK_Unigene_000659	1	0.296136	1	0.286765	0	0	1	0.292933	0	0	1	0.276267	2	0.534686	4	1.1562	1	0.292723	6	1.69586	8	2.1357	2	0.558866	1	0.278988	4	1.09823	0	0	0	0	2	0.559162	0	0
BMK_Unigene_000660	51	1.66803	50	1.58358	94	3.06595	32	1.03529	58	1.86522	42	1.28151	35	1.03343	31	0.989642	40	1.29318	8	0.24973	4	0.117938	6	0.18517	2	0.0616252	2	0.0606465	4	0.121369	0	0	4	0.123512	3	0.0896887
BMK_Unigene_000661	9	0.875717	0	0	4	0.388136	7	0.673746	11	1.0524	12	1.08928	35	3.07444	14	1.32963	104	10.0027	0	0	0	0	3	0.275441	3	0.275002	2	0.180423	2	0.180537	0	0	0	0	2	0.177883
BMK_Unigene_000662	17	4.66266	36	9.56141	25	6.83797	22	5.96875	9	2.42714	26	6.65265	17	4.2093	19	5.08651	5	1.35556	26	6.80619	39	9.64288	22	5.69368	7	1.80874	12	3.05145	6	1.52669	34	8.40646	8	2.07153	20	5.01414
BMK_Unigene_000663	1	0.42614	6	0.866575	1	0.552456	1	0.42153	1	0.293304	1	0.636076	2	0.192353	1	0.249566	0	0.252737	4	0.36605	2	0.845148	3	0.522735	2	0.602195	4	0.553122	6	1.22554	6	0.230491	8	0.683938	0	0.311619
BMK_Unigene_000664	18	27.6138	48	43.3776	18	31.1597	43	101.463	43	48.0977	44	104.99	149	288.031	95	204.134	153	327.927	33	37.3206	33	39.4067	54	38.9142	51	30.2373	157	171.33	105	124.982	238	273.636	185	195.282	153	185.07
BMK_Unigene_000665	39	21.3031	10	15.2113	33	20.4934	18	13.1261	9	13.3296	12	11.3421	31	16.7064	14	14.8774	10	11.2378	34	16.1564	51	19.9157	41	20.6768	23	16.5894	38	16.0267	20	21.6597	14	14.8718	10	16.8278	46	16.5222
BMK_Unigene_000666	15	1.20492	11	1.21541	18	1.10147	10	0.695266	9	1.03665	18	1.59244	8	0.725175	9	0.637047	6	0.843645	7	0.383338	3	0.226295	10	0.473732	32	2.41218	1	0.0465465	0	0	2	0.181032	7	0.331788	1	0.0458911
BMK_Unigene_000667	764	19.68	661	16.488	637	16.3634	552	14.0652	437	11.0683	393	9.44408	538	12.5109	508	12.7725	281	7.15487	524	12.8827	535	12.4234	612	14.8754	565	13.7111	534	12.753	611	14.6011	546	12.6786	509	12.3784	440	10.3601
BMK_Unigene_000668	2	0.287289	7	0.973691	12	1.71899	7	0.994633	7	0.988678	0	0	1	0.129678	0	0	1	0.141988	3	0.411297	4	0.517972	3	0.406627	2	0.270653	11	1.46495	0	0	3	0.388472	2	0.271228	1	0.131302
BMK_Unigene_000669	1	0.0672152	3	0.195264	0	0	0	0	0	0	1	0.0627052	15	0.910197	0	0	1	0.0664403	194	12.4456	336	20.3594	339	21.5007	201	12.7279	185	11.5287	0	0	211	12.785	209	13.2626	248	15.237
BMK_Unigene_000670	0	0	0	0	0	0	0	0	4	1.37377	11	3.58438	2	0.630655	1	0.340931	2	0.690525	1	0.333373	4	1.25951	0	0	0	0	8	2.59069	1	0.324041	1	0.314872	0	0	0	0
BMK_Unigene_000671	31	4.70956	13	1.91248	47	7.12064	28	4.20778	3	0.448134	6	0.850367	10	1.3715	12	1.77943	5	0.75085	12	1.73999	20	2.73909	19	2.72369	5	0.71562	27	3.80297	18	2.53691	25	3.4238	14	2.00799	14	1.94414
BMK_Unigene_000672	16	1.99047	20	2.40935	18	2.23311	8	0.984469	4	0.489287	4	0.464229	0	0	7	0.849993	3	0.368911	4	0.474943	23	2.57941	0	0	0	0	0	0	0	0	1	0.112146	2	0.234899	6	0.682289
BMK_Unigene_000673	7	1.50167	39	8.10168	0	0	0	0	0	0	3	0.60039	0	0	33	6.9099	10	2.12051	0	0	0	0	0	0	0	0	3	0.596675	0	0	0	0	0	0	0	0
BMK_Unigene_000674	15	1.7794	8	1.14873	9	1.0647	10	1.17343	0	0	0	0	2	0.214185	3	0.347364	8	0.938072	0	0	0	0	0	0	0	0	0	0	116	12.766	0	0	0	0	0	0
BMK_Unigene_000675	53	20.7843	43	13.8124	52	25.7395	93	38.0732	87	39.5816	125	53.0156	133	35.5647	112	38.7177	85	31.6452	130	32.63	46	15.3486	43	15.6383	96	43.2569	107	40.0929	109	36.7155	43	15.3075	49	18.0834	43	17.4256
BMK_Unigene_000676	0	0	2	0.193278	0	0	0	0	0	0	0	0	9	0.810842	2	0.194818	0	0	46	4.38148	84	7.55708	76	7.15676	45	4.23081	28	2.59069	0	0	38	3.41861	43	4.05136	52	4.74354
BMK_Unigene_000677	15	2.76688	6	1.12532	30	3.3663	1	1.64217	4	1.36028	16	3.3556	16	2.24807	2	0.648162	7	2.68028	41	4.01402	3	0.548745	4	0.939894	6	1.82466	37	3.28353	7	2.51554	3	1.49655	8	1.98527	6	1.82098
BMK_Unigene_000678	28	1.35177	42	1.96349	34	1.63691	33	1.57592	29	1.37661	25	1.12595	34	1.48183	44	2.07338	44	2.09972	0	0	3	0.130564	8	0.364435	4	0.181927	0	0	2	0.0895753	1	0.0435205	0	0	0	0
BMK_Unigene_000679	14	1.47458	21	2.14187	15	1.57555	6	0.625125	11	1.1392	1	0.0982598	4	0.380343	11	1.13087	17	1.76992	3	0.301583	7	0.664653	9	0.894474	2	0.198455	8	0.781214	26	2.54054	2	0.189897	9	0.894947	3	0.28883
BMK_Unigene_000680	206	4.87773	181	4.67737	166	3.74298	103	2.19317	115	3.06762	124	2.58548	167	3.34549	130	3.23069	100	1.92547	383	9.64348	403	8.55168	429	9.38453	214	5.38602	233	5.34453	292	5.75927	223	5.08237	248	6.21979	284	6.44182
BMK_Unigene_000681	5	1.69689	5	2.22516	6	2.74986	0	2.48283	3	2.05085	1	0.725558	3	1.43616	1	1.75981	1	0.978443	5	2.59806	13	2.64514	33	4.10302	6	1.96498	5	2.16321	11	1.67262	4	0.924189	4	1.33502	2	0.775544
BMK_Unigene_000682	81	6.7908	43	3.66203	37	3.77129	33	4.18326	19	2.23904	26	2.42785	38	2.71652	8	1.2701	18	2.09013	28	4.11393	40	5.49862	52	6.48451	34	2.71992	23	3.05373	18	2.86703	18	3.15248	20	3.37834	15	1.74697
BMK_Unigene_000683	15	23.7692	9	27.3589	11	24.027	26	42.6424	15	41.5903	19	33.1608	22	26.9202	20	28.3678	20	16.2864	12	21.7065	8	21.3788	7	26.9652	9	30.9937	13	34.4581	4	33.3772	34	23.9594	3	23.2054	10	23.8995
BMK_Unigene_000684	118	2.563	69	1.45128	142	3.07579	144	3.09389	139	2.96859	121	2.45182	118	2.3138	61	1.29324	90	1.9323	165	3.42055	115	2.25176	128	2.62339	94	1.92348	138	2.77899	333	6.71004	93	1.82095	111	2.27617	97	1.92584
BMK_Unigene_000685	11	1.60548	41	5.79471	2	0.291102	18	2.59873	7	1.00457	29	3.94864	0	0	15	2.13691	1	0.14427	0	0.278605	0	0.263148	0	0.413162	0	0	0	0.270635	35	5.1453	0	0	0	0	0	0
BMK_Unigene_000686	8	0.696346	4	0.337155	14	1.21525	6	0.51661	18	1.54055	3	0.243609	3	0.23574	1	0.0849605	7	0.602279	15	1.24616	16	1.25549	21	1.72481	7	0.57402	5	0.403502	6	0.484508	5	0.392333	5	0.410886	9	0.716077
BMK_Unigene_000687	140	18.561	74	11.7722	151	20.9995	65	7.94537	57	6.93725	37	4.45549	42	5.87941	19	3.28435	37	5.25734	41	6.11229	72	10.6657	82	10.1397	28	3.98808	45	5.5349	39	4.43071	62	8.2193	57	7.27578	47	5.25852
BMK_Unigene_000688	70	1.65981	56	1.28583	48	1.13502	32	0.750561	44	1.02584	43	0.951184	50	1.0703	44	1.01834	35	0.820337	74	1.6747	60	1.28253	47	1.05158	66	1.47434	55	1.2091	71	1.56182	46	0.983257	69	1.54463	64	1.38714
BMK_Unigene_000689	0	0	1	0.194465	4	0.801067	7	1.39053	9	1.77712	3	0.562036	1	0.181294	0	0	9	1.78654	3	0.575008	0	0	0	0	0	0	5	0.930931	1	0.186303	3	0.543097	5	0.947965	2	0.367129
BMK_Unigene_000690	17	1.21564	12	0.830942	47	3.35162	44	3.11232	160	11.2498	231	15.41	46	2.96954	9	0.628173	112	7.91657	4	0.272999	0	0	0	0	42	2.82942	0	0	65	4.31204	1	0.0644621	0	0	0	0
BMK_Unigene_000691	8	0.36693	11	0.488563	2	0.0914799	17	0.771291	6	0.270591	43	1.83992	3	0.12422	76	3.40242	60	2.72025	0	0	4	0.165391	0	0	0	0	0	0	0	0	0	0	0	0	0	0
BMK_Unigene_000692	693	15.5737	641	13.9492	698	15.6428	548	12.1819	550	12.1531	523	10.9647	925	18.7662	627	13.7533	483	10.7292	617	13.2339	961	19.4688	917	19.4452	657	13.9097	761	15.8556	943	19.66	496	10.0482	663	14.0665	698	14.3382
BMK_Unigene_000693	31	2.84714	52	5.2451	3	1.03877	17	1.85466	11	2.25324	52	5.63612	11	1.25381	19	2.37233	10	2.47111	28	4.44064	17	2.62925	18	2.29339	29	2.55142	22	3.79855	10	2.25479	49	4.6324	20	2.36017	17	2.41207
BMK_Unigene_000694	77	5.79529	133	9.03065	50	3.52074	65	5.00779	41	3.60236	59	3.72859	51	3.30747	92	6.04674	15	1.25105	2565	169.688	844	50.9225	25	1.63424	38	2.44745	22	2.03803	9	0.556177	61	4.20343	68	5.21975	73	4.932
BMK_Unigene_000695	97	2.2041	39	0.858143	101	2.28868	42	0.944031	42	0.938379	24	0.508754	20	0.410267	23	0.510117	26	0.58398	53	1.14943	85	1.74115	89	1.90825	71	1.51989	79	1.66429	47	0.990769	50	1.02419	45	0.965358	48	0.996973
BMK_Unigene_000696	0	0	0	0	2	0.148332	0	0	0	0	0	0	0	0	1	0.0725914	0	0	32	2.27143	47	3.15107	57	4.00004	18	1.26116	12	0.827419	0	0	7	0.4693	28	1.96597	14	0.951729
BMK_Unigene_000697	17	1.02848	9	0.527257	40	2.41328	5	0.299221	22	1.30869	28	1.5803	15	0.819244	0	0	12	0.717615	0	0	0	0	1	0.0570862	4	0.227981	0	0	8	0.449004	0	0	0	0	0	0
BMK_Unigene_000698	1	9.50797	8	10.5304	5	8.14796	17	10.268	2	6.3469	4	8.51738	5	10.1585	3	9.45075	5	6.98411	6	10.3513	5	7.23447	4	7.9291	3	4.62936	14	10.6213	11	9.95361	15	10.8777	16	10.7607	17	8.79731
BMK_Unigene_000699	13	2.96798	2	0.442163	8	1.82142	13	2.93588	11	2.46933	4	0.851951	8	1.64886	1	0.222843	1	0.225674	0	0	0	0	0	0	0	0	0	0	0	0	0	0	0	0	0	0
BMK_Unigene_000700	9	1.11624	24	2.88245	18	2.22633	0	0	11	1.34146	12	1.38846	12	1.34361	4	0.484236	7	0.858179	4	0.473502	2	0.223616	10	1.17031	7	0.817913	13	1.49486	22	2.53135	6	0.670836	1	0.117093	2	0.22674
BMK_Unigene_000701	25	2.51025	75	7.29243	26	2.60347	27	2.68174	7	0.691103	13	1.21774	2	0.181294	1	0.0980073	3	0.297757	26	2.4917	34	3.07761	43	4.07409	16	1.51353	19	1.76877	18	1.67673	37	3.3491	26	2.46471	7	0.642475
BMK_Unigene_000702	296	201.872	370	221.8	228	174.418	220	271.804	312	358.144	292	277.527	123	111.106	279	273.731	81	89.7206	441	247.789	486	221.044	464	222.389	349	234.199	145	155.577	479	209.13	141	110.923	222	130.237	281	136.779
BMK_Unigene_000703	0	0	0	0.532978	0	0	8	1.08888	3	1.35295	10	1.79713	1	0.24844	14	3.49196	0	0.408038	4	0.656645	0	0	0	0	2	0.518523	1	0.255144	1	0.255305	9	1.36445	4	0.519625	5	1.88663
BMK_Unigene_000704	0	0	0	0	0	0	0	0	0	0	0	0	0	0	4	0.298514	177	13.3771	0	0	0	0	0	0	0	0	0	0	4	0.283725	0	0	1	0.0721836	0	0
BMK_Unigene_000705	199	4.56625	240	5.33277	183	4.18755	139	3.15499	91	2.05313	111	2.37611	155	3.21082	157	3.51632	123	2.78982	134	2.93466	207	4.28188	216	4.67678	175	3.78302	174	3.70166	260	5.53471	232	4.79893	153	3.31447	174	3.64954
BMK_Unigene_000706	11	0.275275	32	0.710836	4	0.0915055	14	0.363063	18	0.654111	32	0.749013	69	1.63602	42	1.27627	60	2.04076	17	0.45978	19	0.413592	4	0.0865827	24	0.583502	25	0.659307	39	1.00022	114	3.08121	87	2.62051	138	3.58561
BMK_Unigene_000707	21	2.60456	42	5.04428	17	2.10265	1	0.122685	0	0	0	0	0	0	0	0	0	0	8	0.947003	16	1.78893	31	3.62796	1	0.116845	3	0.344967	3	0.345184	2	0.223612	0	0	0	0
BMK_Unigene_000708	1	0.0455341	0	0	0	0	1	0.0450415	1	0.0447718	145	6.15944	4	0.164427	4	0.177778	51	2.29547	0	0	0	0	0	0	0	0	0	0	0	0	0	0	12	0.515862	5	0.208108
BMK_Unigene_000709	2	0.590134	8	2.28584	6	1.76553	2	0.583751	3	0.870384	0	0	0	0	3	0.864021	0	0	0	0	3	0.797995	3	0.835273	4	1.11192	1	0.273566	9	2.46364	0	0	2	0.557143	0	0
BMK_Unigene_000710	21	0.785214	19	0.933177	37	1.53051	9	0.38836	36	1.47395	21	0.765825	10	0.418876	11	0.592238	8	0.282241	4	0.306587	11	0.48263	8	0.471497	18	0.840619	15	0.628724	27	1.1589	4	0.257398	11	0.505443	2	0.0978743
BMK_Unigene_000711	36	7.46805	26	5.22291	13	2.68937	41	8.41327	61	12.4424	35	6.77344	69	12.922	85	17.211	77	15.7892	44	8.71171	31	5.79728	27	5.28511	29	5.66756	44	8.46249	40	7.69802	46	8.60225	54	10.5758	61	11.5669
BMK_Unigene_000712	1464	32.7561	1469	31.8279	1405	31.3494	1041	23.0398	901	19.8219	986	20.5809	957	19.3304	548	11.9678	590	13.0487	1539	32.8652	2181	43.9911	2416	51.0286	1469	30.9647	1574	32.651	1550	32.1734	995	20.0891	1096	23.1514	1144	23.3969
BMK_Unigene_000713	0	0	0	0	0	0	0	0	0	0	0	0	6	1.08776	4	0.784058	4	0.794019	1	0.191669	9	1.62932	3	0.568478	1	0.189191	2	0.372372	6	1.11782	5	0.905161	3	0.568779	8	1.46851
BMK_Unigene_000714	2	0.263232	0	0	2	0.262507	14	1.82269	45	5.82358	16	1.96456	17	2.01992	0	0	1	0.130099	0	0	0	0	3	0.372577	0	0	0	0	1	0.122102	1	0.118648	0	0	0	0
BMK_Unigene_000715	70	9.57431	8	1.53386	91	16.8142	66	10.4109	92	11.1792	81	11.9202	9	1.77952	42	5.22233	9	1.46134	27	4.60262	12	0.951957	113	16.6071	109	13.3309	60	8.0934	92	15.4133	18	1.55483	9	1.22958	16	1.99486
BMK_Unigene_000716	3186	70.114	2543	54.1926	3457	75.8684	3716	80.893	3760	81.3608	4196	86.1452	5187	103.051	3422	73.5057	4080	88.7531	3273	68.7466	3850	76.3796	3659	75.9814	5284	109.551	5327	108.688	5174	105.633	4179	82.905	4739	98.4603	4856	97.6831
BMK_Unigene_000717	0	0	16	1.35729	0	0	3	0.259966	0	0	25	2.04313	5	0.395427	41	3.50578	17	1.47208	0	0	2	0.157945	0	0	0	0	5	0.406097	0	0	0	0	0	0	0	0
BMK_Unigene_000718	31	4.83069	28	3.00718	4	1.67748	0	0.767963	8	0.763366	0	1.12664	9	1.5575	1	1.09458	15	2.0038	13	1.97596	18	2.68286	7	1.87213	0	0.406336	13	1.43958	15	1.44048	7	1.8663	2	1.34376	7	0.985629
BMK_Unigene_000719	26	4.42724	23	3.79247	38	6.45276	30	5.05309	21	3.51599	32	5.0833	1	0.153722	4	0.664816	1	0.168315	1	0.16252	4	0.614012	5	0.80337	2	0.320836	1	0.15787	0	0	2	0.307001	2	0.321518	0	0
BMK_Unigene_000720	17	0.962238	44	2.41169	42	2.37075	54	3.02346	37	2.05922	41	2.16498	38	1.94175	20	1.10496	32	1.79039	51	2.75518	14	0.714364	35	1.86934	39	2.07966	73	3.83087	24	1.26026	14	0.71435	4	0.213752	17	0.879558
BMK_Unigene_000721	156	3.89922	132	3.19493	117	2.91636	74	1.82962	86	2.13816	31	0.722855	258	5.8217	255	6.22121	251	6.20142	448	10.6875	774	17.4402	364	8.585	602	14.1757	351	8.13394	443	10.2724	565	12.7307	646	15.2677	572	13.0687
BMK_Unigene_000722	9	2.43577	2	0.524154	6	1.61938	1	0.267714	0	0	0	0	4	0.977306	7	1.84916	6	1.60513	8	2.06647	28	6.8314	14	3.57526	5	1.27485	6	1.50552	8	2.00862	1	0.243974	6	1.53307	4	0.989546
BMK_Unigene_000723	7	0.864253	6	0.717346	16	1.97	2	0.244258	0	0	0	0	0	0	0	0	3	0.366124	9	1.06055	19	2.11473	13	1.51451	4	0.465261	1	0.114468	13	1.48902	4	0.445197	1	0.116562	3	0.338568
BMK_Unigene_000724	35	2.60227	34	2.92636	30	3.06948	3	0.968755	28	1.32062	4	1.01805	9	1.51564	18	1.01054	18	1.4106	27	2.5104	63	4.08641	56	4.72616	19	2.21433	20	1.5306	36	3.34868	10	1.38734	22	2.0077	22	1.68809
BMK_Unigene_000725	1149	25.1842	1114	23.6444	841	18.3826	413	8.95437	226	4.87063	531	10.8577	649	12.8419	572	12.2373	536	11.6128	891	18.6394	1337	26.4179	1150	23.7844	678	14.0001	667	13.5542	744	15.1285	762	15.0561	741	15.3335	725	14.5254
BMK_Unigene_000726	0	0	0	0	1	0.236943	7	1.64519	3	0.700861	3	0.664967	0	0	9	2.08721	1	0.234859	8	1.81417	8	1.71352	8	1.79357	1	0.223839	6	1.32171	0	0	2	0.428373	3	0.672945	3	0.651547
BMK_Unigene_000727	154	16.9086	142	19.2479	129	17.8135	142	14.6808	150	18.8666	170	15.7741	87	10.7665	79	8.3296	74	8.85457	167	29.9491	110	15.2906	106	19.0058	86	15.1305	61	12.3348	130	17.3091	108	14.0957	95	16.5138	104	16.1825
BMK_Unigene_000728	502	11.2074	367	7.93418	381	8.48259	324	7.15521	453	9.94415	395	8.22687	254	5.11931	257	5.60036	242	5.34049	437	9.31169	276	5.55479	183	3.85512	385	8.09759	274	5.67143	217	4.49444	214	4.3069	242	5.10073	179	3.65289
BMK_Unigene_000729	33	1.54214	25	1.13132	24	1.16507	32	1.47924	112	5.14633	96	4.18523	59	2.57346	8	0.364908	31	1.52437	139	6.19972	17	0.716172	39	1.89612	83	3.65412	35	1.51642	41	1.7775	45	1.89572	67	2.95598	118	5.04052
BMK_Unigene_000730	3	0.233525	2	0.150757	1	0.0776272	157	12.0889	200	15.3077	806	58.5306	11	0.773003	3	0.227937	72	5.53998	0	0	0	0	0	0	0	0	0	0	0	0	0	0	3	0.220469	0	0
BMK_Unigene_000731	95	4.76814	72	3.73651	50	3.68307	66	4.70293	83	5.23032	53	4.02396	64	5.59838	35	2.86506	44	3.59618	115	7.37873	93	6.55941	81	4.8763	57	4.88151	99	5.51947	82	7.10824	73	3.61506	73	4.47556	88	5.07645
BMK_Unigene_000732	69	1.63089	30	0.686644	102	2.40424	168	3.92791	409	9.50534	419	9.23903	272	5.80392	411	9.48199	364	8.50436	65	1.46634	59	1.25715	34	0.758299	427	9.50818	235	5.14973	237	5.19683	318	6.77567	307	6.85062	277	5.98463
BMK_Unigene_000733	32	10.9147	40	13.863	38	12.0997	10	7.78365	24	9.18462	5	7.53024	36	9.85349	19	10.9509	19	6.62389	45	11.4834	87	17.5737	98	17.1492	62	13.1045	70	16.4734	31	11.0206	42	14.2326	37	12.1737	52	11.369
BMK_Unigene_000734	148	6.19992	215	8.47585	149	6.02121	84	3.36706	53	2.11173	65	2.49503	73	2.67051	80	3.16422	65	2.60359	4	0.154704	0	0	0	0	0	0	0	0	172	6.46603	0	0	0	0	0	0
BMK_Unigene_000735	31	4.21588	22	2.89723	8	1.08497	11	1.47977	8	1.06976	13	1.64933	13	1.59605	8	1.06194	6	0.80657	34	4.41318	31	3.80054	13	1.66823	9	1.15309	13	1.63912	14	1.76632	6	0.735575	9	1.15554	12	1.49173
BMK_Unigene_000736	6	1.64014	0	0	2	0.545208	0	0	0	0	0	0	0	0	0	0	0	0	3	0.782703	6	1.47856	0	0	16	4.12044	3	0.760312	0	0	0	0	0	0	0	0
BMK_Unigene_000737	24	4.74476	46	4.79438	20	2.551	27	3.87718	19	2.7992	9	1.53962	29	2.71904	33	3.62444	19	2.07994	44	3.85912	60	7.21565	43	5.9176	40	3.69261	21	3.06018	41	3.71281	62	6.32288	36	4.98588	32	4.26164
BMK_Unigene_000738	3	0.20148	0	0	5	0.334875	347	23.0524	114	7.52807	48	3.00738	53	3.21339	0	0	2	0.132771	0	0	0	0	0	0	0	0	1	0.062266	5	0.311526	0	0	1	0.0634053	1	0.0613892
BMK_Unigene_000739	0	0	3	1.44142	1	0.134948	0	1.60628	0	0	3	1.64113	1	0.122163	0	1.32083	2	0.267521	3	1.93732	8	6.34344	2	0.766127	8	4.46196	10	5.77115	16	4.5194	9	1.58583	9	1.78858	5	2.59756
BMK_Unigene_000740	18	0.955328	8	0.411154	11	0.582204	54	2.83498	30	1.56556	59	2.92125	10	0.479134	3	0.155412	0	0	21	1.06376	2	0.0956903	1	0.0500802	0	0	0	0	9	0.443136	0	0	14	0.701494	15	0.727702
BMK_Unigene_000741	8	1.49383	0	1.10214	3	1.84441	33	9.14746	30	12.7997	25	10.2197	49	9.31163	1	0.694325	17	2.32038	0	12.6282	0	0.19238	0	0.134245	3	2.21151	1	1.31902	0	2.24375	0	0.384753	8	2.61915	0	3.1861
BMK_Unigene_000742	16	3.29761	62	4.7392	25	3.36683	57	2.92539	25	2.44467	9	1.31844	20	1.91377	22	1.68599	11	1.3711	26	3.27225	26	3.68054	32	3.30917	14	1.94782	23	2.03821	7	2.33085	21	2.05257	18	2.00138	17	2.27266
BMK_Unigene_000743	8	2.31868	1	0.374218	8	1.54153	6	1.1468	7	1.32992	19	3.42492	5	0.872182	22	4.14921	1	0.190996	1	0.184419	3	0.522564	0	0	28	5.09697	13	2.32887	24	4.83992	5	0.870924	1	0.182422	8	1.41297
BMK_Unigene_000744	0	4.5025	1	5.30897	10	3.38078	7	1.17895	0	0.8073	0	0.69183	1	1.62589	4	1.37013	2	1.0472	10	5.61182	9	7.11506	4	7.74734	1	3.06905	3	3.63419	0	2.55536	1	2.53081	3	5.00093	2	4.35772
BMK_Unigene_000745	1	0.0763866	10	0.739693	12	0.914115	14	1.05784	6	0.450647	6	0.427568	23	1.58607	19	1.41662	40	3.02024	7	0.583248	11	0.757473	8	0.576624	14	1.00749	1	0.0708203	17	1.2047	10	0.688599	26	1.87502	26	1.8154
BMK_Unigene_000746	58	13.3572	105	22.3788	39	7.3474	8	3.35562	3	0.886	2	3.46139	9	1.19628	10	3.15594	9	2.04336	40	5.4131	40	8.79209	46	7.50229	6	2.14723	4	1.47428	13	2.50785	16	3.15362	1	2.25188	14	1.98647
BMK_Unigene_000747	3	0.207095	0	0	20	1.37683	324	22.1244	129	8.75603	2	0.1288	7	0.436238	54	3.63852	0	0	0	0	0	0	3	0.195414	0	0	0	0	0	0	0	0	0	0	0	0
BMK_Unigene_000748	142	12.6458	88	11.1869	93	9.68968	79	5.50968	46	5.78096	61	5.023	78	7.85915	69	5.55747	44	5.50573	136	11.9908	138	11.9951	89	9.63557	75	7.22975	122	7.89909	79	8.13373	154	9.68888	184	12.3284	123	10.1638
BMK_Unigene_000749	153	11.69	146	11.1018	111	8.8317	94	6.68967	52	5.54135	93	8.53226	87	6.54137	68	5.87804	70	4.99774	83	9.55907	115	10.6835	125	12.9755	110	9.34445	94	8.65861	144	11.3828	84	6.09647	126	9.24269	120	9.18429
BMK_Unigene_000750	2	0.643572	0	0	3	0.9627	3	0.954915	0	0	0	0	0	0	5	1.57043	0	0	6	1.84274	11	3.19093	3	0.910907	1	0.303152	2	0.596675	7	2.08968	5	1.4504	0	0	0	0
BMK_Unigene_000751	28	0.917619	8	0.25388	56	1.83018	34	1.1022	27	0.870035	98	2.99617	20	0.591713	5	0.15994	55	1.78169	1	0.0312788	0	0	0	0	11	0.339618	0	0	27	0.820885	0	0	0	0	0	0
BMK_Unigene_000752	0	0	0	0	0	0	0	0	2	0.101407	0	0	0	0	40	2.01332	162	8.25755	0	0	0	0	0	0	0	0	0	0	19	0.908949	0	0	0	0	0	0
BMK_Unigene_000753	34	3.25216	35	3.892	25	2.72307	76	4.79513	65	5.33959	103	9.44533	118	8.66937	18	2.00643	78	8.64323	219	15.432	226	16.7885	89	5.79005	111	10.0586	121	8.84643	112	8.88046	31	4.121	70	5.12691	68	5.49673
BMK_Unigene_000754	0	0	0	0	0	0	0	0	0	0	0	0	32	0.710554	0	0	1	0.0243128	1679	39.4155	942	20.8871	610	14.1575	453	10.4969	691	15.7576	504	11.5005	425	9.42343	309	7.17538	299	6.72239
BMK_Unigene_000755	321	8.0283	321	7.77425	248	6.18547	116	2.86981	69	1.69682	128	2.98652	145	3.27389	180	4.39413	113	2.79358	196	4.67865	430	9.69493	489	11.5402	207	4.87734	144	3.33904	386	8.95613	211	4.75719	219	5.17105	238	5.44099
BMK_Unigene_000756	459	7.66723	359	5.80704	483	8.04591	380	6.27893	417	6.84905	373	5.81261	558	8.41466	318	5.18483	277	4.57372	352	5.61196	388	5.84272	396	6.24175	394	6.20034	327	5.06424	432	6.69459	300	4.51748	313	4.93612	406	6.19917
BMK_Unigene_000757	2	0.161529	3	0.234626	3	0.241626	5	0.399454	29	2.30296	58	4.37003	21	1.53115	4	0.315328	2	0.159667	0	0	0	0	0	0	3	0.228263	0	0	35	2.62242	0	0	0	0	0	0
BMK_Unigene_000758	0	0	0	0	0	0	0	0	4	0.217057	6	0.308911	35	1.74378	0	0	0	0	1	0.0526735	0	0	0	0	0	0	0	0	0	0	0	0	48	2.50094	96	4.84283
BMK_Unigene_000759	53	4.66823	98	8.04497	106	8.91623	25	2.1132	65	5.91265	28	2.06678	73	5.28578	103	8.49523	106	8.75958	53	4.30449	82	6.20551	51	4.03163	36	2.83255	38	2.86092	31	2.71592	53	4.0656	29	2.76387	61	4.55641
BMK_Unigene_000760	33	3.921	10	2.56694	3	1.48698	16	1.3657	3	0.380107	9	1.288	14	0.697981	5	0.26952	1	0.0545888	23	5.37632	59	7.31837	41	7.19125	27	3.48584	29	3.27688	36	2.51044	27	3.33552	30	4.58815	31	3.53361
BMK_Unigene_000761	183	12.4806	176	11.9733	144	10.0728	133	9.35971	77	5.47946	51	3.89913	89	6.39344	160	10.8221	84	7.00039	236	14.1835	365	21.7695	377	21.9649	198	12.5782	202	13.2934	117	7.80873	343	19.6759	261	16.2768	221	12.6817
BMK_Unigene_000762	3	2.82664	30	4.58768	13	2.22332	10	2.44163	5	2.23129	8	1.85703	5	2.44398	3	1.82638	10	3.69917	1	2.24187	7	4.09142	14	3.38096	1	2.28789	2	2.32538	1	3.10246	21	2.51223	4	2.29275	8	3.6391
BMK_Unigene_000763	250	14.8981	257	14.7688	264	15.5031	463	26.9692	300	17.4858	319	17.744	206	11.1105	120	6.89723	67	3.89987	133	7.69977	248	13.2712	106	5.9454	279	15.4778	273	14.9044	169	9.23235	170	9.07731	155	8.61705	145	7.85862
BMK_Unigene_000764	56	2.88086	32	1.85059	29	2.07647	50	2.68041	61	2.76252	93	2.91374	15	2.13725	26	2.0463	42	2.55161	115	2.81765	56	2.5199	60	2.36848	62	2.27065	99	3.29239	4	0.833538	93	2.39129	86	2.66595	74	2.12491
BMK_Unigene_000765	41	5.28834	46	6.43927	48	5.95258	108	13.2591	101	11.6867	159	16.6567	107	7.46847	34	4.4463	32	3.20888	116	12.6434	57	6.74981	77	8.30029	95	10.0135	168	13.3012	58	6.21759	39	4.10645	26	3.50972	36	4.21175
BMK_Unigene_000766	307	16.383	249	19.0777	240	15.8209	164	10.2055	178	12.158	192	10.2053	240	10.5777	262	15.485	157	10.2495	202	13.1129	201	11.7778	121	6.9712	117	5.9344	150	9.58938	122	7.62343	286	16.6382	241	14.2679	244	15.6388
BMK_Unigene_000767	3	0.455764	4	0.588455	2	0.303006	8	1.20222	22	3.28632	11	1.55901	67	9.18904	13	1.92772	60	9.0102	1	0.144999	0	0	0	0	11	1.57436	1	0.140851	11	1.55034	21	2.87599	67	9.60968	56	7.77658
BMK_Unigene_000768	25	0.393328	50	0.853175	28	0.486384	50	1.01159	136	3.06301	152	3.96292	34	0.596542	63	1.58174	120	3.15701	34	0.615666	53	0.780074	52	0.801669	46	1.25988	29	0.729334	42	0.84656	70	2.21253	76	1.63389	58	1.3087
BMK_Unigene_000769	69	4.92866	71	5.03784	59	4.02764	56	3.79194	22	1.54808	28	1.7881	77	4.75843	65	4.47665	43	2.90957	19	1.24136	55	3.45575	36	2.32533	39	2.5151	54	3.55407	64	4.06435	58	3.5791	27	1.74492	50	3.12859
BMK_Unigene_000770	37	1.49267	62	2.42208	54	2.17249	10	0.39906	15	0.595006	82	3.12375	101	3.6784	24	0.945049	69	2.75153	0	0	0	0	0	0	14	0.532088	0	0	3	0.112279	0	0	0	0	4	0.147504
BMK_Unigene_000771	9	2.00328	1	0.819061	12	2.44171	0	0.616499	7	2.23237	0	0.830605	4	1.88887	4	0.782136	8	0.572053	14	1.74204	23	2.96973	24	5.12476	8	1.21624	10	1.32075	11	2.02366	1	1.00327	5	1.63911	18	1.70907
BMK_Unigene_000772	62	5.35109	166	13.8737	22	1.89355	69	5.89083	31	2.63076	46	3.70378	114	8.88244	98	8.25579	185	15.7829	47	3.87164	94	7.31369	230	18.7312	17	1.38227	34	2.72064	39	3.1227	205	15.9498	90	7.33346	85	6.70582
BMK_Unigene_000773	7	2.16661	13	1.59163	14	2.21032	13	0.714392	8	0.465248	13	0.69698	4	0.224822	1	0.729231	12	0.787729	31	1.35482	26	1.61641	16	1.08095	3	0.281538	9	0.484867	4	0.462069	4	0.651043	11	0.611296	8	0.637386
BMK_Unigene_000774	234	27.9935	220	22.6008	249	27.9164	310	35.7416	468	57.3491	405	51.9951	418	48.0182	394	29.9195	253	30.5716	213	41.6415	198	23.5409	135	12.7421	231	30.8867	206	36.5604	297	36.3069	137	15.6867	149	20.2813	119	19.7412
BMK_Unigene_000775	3161	68.6397	2813	59.1501	3400	73.7345	2266	48.6729	1932	41.2503	1758	35.6128	3085	60.476	2361	50.0414	1938	41.6192	2460	50.9838	3150	61.6623	3006	61.6127	2473	50.5905	2177	43.8682	3145	63.3558	2569	50.3076	2853	58.4883	2870	56.9659
BMK_Unigene_000776	3	0.400655	0	0	0	0.0998879	0	0	0	0	0	0	5	1.71807	0	1.1732	0	0.297027	0	3.25039	5	3.61184	0	3.68605	1	0.754909	0	0.557189	2	0.464617	0	0.812649	0	0.378256	1	1.19024
BMK_Unigene_000777	39	1.7788	17	0.750838	73	3.32038	16	0.72187	27	1.21086	61	2.59555	4	0.164702	0	0	79	3.56168	0	0	0	0	2	0.0860753	1	0.0429691	0	0	6	0.25388	0	0	0	0	0	0
BMK_Unigene_000778	12	5.6293	12	8.39901	23	7.1317	15	9.5595	21	7.93439	13	6.24331	14	8.57172	9	2.28745	10	7.40329	36	5.41892	36	4.96582	27	4.78745	43	7.48839	22	4.25592	41	8.13617	3	1.35033	22	1.75633	16	2.2305
BMK_Unigene_000779	225	27.0087	34	3.88312	353	41.6364	117	13.9999	7	1.15967	51	6.71172	10	1.38416	80	9.90029	58	6.87835	1	0.112568	0	0.318968	17	1.89192	0	0	0	0.328042	0	0	0	0	2	0.334045	5	0.539038
BMK_Unigene_000780	42	1.16426	53	1.23479	11	0.428483	32	1.90573	56	2.6575	22	2.74121	17	0.700704	9	0.892885	9	0.767224	42	1.00538	26	0.774674	37	0.837019	55	2.21979	39	1.14367	28	1.00295	61	1.17448	54	1.17768	32	0.87418
BMK_Unigene_000781	789	18.579	944	21.5255	656	15.4047	777	18.0985	459	10.6274	834	18.321	416	8.84334	375	8.61905	404	9.40356	1119	25.1491	1400	29.7188	1528	33.9512	345	7.65348	501	10.9377	1148	25.0786	535	11.3566	615	13.6722	502	10.8052
BMK_Unigene_000782	43	3.92129	26	2.50318	55	5.65819	122	11.3982	87	7.08663	103	10.9541	301	24.7208	155	14.647	447	39.3455	42	3.36626	99	4.97661	70	3.4934	85	5.26271	114	6.9055	104	6.70662	130	11.6316	142	11.0442	144	10.0722
BMK_Unigene_000783	0	0	2	0.464206	0	0	12	2.84514	8	1.88541	12	2.68327	5	1.08192	2	0.467906	6	1.42155	4	0.915066	4	0.864299	2	0.452337	9	2.03228	13	2.88889	4	0.889448	0	0	3	0.678865	0	0
BMK_Unigene_000784	31	9.73457	60	11.1162	27	7.87611	22	8.94795	15	4.69551	36	5.39744	30	6.88122	36	8.73971	17	2.58714	46	8.85275	111	16.0195	64	9.27215	69	9.77649	59	8.47178	67	13.0778	40	7.82334	43	7.58638	33	6.2119
BMK_Unigene_000785	10	10.3228	18	6.98358	3	8.03804	6	4.05646	9	5.28354	14	5.93639	22	11.6169	5	3.4506	6	9.22532	5	8.63772	7	10.963	11	18.0133	16	11.4569	12	10.7505	6	8.00234	5	7.01109	0	8.14364	8	7.23841
BMK_Unigene_000786	105	30.541	122	34.3628	108	31.3271	35	10.0702	77	22.0218	69	18.7232	93	24.4205	92	26.1195	113	32.4891	101	28.039	64	16.7816	70	19.2123	16	4.38438	15	4.04508	72	19.4286	22	5.76855	15	4.11909	43	11.4326
BMK_Unigene_000787	0	0	0	0	2	0.53801	0	0	2	0.530465	5	1.25824	9	2.19168	0	0	3	0.799915	3	0.77237	5	1.21587	4	1.01813	4	1.01651	2	0.500183	5	1.25125	4	0.972675	0	0	0	0
BMK_Unigene_000788	2	0.371516	0	0	5	0.926234	10	1.83749	22	4.01827	1	0.173294	0	0	0	0	0	0	0	0	0	0	1	0.175281	2	0.350003	0	0	0	0	0	0	0	0	0	0
BMK_Unigene_000789	160	49.1407	120	33.5092	181	49.5069	109	30.7481	106	25.6199	78	20.6829	103	31.8586	105	26.9496	81	17.7578	60	26.6139	84	30.8655	67	30.1506	53	29.2413	63	29.8364	45	29.3887	67	31.8539	48	32.0655	47	35.475
BMK_Unigene_000790	0	29.4528	3	38.3166	0	32.1392	29	30.1082	10	22.8861	33	20.5448	3	25.8617	40	25.6023	3	20.7952	26	33.4082	27	32.1196	49	28.2139	69	30.9521	67	30.7925	46	23.1712	52	27.3577	44	26.0313	45	23.7307
BMK_Unigene_000791	389	8.62571	286	6.1411	721	15.9435	3527	77.3619	2632	57.3852	7652	158.291	12401	248.244	7167	155.119	13497	295.833	97	2.05288	488	9.7549	381	7.9718	3068	64.0906	7267	149.397	5784	118.984	13515	270.154	8220	172.081	8225	166.711
BMK_Unigene_000792	872	20.7005	771	17.7236	672	15.9087	680	15.968	530	12.3711	567	12.5569	592	12.6871	551	12.7672	440	10.3248	1078	24.4247	1335	28.5695	1262	28.2689	811	18.1375	813	17.8935	1074	23.6528	643	13.7602	954	21.381	1048	22.7409
BMK_Unigene_000793	3	1.16026	3	1.87257	2	1.0285	0	1.27523	3	0.380278	0	0.48107	2	0.465531	0	0.125833	4	0.637156	11	1.35348	6	1.16217	13	1.5814	3	0.364357	7	0.836663	9	1.07639	0	0	0	0	1	0.11784
BMK_Unigene_000794	0	0	0	0	0	0	0	0	0	0	0	0	2	0.230944	0	0	0	0	0	0	0	0	6	0.724164	0	0	0	0	0	0	30	3.45916	30	3.62274	12	1.40302
BMK_Unigene_000795	1389	21.4486	909	13.4035	1449	21.9029	1276	18.8969	1306	19.8805	1160	16.4345	1707	24.2814	943	13.5243	840	12.3392	1012	15.2853	1008	14.4244	699	10.4028	527	7.74587	477	6.64182	1255	18.0013	423	5.68456	495	7.04685	385	5.37195
BMK_Unigene_000796	0	0	0	0	0	0	0	0	0	0	0	0	0	0	73	3.22826	292	13.0771	0	0	0	0	0	0	1	0.0426833	0	0	9	0.378287	0	0	1	0.042774	0	0
BMK_Unigene_000797	82	12.5494	125	25.3522	29	9.17039	2	1.60522	17	3.77627	1	5.39954	0	0.195332	0	0.369587	4	1.87141	22	16.5725	6	2.09683	24	5.71663	2	0.15288	11	2.55769	9	2.05747	4	2.68194	2	3.42158	2	4.84556
BMK_Unigene_000798	13	3.37147	5	2.97951	13	3.68861	15	2.97884	2	2.22075	4	1.86272	2	2.51176	8	1.91697	10	2.58843	13	2.87419	7	3.51145	10	3.6446	8	2.80619	8	2.64023	19	4.46389	10	2.24257	5	2.13229	1	2.48338
BMK_Unigene_000799	0	0	0	0	0	0	0	0	0	0	0	0	2	0.167506	2	0.181108	0	0	21	1.85947	40	3.34536	46	4.02688	29	2.53464	8	0.688107	36	3.09843	2	0.167265	5	0.437936	0	0
BMK_Unigene_000800	58	13.4488	88	14.5957	47	16.1522	23	3.74799	30	3.02957	11	1.98101	4	1.16525	6	2.43845	1	2.92216	13	2.66257	27	6.68126	36	6.99337	11	0.862973	10	2.31618	10	2.58803	33	7.46936	10	2.39787	4	0.68507
BMK_Unigene_000801	1595	48.9726	642	19.0881	2000	61.2386	598	18.1623	496	14.9742	405	11.6007	398	11.032	305	9.14059	250	7.58748	529	15.5022	614	16.9949	1347	39.0253	1081	31.2689	757	21.5491	1094	31.1619	325	8.99551	386	11.1891	404	11.3385
BMK_Unigene_000802	8	0.692125	9	0.548364	18	1.94516	50	4.73022	88	7.54779	170	14.616	117	9.03162	21	1.90386	150	12.8744	69	4.80427	25	1.47476	8	0.474971	9	0.592769	141	8.51698	20	1.22582	150	8.90514	108	7.18775	150	9.77738
BMK_Unigene_000803	12	1.92692	26	4.04288	0	0	4	0.635359	0	0	0	0	0	0	48	7.52326	23	3.65069	0	0	0	0	0	0	0	0	0	0	0	0	5	0.723773	0	0	0	0
BMK_Unigene_000804	1191	27.2598	1249	27.6827	908	20.7252	1042	23.5915	1222	27.5011	1083	23.1247	1406	29.0518	790	17.649	1175	26.5836	1166	25.4716	1171	24.1616	1147	24.772	1002	21.6059	872	18.5041	1809	38.4117	1132	23.3565	1167	25.2172	1259	26.3402
BMK_Unigene_000805	209	5.6303	190	4.95648	149	4.00289	175	4.66337	226	5.98635	166	4.17186	125	3.03999	59	1.55138	112	2.98241	1	0.0257117	3	0.0728558	0	0	0	0	0	0	11	0.274911	3	0.0728545	0	0	0	0
BMK_Unigene_000806	80	3.93699	74	3.53442	48	2.65833	24	1.37927	85	3.70979	68	2.90766	60	2.40649	24	1.12081	59	2.71602	8	0.313133	11	0.406672	4	0.154789	1	0.115907	2	0.152088	131	5.97321	0	0.0739389	10	0.387177	0	0
BMK_Unigene_000807	0	0	0	0	6	1.63017	57	15.3614	112	30.0031	5	1.27083	10	2.45955	0	0	3	0.807914	0	0	0	0	5	1.28539	0	0	0	0	0	0	0	0	7	1.8005	2	0.498071
BMK_Unigene_000808	164	17.6205	238	25.6971	64	6.77474	212	22.5749	199	21.396	172	17.0324	102	9.87016	205	21.4468	100	10.4924	400	40.727	258	24.7838	418	41.9672	223	22.5002	392	38.5778	374	36.928	224	21.6256	240	24.0512	271	26.7794
BMK_Unigene_000809	17	0.398793	1	0.0551677	29	0.927955	105	2.79893	93	2.57677	71	1.52357	43	0.942905	17	0.389251	31	1.12627	322	6.1262	330	5.8548	317	6.55836	176	3.43498	210	4.10228	272	5.16191	164	2.84175	210	3.98013	258	4.6347
BMK_Unigene_000810	188	3.34405	366	6.30422	162	2.87364	126	2.21698	131	2.29116	100	1.6594	97	1.55763	104	1.80564	65	1.14286	195	3.31052	325	5.21142	257	4.31354	126	2.11144	174	2.86949	198	3.26734	121	1.94022	91	1.52817	120	1.9511
BMK_Unigene_000811	40	2.08601	33	1.60026	71	3.18794	28	1.39349	30	1.62489	15	0.732926	19	1.78536	16	1.08415	16	1.57995	37	1.57725	47	1.75839	43	1.61047	35	1.50581	43	1.934	29	1.20637	15	1.29435	33	1.68805	24	1.26293
BMK_Unigene_000812	63	1.3193	52	1.05448	36	0.751808	92	1.90575	69	1.42076	63	1.23078	126	2.38204	56	1.14465	43	0.890093	116	2.3185	154	2.90724	162	3.20113	68	1.34154	51	0.990178	88	1.70962	41	0.773991	45	0.889673	77	1.47392
BMK_Unigene_000813	59	18.4331	43	11.0335	84	20.6044	92	29.1539	143	41.8259	156	38.6445	127	38.8591	120	30.4481	171	51.8587	101	27.8881	75	22.7801	55	15.1953	192	42.4124	201	47.4667	78	17.6174	246	49.0744	228	43.5065	216	37.1239
BMK_Unigene_000814	18	1.11371	22	1.91727	30	1.97447	3	0.18361	25	1.52092	60	3.75187	55	3.29554	19	1.32863	22	2.32405	0	0	0	0	0	0	5	0.291448	0	0	11	0.631401	0	0	0	0.642549	1	0.282781
BMK_Unigene_000815	12	0.990711	1	0.0799467	42	3.45794	6	0.489997	8	0.649418	17	1.30934	0	0	4	0.322335	35	2.85626	0	0	0	0	0	0	0	0	0	0	4	0.306366	0	0	0	0	6	0.452792
BMK_Unigene_000816	486	12.0189	319	7.63932	598	14.748	1297	31.7282	1005	24.4379	816	18.8259	849	18.9546	1484	35.8216	355	8.67805	493	11.6365	84	1.87269	55	1.28345	502	11.6957	871	19.9705	377	8.64938	952	21.2234	648	15.1293	535	12.0939
BMK_Unigene_000817	29	2.95914	13	1.28454	15	1.52638	9	0.908421	8	0.802651	3	0.285579	19	1.75024	7	0.697185	19	1.9164	19	1.85041	19	1.74775	12	1.15541	3	0.288392	6	0.567624	0	0	0	0	2	0.19267	6	0.559631
BMK_Unigene_000818	2338	58.3135	1386	33.4751	2532	62.9782	10229	252.368	7256	177.947	11752	273.447	18765	422.522	8615	209.73	20067	494.734	2758	65.6545	1823	40.9891	2119	49.8702	4783	112.388	8786	203.169	9201	212.899	14353	322.713	12902	303.807	11954	272.533
BMK_Unigene_000819	267	17.9651	212	14.8339	270	18.0002	91	6.42701	125	7.73963	70	4.66866	97	8.51502	111	6.02722	79	6.37209	171	17.357	231	20.2479	256	18.9207	119	8.6462	87	7.75393	230	16.7609	141	6.86641	111	9.11301	102	9.07135
BMK_Unigene_000820	906	21.3957	866	19.8039	588	13.8477	560	13.0817	453	10.5188	554	12.2052	718	15.3074	533	12.2859	467	10.9014	928	20.9167	1215	25.8662	1165	25.9604	707	15.7294	746	16.3335	946	20.7255	841	17.9038	833	18.5721	922	19.9027
BMK_Unigene_000821	80	6.46498	85	7.34917	36	5.82426	66	4.66499	39	3.71579	55	5.3028	75	7.52809	54	6.52368	165	13.1205	114	8.40605	114	7.40475	124	9.13576	85	6.67908	106	6.80465	150	10.3728	177	12.8666	139	11.3815	128	9.39236
BMK_Unigene_000822	111	9.74483	69	5.8659	144	12.6071	90	7.81574	92	7.94159	69	5.65115	88	6.97446	78	6.68386	98	8.50436	101	8.46289	120	9.49708	107	8.86382	82	6.78202	134	10.9068	107	8.71464	44	3.4822	84	6.96219	83	6.66057
BMK_Unigene_000823	46	0.938998	61	1.20579	26	0.529276	40	0.807687	29	0.582067	30	0.5713	12	0.221139	33	0.65751	12	0.242132	82	1.59759	58	1.06731	107	2.06099	69	1.32694	69	1.30586	67	1.26881	39	0.717664	38	0.732329	36	0.671725
BMK_Unigene_000824	38	11.4284	44	9.53521	53	13.2286	6	2.47292	13	2.00663	4	0.856737	5	2.53325	19	5.42809	2	1.21036	7	4.8208	17	7.77289	23	13.3835	1	2.16294	17	3.12193	14	3.97587	34	5.84106	4	3.56439	6	3.45106
BMK_Unigene_000825	20	1.39716	18	1.21765	3	0.208996	7	0.483715	12	0.824261	18	1.17307	58	3.6578	34	2.31833	27	1.86442	0	0	0	0	0	0	2	0.131625	0	0	0	0	0	0	0	0	0	0
BMK_Unigene_000826	28	5.44891	12	3.88105	9	4.08666	18	3.31862	6	1.06268	7	1.9325	7	1.70746	6	0.835141	3	0.422875	9	2.72925	27	3.97839	19	2.46455	17	1.23031	16	1.58653	18	2.86173	25	2.13124	6	1.53053	7	1.04965
BMK_Unigene_000827	63	7.3771	138	15.648	40	4.67098	9	1.04247	18	2.07246	29	3.16796	30	3.17134	10	1.14295	33	3.81965	27	3.01755	20	2.11122	20	2.20984	13	1.43411	6	0.651385	14	1.52085	3	0.316677	1	0.110551	4	0.428142
BMK_Unigene_000828	0	0	9	1.32649	3	0.455355	2	0.301115	4	0.598625	8	1.13593	4	0.549621	0	0	10	1.5045	4	0.581075	6	0.823257	3	0.430858	5	0.716952	2	0.282226	6	0.847212	3	0.411621	3	0.431086	12	1.66951
BMK_Unigene_000829	8	0.983262	14	1.66626	11	1.34826	3	0.364735	6	0.725102	11	1.26127	13	1.44244	9	1.0797	4	0.485964	13	1.525	15	1.66199	6	0.695851	3	0.347372	19	2.16508	19	2.16644	2	0.221594	10	1.16037	8	0.898775
BMK_Unigene_000830	66	4.16009	46	2.5474	67	3.05047	125	4.65974	223	8.50173	155	6.43023	46	2.41169	47	1.73171	24	1.93512	64	10.8411	66	12.0413	56	14.1624	105	8.68371	96	7.95969	86	2.61076	30	6.76504	60	8.22085	60	8.7237
BMK_Unigene_000831	249	80.1235	333	82.5937	272	66.2548	90	34.2845	66	30.1214	104	31.069	98	28.2294	187	59.9678	36	18.3864	250	58.5171	390	80.5569	396	95.155	166	37.8018	239	39.1263	168	50.5896	268	46.2172	176	42.6824	178	39.0401
BMK_Unigene_000832	737	23.9228	1190	37.4047	720	23.3067	573	18.3982	453	14.4581	735	22.2571	405	11.868	500	15.8415	280	8.98396	666	20.6331	589	17.2353	532	16.2946	355	10.8559	149	4.48407	274	8.25106	572	16.7375	365	11.1855	297	8.81218
BMK_Unigene_000833	12	1.5845	26	3.32444	10	1.31678	1	0.130613	1	0.129831	3	0.369546	0	0	1	0.128882	2	0.261039	9	1.13422	10	1.19033	9	1.12134	7	0.870767	1	0.12242	6	0.73498	13	1.5474	15	1.86989	5	0.603479
BMK_Unigene_000834	1	0.0756093	0	0	3	0.226203	0	0	4	0.297374	0	0	0	0	0	0	0	0	56	4.04119	22	1.49953	5	0.356723	103	7.33679	15	1.0515	0	0	59	4.0214	54	3.85465	57	3.93942
BMK_Unigene_000835	4	3.34227	13	4.21726	9	4.54509	12	5.25973	24	10.0581	14	6.70845	13	6.58319	14	9.73745	19	7.30827	2	4.44663	1	4.5195	2	9.07897	6	3.72122	6	9.53091	21	5.96644	5	7.94321	22	6.35865	5	7.12853
BMK_Unigene_000836	169	28.7788	152	18.7664	212	31.84	422	63.7882	330	51.4968	417	59.481	390	67.9257	470	66.7259	569	102.007	91	14.1961	89	14.4131	152	18.8351	320	46.4195	352	48.3774	303	52.5879	432	62.1499	403	51.3666	295	43.9761
BMK_Unigene_000837	705	16.7897	190	4.38169	891	21.1609	1059	24.9474	1100	25.7581	1361	30.2377	1240	26.6595	1291	30.0097	1065	25.0708	415	9.43295	411	8.82375	874	19.6404	1415	31.7471	1534	33.8704	1555	34.3557	1228	26.3634	1182	26.5758	1191	25.9267
BMK_Unigene_000838	41	5.27021	22	4.70748	35	6.70554	27	3.59531	18	2.72501	18	2.75499	44	4.83981	26	3.592	33	7.94891	9	2.29822	13	1.55636	4	0.943144	5	0.599227	25	3.74887	3	1.01157	24	4.21848	18	3.86036	18	4.48513
BMK_Unigene_000839	97	19.9192	63	15.5149	94	22.7432	54	13.35	29	6.13829	48	8.78637	44	12.2815	61	11.2711	44	12.0206	23	10.229	24	16.5905	30	19.2043	12	11.1167	14	11.7765	56	16.4037	16	10.6047	21	9.64128	34	8.83994
BMK_Unigene_000840	6	1.78328	5	1.43904	11	3.26034	0	0	3	0.876714	1	0.277271	2	0.53663	0	0	0	0	0	0	3	0.803798	3	0.841347	0	0	3	0.826666	2	0.551458	0	0	4	1.12239	0	0
BMK_Unigene_000841	92	40.0997	123	42.3644	82	29.0304	45	23.2581	52	15.698	29	15.4356	42	9.50878	8	9.5523	23	7.13227	160	44.9217	266	70.5413	494	124.548	101	26.8389	115	28.9501	90	23.467	58	15.364	41	16.8344	73	15.958
BMK_Unigene_000842	308	20.0054	290	17.605	247	16.2114	444	16.1083	311	12.3949	404	13.278	554	17.0896	569	19.1677	384	14.8801	148	14.9483	181	17.3586	143	20.1186	238	16.7943	172	15.111	220	13.6373	270	12.1674	222	13.1568	174	13.6437
BMK_Unigene_000843	12	1.72373	23	3.19927	17	2.43523	0	0	11	1.55364	6	0.804038	13	1.68581	12	1.68249	3	0.425965	5	0.685495	5	0.647465	5	0.677711	5	0.676632	2	0.266354	7	0.932827	4	0.517962	0	0	0	0
BMK_Unigene_000844	0	0	0	0	0	0	63	8.60392	1	0.135752	7	0.9016	18	2.24351	0	0	0	0	0	0	0	0	0	0	0	0	0	0	1	0.128084	0	0	2	0.26069	0	0
BMK_Unigene_000845	2	0.256218	0	0	0	0	23	2.91464	60	7.55788	14	1.67319	9	1.04088	0	0	2	0.253265	0	0	0	0	0	0	0	0	2	0.237548	7	0.831941	0	0	0	0	0	0
BMK_Unigene_000846	374	7.63637	323	6.38635	304	6.19001	170	3.43353	139	2.79061	162	3.08579	230	4.23955	180	3.58732	146	2.94668	273	5.32015	370	6.81043	317	6.10746	312	6.00155	303	5.73586	231	4.37564	263	4.84084	272	5.24324	308	5.74841
BMK_Unigene_000847	4	0.297484	24	1.72842	0	0	0	0	8	0.585008	3	0.208143	0	0	28	2.03256	28	2.05838	1	0.0709821	0	0	0	0	1	0.0700643	0	0	0	0	0	0	85	5.96812	111	7.54585
BMK_Unigene_000848	5	0.518614	12	1.20529	21	2.17218	61	6.25865	214	21.9271	167	16.1595	37	3.4646	83	9.01045	87	8.91987	92	9.10769	56	5.23625	24	2.34894	232	22.768	136	13.1746	95	9.9112	63	5.89067	39	3.81905	36	3.6028
BMK_Unigene_000849	573	167.844	439	124.093	618	176.416	333	98.4692	330	93.2759	260	71.4543	374	95.7939	390	108.54	242	68.1143	426	115.848	604	149.795	568	142.049	391	102.124	279	75.7306	504	118.554	518	107.538	427	107.915	347	102.483
BMK_Unigene_000850	29	3.04272	55	5.58806	16	1.67412	0	0	0	0	0	0	0	0	1	0.102411	0	0	5	0.500702	14	1.32419	8	0.792026	0	0	0	0	0	0	4	0.378332	0	0	0	0
BMK_Unigene_000851	74	1.93855	8	0.202942	130	3.39619	50	1.29566	187	4.81677	275	6.72072	19	0.449342	3	0.0767095	34	0.88042	1	0.025003	0	0	0	0	13	0.320836	0	0	21	0.510364	0	0	0	0	1	0.0239457
BMK_Unigene_000852	204	23.289	159	23.3338	150	14.6514	66	10.181	27	5.55613	95	9.90303	48	6.30374	70	8.54904	35	4.22908	97	17.9518	85	18.1202	81	18.5477	83	11.1794	53	7.52164	35	2.95813	95	9.60571	62	12.3844	75	10.7731
BMK_Unigene_000853	0	0	0	0	0	0	0	0	6	1.87624	2	0.593382	0	0	1	0.31042	2	0.628727	1	0.303538	0	0	0	0	1	0.299614	3	0.884565	5	1.4752	5	1.72016	5	1.50125	0	0
BMK_Unigene_000854	107	49.4486	93	63.4103	116	55.7257	7	2.57893	4	3.93069	2	1.29718	2	1.80446	1	5.47121	6	3.13545	3	7.25765	13	22.3669	21	38.2542	0	3.76612	1	1.08772	6	5.88544	4	5.13137	1	2.29729	2	1.66818
BMK_Unigene_000855	0	43.073	0	44.0498	0	37.5065	2	79.4985	0	58.8796	2	64.9787	6	66.1993	0	83.9821	1	89.4106	0	27.8748	0	35.9884	0	26.4678	3	40.1829	0	38.8629	0	53.7991	7	69.3237	0	55.1457	0	51.4716
BMK_Unigene_000856	36	2.34556	41	4.23691	19	2.11418	5	0.356951	0	0.0443518	2	0.252482	5	0.610816	1	0.17611	1	0.178348	10	2.10953	12	2.11448	26	4.68189	0	0.552433	2	0.669119	10	2.00862	10	1.95179	16	1.74599	12	1.52555
BMK_Unigene_000857	40	8.11522	53	8.69077	33	9.7064	51	9.80297	133	18.6931	58	11.698	109	14.9719	89	10.1419	107	18.6423	97	15.322	46	10.4836	55	9.47047	87	17.3389	137	21.3528	58	11.0232	70	18.5511	122	22.4356	139	22.6235
BMK_Unigene_000858	2	0.0722667	0	0	2	0.0720677	32	1.14376	48	1.70537	106	3.57315	10	0.326201	0	0	21	0.750053	0	0	0	0	0	0	22	0.748902	0	0	26	0.871557	0	0	0	0	0	0
BMK_Unigene_000859	0	0	0	0	0	0	0	0	0	0	0	0	6	0.592664	0	0	0	0	0	0	0	0	0	0	0	0	0	0	0	0	0	0	30	3.09897	62	6.20089
BMK_Unigene_000860	1	0.106981	1	0.103596	2	0.213373	13	1.58736	0	0	2	0.199606	11	1.64185	6	0.730949	21	3.06669	3	0.408426	3	0.289325	4	0.403788	0	0	12	1.19023	3	0.297744	13	1.25372	14	1.41401	18	1.7602
BMK_Unigene_000861	103	19.7619	1	0.185792	307	58.7397	1	0.189788	0	0	0	0	0	0	0	0	0	0	0	0	0	0	5	0.905205	0	0	0	0	0	0	0	0	0	0	0	0
BMK_Unigene_000862	164	4.88495	30	0.865312	171	5.07943	49	1.44374	18	0.527178	1	0.0277877	9	0.242011	32	0.930355	5	0.147215	0	0	0	0	11	0.309169	0	0	0	0	0	0	0	0	0	0	0	0
BMK_Unigene_000863	0	0	0	0	0	0	0	0	0	0	0	0	0	0	23	2.87601	117	14.816	0	0	0	0	0	0	0	0	0	0	3	0.356546	0	0	0	0	0	0
BMK_Unigene_000864	109	43.0744	164	47.8761	128	48.2293	70	63.3287	34	76.9327	27	56.0377	38	45.097	129	113.704	13	49.2259	334	55.812	421	46.1898	387	50.0915	302	31.0034	87	10.4242	48	30.2921	204	24.0201	190	23.1687	181	25.2946
BMK_Unigene_000865	7	1.21731	27	4.54675	12	2.08107	3	0.516061	0	0	0	0	3	0.470978	6	1.01844	1	0.171897	4	0.66391	5	0.783846	5	0.820463	0	0	2	0.322459	7	1.12932	17	2.66503	8	1.31344	0	0
BMK_Unigene_000866	105	13.5191	79	11.1441	129	15.5798	110	15.821	112	14.0837	198	25.1953	90	12.4281	109	15.551	114	15.8097	106	12.9917	120	10.4861	115	13.428	133	18.099	103	13.1077	90	10.9921	122	14.5297	130	13.2599	134	13.3755
BMK_Unigene_000867	8	0.574073	4	0.277953	11	0.787177	6	0.425897	10	0.705579	21	1.40583	4	0.259128	7	0.490294	2	0.141864	6	0.410936	17	1.09972	15	1.01567	17	1.14926	5	0.33265	18	1.1983	8	0.517508	11	0.745222	10	0.655932
BMK_Unigene_000868	22	2.39643	16	2.1231	21	2.44068	12	0.655673	1	0.350941	14	2.04537	0	1.24282	6	0.646982	11	0.806402	17	1.36261	22	1.60877	22	3.03105	11	0.960707	14	1.41817	26	1.84479	13	1.88452	13	1.87736	14	2.33034
BMK_Unigene_000869	59	9.34551	64	9.81671	52	8.21404	56	8.77436	42	6.54137	57	8.42292	51	7.29286	19	2.93756	36	5.63661	85	12.8504	110	15.7073	50	7.47321	97	14.4749	115	16.8885	34	4.99625	39	5.56885	41	6.13127	19	2.75098
BMK_Unigene_000870	5	0.483059	13	1.21621	5	0.481729	3	0.2867	23	2.18488	14	1.26181	8	0.697746	5	0.471501	6	0.572989	6	0.553258	9	0.783846	3	0.273488	11	1.00119	3	0.268715	2	0.179256	2	0.174185	6	0.547265	4	0.353242
BMK_Unigene_000871	248	5.21212	300	6.10547	173	3.62586	406	8.44045	236	4.87689	249	4.88201	370	7.02007	425	8.71834	196	4.07177	0	0	0	0	0	0	0	0	0	0	515	10.0412	0	0	0	0	0	0
BMK_Unigene_000872	995	54.7274	1209	64.3936	1230	67.4667	1588	86.399	3309	178.956	3212	164.814	1022	50.7469	1102	59.1624	878	47.7355	1768	92.8133	1392	69.0206	1249	64.8232	954	49.4338	876	44.6711	1068	54.4964	1337	66.2923	1302	67.6096	1560	78.4311
BMK_Unigene_000873	19	2.40855	47	4.61396	10	0.939881	0	0	0	0.0514833	1	0.0488466	0	0	0	0	0	0	4	0.549714	1	0.33041	3	0.543471	0	0	0	0	0	0	0	0.188802	0	0.0494326	0	0
BMK_Unigene_000874	16	1.7367	23	2.41751	17	1.84017	2	0.21474	9	0.960543	7	0.708827	11	1.07789	10	1.05947	10	1.07293	18	1.86477	13	1.27206	6	0.61453	2	0.204517	5	0.503172	0	0	5	0.489244	0	0	5	0.496087
BMK_Unigene_000875	16	1.2503	10	1.41828	25	1.49622	25	1.5548	6	0.456622	16	1.0331	3	0.290245	4	0.34868	3	0.317798	72	3.92093	38	2.7695	39	2.79775	5	0.605775	9	0.695513	21	1.19306	22	1.03049	12	0.978044	17	0.914292
BMK_Unigene_000876	270	5.89425	372	7.86398	153	3.33088	46	0.993343	124	2.66168	50	1.01829	36	0.709487	111	2.36521	60	1.29473	531	11.0638	1076	21.1756	741	15.264	265	5.4501	257	5.20162	154	3.11889	293	5.7661	236	4.86399	213	4.25037
BMK_Unigene_000877	118	3.52422	118	3.4946	71	2.33364	107	3.65343	103	3.07712	97	2.6302	80	2.21436	88	3.13718	62	2.11802	757	22.0116	666	18.4776	619	17.9041	505	14.4758	219	6.24729	280	7.82057	251	7.42139	371	11.1794	406	11.3909
BMK_Unigene_000878	150	15.0986	135	13.1587	134	13.4509	69	6.87022	81	8.01675	29	2.7232	60	5.45221	95	9.33362	66	6.56679	133	12.7774	121	10.9796	155	14.7218	94	8.91387	107	9.98549	68	6.34992	142	12.8849	120	11.4036	90	8.28074
BMK_Unigene_000879	1636	40.2881	1622	38.6793	1278	31.3853	743	18.0992	634	15.3515	627	14.4045	323	7.1808	248	5.96111	460	11.1974	908	21.3415	1174	26.0627	1636	38.0157	333	7.72559	375	8.56181	1329	30.3622	834	18.5144	715	16.6232	615	13.8437
BMK_Unigene_000880	21	0.799444	31	1.14279	11	0.417603	0	0	0	0	0	0	0	0	0	0	0	0	191	6.93982	179	6.14298	29	1.04172	352	12.6242	177	6.24716	0	0	357	12.2514	494	17.7546	528	18.3732
BMK_Unigene_000881	10	1.33117	3	0.386713	2	0.2655	6	0.79006	2	0.261777	6	0.74511	8	0.961389	9	1.16938	1	0.131582	10	1.27051	9	1.08002	4	0.502433	0	0	2	0.246833	1	0.123494	1	0.12	4	0.502699	3	0.365036
BMK_Unigene_000882	41	0.96047	61	1.38377	65	1.5185	510	11.8181	801	18.4502	520	11.3642	338	7.14814	75	1.71492	228	5.27958	162	3.6221	34	0.71802	27	0.596828	668	14.7425	478	10.3817	285	6.19383	145	3.06209	94	2.07895	85	1.82012
BMK_Unigene_000883	10	8.1674	2	5.42658	3	7.19368	6	5.89712	12	7.85483	0	5.33914	15	7.05036	13	6.05172	11	7.66075	5	7.11245	9	9.29752	2	8.26926	22	7.58213	8	7.29589	4	9.01499	7	8.43748	12	10.0184	7	7.13866
BMK_Unigene_000884	0	0.681682	0	0	3	0.271922	0	0	0	0.134054	0	0	3	0.553861	1	0.066537	0	0	12	1.62655	15	0.983239	6	0.578909	6	0.83487	14	1.83282	0	0	1	0.0614513	3	0.321786	10	1.18391
BMK_Unigene_000885	35	2.01176	22	1.17792	19	1.58631	2	0.370232	10	0.506022	1	0.174584	2	0.0844724	9	0.593654	1	0.138737	12	1.02703	19	1.26528	23	1.7217	5	0.617063	18	0.997646	15	0.868065	13	0.97003	7	0.397526	8	0.598712
BMK_Unigene_000886	0	0	0	0	0	0	154	10.5874	139	9.49897	12	0.778057	10	0.627437	0	0	2	0.1374	0	0	0	0	1	0.0655812	0	0	0	0	2	0.128955	0	0	1	0.0656159	0	0
BMK_Unigene_000887	82	3.3494	100	3.95538	174	7.0877	31	1.25254	102	4.09659	62	2.36256	64	2.35999	37	1.47515	53	2.1399	51	1.98825	57	2.09887	71	2.73652	69	2.6552	66	2.49942	44	1.66733	33	1.21511	34	1.31114	33	1.23211
BMK_Unigene_000888	2	0.199838	0	0	0	0.199287	1	0.098838	0	0	1	0.0932146	0	0	0	0	1	0.098767	20	2.09805	19	1.8015	6	0.754264	10	0.941329	5	0.463189	14	1.39044	27	2.61213	21	2.45266	15	1.55267
BMK_Unigene_000889	0	0	0	0	0	0	40	8.81193	0	0	0	0	0	0	0	0	0	0	2	0.425119	2	0.401534	0	0	0	0	0	0	0	0	0	0	0	0	0	0
BMK_Unigene_000890	581	13.4259	651	14.5674	526	12.1214	68	1.55436	31	0.704362	50	1.07788	21	0.438088	123	2.7743	94	2.14713	550	12.1304	908	18.9151	272	5.9309	39	0.849032	15	0.321365	96	2.05803	93	1.93731	49	1.069	31	0.654801
BMK_Unigene_000891	109	46.8493	83	35.8159	173	60.2647	367	69.0939	333	79.1731	617	114.563	585	137.465	882	197.472	891	194.946	86	48.0711	69	46.3151	78	45.6181	196	111.617	144	80.2375	217	90.5631	263	164.742	293	158.259	281	141.847
BMK_Unigene_000892	8	27.6949	3	30.1762	14	27.5737	16	24.188	6	20.988	9	24.1562	4	26.3843	7	33.4496	12	26.7969	26	39.8428	8	26.0625	9	42.5773	5	15.3577	3	14.6128	6	40.3149	13	32.0295	4	30.7382	7	34.7827
BMK_Unigene_000893	15	2.7124	1	0.175104	8	1.44263	2	0.357741	14	2.48919	0	0	2	0.326489	1	0.1765	1	0.178742	3	0.517761	4	0.652049	1	0.170627	2	0.340711	8	1.3412	7	1.17429	5	0.815046	0	0	2	0.330578
BMK_Unigene_000894	12	7.45936	13	8.01491	18	5.01865	8	5.45819	3	6.46792	20	7.16143	12	4.70463	2	3.02954	9	4.51998	3	5.91257	15	8.30198	19	9.66605	8	3.28507	1	3.38685	14	5.30861	2	4.11061	2	3.61764	17	4.57675
BMK_Unigene_000895	8	1.21529	13	1.09124	5	0.837341	17	1.63928	29	2.91132	5	0.948224	85	5.76489	20	2.89004	23	1.94389	4	0.991198	0	0.219112	12	0.667194	2	0.0832665	3	0.348262	1	0.327983	8	0.278865	0	0.146026	3	0.121185
BMK_Unigene_000896	0	0	1	0.131912	6	0.815086	0	0	4	0.535769	2	0.254165	0	0	0	0	0	0	4	0.650078	5	0.614012	5	0.899774	1	0.128334	5	0.631481	115	14.5332	1	0.1228	0	0	1	0.124518
BMK_Unigene_000897	7	2.44502	1	0.338236	7	2.43829	9	3.1096	1	0.343442	4	1.30341	5	1.57664	15	5.11397	2	0.690525	4	1.33349	2	0.629756	7	2.6367	1	0.329063	9	2.91453	5	1.6202	2	0.629745	1	0.329762	1	0.319276
BMK_Unigene_000898	148	13.9361	155	13.252	153	15.1498	697	65.698	533	50.3055	512	43.1027	496	38.4234	155	14.3992	119	10.1144	138	12.8817	229	19.7503	214	18.9551	627	53.5811	432	36.201	361	31.1572	61	8.26214	161	12.8015	242	18.8211
BMK_Unigene_000899	259	30.347	162	27.4808	440	28.8452	313	25.8613	452	29.6891	605	29.7678	559	22.8341	833	30.2405	385	21.864	107	19.0388	108	23.9348	116	25.5561	496	35.7789	397	30.5489	275	31.6754	227	19.2299	193	17.0824	263	17.5025
BMK_Unigene_000900	32	2.56419	27	2.09507	23	1.83794	3	0.237793	12	0.945476	14	1.04656	8	0.578718	2	0.156427	11	0.87128	0	0	4	0.288947	0	0	0	0	0	0	9	0.669048	0	0	0	0	0	0
BMK_Unigene_000901	61	2.52443	24	0.961789	68	2.80637	26	1.06435	67	2.72632	21	0.849362	91	3.39979	14	0.565514	65	2.65896	123	4.85831	44	1.64151	30	1.1715	74	2.88509	98	3.76011	69	2.64909	58	2.16377	58	2.26609	59	2.23186
BMK_Unigene_000902	145	30.8289	256	51.8586	133	19.9149	200	12.2086	770	42.2921	4796	239.126	27	1.48243	3	1.13747	74	4.13644	453	33.8226	414	44.2662	162	20.6429	1	0.199613	27	1.3751	74	4.57017	9	0.429761	44	2.20041	72	3.5346
BMK_Unigene_000903	21	7.14351	9	4.78457	20	5.52097	37	5.47633	48	6.05814	32	5.35913	39	3.97685	22	4.2126	19	5.53124	1	4.0624	6	5.55429	3	5.64524	7	3.78554	10	3.2011	2	1.29781	8	3.43447	7	3.28777	12	4.54359
BMK_Unigene_000904	10	20.6341	21	20.9401	14	20.4972	1	8.20673	9	8.13128	1	6.36661	4	11.0414	6	16.0392	8	8.06856	5	15.939	4	21.4965	7	24.4704	3	6.80753	5	10.9424	2	9.70785	1	12.4007	5	13.1387	1	13.4792
BMK_Unigene_000905	10	0.464156	18	0.735493	18	0.757436	5	0.208698	20	0.829793	7	0.275553	5	0.190466	11	0.45305	1	0.0417096	30	1.32902	32	1.29333	29	1.27411	22	0.874556	14	0.547697	19	0.743771	11	0.456459	19	0.756903	12	0.578555
BMK_Unigene_000906	1	0.0613155	0	0	3	0.18344	0	0	0	0	0	0	0	0	0	0	0	0	11	0.643738	20	1.1055	4	0.231428	117	6.7585	47	2.67183	0	0	15	0.829109	33	1.91029	22	1.23303
BMK_Unigene_000907	155	25.1322	156	27.2106	123	25.1554	145	25.2884	163	32.6143	199	39.4514	153	28.5211	126	22.8713	183	29.7009	164	30.0059	111	23.7152	133	26.9524	146	27.2007	129	23.788	127	26.4988	132	23.4361	153	28.5134	124	22.5206
BMK_Unigene_000908	1	0.1845	6	1.25063	5	1.10395	17	3.10258	29	5.44235	23	3.95878	20	3.49778	9	1.62077	44	8.02443	7	1.23265	18	2.99383	30	5.22281	15	2.78106	14	2.39478	17	2.90978	19	3.1601	25	4.35465	27	4.55347
BMK_Unigene_000909	1	0.689493	0	0.723314	1	0.401097	1	0.59678	0	0.14124	4	1.15245	0	0	8	0.224332	0	0.0283977	1	0.383877	11	1.37263	2	0.786145	7	1.16381	3	1.06542	4	1.06609	2	0.258981	0	0.298351	3	0.472686
BMK_Unigene_000910	1	0.086674	0	0	2	0.172871	66	5.65861	67	5.70995	12	0.970302	3	0.23474	0	0	0	0	0	0	0	0	3	0.245356	0	0	0	0	1	0.0804088	0	0	0	0	0	0
BMK_Unigene_000911	14	2.48755	7	1.20441	17	3.01227	25	4.39399	14	2.4459	17	2.81792	3	0.481217	6	1.04058	6	1.0538	3	0.508757	6	0.961063	2	0.33532	1	0.167393	7	1.15314	1	0.164838	6	0.961045	0	0	0	0
BMK_Unigene_000912	23	11.6649	46	15.1509	24	12.5856	10	3.11111	13	4.85402	12	3.41693	13	2.69557	9	5.75116	16	5.03717	10	5.50967	25	9.22365	25	7.62595	9	4.46326	4	2.62066	18	7.23906	10	3.2659	7	2.40551	12	3.60271
BMK_Unigene_000913	0	0	0	0	1	0.324735	1	0.32211	4	1.28072	2	0.607566	1	0.293971	0	0	2	0.643756	8	2.48635	1	0.293552	1	0.307265	4	1.2271	4	1.20761	2	0.604187	0	0	0	0	0	0
BMK_Unigene_000914	2	3.48155	4	3.97341	3	3.8853	3	3.89488	0	3.138	0	2.08797	2	2.76887	0	4.77373	0	2.5401	0	4.78658	1	4.63312	3	4.61489	2	2.85043	1	3.151	9	3.07608	0	3.99786	4	2.42606	0	2.23526
BMK_Unigene_000915	1861	44.5537	1683	39.0172	1926	45.9829	1708	40.4484	1599	37.6404	1485	33.1666	1776	38.3846	1485	34.7013	994	23.5228	1513	34.5718	1955	42.1931	2053	46.378	2010	45.3343	1820	40.397	1980	43.9761	893	19.2725	1245	28.1399	1315	28.777
BMK_Unigene_000916	17	1.06229	0	0	25	1.55789	1	0.0618115	30	1.84324	140	8.16127	11	0.62053	1	0.0609923	7	0.43237	1	0.0596402	0	0	0	0	13	0.765297	0	0	3	0.173912	0	0	0	0	0	0
BMK_Unigene_000917	36	2.12448	22	1.25721	21	1.23587	72	4.20301	77	4.46797	53	2.91785	16	0.852408	11	0.633615	11	0.641665	168	9.46251	60	3.19198	31	1.72623	80	4.44769	99	5.4166	31	1.69718	19	1.01077	16	0.891429	32	1.72617
BMK_Unigene_000918	26	1.96402	27	1.97502	19	1.4313	94	7.17334	41	3.04527	36	2.53695	105	7.36502	115	8.84783	154	11.7976	10	0.720974	35	2.51961	20	1.42557	47	3.34476	97	6.79338	41	2.94332	71	4.97103	43	3.0666	39	2.6929
BMK_Unigene_000919	224	9.71264	163	6.84403	316	13.664	42	1.80142	12	0.51161	25	1.01127	62	2.42693	78	3.30115	74	3.17165	125	5.17304	180	7.0359	276	11.2924	14	0.571888	85	3.41703	95	3.82144	334	13.0553	114	4.6667	65	2.57623
BMK_Unigene_000920	0	0.0933387	0	0	4	0.279245	59	2.06202	131	6.08783	408	16.08	81	3.03348	2	0.121474	19	0.830365	0	0	0	0	0	0	12	0.410358	0	0	35	1.84729	0	0	0	0	0	0
BMK_Unigene_000921	1270	45.7075	1315	45.8642	1289	46.2636	560	19.9365	520	18.4016	565	18.9701	909	29.5341	1051	36.9206	755	26.8593	1042	35.7929	1559	50.581	1645	55.8644	850	28.8202	922	30.7649	1095	36.5605	864	28.0315	870	29.561	939	30.8909
BMK_Unigene_000922	178	70.8417	256	93.1244	215	71.883	122	101.084	108	70.2653	105	73.2756	172	73.6267	164	100.349	182	80.9665	163	57.7253	228	77.5931	227	85.5628	146	57.6462	179	59.1116	141	55.6985	258	99.6238	293	87.8653	220	76.4105
BMK_Unigene_000923	2	0.0945444	7	0.320434	0	0	0	0	0	0	0	0	0	0	0	0	0	0	4	0.180473	2	0.0852302	0	0	219	9.75312	62	2.71731	0	0	81	3.45176	91	4.06128	90	3.88893
BMK_Unigene_000924	82	22.6564	92	23.5318	72	21.7741	48	12.1997	23	8.38387	69	9.00563	45	10.4467	55	17.0316	27	8.39822	42	11.1317	70	15.5104	51	13.8788	31	7.86073	72	9.9663	43	9.23805	69	13.5885	57	12.9661	26	9.57544
BMK_Unigene_000925	3	1.91162	3	1.21904	1	1.95286	0	0.461206	6	0.871046	1	0.782939	1	0.673466	5	1.09222	5	1.06001	4	0.979011	2	2.26971	4	2.77169	4	0.922427	3	1.08069	5	1.03811	4	0.840618	1	0.616258	0	0.724519
BMK_Unigene_000926	107	6.99522	125	8.91297	94	5.99688	152	9.40816	105	7.17979	152	8.7584	95	5.31795	73	4.43211	44	2.72944	108	6.96931	121	6.96987	96	5.73215	97	5.60741	110	6.59926	112	6.71727	85	4.75713	57	3.41794	42	2.35574
BMK_Unigene_000927	1003	17.6755	820	13.9933	901	15.8342	390	6.79847	295	5.11164	339	5.57322	605	9.62503	550	9.46051	436	7.59488	639	10.7477	972	15.4417	845	14.0512	615	10.2103	701	11.4533	752	12.2943	451	7.16467	531	8.83447	529	8.52134
BMK_Unigene_000928	1	8.15051	1	6.90909	2	6.73541	2	9.14235	1	5.31775	0	6.13502	2	7.79355	4	6.22064	0	6.27458	4	2.01143	6	0.732466	5	1.41357	0	0.861145	0	1.57723	4	8.03246	1	0.755342	4	1.15063	1	1.27651
BMK_Unigene_000929	27	2.89228	65	6.74255	0	0	2	0.211925	2	0.210656	11	1.09927	7	0.676941	79	8.2601	30	3.1766	0	0	0	0	0	0	0	0	0	0	0	0	0	0	0	0	0	0
BMK_Unigene_000930	6	0.251876	36	1.46343	2	0.0837273	0	0	0	0	0	0	0	0	0	0	0	0	39	1.56259	40	1.51374	18	0.713006	59	2.33335	20	0.778405	0	0	36	1.36234	19	0.753016	30	1.15117
BMK_Unigene_000931	36	0.683328	26	0.477898	24	0.454298	2	0.037552	20	0.373272	5	0.0885387	12	0.205629	7	0.12969	3	0.0562876	135	2.44572	230	3.93561	254	4.54932	129	2.3068	164	2.8861	52	0.915682	129	2.20732	135	2.41922	144	2.49845
BMK_Unigene_000932	38	14.0278	37	13.815	51	16.178	26	13.8761	66	21.3932	77	19.1848	72	17.0144	54	18.4425	105	23.346	28	11.6581	70	14.5815	46	12.6513	49	19.4637	57	14.9963	82	17.9272	40	13.6349	35	11.3066	42	13.3459
BMK_Unigene_000933	19	0.625933	21	0.669928	18	0.591356	21	0.684337	19	0.615455	26	0.799068	34	1.01118	17	0.546644	31	1.00949	23	0.723182	47	1.39582	42	1.3056	24	0.744868	52	1.58825	35	1.06969	29	0.861235	43	1.33739	69	2.07781
BMK_Unigene_000934	2151	56.9403	2068	56.968	1856	56.2038	2126	50.1284	1712	43.8838	1875	37.5282	1924	40.8555	1793	40.4847	1505	33.529	2026	51.8074	2460	68.703	2545	74.9431	2217	59.1881	1905	46.5931	2357	56.3298	2295	37.22	2557	43.8646	2547	45.0868
BMK_Unigene_000935	26	4.37258	16	2.60567	18	3.01884	6	1.33086	2	0.496083	3	0.470676	10	1.51824	8	1.47737	9	1.66238	18	2.88924	13	2.27412	20	3.17381	7	1.2675	10	1.87106	12	1.87223	8	1.21284	19	3.33426	9	1.38353
BMK_Unigene_000936	16	1.07544	1	0.0650882	12	0.804361	10	0.664881	19	1.38789	5	0.313526	7	0.424758	4	0.262427	11	0.730844	7	0.449067	2	0.121187	2	0.126848	24	1.51975	11	0.68549	3	0.187069	2	0.121184	0	0	6	0.368638
BMK_Unigene_000937	10	1.64643	19	3.41643	7	1.05551	1	2.21027	1	0.578169	12	2.52337	9	1.27401	0	2.29577	0	0	8	1.34692	9	1.06017	12	1.4426	0	0	19	2.18065	5	0.654608	1	0.106015	1	0.333083	1	0.107497
BMK_Unigene_000938	2	4.62272	8	7.04801	5	3.43297	9	11.3831	17	5.99598	20	11.1025	2	1.42068	1	0.480011	5	0.680554	8	2.62847	5	1.41866	0	0.742464	9	3.42843	7	1.27664	8	1.55118	6	1.77329	5	1.02143	2	0.449523
BMK_Unigene_000939	255	6.67129	74	2.18683	558	13.905	110	4.93909	137	6.02995	185	5.58584	209	5.91041	180	4.69163	253	6.84014	270	7.01986	73	3.4366	54	3.51894	37	2.75212	711	15.8855	1078	22.9302	1858	36.9988	663	15.3351	192	5.52992
BMK_Unigene_000940	87	5.48352	98	6.06408	53	3.94762	52	4.49342	58	3.73273	55	3.17833	79	3.83726	63	5.13062	46	2.37339	75	4.55235	71	4.62155	102	6.73568	95	5.99132	66	4.24163	80	4.3346	74	5.44045	66	3.92101	78	4.00395
BMK_Unigene_000941	20	1.02616	2	0.0993687	70	3.58167	4	0.203012	45	2.27021	42	2.01035	43	1.99173	0	0	24	1.2172	1	0.0489701	0	0	0	0	7	0.338358	0	0	9	0.428393	0	0	0	0	0	0
BMK_Unigene_000942	386	8.05031	399	8.05811	401	8.34012	1382	28.5108	2056	42.1616	2298	44.7108	1064	20.0329	569	11.583	1238	25.5218	2259	44.9664	683	12.8411	482	9.48546	1751	34.4037	2207	42.6745	1427	27.6098	881	16.5635	944	18.5872	1084	20.6651
BMK_Unigene_000943	258	5.48576	268	5.51807	260	5.51307	74	1.55642	97	2.02795	135	2.67786	98	1.88114	81	1.68106	71	1.49225	371	7.529	505	9.6798	696	13.9641	259	5.18813	212	4.17921	300	5.9177	235	4.50438	224	4.49657	221	4.29528
BMK_Unigene_000944	134	36.0773	151	35.5943	127	33.8583	207	61.7024	255	63.1443	288	58.4298	220	40.0402	184	36.8461	144	28.5179	289	56.5595	218	37.4028	165	31.4752	197	48.5927	148	41.3047	166	34.1793	78	23.3508	133	28.7627	174	33.5214
BMK_Unigene_000945	175	18.5251	160	20.1434	137	15.4025	100	12.0987	60	6.84708	89	7.95394	96	10.4776	55	8.322	62	6.75101	121	14.1022	131	13.682	132	13.5208	91	10.5976	66	8.64967	75	8.03394	146	14.6073	88	10.7465	105	9.99679
BMK_Unigene_000946	1	0.361653	5	1.75104	2	0.721315	0	0	0	0	2	0.674775	1	0.326489	2	0.705999	0	0	1	0.345174	2	0.652049	3	1.02376	1	0.340711	4	1.3412	2	0.671022	1	0.326018	1	0.341435	0	0
BMK_Unigene_000947	10	0.464396	25	0.803036	12	0.396957	0	0	0	0	0	0	0	0	0	0	0	0	351	12.3473	178	5.89093	0	0	0	0	2	0.0615079	0	0	0	0	0	0	0	0
BMK_Unigene_000948	3866	72.1653	3392	61.3262	3717	69.2795	3662	67.2144	2458	45.5086	3733	64.5873	4026	68.0776	3145	56.8232	2310	43.032	1975	35.3745	4222	72.7892	4108	73.647	2378	42.2045	3990	69.5238	5716	98.9013	3232	54.0332	2716	47.9876	2359	40.0445
BMK_Unigene_000949	1273	27.4313	1385	28.9003	1229	26.4102	1567	33.4013	1322	28.0103	1647	33.1092	1914	37.2337	1251	26.3122	2178	46.3917	1363	28.0324	1242	24.1267	1285	26.1281	1110	22.5338	1275	25.4724	1400	27.9873	1837	35.6843	1851	37.6565	1654	32.5788
BMK_Unigene_000950	16	2.89188	29	7.222	21	5.00891	20	3.31227	14	3.59175	25	3.69179	14	2.7481	13	3.41693	13	2.25674	12	3.19592	18	4.25349	26	6.03201	28	4.5885	18	4.65673	37	6.35409	18	3.01855	9	1.86804	12	1.66951
BMK_Unigene_000951	88	8.38628	64	6.6482	114	9.09984	213	11.2613	105	5.6824	153	6.97232	166	7.57087	174	10.0518	144	7.68829	78	3.8984	340	17.2746	214	11.1934	404	17.9709	397	18.0884	157	12.0128	149	6.69819	117	5.66118	146	6.59329
BMK_Unigene_000952	206	8.46087	220	8.74994	155	6.34866	152	6.17544	116	4.68462	140	5.36429	107	3.96742	211	8.45886	110	4.46586	253	9.91778	280	10.3672	277	10.7353	239	9.24782	185	7.04467	47	1.79085	210	7.77529	277	10.741	265	9.94891
BMK_Unigene_000953	12	0.544612	17	0.892485	1	0.0417778	9	1.036	1	0.0823838	0	0.195412	2	0.15128	7	0.286235	3	0.165641	377	19.4324	6	0.339894	0	0	0	0	0	0	0	0.0388649	7	0.264357	7	0.316409	15	0.65099
BMK_Unigene_000954	26	16.3379	10	14.1578	10	15.8099	20	4.57392	17	5.10944	12	6.44999	6	7.87163	17	6.44757	7	7.35655	11	7.69166	17	8.4956	19	12.4661	12	7.84113	19	7.96156	43	18.5478	11	8.57484	27	8.14882	15	7.12489
BMK_Unigene_000955	604	13.6035	455	9.92339	505	11.3425	466	10.3819	501	11.0948	375	7.87919	592	12.0368	262	5.75966	474	10.5525	604	12.9837	634	12.8724	556	11.8161	499	10.5879	458	9.56357	610	12.7455	499	10.1313	555	11.8011	544	11.1994
BMK_Unigene_000956	256	7.58384	125	3.58586	238	7.03118	54	1.58241	52	1.51468	43	1.18838	73	1.95231	109	3.15179	71	2.07908	63	1.78129	152	4.05929	188	5.25524	64	1.78617	83	2.27965	165	4.53469	86	2.29666	80	2.23746	54	1.46226
BMK_Unigene_000957	112	50.7939	140	52.4125	59	38.0717	74	59.657	98	45.8209	131	69.2301	114	51.7146	99	44.7384	80	55.2614	241	51.4581	473	76.2532	414	75.6782	238	63.4187	286	76.4345	236	86.1096	341	77.2873	270	74.5614	229	66.9229
BMK_Unigene_000958	3	0.954089	17	5.23542	0	0	1	0.314589	0	0	0	0	2	0.574215	0	0	6	1.88618	6	1.82123	8	2.29359	0	0	1	0.299614	3	0.884565	4	1.18016	12	3.44032	10	3.0025	2	0.581406
BMK_Unigene_000959	68	5.83245	83	6.91577	67	6.09336	57	3.57151	27	3.39407	43	3.47935	36	2.93714	31	3.71781	20	1.68642	70	6.89209	87	7.54699	57	5.39116	36	3.47624	43	3.20032	50	3.93851	30	3.2548	45	3.85822	38	2.97392
BMK_Unigene_000960	0	0	0	0	0	0	6	0.956799	2	0.317023	2	0.300787	4	0.582143	5	0.786764	4	0.637408	8	1.23092	7	1.0173	4	0.608469	0	0	1	0.149463	2	0.299114	4	0.581303	7	1.36978	10	1.47358
BMK_Unigene_000961	22	1.09911	10	0.483785	9	0.448397	28	1.38373	55	2.70177	14	0.652502	28	1.26285	27	1.31663	16	0.790136	0	0	1	0.0450376	5	0.235708	0	0	0	0	0	0	0	0	0	0	0	0
BMK_Unigene_000962	13	1.38532	18	1.85743	41	4.35704	10	1.0541	9	0.94301	6	0.596476	17	1.63543	22	2.28828	16	1.68535	14	1.4239	11	1.05671	5	0.502761	9	0.903528	14	1.38317	23	2.27378	41	3.93857	26	2.61574	15	1.4611
BMK_Unigene_000963	123	3.80804	108	3.23784	84	2.59345	0	0	1	0.0304414	48	1.38636	4	0.111798	2	0.0604378	0	0	40	1.18196	44	1.22802	36	1.05168	52	1.51668	60	1.72222	194	5.57202	126	3.51655	90	2.6306	94	2.66015
BMK_Unigene_000964	540	12.4714	433	9.68373	355	8.17619	124	2.83282	264	5.99505	204	4.39528	380	7.92283	189	4.26053	261	5.95834	605	13.3359	537	11.1803	627	13.6639	304	6.61436	209	4.47515	413	8.84881	318	6.62059	396	8.63438	374	7.89539
BMK_Unigene_000965	3	0.306501	6	0.791472	1	0.101886	0	0	0	0	1	0.095312	0	0	0	0.39889	31	5.85738	0	0	0	0	0	0	0	0	0	0	0	0	0	0	10	1.25392	10	1.40083
BMK_Unigene_000966	7	1.90712	12	3.16589	9	2.44526	0	0	0	0	0	0	0	0	0	0	0	0	0	0	4	0.98242	8	2.05663	5	1.28334	0	0	1	0.252752	1	0.2456	0	0	0	0
BMK_Unigene_000967	240	24.0393	354	34.3359	217	21.6757	11	1.08988	63	6.20468	6	0.560659	55	4.97336	97	9.4834	57	5.64352	59	5.64038	154	13.9056	473	44.7052	4	0.377454	31	2.87881	38	3.53109	45	4.06324	41	3.87713	63	5.7681
BMK_Unigene_000968	11	5.67	8	6.28481	5	6.75682	5	2.29285	0	1.96355	2	2.09587	4	2.28571	2	2.50611	5	1.37472	1	4.18637	2	3.85767	4	4.67721	4	2.65404	4	3.37231	4	3.53985	3	2.12168	1	2.82801	3	2.90107
BMK_Unigene_000969	12	1.84709	24	4.02443	16	2.456	1	0.152259	1	0.151347	0	0	3	0.416873	13	2.40385	6	0.912898	2	0.440731	14	1.94264	15	2.46911	9	1.45011	6	0.856246	9	1.28518	7	1.11006	4	0.581275	5	0.844189
BMK_Unigene_000970	23	1.99139	37	3.10217	29	2.50397	12	1.02775	25	2.12832	16	1.29237	17	1.32878	19	1.6057	5	0.427921	49	4.04922	43	3.35625	26	2.12416	20	1.63137	28	2.24765	13	1.04421	36	2.80984	21	1.71658	20	1.58285
BMK_Unigene_000971	851	21.0573	1135	26.1607	900	21.3069	431	10.7892	625	15.1081	698	14.0728	862	18.9972	632	13.5609	955	23.1011	1668	36.6497	1898	41.34	1939	42.6627	605	15.4398	734	15.9094	741	17.4802	481	11.1847	843	18.6624	1068	25.4888
BMK_Unigene_000972	51	6.12102	192	22.3146	46	5.50572	4	0.474887	13	1.53414	37	4.14278	21	2.27536	134	15.6979	28	3.32182	45	5.1548	101	10.9278	42	4.75652	52	5.87964	15	1.66911	31	3.45167	34	3.6786	10	1.1331	21	2.30385
BMK_Unigene_000973	16	0.821443	21	1.04403	0	0	0	0	0	0	0	0	3	0.139045	0	0	0	0	41	2.00904	37	1.71245	7	0.339111	35	1.69285	16	0.761585	0	0	27	1.2496	25	1.21175	27	1.26708
BMK_Unigene_000974	322	7.28431	370	8.1053	130	2.93277	114	2.55102	73	1.62377	84	1.77276	99	2.02183	124	2.73802	50	1.11807	230	4.966	258	5.26151	227	4.84557	104	2.21646	137	2.87339	164	3.44184	134	2.73267	94	2.0076	79	1.63359
BMK_Unigene_000975	503	19.2754	490	18.8326	289	11.5047	175	6.28924	275	10.7776	250	8.56164	218	7.68773	214	8.25579	176	7.3938	194	8.75924	304	11.8783	383	15.6907	206	8.29363	222	8.2686	227	8.38057	195	6.45771	139	5.59516	197	7.25806
BMK_Unigene_000976	75	2.23805	68	1.96495	87	2.58899	28	0.826501	37	1.08562	48	1.33625	26	0.700421	82	2.38839	22	0.648927	21	0.5981	31	0.833927	73	2.0555	40	1.12451	32	0.885319	43	1.1904	19	0.511107	22	0.619794	31	0.845576
BMK_Unigene_000977	21	4.78108	21	4.62978	31	7.03834	11	2.47728	31	6.93963	27	5.73465	41	8.42688	31	6.8889	36	8.10165	20	4.34593	33	6.77295	9	1.93346	35	7.50703	29	6.12132	58	12.2504	21	4.30998	36	7.73793	38	7.9081
BMK_Unigene_000978	219	4.88928	299	6.46408	126	2.80527	162	3.62177	171	3.75375	186	3.87392	143	2.90229	58	1.26389	141	3.17781	990	21.1804	676	13.6253	399	8.40543	337	7.15112	640	13.2471	199	4.12163	285	5.75595	437	9.25297	427	8.73427
BMK_Unigene_000979	32	23.238	54	35.2	22	16.4906	11	5.11614	11	10.0278	16	6.7279	50	8.15467	6	6.89702	21	5.25648	22	13.2797	42	19.4383	65	29.5571	29	9.81381	37	7.22658	7	3.51419	30	9.06226	27	7.42758	55	10.7871
BMK_Unigene_000980	556	11.5311	818	16.4279	271	5.60488	383	7.85723	433	8.8298	692	13.3887	1587	29.7131	629	12.7329	571	11.7056	818	16.1917	973	18.21	211	4.12917	451	8.8118	982	18.8819	522	10.0434	806	15.0688	1083	21.2246	1216	23.0521
BMK_Unigene_000981	3	1.01985	9	1.26974	0	0.823319	0	4.03527	0	2.33981	2	2.58243	3	3.1128	0	0.948044	3	2.01619	3	0.787974	7	1.83875	3	1.69553	9	3.20264	2	3.78213	1	2.79333	0	0.525349	1	0.916985	0	0.887828
BMK_Unigene_000982	1035	21.9954	844	17.3688	1071	22.6978	772	16.2288	792	16.5495	832	16.495	1121	21.5067	757	15.7025	771	16.1961	729	14.7865	918	17.587	880	17.6466	826	16.5373	849	16.7279	1056	20.8195	692	13.2571	855	17.1543	855	16.6089
BMK_Unigene_000983	20	1.58411	36	1.96476	8	1.1794	9	1.1484	12	0.89615	6	0.88062	29	1.74353	28	1.46148	17	1.19048	52	2.72355	44	2.64091	54	3.35809	22	1.44127	23	1.46868	28	2.05342	26	1.36934	26	1.90529	27	1.9538
BMK_Unigene_000984	2	0.241815	0	0.351245	1	0.120575	0	0.837199	2	0.475535	0	1.12795	0	0.218304	4	0.590073	0	1.55368	0	1.03859	0	0.762974	1	1.25497	0	1.93641	2	1.56936	0	1.57035	0	1.41693	0	1.25563	0	0.994669
BMK_Unigene_000985	158	8.37706	146	7.59419	154	8.35399	66	3.34984	44	1.97784	78	2.89796	85	3.42499	119	6.31264	81	3.80047	118	7.67943	148	9.80125	136	9.29807	94	4.72559	56	4.863	71	3.56687	211	10.2142	118	9.35106	133	8.65806
BMK_Unigene_000986	79	24.8311	86	25.4187	103	25.383	48	15.0131	78	18.4706	105	15.5517	71	19.6989	27	12.8956	36	16.1583	135	32.5098	92	20.3213	156	27.9382	78	21.8462	65	18.5696	72	15.6498	42	18.9079	70	21.1409	116	23.4253
BMK_Unigene_000987	115	15.6239	82	11.899	69	9.75885	22	2.08999	10	2.78819	19	2.64539	24	2.81092	9	2.2251	17	3.13273	43	9.3399	103	15.5383	131	16.7888	30	5.34291	39	6.39214	41	5.7256	7	0.952328	16	2.46716	15	2.49036
BMK_Unigene_000988	20	2.29501	13	0.858649	22	2.08063	13	3.04411	40	4.00032	13	1.16783	7	0.565054	4	0.509112	12	0.928045	20	2.33978	17	1.50466	7	0.836694	58	4.32423	41	2.94987	13	0.91939	11	0.564238	4	0.88638	17	1.71639
BMK_Unigene_000989	14	3.11476	24	3.68646	20	4.14158	144	21.5675	83	14.7459	88	14.1522	72	9.78961	47	8.50139	60	8.66641	22	3.3582	32	3.79587	17	2.77579	39	6.57522	26	6.09645	53	6.79593	19	1.9759	11	1.63368	24	2.5835
BMK_Unigene_000990	607	13.0559	638	13.2884	600	12.8698	591	12.5742	598	12.647	633	12.7016	647	12.5631	351	7.36896	633	13.4582	829	17.0184	705	13.6699	630	12.7863	644	13.0496	655	13.0617	828	16.522	713	13.8247	680	13.8084	766	15.0601
BMK_Unigene_000991	0	0	1	0.0166977	1	0.0171959	0	0	0	0	0	0	1	0.0155668	0	0	2	0.0340892	117	1.92555	24	0.373071	19	0.309145	13	0.211183	23	0.367698	113	1.80765	60	0.93266	81	1.31863	125	1.97022
BMK_Unigene_000992	514	12.8042	555	12.6883	499	11.0239	184	4.85519	353	7.84769	292	6.41054	538	10.2749	183	5.56848	330	7.56585	574	10.4691	600	11.017	805	14.9817	344	6.70154	328	7.05676	511	9.54253	234	6.04062	399	9.38866	414	8.41389
BMK_Unigene_000993	2	0.278006	5	0.67302	3	0.41586	0	0	14	1.91346	7	0.907733	0	0	20	2.71353	52	7.14482	0	0	0	0	3	0.393487	0	0	0	0	0	0	0	0	10	1.31232	9	1.14353
BMK_Unigene_000994	5	0.646627	23	2.88036	4	0.515877	21	2.68645	14	1.78025	3	0.361944	10	1.16751	24	3.02954	10	1.27835	0	0	4	0.466339	6	0.732185	4	0.487346	2	0.239803	0	0	0	0	2	0.244191	2	0.236426
BMK_Unigene_000995	7	0.291757	40	1.61443	0	0	0	0	0	0	0	0	0	0	0	0	0	0	43	1.71056	20	0.751469	2	0.0786573	40	1.57064	23	0.888775	0	0	19	0.713882	19	0.74764	26	0.990555
BMK_Unigene_000996	107	15.614	138	15.9762	123	14.5632	126	10.4717	65	7.08011	86	8.32028	121	10.378	84	8.90257	62	6.44334	119	16.0118	133	17.2873	115	14.8287	140	17.5424	182	16.3502	157	15.6339	198	13.3467	167	15.0274	113	14.2955
BMK_Unigene_000997	17	1.60893	40	3.27183	10	0.80225	0	0	0	0	0	0	0	0	0	0	25	1.98798	7	0.537466	5	0.362606	6	0.455454	7	0.530517	8	0.596675	5	0.373157	15	1.0878	18	1.36708	16	1.17655
BMK_Unigene_000998	0	0.0871361	0	0.253136	0	0.434481	0	1.2929	3	1.19948	3	1.86966	0	0.314655	0	0.170102	0	0.344526	21	13.556	0	0.0785517	0	0.0822212	0	0	0	0.0807865	0	1.77842	0	0	0	0.164529	0	0.0796489
BMK_Unigene_000999	23	3.62294	32	5.66005	23	3.70931	6	1.67242	6	1.04494	21	1.39701	18	1.56993	1	0.565801	7	1.09823	51	7.05404	114	10.1464	90	10.3925	31	2.82154	26	2.41844	34	5.37769	13	1.87249	35	3.83085	24	3.44411
BMK_Unigene_001000	762	17.2333	493	10.7968	803	18.1105	193	4.34001	257	5.71497	192	4.07199	241	4.9613	233	5.1434	157	3.50976	642	13.8578	840	17.1257	1090	23.2608	337	7.1802	347	7.29681	524	10.9941	255	5.21918	289	6.17058	337	6.96666
BMK_Unigene_001001	6	4.54347	4	1.70311	6	3.60528	14	4.83261	9	7.34962	22	12.0322	5	3.21962	11	1.23982	4	1.44874	45	26.4383	2	2.29016	9	1.98225	18	5.15486	12	7.65478	2	2.53809	2	1.49738	3	0.737973	5	1.07176
BMK_Unigene_001002	41	2.47861	13	0.761031	51	3.07466	15	0.896999	9	0.534977	0	0	2	0.109152	33	1.94724	9	0.537813	0	0	0	0	3	0.171132	0	0	0	0	0	0	0	0	1	0.0570742	0	0
BMK_Unigene_001003	2	0.145563	1	0.0704784	6	0.435487	8	0.575954	1	0.0715632	13	1.22217	19	1.3798	12	0.85248	17	1.22302	2	0.13893	3	0.262445	1	0.412058	4	0.274268	10	0.877214	10	0.742725	2	0.13122	5	0.412276	4	0.266111
BMK_Unigene_001004	29	1.88294	58	2.53244	18	1.11274	33	1.34519	22	0.822854	44	1.56142	22	1.0388	13	0.782804	8	0.551477	27	1.1981	34	1.4774	35	1.57932	21	0.919804	25	1.00218	21	0.938114	24	0.754404	27	0.921758	15	0.60559
BMK_Unigene_001005	84	2.38059	79	2.16804	111	3.13712	193	5.41052	145	4.04056	92	2.43237	51	1.30483	46	1.27246	10	0.280137	13	0.351637	48	1.22632	42	1.12316	80	2.13594	41	1.07728	64	1.68267	15	0.383218	21	0.561876	25	0.647631
BMK_Unigene_001006	8	2.29428	10	2.77709	7	2.00196	11	3.12051	12	3.38381	7	1.8728	16	4.14241	6	1.67953	10	2.83479	18	4.92691	30	7.75595	19	5.14157	7	1.89125	21	5.58362	30	7.98163	8	2.06821	16	4.33203	12	3.14571
BMK_Unigene_001007	1525	29.1224	893	16.5137	1788	34.0508	1658	31.3197	1282	24.0721	1348	24.0151	2760	47.582	1977	36.8507	1489	28.1071	2125	38.7313	1654	28.4741	1025	18.47	1938	34.8662	1809	32.0285	2212	39.1883	2344	40.3519	3251	58.6124	3200	55.8585
BMK_Unigene_001008	46	34.8716	33	31.7907	43	30.4417	36	40.9686	56	35.7809	62	42.1058	50	33.3245	21	16.8142	54	29.2423	110	59.4191	39	34.0795	65	34.3375	63	62.597	62	54.1755	41	57.4642	51	39.5541	44	41.7211	46	41.3517
BMK_Unigene_001009	44	76.1592	25	40.2396	56	118.184	51	95.6015	46	70.0439	21	51.0582	28	35.9456	54	79.8486	14	41.5049	30	51.4765	31	55.2122	64	109.162	43	95.1426	41	88.0606	48	98.2575	34	81.1852	40	82.6321	48	82.7178
BMK_Unigene_001010	0	0	0	0	0	0	0	0	0	0	0	0	0	0	0	0	0	0	25	2.50995	38	3.60347	37	3.67255	31	3.0721	66	6.43672	0	0	8	0.758611	5	0.496553	22	2.11536
BMK_Unigene_001011	148	2.80026	120	2.71165	95	1.7294	497	11.3049	421	9.15467	614	11.9082	396	7.49415	104	2.80263	194	3.90609	639	11.5997	339	6.8684	220	4.68106	505	10.6864	359	7.4987	522	9.7716	182	3.19067	236	4.73722	313	6.0808
BMK_Unigene_001012	44	12.4279	26	6.76397	14	9.22738	1	0.448665	11	2.94346	7	1.60793	3	0.327577	11	2.12505	4	2.06238	8	3.03033	7	6.37864	36	14.466	4	2.30746	1	1.42977	2	1.1782	0	0.654208	0	1.37029	0	0.580438
BMK_Unigene_001013	1369	43.811	1448	44.8728	1437	45.8605	2161	68.4087	2611	82.1905	2950	88.0721	2213	63.9638	1488	46.6048	2897	91.6417	1758	53.6964	1098	31.6767	1721	51.9995	1467	44.2287	1577	46.879	2219	65.9688	2533	73.0743	2371	71.6353	2265	66.2567
BMK_Unigene_001014	1539	60.0425	1347	51.0821	1443	57.4777	894	34.114	622	24.0881	503	17.753	741	25.5719	909	34.4447	460	17.4411	950	35.8732	1463	52.9771	1650	62.6069	959	35.0659	999	36.2665	1027	37.1349	528	18.1078	646	23.4728	728	25.259
BMK_Unigene_001015	3	0.3439	0	0	0	0	2	0.226787	17	1.91615	5	0.534709	1	0.103488	6	0.671343	6	0.679872	0	0	0	0	0	0	30	3.23986	0	0	5	0.531735	3	0.310015	3	0.324675	5	0.523918
BMK_Unigene_001016	127	21.853	123	20.495	282	48.3903	195	33.1908	160	27.0705	212	34.0314	13	2.01942	151	25.361	52	8.84454	10	1.6423	32	4.96381	74	12.015	2	0.324213	9	1.43579	146	23.3064	6	0.930696	44	7.14785	38	5.97686
BMK_Unigene_001017	22	3.53655	65	8.75185	35	7.54346	99	13.7017	189	25.7903	238	28.5936	44	4.87772	76	9.87635	60	7.6713	9	1.2189	19	2.21399	19	2.5955	79	11.3835	77	11.6581	127	16.678	48	5.40203	24	3.61708	24	3.59186
BMK_Unigene_001018	1014	21.0955	2266	48.6898	1274	27.1333	771	16.2022	1781	38.9878	1396	28.0056	454	8.1876	1860	41.5001	1548	34.7478	617	13.0016	710	13.2777	820	16.0888	2583	54.3755	5356	112.422	2808	56.4568	2073	42.9392	1892	41.6817	2180	46.5242
BMK_Unigene_001019	43	1.9049	12	0.514778	35	1.54623	14	0.613492	17	0.740494	25	1.03319	13	0.519906	23	0.994521	12	0.525473	13	0.54966	30	1.19807	54	2.25727	8	0.333878	33	1.35537	80	3.28783	35	1.39773	27	1.12923	12	0.485923
BMK_Unigene_001020	0	0	6	0.310178	3	0.159716	0	0	0	0	0	0	0	0	0	0	0	0	8	0.407626	9	0.433137	2	0.100749	70	3.52061	36	1.78184	0	0	31	1.49189	27	1.36083	33	1.61035
BMK_Unigene_001021	37	1.13349	6	0.177992	23	0.70266	6	0.18182	12	0.361464	11	0.314372	2	0.0553123	9	0.269116	7	0.211972	28	0.818689	58	1.60177	113	3.26647	26	0.750382	38	1.07929	35	0.994712	1	0.0276162	0	0	18	0.504045
BMK_Unigene_001022	617	11.6627	602	11.0191	411	7.74746	326	6.0955	246	4.57213	296	5.21967	358	6.10907	255	4.70476	212	3.9611	448	8.08238	671	11.4339	768	13.6982	439	7.8176	428	7.50067	551	9.66231	447	7.61679	431	7.69145	441	7.61966
BMK_Unigene_001023	0	3.74326	2	2.22809	4	4.00693	0	2.47984	0	1.89095	2	1.82615	0	3.25529	2	2.74865	0	2.61384	0	2.49106	1	3.40545	1	3.07846	0	3.30003	1	3.37498	0	5.41611	2	4.64371	1	4.08517	5	3.42162
BMK_Unigene_001024	177	30.2022	25	4.29609	322	54.7928	59	9.9585	35	6.20777	121	19.4206	25	3.85108	164	27.3144	53	8.93935	23	3.74575	86	13.3827	121	19.4821	0	0	1	0.1582	3	0.474899	2	0.307641	42	6.76597	36	5.615
BMK_Unigene_001025	20	4.05626	9	1.76756	9	1.82029	0	0	3	0.598254	5	0.946024	0	0	0	0	6	1.20285	2	0.387143	3	0.548498	9	1.72236	0	0	0	0	1	0.188153	4	0.731316	0	0	0	0
BMK_Unigene_001026	36	5.08188	18	2.46053	51	7.17951	19	2.65309	41	5.69082	42	5.53106	54	6.88165	12	1.65343	56	7.81403	4	0.538925	12	1.52708	8	1.06561	7	0.930924	3	0.392631	3	0.392878	7	0.890779	1	0.133272	3	0.387102
BMK_Unigene_001027	5	7.66688	3	8.81913	1	4.58746	0	1.79257	0	1.64477	2	1.99402	2	2.39104	2	3.22014	1	3.21512	10	4.74531	2	9.46675	15	9.20747	7	2.14499	1	3.57564	4	3.92275	19	4.73329	9	6.05382	7	6.49843
BMK_Unigene_001028	163	54.532	182	49.0671	220	62.8964	163	38.4513	203	62.9846	184	46.3101	157	52.9095	252	67.1726	147	45.4637	216	47.5837	236	56.3538	296	54.8164	394	76.839	208	48.0125	215	65.5562	369	47.0315	286	53.1036	334	59.3764
BMK_Unigene_001029	14	5.08391	28	8.33128	12	2.72995	1	0.19342	14	2.88393	2	0.36483	31	5.82526	2	0.381712	25	5.41187	55	13.8103	36	8.81358	28	5.53518	7	1.84212	11	1.99415	5	0.907003	26	5.11178	7	1.47683	12	2.50227
BMK_Unigene_001030	52	10.1334	28	6.88611	64	17.2857	107	32.7091	191	43.3073	251	45.4015	187	33.6233	124	27.5036	249	49.2041	483	36.6504	206	15.0248	345	24.9949	516	38.7725	1047	70.3798	285	25.7699	1107	75.0824	869	61.1776	919	61.5886
BMK_Unigene_001031	842	16.88	1060	20.5779	806	16.1138	476	9.43938	377	7.43139	343	6.41491	539	9.75496	603	11.7994	327	6.47996	467	8.93559	981	17.7291	820	15.5117	365	6.89361	307	5.7061	635	11.81	447	8.07825	369	6.98397	398	7.29332
BMK_Unigene_001032	729	15.4043	663	13.5663	619	13.0439	530	11.0781	899	18.6785	867	17.0911	592	11.2931	446	9.1988	665	13.8899	785	15.8318	814	15.5059	863	17.2072	984	19.5886	715	14.0075	1002	19.6425	744	14.1722	744	14.8424	702	13.5592
BMK_Unigene_001033	251	10.8524	411	18.226	132	5.67086	313	12.4384	290	11.4189	187	7.06084	172	6.29048	67	2.69705	32	1.2667	239	10.9313	484	20.2525	486	21.5009	239	10.1485	221	8.87353	158	6.16709	119	4.8374	124	5.17957	108	4.35599
BMK_Unigene_001034	57	14.0446	73	15.5267	54	12.3526	72	17.196	59	11.9	78	13.7651	125	22.5572	88	20.6669	80	18.8225	90	16.592	107	18.81	64	13.9899	75	13.99	99	16.3369	78	17.314	85	19.7704	119	21.1973	117	22.4067
BMK_Unigene_001035	25525	2124.49	5337	430.151	44059	3657.01	14497	1193.56	9358	765.845	8079	627.312	3867	290.563	22871	1858.05	7505	617.454	899	71.4159	1199	89.9635	1787	140.346	3880	304.239	2411	186.049	7536	581.895	7391	554.552	4439	348.811	2967	225.73
BMK_Unigene_001036	430	14.6839	381	12.279	347	11.8699	301	9.79187	299	9.61562	408	12.7222	417	12.3923	250	7.93984	220	7.24255	605	19.2383	418	12.5364	395	12.5576	116	3.94442	183	5.6563	361	11.5139	214	6.30851	273	8.35735	305	9.75914
BMK_Unigene_001037	412	8.62337	563	11.411	318	6.63757	452	9.35825	361	7.42943	545	10.6417	366	6.91572	307	6.27191	390	8.0688	359	7.17167	449	8.47196	428	8.45297	303	5.9747	326	6.32613	575	11.1651	571	10.7737	598	11.8167	528	10.1017
BMK_Unigene_001038	173	20.9822	161	17.988	150	16.167	93	6.55649	84	8.01164	100	8.01487	92	7.089	44	5.93389	56	6.46832	168	14.5462	324	18.6107	221	18.5837	134	9.76429	172	11.8207	146	13.2773	100	7.19295	147	11.0206	141	9.62826
BMK_Unigene_001039	32	1.76721	34	1.81825	22	1.21161	7	0.382396	29	1.57473	21	1.08192	24	1.19654	46	2.47958	18	0.982599	2	0.105418	1	0.0497848	0	0	0	0	0	0	0	0	1	0.0497839	0	0	1	0.0504802
BMK_Unigene_001040	0	0	9	2.55314	2	0.584291	7	2.02848	18	5.18487	12	3.27955	21	5.55383	12	3.43131	8	2.3166	2	0.559207	6	1.58455	1	0.276428	5	1.37994	1	0.271605	10	2.71776	0	0	2	0.553149	0	0
BMK_Unigene_001041	57	8.56914	35	8.15733	70	9.21543	62	13.7742	70	14.1202	217	24.5753	128	16.1275	92	14.3891	65	9.20613	217	25.749	77	42.0616	38	18.3815	118	14.4526	176	22.7232	68	12.9857	72	10.6543	112	13.8663	100	13.193
BMK_Unigene_001042	25	2.75507	26	3.31015	10	1.4755	0	0.151404	2	0.200663	0	0.190386	1	0.0921181	0	0	1	0.252158	29	7.59642	24	2.94358	28	4.09207	18	2.16294	7	1.60827	8	0.946635	16	2.20764	21	3.61256	9	3.91741
BMK_Unigene_001043	712	17.0458	692	16.0427	651	15.5425	416	9.85161	569	13.3942	458	10.2291	587	12.6868	521	12.1747	411	9.72621	540	12.3389	669	14.4385	762	17.2139	563	12.6981	637	14.139	702	15.5915	572	12.3448	583	13.1772	558	12.2111
BMK_Unigene_001044	10	0.567595	11	0.604597	3	0.16981	4	0.224582	4	0.223237	15	0.794266	0	0	14	0.775619	65	3.64684	0	0	1	0.0511677	0	0	0	0	0	0	0	0	1	0.0511668	93	4.98353	124	6.43342
BMK_Unigene_001045	7	1.73374	1	0.23984	8	1.97597	1	0.244998	10	2.43532	8	1.84847	0	0	1	0.241751	0	0	0	0	0	0	0	0	0	0	0	0	2	0.459548	0	0	1	0.233831	0	0
BMK_Unigene_001046	22	7.26958	26	7.83862	14	9.28727	4	3.03186	4	4.75238	2	3.40924	20	3.76028	1	3.03003	10	3.14621	42	8.73855	52	8.39544	41	9.34381	14	6.33035	33	4.69968	25	4.95782	14	4.99466	14	5.30505	23	6.82453
BMK_Unigene_001047	327	15.7402	379	17.666	254	12.1927	118	5.61852	142	6.72078	65	2.91886	85	3.69368	234	10.9941	86	4.09191	199	9.14244	379	16.446	409	18.5769	133	6.03127	146	6.51564	147	6.5644	285	12.3668	202	9.17974	143	6.29189
BMK_Unigene_001048	5	0.957068	2	0.370713	0	0	0	0	0	0	0	0	0	0	0	0	0	0	33	6.02883	23	3.96879	0	0	0	0	0	0	0	0	0	0	0	0	0	0
BMK_Unigene_001049	16	1.34403	7	0.569404	8	0.670163	7	0.581651	13	1.07374	12	0.940385	10	0.758341	4	0.327967	3	0.2491	5	0.40087	18	1.36307	14	1.10969	5	0.395687	12	0.934566	14	1.09101	4	0.302899	2	0.158611	0	0
BMK_Unigene_001050	435	8.23216	357	6.61932	444	8.39274	399	7.56146	486	9.10615	522	9.20549	689	11.8443	348	6.65414	400	7.70134	716	12.8203	474	8.15002	448	8.01058	503	9.01919	372	6.559	548	9.46114	287	4.9363	355	6.28001	330	5.76119
BMK_Unigene_001051	798	15.4338	676	12.6606	556	10.7238	701	13.4111	676	12.8554	758	13.6766	1182	20.6379	603	11.3834	1027	19.6339	618	11.4079	629	10.9668	599	10.9316	716	13.046	600	10.7588	847	15.1974	577	10.06	606	11.0652	549	9.70567
BMK_Unigene_001052	8	16.099	5	16.5048	12	13.5523	14	10.9927	7	8.74791	7	7.38782	14	16.0636	21	18.3222	8	10.0184	13	7.74495	8	11.8983	4	9.99407	23	10.7764	17	13.8684	20	16.0237	21	11.3693	18	13.9376	21	12.3028
BMK_Unigene_001053	36	12.0111	42	10.978	30	13.9317	13	7.40194	20	8.05233	31	11.0854	27	9.07474	26	5.83053	35	8.222	35	12.4447	21	5.18231	19	6.60626	6	3.50966	23	5.95503	31	7.35909	16	6.2534	23	4.97247	15	5.37212
BMK_Unigene_001054	27	3.96765	1	0.209569	21	5.03583	0	0.428153	21	4.0431	65	9.15264	17	4.29825	2	0.281652	4	0.784383	0	0	0	0	0	0	4	1.01943	0	0	3	0.936943	0	0	0	0	1	0.0659406
BMK_Unigene_001055	0	0	0	0.415939	0	0.122385	1	0.728374	1	4.52508	11	3.20569	5	1.77265	0	1.07808	0	0.727851	10	3.63107	0	0.110633	0	0.0579005	0	1.32959	0	2.21872	2	1.13852	0	0.221262	0	0.231725	0	0.729158
BMK_Unigene_001056	350	15.581	283	12.1997	318	14.1175	93	4.09532	115	5.03378	83	3.44701	164	6.59096	285	12.3838	134	5.89654	181	7.69047	297	11.9191	337	14.1561	142	5.95539	125	5.15916	158	6.52529	210	8.42747	199	8.36367	201	8.17911
BMK_Unigene_001057	98	6.92045	139	11.3005	88	6.49542	121	10.4697	181	15.5216	211	17.4695	354	28.502	237	18.0571	293	25.6637	99	10.0588	114	8.92986	39	3.07299	98	8.05375	508	41.9776	98	7.6371	251	18.7972	131	13.1525	157	13.7266
BMK_Unigene_001058	75	19.2277	66	17.1694	88	22.3653	129	22.2936	97	26.9486	143	25.2303	195	45.4159	80	21.9212	117	34.8497	162	35.6503	197	33.3741	121	23.14	114	29.1462	143	33.6222	142	32.8684	62	14.5627	65	19.0009	93	23.7703
BMK_Unigene_001059	196	4.09923	181	3.66572	170	3.54566	106	2.19295	58	1.19273	79	1.54138	45	0.849641	88	1.79643	43	0.888954	148	3.01418	316	5.95787	261	5.15078	176	3.46779	107	2.07477	166	3.22084	51	0.961537	75	1.48089	106	2.02644
BMK_Unigene_001060	12	4.79566	30	4.94513	6	2.53341	2	2.38471	6	5.86237	17	1.69282	6	1.31051	1	1.59404	4	2.17801	6	1.80612	7	1.61244	24	5.45466	5	1.3676	6	1.51411	6	2.28462	10	1.00484	5	2.5697	10	3.93339
BMK_Unigene_001061	41	3.44952	26	2.1809	29	3.12729	20	1.8048	40	2.27053	10	1.64893	31	2.41923	32	2.72697	19	2.25438	42	3.29234	70	3.98348	63	3.44325	27	2.39032	37	3.64748	55	3.33241	35	2.80123	43	2.52998	50	3.07494
BMK_Unigene_001062	110	8.93708	120	9.44102	157	12.7205	66	5.30424	54	4.31385	60	4.54769	55	4.03406	76	6.02696	51	4.09579	55	4.26493	78	5.71288	72	5.51977	33	2.52587	64	4.82085	54	4.07015	41	3.00287	72	5.52269	65	4.82723
BMK_Unigene_001063	408	8.72963	488	10.4451	254	4.27704	602	16.0451	424	6.14748	572	8.28563	521	9.23124	268	3.94669	418	7.54315	716	15.1803	975	28.4128	547	14.7653	603	15.6556	375	10.3363	742	17.8343	324	5.3938	311	5.45027	377	6.77246
BMK_Unigene_001064	1	1.11001	7	1.11071	5	1.29144	38	6.73441	31	8.80418	48	10.9766	11	2.57201	15	4.98386	36	8.44854	9	1.02412	1	0.600392	0	0.768093	23	3.45091	7	3.91067	7	2.5401	20	2.53494	11	2.82947	20	2.97625
BMK_Unigene_001065	541	12.0649	472	10.193	417	9.27396	168	3.70606	214	4.69255	199	4.14015	211	4.24801	225	4.89769	126	2.77755	369	7.85415	562	11.2985	501	10.5427	240	5.04234	275	5.68592	426	8.81355	294	5.91049	260	5.47414	255	5.19815
BMK_Unigene_001066	216	4.17659	213	3.98825	188	3.62517	336	6.42664	228	4.33483	294	5.30338	319	5.56847	89	1.67973	140	2.67585	271	5.00131	279	4.86329	388	7.07923	340	6.19357	336	6.0235	286	5.13037	137	2.38802	158	2.88431	164	2.89864
BMK_Unigene_001067	539	43.3975	1058	72.2079	1010	80.1093	374	44.663	1750	176.646	2588	202.849	1432	95.1399	828	71.218	1222	113.534	1490	98.2411	1420	91.1645	1738	107.15	430	41.9703	1925	124.655	481	39.1912	2223	150.748	1184	90.3168	2452	148.505
BMK_Unigene_001068	1899	38.1489	2157	43.7027	2115	43.3511	1399	27.4489	1951	41.3349	1680	33.8735	1624	31.9419	1738	35.2821	1310	28.0244	1613	35.463	2336	48.3141	3628	72.071	1576	31.7233	1330	27.9149	1832	35.5724	1910	32.8641	1902	36.0315	2017	39.3786
BMK_Unigene_001069	322	47.0022	354	56.4156	216	28.943	146	25.3314	90	18.0455	106	20.7546	145	25.0932	175	25.881	134	23.8366	77	29.4317	343	67.8139	178	35.5412	123	30.3077	109	23.2477	93	28.1128	79	15.0534	71	19.2911	102	23.3105
BMK_Unigene_001070	519	9.5005	542	9.60757	544	9.93072	429	7.76807	408	7.34358	348	5.94286	745	12.3115	431	7.70085	596	10.7843	387	6.7614	679	11.2049	518	8.94736	525	9.05383	466	7.90872	609	10.3422	308	5.08253	375	6.48077	406	6.7934
BMK_Unigene_001071	0	0	0	0	0	0	64	5.7302	44	3.91592	7	0.591082	2	0.163425	0	0	0	0	0	0	0	0	0	0	0	0	1	0.0839178	0	0	0	0	1	0.0854533	2	0.165472
BMK_Unigene_001072	11	0.841038	28	2.07308	0	0	4	0.302524	1	0.0751781	18	1.2839	0	0	49	3.6568	29	2.19172	0	0	0	0	0	0	0	0	0	0	0	0	1	0.0689244	4	0.288735	0	0
BMK_Unigene_001073	1	0.193682	0	0	0	0	9	1.72428	18	3.42791	17	3.07167	7	1.22395	3	0.567142	26	5.36057	5	0.924282	0	0	3	0.548271	1	0.182466	7	1.25698	0	0	6	1.04758	0	0	0	0
BMK_Unigene_001074	1	0.119145	4	0.4615	0	0	0	0	0	0	0	0	0	0	0	0	0	0	81	9.21102	65	6.98148	1	0.112425	1	0.112246	0	0	0	0	0	0	0	0	0	0
BMK_Unigene_001075	35	1.53635	22	1.6365	18	0.995875	14	0.759864	21	0.944143	9	0.322484	9	0.693483	9	0.562344	3	0.379659	2	0.366585	4	0.311623	8	0.543634	0	0.0723691	4	0.462928	0	0.106897	2	0.138496	0	0.0725228	1	0.140434
BMK_Unigene_001076	1571	27.5367	1340	22.7444	1427	24.9438	1482	25.6957	1244	21.44	1171	19.1482	1747	27.6443	1102	18.8538	1136	19.6824	1392	23.2874	1652	26.1038	1616	26.7278	1325	21.8799	1346	21.8737	1799	29.2537	1213	19.1666	1289	21.3306	1241	19.8833
BMK_Unigene_001077	2	0.143897	5	0.348359	3	0.215251	6	0.427022	17	1.20265	31	2.08075	1	0.064953	0	0	2	0.142238	21	1.44207	0	0	4	0.271562	3	0.203347	6	0.400235	26	1.73544	2	0.129719	10	0.679263	8	0.526132
BMK_Unigene_001078	224	12.1898	210	12.3242	238	15.1232	495	25.8735	358	20.8836	456	24.6712	279	16.5628	309	17.6254	239	15.0718	251	15.2233	274	16.6137	171	10.0596	510	26.4714	468	25.6679	292	16.6755	313	16.7997	290	17.165	321	16.8836
BMK_Unigene_001079	34	24.2899	43	14.7382	23	21.2422	27	47.9863	16	33.3758	42	42.9485	67	55.1771	47	42.1525	48	45.4388	40	13.4114	20	7.55708	18	5.51114	15	21.4592	13	31.9802	30	29.9923	57	47.9432	45	33.0843	30	27.4159
BMK_Unigene_001080	837	15.9652	755	13.9454	749	14.2474	557	10.5095	534	10.0152	577	10.2674	693	11.9333	491	9.14141	341	6.42938	703	12.7983	861	14.8051	1003	18.0525	798	14.3399	681	12.0431	920	16.2799	430	7.39381	570	10.2646	505	8.80488
BMK_Unigene_001081	1819	35.0976	1582	29.5587	1735	33.3846	791	15.0972	687	13.0338	735	13.2303	1494	26.0239	1085	20.4341	803	15.3153	1528	28.1394	1879	32.6836	1988	36.1949	1109	20.1591	1259	22.5222	1665	29.8039	1289	22.4206	1724	31.4049	1573	27.7431
BMK_Unigene_001082	76	9.41237	83	7.52362	82	8.00409	36	5.18006	38	3.12981	47	4.19884	54	5.37641	50	4.00894	63	4.17828	103	9.81651	102	11.0769	145	13.3868	52	5.07856	78	5.94989	43	5.74724	110	6.12458	110	8.36916	87	6.85161
BMK_Unigene_001083	8	0.886001	7	0.750719	13	1.43579	24	2.62925	46	5.00923	41	4.23609	21	2.09962	56	6.05361	6	0.656841	0	0	0	0	0	0	0	0	0	0	1	0.102745	0	0	0	0	0	0
BMK_Unigene_001084	281	123.131	324	133.478	214	88.616	146	59.0996	124	43.6866	88	39.115	105	41.0002	237	87.9185	79	29.4537	132	53.2606	309	97.399	327	97.4417	162	57.3577	117	44.7778	162	49.378	312	87.6233	216	63.8502	199	60.7111
BMK_Unigene_001085	94	4.02463	103	4.8072	48	2.38691	23	2.63068	39	1.29003	45	1.76978	22	0.672242	35	1.03832	17	0.66596	229	10.7792	357	13.0101	420	18.1684	163	6.88162	160	5.86826	90	4.98376	56	2.89286	52	3.64898	99	3.87329
BMK_Unigene_001086	36	2.49188	79	5.57189	1	0.497003	6	0.582618	12	1.73739	15	0.760805	8	0.858935	17	1.23824	8	0.358277	33	2.68103	77	4.37024	40	3.24911	13	1.49392	14	0.630081	8	0.546414	17	1.18444	29	1.45432	18	1.28383
BMK_Unigene_001087	2	0.387976	2	0.500932	0	1.93454	8	2.04682	12	1.90741	2	0.60324	4	1.28426	1	0.378693	7	1.78968	3	0.987461	9	1.5156	7	0.854216	14	2.07122	12	2.03833	3	0.479908	6	0.816077	6	1.70934	10	2.00962
BMK_Unigene_001088	11	1.16309	4	0.409559	16	1.68711	6	0.627551	17	1.76742	36	3.55108	16	1.52728	1	0.103206	14	1.46323	0	0	0	0	0	0	3	0.298838	0	0	10	0.980925	0	0	0	0	0	0
BMK_Unigene_001089	348	22.6522	318	24.7762	287	20.7012	124	9.47713	118	9.4569	88	8.17578	166	9.35323	124	8.44537	104	8.51595	84	6.09614	109	7.33133	124	7.18324	39	3.21857	77	4.44131	20	1.75697	59	3.3141	81	4.94328	72	4.85399
BMK_Unigene_001090	55	4.38571	145	11.1964	12	0.954247	0	0	0	0	0	0	0	0	0	0	0	0	3	0.22832	5	0.359422	0	0	0	0	0	0	0	0	0	0	0	0	0	0
BMK_Unigene_001091	967	18.2532	1039	18.9917	792	14.9087	879	16.4126	910	16.8897	923	16.2537	659	11.2299	855	15.7529	536	10.001	1006	18.1241	552	9.39311	494	8.79885	330	5.86841	396	6.93025	812	14.2195	524	8.91649	472	8.41144	458	7.90242
BMK_Unigene_001092	74	4.42257	88	5.42104	72	4.07543	32	1.77204	50	2.97242	22	1.20119	55	3.33556	22	1.36606	22	1.71543	84	4.86223	101	5.60181	92	4.91266	9	0.632882	60	3.26986	50	2.59676	35	1.7663	22	1.37416	27	1.38164
BMK_Unigene_001093	1640	41.3892	1301	31.5485	1911	47.7874	1217	31.8982	1206	30.6565	1545	38.2355	1224	27.611	829	21.1613	773	19.3881	1611	38.0981	1481	32.7735	2032	47.5692	1932	45.8604	1967	45.9686	2529	57.8935	1197	27.2929	1432	33.7398	1531	34.8158
BMK_Unigene_001094	13	3.36826	2	1.32118	6	4.2944	22	5.82015	13	2.47343	2	2.74451	19	6.31247	9	4.95231	7	1.89651	15	6.51096	13	8.1484	15	4.90822	4	1.52636	22	12.175	12	3.87632	28	12.6452	18	10.2242	24	9.31448
BMK_Unigene_001095	1335	26.0292	1372	25.9041	1361	26.4631	2823	54.4461	1589	30.4629	2424	44.0909	2351	41.3994	2336	44.4564	2136	41.1666	1054	19.614	1396	24.5371	993	18.269	2039	37.4533	1666	30.1159	1729	31.2744	1371	24.0972	1550	28.5317	1620	28.872
BMK_Unigene_001096	11	4.75894	27	3.71352	3	2.39596	1	0.868366	2	0.863167	0	1.3793	20	3.96254	2	1.21764	2	2.55756	6	2.99866	24	3.66533	22	4.53411	8	3.22106	11	2.01332	36	4.62925	4	2.12419	9	2.05015	4	2.4073
BMK_Unigene_001097	135	6.72731	78	3.99795	124	6.64608	27	1.2853	17	1.33942	42	1.85736	21	0.870304	13	1.22735	23	1.07722	21	1.46018	70	2.36159	286	11.6279	55	2.29028	29	1.82644	84	3.36354	4	0.302277	7	0.455072	17	0.440602
BMK_Unigene_001098	86	17.0364	68	13.4778	110	18.3281	60	11.8067	57	11.6345	39	8.41866	53	11.6888	56	11.0657	45	7.26674	60	14.1907	107	15.6932	83	14.692	69	13.443	79	12.7317	44	14.5406	67	8.99128	55	9.20201	55	10.495
BMK_Unigene_001099	827	131.562	1336	162.202	1254	155.297	477	73.8877	653	72.8456	553	63.2495	522	54.8952	1246	145.725	402	47.2134	1145	118.761	1241	131.29	1080	115.552	606	72.3152	748	71.3407	456	54.1051	897	102.484	623	72.9562	751	80.715
BMK_Unigene_001100	3	0.392321	9	1.13972	6	0.782482	12	1.55231	1	0.128585	14	1.70799	19	2.24311	11	1.40409	11	1.42193	13	1.6226	1	0.11789	6	0.740386	3	0.369603	2	0.242489	5	0.606604	4	0.471553	6	0.740777	5	0.597686
BMK_Unigene_001101	105	16.3298	81	15.9972	88	13.4619	20	6.95861	107	8.62023	101	8.45466	68	9.97426	34	10.2893	39	7.39213	39	10.2426	144	24.1479	107	18.5782	56	14.5881	38	11.6732	98	19.0691	40	10.1313	51	9.95218	47	11.2192
BMK_Unigene_001102	4	0.407141	11	1.08421	0	0	0	0	0	0	0	0	0	0	2	0.1987	286	28.775	0	0	0	0	0	0	0	0	0	0	0	0	0	0	0	0	0	0
BMK_Unigene_001103	203	14.5273	241	17.8381	169	12.5023	29	3.79981	24	2.81562	38	3.55104	58	3.89346	60	5.81164	27	2.67521	51	5.71613	69	8.94063	81	9.19353	18	3.05963	28	4.20898	43	5.55611	35	4.26561	19	2.76941	44	2.80903
BMK_Unigene_001104	604	15.7088	424	8.34192	787	24.2267	618	15.303	851	23.9895	584	12.5692	517	9.70097	572	15.2311	427	9.06031	562	8.79099	554	8.94819	669	16.8901	442	12.3701	485	14.274	630	10.5083	354	6.32811	387	6.71178	325	6.38937
BMK_Unigene_001105	374	12.2715	315	10.6828	324	12.2187	292	8.96965	248	7.65028	207	7.73882	379	10.1228	123	4.72786	275	6.87085	995	20.3487	1002	20.1739	991	19.6498	746	16.8338	911	19.5809	1051	20.8847	547	11.5867	656	14.6461	692	15.0171
BMK_Unigene_001106	2	4.43585	7	2.9604	4	6.54579	0	1.45274	4	1.3851	0	1.00659	1	2.4352	0	3.10101	0	1.09618	4	1.65917	1	2.32366	4	3.33721	14	2.65422	15	3.50128	1	4.61571	2	1.64814	5	2.40519	1	1.36983
BMK_Unigene_001107	2845	55.4572	2604	49.1532	2685	52.1942	3406	65.6745	2801	53.6856	3149	57.2645	3980	70.0383	2491	47.3949	2412	46.4748	3103	57.7303	3190	56.0563	3234	59.4842	3190	58.5815	2978	53.8197	3492	63.1487	2087	36.6731	2692	49.5412	2867	51.0841
BMK_Unigene_001108	0	0	0	0	0	0	0	0	9	1.66273	0	0	0	0	8	1.46718	1	0.185727	1	0.179332	6	1.0163	12	2.12754	6	1.06208	7	1.21941	3	0.522934	13	2.20194	6	1.06434	10	1.71749
BMK_Unigene_001109	4	0.398458	52	3.03856	7	0.44703	83	4.97611	15	0.930495	58	3.20611	8	0.494609	54	3.59754	5	0.246165	2	0.285226	10	0.493904	4	0.234989	4	0.187692	8	0.4156	9	0.462069	6	0.269397	4	0.282136	5	0.227638
BMK_Unigene_001110	3	0.129599	9	0.376493	4	0.172323	75	3.20492	299	12.7005	641	25.833	86	3.35394	10	0.421659	33	1.40915	0	0	0	0	0	0	58	2.36049	0	0	134	5.3703	0	0	1	0.0407845	1	0.0394877
BMK_Unigene_001111	37	0.655712	28	0.549157	90	1.59058	342	6.0304	381	6.63903	330	5.45585	117	1.87186	63	1.08977	50	0.893401	174	3.01077	53	0.84673	10	0.183946	311	5.22576	375	6.27647	160	2.63055	115	1.83721	223	3.88164	289	4.73017
BMK_Unigene_001112	100	18.003	83	19.6747	50	15.0809	49	20.1997	61	30.6997	84	29.3194	47	22.7536	64	14.2084	55	19.7784	92	27.1486	68	18.687	57	18.7834	77	33.291	58	27.898	62	18.7058	104	36.3996	127	37.0525	96	31.6897
BMK_Unigene_001113	769	29.9538	785	29.8035	714	30.9737	717	52.5275	527	35.2704	571	35.0817	538	47.117	717	55.3008	433	29.3086	704	33.2228	932	35.0725	755	29.2869	646	48.7201	698	48.2679	715	42.3263	1122	37.9831	734	34.8068	682	38.336
BMK_Unigene_001114	1415	17.857	1522	18.3448	1310	16.3379	1037	12.5846	849	10.5966	807	9.19729	1050	11.7688	687	8.54974	702	8.40756	1320	15.6365	1699	19.0385	1939	22.7893	1101	12.7139	1100	12.4896	1472	17.149	797	9.23588	836	9.88935	1016	11.5738
BMK_Unigene_001115	28	3.67958	60	5.23099	23	2.7716	21	2.67175	3	1.69352	9	1.09554	18	1.20151	31	1.98681	15	1.54773	41	4.03497	35	3.59938	37	4.87562	29	2.24954	16	1.99606	29	2.6873	15	2.15253	23	2.95649	24	2.21842
BMK_Unigene_001116	154	6.94962	174	7.49777	148	6.02651	8	0.298889	4	0.185687	1	0.0352355	1	0.0340973	55	2.43315	16	0.78402	48	2.01873	46	1.94078	123	5.55973	6	0.249078	41	1.54077	77	2.87324	41	1.73645	25	1.1054	12	0.414292
BMK_Unigene_001117	2	0.177875	0	0.172246	0	0	0	0	0	0	0	0	0	0	0	0.434047	0	0.263737	0	1.86747	0	2.88633	1	4.7835	0	1.84332	0	1.48422	0	0.165017	0	1.12244	0	1.67931	0	1.46332
BMK_Unigene_001118	54	2.95819	21	1.114	56	3.0593	195	10.5668	80	4.30914	191	9.76117	132	6.52804	75	4.01028	96	5.19838	34	1.77769	41	2.02476	40	2.06765	85	4.38677	84	4.26631	60	3.04928	58	2.86424	46	2.37906	48	2.40356
BMK_Unigene_001119	491	10.6477	455	9.55478	373	8.06651	381	8.1729	265	5.65053	297	6.00852	353	6.91076	309	6.54056	239	5.12315	474	9.81068	481	9.40324	459	9.39233	326	6.66018	411	8.26337	479	9.63662	329	6.43162	376	7.698	407	8.06772
BMK_Unigene_001120	4	1.36223	0	0	1	0.339619	3	1.01062	9	3.0137	5	1.58853	13	3.99677	36	11.9667	9	3.02968	0	0	1	0.307006	1	0.321348	0	0	0	0	1	0.315939	3	0.921002	6	1.92911	7	2.17906
BMK_Unigene_001121	22	2.05905	13	0.856132	5	1.75175	53	0.828517	96	1.89876	132	2.18135	110	1.70131	186	2.38448	211	3.09321	36	3.3753	45	1.06967	103	1.6136	90	1.98365	135	3.86115	652	7.33865	158	4.01644	151	6.0844	109	4.77442
BMK_Unigene_001122	382	8.67767	473	10.4048	292	6.61492	76	1.70777	75	1.67521	68	1.44107	81	1.66112	47	1.04212	43	0.965545	142	3.07875	221	4.52574	314	6.73062	87	1.86188	139	2.92749	264	5.56363	105	2.1502	76	1.62993	56	1.16281
BMK_Unigene_001123	9	0.728582	13	1.02622	8	0.528419	15	0.982773	37	2.80042	19	1.23581	27	1.67425	22	1.6809	50	3.60092	8	0.7586	5	0.358257	2	0.124998	8	0.686392	13	1.10535	13	0.79881	18	1.19417	25	1.68836	16	0.968696
BMK_Unigene_001124	31	4.7522	20	4.43524	2	3.25948	4	2.91407	9	2.00861	8	3.45039	2	2.93128	8	4.15576	1	1.91298	29	4.20729	31	6.7459	48	6.55377	4	3.01844	9	3.86764	36	6.08439	6	4.10949	10	3.61359	6	3.1842
BMK_Unigene_001125	113	2.52443	55	1.44268	153	3.63177	99	2.04682	68	1.38351	51	0.984488	35	0.728526	40	0.908862	27	0.593152	66	1.3232	67	1.43632	100	2.18679	41	0.799248	60	1.18942	67	1.47812	44	1.00727	38	1.0549	45	0.888963
BMK_Unigene_001126	2	6.50039	1	6.78265	11	4.32166	5	2.39259	0	0.941395	0	1.41029	2	1.0008	4	1.37718	0	0.597717	1	1.49093	0	3.49783	3	3.13819	0	1.23429	3	1.16797	1	2.47765	0	1.9533	0	0.999045	4	1.15152
BMK_Unigene_001127	2	0.405291	3	1.1774	17	2.29032	5	0.668178	10	1.32835	34	4.2851	55	6.70787	49	6.46135	89	11.885	33	5.15765	4	0.974301	0	0.382431	3	0.381822	137	17.4101	0	0.125331	105	13.2746	98	12.4993	98	12.1019
BMK_Unigene_001128	30	5.08715	28	4.59776	25	4.22762	2	0.335475	65	10.8377	10	1.58194	14	2.14318	16	2.64823	12	2.01141	50	8.09226	60	9.17197	98	15.6807	25	3.99381	23	3.61595	34	5.34869	6	0.91718	8	1.28074	3	0.465004
BMK_Unigene_001129	780	64.8156	687	79.8209	949	64.0164	1451	65.5997	2851	109.098	1599	70.7495	996	66.4476	568	107.514	448	30.7673	1374	66.2311	862	61.5003	662	35.5901	1198	53.4382	803	45.4259	933	46.134	215	62.5885	654	59.3598	848	58.443
BMK_Unigene_001130	665	35.9002	635	33.1958	883	47.5377	612	32.6816	949	50.3744	929	46.7872	578	28.1695	814	42.8925	670	35.7531	452	23.2895	528	25.6961	485	24.706	670	34.0756	683	34.1851	619	31.0013	1008	49.0552	872	44.4434	857	42.29
BMK_Unigene_001131	10	2.09573	8	1.62353	0	0	0	0	2	0.41213	11	2.15063	5	0.945982	7	1.43191	2	0.414315	0	0	0	0	0	0	0	0	0	0	2	0.388849	0	0	0	0	0	0
BMK_Unigene_001132	542	11.3414	421	8.53071	460	9.59906	421	8.71419	399	8.20937	442	8.62834	500	9.44529	365	7.45493	378	7.81853	567	11.3239	635	11.9784	569	11.2348	496	9.77787	605	11.7372	634	12.3076	495	9.33734	532	10.5098	540	10.3287
BMK_Unigene_001133	13	1.11028	7	0.578924	10	0.851709	1	0.0844822	1	0.0839764	12	0.956107	13	1.00233	0	0	8	0.675373	8	0.652116	8	0.615937	3	0.241766	4	0.321842	5	0.395913	11	0.871557	7	0.538935	7	0.56442	9	0.702608
BMK_Unigene_001134	41	8.44943	4	0.324042	107	21.3574	106	17.4608	127	22.7853	25	4.44854	7	1.51047	524	88.5968	154	23.733	6	0.878304	5	0.37708	0	0	2	0.47288	0	0	10	1.31938	30	3.84615	6	1.02675	12	2.14115
BMK_Unigene_001135	1085	24.8059	902	19.9694	941	21.4544	1285	29.0606	949	21.3334	1482	31.6089	1369	28.2556	621	13.8579	438	9.89836	2052	44.7763	1985	40.9113	1821	39.2844	2221	47.8374	2393	50.7234	2458	52.134	1798	37.0565	2095	45.2194	2032	42.4649
BMK_Unigene_001136	0	0	0	0	0	0	208	11.3703	35	1.90182	3	0.154664	3	0.149669	0	0	0	0	0	0	0	0	0	0	0	0	0	0	0	0	0	0	1	0.0521733	3	0.151543
BMK_Unigene_001137	2145	82.5417	2437	90.8106	2172	83.3506	1664	63.3397	1737	65.7226	1553	55.7512	1513	52.5608	1534	57.6174	1133	43.0964	2499	91.7822	3068	106.429	3547	128.793	1872	67.865	1435	51.1964	2063	73.6478	1650	57.2374	1751	63.6133	1984	69.7863
BMK_Unigene_001138	328	5.66572	269	4.50849	296	5.05268	279	4.75784	331	5.57088	212	3.40129	431	6.73737	290	4.84515	294	4.97438	385	6.33877	370	5.70935	312	5.03927	303	4.90224	290	4.60221	473	7.51109	282	4.35137	301	4.86418	304	4.75645
BMK_Unigene_001139	298	15.6318	320	15.3569	238	11.0621	95	7.29638	209	9.37271	99	6.14019	213	9.19451	185	10.9657	137	7.51548	88	6.09237	98	7.23772	97	5.96964	91	5.15832	87	5.44464	151	7.86943	72	7.44218	113	7.07094	94	5.83475
BMK_Unigene_001140	20	17.3014	14	18.9638	23	16.0927	20	20.3621	48	22.8961	49	21.1153	67	22.136	35	14.8646	15	13.12	1	20.4247	1	19.9423	0	22.1483	8	49.4252	0	30.9156	59	40.1378	1	18.2626	0	26.5788	3	25.1377
BMK_Unigene_001141	10	1.75394	20	3.39688	3	0.524733	0	0	7	1.20721	2	0.327251	2	0.316681	5	0.855986	2	0.346744	7	1.17181	11	1.73926	19	3.14452	3	0.495713	3	0.48784	1	0.162716	10	1.58112	1	0.165589	12	1.92388
BMK_Unigene_001142	2	0.951774	0	0.921656	3	2.25424	0	1.17685	3	1.63772	5	4.21759	7	3.97395	0	0	3	2.35201	0	0	0	0	0	0	0	0.672495	0	0	5	0.993347	0	0	0	0	1	0.543746
BMK_Unigene_001143	71	15.2569	73	19.6989	87	19.4068	79	13.0386	21	4.28616	47	6.92298	17	5.48129	29	6.28093	17	1.94925	49	13.5712	54	12.0229	38	9.94036	126	21.9024	88	17.8018	57	13.3838	21	3.97639	30	4.89932	30	5.54994
BMK_Unigene_001144	430	61.7671	577	80.26	645	92.3955	564	80.139	430	60.7331	435	58.2927	260	33.7162	433	60.7097	294	41.7446	748	102.55	1242	160.83	1049	142.184	497	67.2572	502	66.8549	244	32.5157	338	43.7678	251	34.0391	226	29.6742
BMK_Unigene_001145	2	2.14257	1	1.47955	23	2.66208	674	14.4188	379	8.58221	749	14.2374	1	1.44275	0	1.71418	144	3.54135	3	2.01142	0	1.28238	0	1.59086	0	3.59028	0	2.13298	402	9.71035	0	1.23486	1	1.6746	1	1.89425
BMK_Unigene_001146	14	2.47678	10	1.71314	19	3.35208	6	1.04999	2	0.347902	0	0	7	1.11798	3	0.518038	2	0.349746	0	0	0	0	0	0	0	0	0	0	10	1.64124	0	0	0	0	0	0
BMK_Unigene_001147	4	0.444204	1	0.215074	0	0	6	0.659099	1	0.109192	4	0.4144	5	0.501268	0	0	4	0.548855	42	4.7696	22	2.8031	18	2.61968	25	3.03399	12	1.33847	8	1.44233	9	1.1012	10	1.04843	12	1.52264
BMK_Unigene_001148	14	0.67152	25	1.1612	1	0.0478337	0	0	0	0	0	0	0	0	0	0	0	0	84	3.84553	23	0.994527	4	0.181041	54	2.44016	30	1.33412	0	0	16	0.691832	28	1.26796	39	1.70993
BMK_Unigene_001149	141	8.56063	133	7.63182	199	9.85827	78	4.83887	120	6.54681	58	3.86635	68	3.95614	51	3.94579	71	3.55939	183	9.95382	144	8.45224	187	11.3473	131	7.9689	144	7.71635	151	9.1394	114	7.28839	197	10.8081	197	10.2471
BMK_Unigene_001150	61	34.9309	49	40.9154	48	23.371	62	36.3806	54	24.6916	126	46.6626	223	110.603	286	167.17	149	86.4391	38	21.1269	87	49.7481	13	10.9116	113	53.1495	52	35.2086	47	40.7852	106	125.216	182	121.124	292	110.956
BMK_Unigene_001151	47	1.7736	77	2.08551	44	1.36865	22	0.689236	17	0.560544	10	0.433348	25	0.667148	7	0.288528	10	0.292193	223	6.06583	261	6.37647	263	7.05289	96	2.98375	100	2.40782	103	2.37016	68	1.56078	112	2.69108	168	4.05302
BMK_Unigene_001152	1674	36.5248	1536	32.4533	1435	31.2239	1408	30.3887	1320	28.3188	1601	32.5882	1694	33.3675	1009	21.4885	1195	25.773	1427	29.7169	1661	32.6708	1634	33.6412	1446	29.7232	1471	29.7568	1860	37.6496	1417	27.871	1590	32.7526	1415	28.2209
BMK_Unigene_001153	13	1.04994	1	0.0782087	17	1.36921	3	0.239672	23	1.82649	40	3.01382	14	1.02076	1	0.0788319	8	0.638668	0	0	0	0	0	0	5	0.380438	0	0	14	1.04897	2	0.145613	1	0.0762493	0	0
BMK_Unigene_001154	9	1.9512	21	4.40873	4	0.864812	0	0	0	0	5	1.01127	0	0	0	0	2	0.428602	0	0	2	0.390883	1	0.204572	0	0	0	0	0	0	0	0	0	0	0	0
BMK_Unigene_001155	795	13.3798	658	12.1802	554	11.2409	130	3.15214	256	3.92145	185	2.80662	407	6.7095	221	4.55929	210	4.34331	848	14.6214	1276	20.1801	1307	21.2255	528	8.77318	322	5.56015	783	12.1464	326	7.92202	549	10.0625	462	8.50321
BMK_Unigene_001156	19	3.07921	9	2.0554	19	4.20362	17	1.74474	9	1.23458	10	2.73316	6	2.13209	13	1.22556	14	2.86641	16	4.08023	15	3.85386	10	3.83643	0	3.57684	34	8.8971	2	0.610154	43	7.08774	28	7.05599	55	7.43281
BMK_Unigene_001157	5	1.59113	22	2.70311	0	0.11135	4	3.28589	16	2.60748	60	7.10933	13	1.96563	17	5.967	0	0	13	1.11899	6	0.603947	8	0.71118	5	0.999326	2	0.155282	3	0.414347	4	0.327132	9	0.922388	9	0.663415
BMK_Unigene_001158	1	0.329571	3	0.957426	1	0.328664	1	0.326006	1	0.324054	3	0.922374	1	0.297527	0	0	0	0	4	1.25822	2	0.594206	4	1.24393	0	0	2	0.611111	1	0.305748	4	1.18839	1	0.311146	2	0.602506
BMK_Unigene_001159	1445	33.0919	1775	39.3629	1244	28.4104	509	11.5305	388	8.73684	486	10.3831	437	9.03467	579	12.9424	359	8.12668	1121	24.5022	1491	30.7815	1528	33.019	517	11.1542	652	13.8434	846	17.9738	690	14.2447	548	11.8481	558	11.6807
BMK_Unigene_001160	8	0.987386	3	0.637427	0	0.218815	0	0.217046	0	0	0	0.61409	0	0.198085	0	0.428338	0	0.21689	6	2.40834	0	0	0	0	0	0	0	0.101715	0	0	3	0.988995	6	1.34649	3	2.00566
BMK_Unigene_001161	51	2.47825	110	5.17609	2	0.0969186	0	0	13	0.621136	2	0.0906654	0	0	0	0	0	0	6	0.278274	23	1.00754	26	1.19216	0	0	1	0.0450522	1	0.0450805	0	0	4	0.183506	0	0
BMK_Unigene_001162	23	1.62192	16	2.47059	29	2.5443	29	1.6224	22	0.788423	25	0.612037	19	0.625171	20	1.08505	20	0.900685	42	1.47844	49	2.25069	68	1.6852	24	1.03011	30	0.844791	31	1.25108	33	2.02066	39	1.84093	51	1.81571
BMK_Unigene_001163	263	24.5989	147	14.2571	400	40.3615	352	32.4237	498	44.7997	590	54.4317	134	11.1035	46	5.55902	50	5.56976	372	34.6387	80	5.89889	123	14.1784	159	15.0691	433	34.3219	115	12.1411	68	5.02489	50	4.00408	83	7.86428
BMK_Unigene_001164	58	10.1145	55	9.43171	46	9.30556	86	10.9821	28	7.1994	78	8.29214	48	6.82526	61	5.98334	38	5.89104	51	8.09347	42	7.39885	34	7.80875	84	11.2614	64	8.77759	58	9.54137	70	7.61361	57	7.65213	52	7.22203
BMK_Unigene_001165	0	0	0	0	0	0	0	0	0	0	0	0	2	0.182189	0	0	0	0	37	3.56339	41	3.72956	29	2.76121	6	0.570376	19	1.7775	0	0	51	4.63912	12	1.14317	21	1.93694
BMK_Unigene_001166	281	14.6474	319	16.102	235	12.2159	33	1.70155	56	2.87019	27	1.31297	71	3.3411	40	2.03515	44	2.26711	42	2.08954	80	3.75926	91	4.47592	41	2.01341	11	0.531604	50	2.4179	45	2.11454	69	3.39562	59	2.81118
BMK_Unigene_001167	2050	36.2171	1777	29.7054	2156	37.5248	3279	53.0768	3524	60.7342	4187	68.4749	4125	69.589	3268	51.0103	3943	68.9561	2326	42.1239	2402	41.4743	2191	38.8841	3422	57.1837	3129	51.5239	3880	66.5644	3124	46.9641	3401	56.604	3490	56.4472
BMK_Unigene_001168	8	1.58322	1	0.19164	6	1.18414	15	2.93642	37	7.19981	38	7.0157	2	0.35732	6	1.159	1	0.195621	10	1.88885	5	0.892028	0	0	4	0.745769	11	2.01829	6	1.10158	8	1.42722	3	0.560516	10	1.80898
BMK_Unigene_001169	2250	47.8285	2120	43.639	1947	41.2736	1356	28.5128	1393	29.1155	1682	33.3555	1940	37.2291	1347	27.9482	1478	31.0559	2126	43.1334	2381	45.627	2382	47.7785	1547	30.9805	1543	30.4096	2025	39.9341	1922	36.8305	2048	41.1008	2146	41.6981
BMK_Unigene_001170	24	1.93532	40	3.70458	11	2.37883	8	1.5137	16	1.46038	36	2.89715	18	2.11283	62	7.02889	29	2.44688	62	4.1668	55	3.40818	52	4.28936	33	3.64651	48	3.12959	20	3.13156	34	4.13842	46	4.97149	79	6.50016
BMK_Unigene_001171	8	6.60474	31	3.63394	4	12.4995	29	8.24086	36	4.57544	105	16.1041	0	0.135513	36	6.81299	29	3.04173	27	2.93699	8	0.879577	3	1.06231	0	0	1	0.347924	0	0	4	0.338293	35	3.75547	54	6.38025
BMK_Unigene_001172	1040	96.3752	877	78.6985	1140	105.351	893	81.8578	833	75.9007	771	66.6535	1008	84.3276	1305	118.039	1020	93.4323	943	83.4046	1171	97.8243	1123	98.1969	1076	93.9374	1090	93.6482	923	79.3502	1592	132.992	1370	119.858	1363	115.454
BMK_Unigene_001173	446	17.7474	324	12.4848	548	21.7462	274	10.7852	220	8.60779	206	7.64723	242	8.69346	260	10.0985	114	4.48404	208	7.89968	297	10.654	278	10.4383	253	9.48451	194	7.1572	343	12.6622	157	5.63183	193	7.25059	217	7.893
BMK_Unigene_001174	2221	50.6361	1785	39.408	2192	49.8373	1982	44.6984	1879	42.1218	2193	46.643	2891	59.5027	1583	35.2269	2100	47.3255	2305	50.1567	2323	47.744	2885	62.0645	2148	46.136	2426	51.2795	2653	56.113	2192	45.0507	2517	54.1764	2405	50.1197
BMK_Unigene_001175	9	0.523747	15	1.0707	14	0.812474	8	0.719558	22	0.944129	15	1.0315	19	0.89311	19	0.710021	5	0.546471	0	0.111085	8	0.49838	1	0.192191	1	0.0822364	0	0.0539535	9	1.56564	0	0.05246	1	0.109882	2	0.212775
BMK_Unigene_001176	225	24.3508	304	21.9677	223	23.5487	471	37.8324	496	31.1906	252	25.9513	228	20.7509	296	25.1005	193	13.3033	73	20.5836	51	14.3229	54	13.7297	41	21.732	54	17.9447	81	19.121	39	16.1929	29	13.3762	77	17.717
BMK_Unigene_001177	57	16.7204	66	14.2892	57	14.9544	27	15.8287	23	12.5777	26	12.5146	30	15.4407	6	11.644	16	10.1344	115	18.4735	132	14.6845	122	12.5676	44	15.2557	33	13.059	87	17.9119	17	10.4085	42	10.4484	17	8.75858
BMK_Unigene_001178	981	23.234	1070	24.54	805	19.0132	1995	46.7385	1583	36.8642	1842	40.6988	1350	28.8647	755	17.4536	932	21.8191	1372	31.0139	1095	23.3791	1260	28.1587	2455	54.7774	2187	48.0226	2322	51.0191	1734	37.0215	1808	40.4269	1830	39.6177
BMK_Unigene_001179	19	1.78089	30	2.72295	14	1.30862	16	1.48348	54	4.97676	82	7.17026	9	0.761559	20	1.82977	13	1.20446	180	16.1029	14	1.18296	8	0.707555	24	2.11929	55	4.77956	18	1.5652	13	1.09844	15	1.32737	5	0.428387
BMK_Unigene_001180	414	9.23771	415	8.96699	399	8.87849	320	7.06302	289	6.3406	319	6.64035	414	8.33952	272	5.92399	219	4.83028	542	11.5427	640	12.8736	484	10.1905	499	10.4896	404	8.35769	454	9.39797	324	6.51716	359	7.56265	419	8.54594
BMK_Unigene_001181	162	2.91841	75	1.30836	198	3.55713	11	0.19602	27	0.47826	19	0.319317	13	0.211423	39	0.68577	10	0.178072	98	1.68502	157	2.5497	285	4.84465	58	0.98436	61	1.01883	67	1.11975	21	0.341037	43	0.731335	41	0.675146
BMK_Unigene_001182	939	22.1211	753	17.1233	741	17.308	519	12.0385	400	9.21021	350	7.69251	590	12.5051	414	9.43928	386	8.91269	698	15.584	876	18.4888	973	21.5126	470	10.3651	430	9.33416	928	20.1753	516	10.8657	566	12.4821	604	12.918
BMK_Unigene_001183	2	0.164289	0	0.278407	0	0.163836	0	0.56879	0	0.242308	0	0.804644	2	0.333708	0	1.00224	3	0.446586	51	2.78325	32	1.25888	17	0.891377	74	3.09551	31	1.71357	37	1.60034	10	0.444302	11	0.814297	10	0.48806
BMK_Unigene_001184	339	14.9951	847	32.9156	112	4.55992	98	5.45426	167	6.51254	61	2.22695	16	0.51599	33	1.08296	14	0.598209	96	3.69028	187	7.36512	689	26.5538	33	1.14028	183	6.546	94	3.8365	46	1.81851	43	1.68232	34	1.2293
BMK_Unigene_001185	303	14.8563	360	17.763	286	13.6721	284	13.6561	333	16.1107	258	11.4976	354	15.3524	501	23.4997	389	18.3681	16	0.911857	19	0.861268	15	0.766277	4	0.27002	2	0.0885772	85	3.85553	9	0.516751	4	0.180396	1	0.480314
BMK_Unigene_001186	11	0.737547	3	0.194784	16	1.06984	6	0.397947	33	2.1756	38	2.37693	29	1.75538	5	0.327227	21	1.39181	0	0	0	0	0	0	2	0.126334	0	0	1	0.062203	0	0	0	0	0	0
BMK_Unigene_001187	20	2.53438	35	4.29481	5	0.631849	17	2.13092	17	2.11816	1	0.118216	3	0.343194	14	1.73161	7	0.876806	24	2.90267	21	2.39893	25	2.98928	9	1.07443	5	0.587424	23	2.70385	18	2.05619	8	0.957077	5	0.579153
BMK_Unigene_001188	2	1.58426	3	1.69103	2	1.32855	1	0.373973	0	0.814275	6	0.772573	0	1.25145	0	0.3163	0	1.03214	0	0.96223	0	0.81147	2	1.63081	0	0.712341	11	0.918012	0	0.701469	1	0.811455	2	1.05379	1	1.69498
BMK_Unigene_001189	539	30.7214	700	38.6353	463	26.3169	602	33.941	589	33.0092	571	30.3616	404	20.7879	479	26.6483	374	21.0711	447	24.3167	489	25.1257	609	32.7533	410	22.0155	458	24.2024	434	22.9486	430	22.0938	432	23.2462	445	23.1843
BMK_Unigene_001190	171	46.3489	146	33.1925	148	50.0593	103	25.7174	102	26.734	79	24.4867	111	30.7444	184	51.2395	59	14.5326	328	40.8545	504	56.0598	434	53.2706	618	56.655	388	35.8866	514	59.4634	557	41.7321	411	43.4703	370	40.6708
BMK_Unigene_001191	105	8.05824	133	8.34373	107	6.74889	117	6.5563	104	5.96824	116	6.8016	146	7.71563	139	8.92096	116	7.31019	153	8.42355	155	7.51595	161	8.92039	142	8.28176	116	6.08033	136	7.31394	78	4.49691	99	5.99398	111	5.93094
BMK_Unigene_001192	4	3.61041	2	6.91794	2	6.6647	17	9.95421	7	3.77657	9	4.6581	12	7.07353	14	5.84838	4	6.4542	6	2.19951	1	4.84747	3	4.13162	1	3.18424	3	7.12197	8	6.27128	4	4.29339	8	3.26353	4	3.65127
BMK_Unigene_001193	9	1.4092	11	1.66785	4	0.624587	10	1.54884	1	0.153957	3	0.438216	2	0.282707	9	1.37548	3	0.464319	12	1.79332	7	0.988066	3	0.443238	1	0.147511	1	0.145168	7	1.01682	8	1.1292	2	0.295649	1	0.143124
BMK_Unigene_001194	1	0.32233	4	0.4459	3	0.275522	28	2.64184	35	2.44492	43	3.4366	8	0.581979	11	1.03374	31	2.2303	0	0.395541	0	0.249064	0	1.26005	0	0.347045	0	0.341534	0	5.38254	0	0.830199	0	0.173891	3	1.01017
BMK_Unigene_001195	502	27.4267	522	27.6169	467	25.4442	660	35.6689	513	27.5585	520	26.5039	413	20.3702	600	31.9965	335	18.0917	910	47.4522	859	42.3078	921	47.4804	735	37.8312	643	32.5703	877	44.4512	682	33.5895	605	31.2062	570	28.466
BMK_Unigene_001196	75	1.87914	107	3.17143	20	0.39264	2	0.035406	5	0.123179	16	0.367307	11	0.177721	8	0.192152	2	0.0353805	30	0.871136	115	3.46869	37	0.911905	13	0.252904	35	0.730068	14	0.448279	21	0.387196	29	0.574466	18	0.343535
BMK_Unigene_001197	13	2.20604	23	4.05883	18	2.19996	2	0.436434	0	0.325366	3	0.308703	1	0.398308	3	0.43065	0	0	18	2.10552	19	1.88927	23	2.60201	14	1.4548	6	0.715849	0	0	9	0.8949	7	0.728948	0	0
BMK_Unigene_001198	1	0.194604	5	0.942228	9	1.74661	7	1.34749	12	2.29615	0	0	19	3.33797	32	6.07832	27	5.19374	0	0	0	0	0	0	0	0	0	0	0	0	0	0	0	0	0	0
BMK_Unigene_001199	19	24.5848	15	21.8229	13	20.2158	11	20.1057	4	14.8962	6	13.8316	12	20.8316	15	25.2595	15	14.7087	4	16.4664	9	20.4617	5	22.435	10	18.793	17	20.8439	12	16.0054	6	18.6144	9	18.4767	5	17.692
BMK_Unigene_001200	106	2.76886	210	5.31189	26	0.677284	13	0.335904	4	0.102736	8	0.194949	6	0.141489	30	0.764889	4	0.103281	27	0.673139	25	0.588698	32	0.788735	0	0	17	0.411704	22	0.533129	34	0.800615	11	0.271271	17	0.405907
BMK_Unigene_001201	1	0.0945991	6	0.549633	4	0.377354	27	2.52655	24	2.23237	5	0.441259	11	0.939413	4	0.369342	4	0.374034	25	2.25722	11	0.938075	2	0.178527	4	0.356485	3	0.263117	6	0.526566	9	0.767501	2	0.178621	8	0.691766
BMK_Unigene_001202	13	1.67066	25	3.11113	20	2.56316	10	1.27122	6	0.758164	5	0.599446	16	1.85627	10	1.25437	10	1.27031	8	0.98125	4	0.463406	4	0.485053	13	1.57391	8	0.953179	5	0.596112	11	1.27434	14	1.69859	10	1.1747
BMK_Unigene_001203	6482	109.102	4795	78.153	6427	107.878	9481	157.853	7880	130.412	11399	178.989	9141	138.927	4159	68.3271	4541	75.5506	6601	106.058	15314	232.364	16090	255.543	14247	225.912	11027	172.076	21610	337.436	1993	30.2398	3280	52.1209	3842	59.1101
BMK_Unigene_001204	9	0.69462	11	0.822114	10	0.769675	3	0.229035	17	1.2901	10	0.720015	9	0.627082	1	0.0753332	5	0.381452	14	1.03129	11	0.765341	11	0.801094	5	0.363554	27	1.93201	12	0.859212	3	0.208726	4	0.291461	2	0.141097
BMK_Unigene_001205	164	9.42444	105	5.92403	142	7.8046	117	6.59662	95	5.20235	115	6.06706	160	8.15981	211	11.4583	96	5.2844	76	3.99778	235	12.1229	170	9.10088	282	14.7978	269	14.9205	217	11.1463	147	7.70089	144	7.49269	165	8.5139
BMK_Unigene_001206	8	0.443001	13	0.697096	0	0	0	0	0	0	0	0	0	0	0	0	0	0	3	0.158556	12	0.599037	3	0.156755	53	2.76493	4	0.20536	0	0	35	1.74716	36	1.88206	48	2.42962
BMK_Unigene_001207	88	11.6762	114	12.2361	119	15.1533	51	7.35715	99	10.4585	65	10.4451	107	11.9127	31	4.21527	103	12.6484	127	16.2583	166	19.8262	158	19.4695	81	9.49324	74	9.34246	142	14.9128	52	6.34428	84	9.06039	98	10.673
BMK_Unigene_001208	474	21.0772	406	17.2643	396	18.4906	259	11.7963	317	13.7124	416	18.1476	310	13.1621	186	8.04353	337	15.1166	376	17.4699	388	17.7507	545	23.9632	334	14.1087	289	12.5256	466	19.1861	298	11.9288	290	12.1937	338	13.9788
BMK_Unigene_001209	41	8.42878	30	9.8934	42	5.49455	16	2.63483	1	1.79387	8	2.07644	0	1.31762	12	2.77798	6	1.65911	30	7.13925	35	7.76287	34	6.54173	11	3.30003	8	3.92421	26	4.8745	19	4.57212	20	5.09836	18	3.63548
BMK_Unigene_001210	3	18.9633	15	28.9204	9	16.9343	3	6.01306	1	4.74266	4	3.88337	7	1.31229	0	7.09424	0	1.82875	6	9.58563	7	13.7594	1	16.335	2	3.67263	8	6.9223	0	6.00719	0	14.8909	0	7.61038	5	2.95944
BMK_Unigene_001211	51	22.6814	31	19.4798	41	15.0889	11	22.7211	14	15.8974	9	18.7398	26	23.4161	36	17.6659	53	20.5397	23	17.7144	23	17.9267	19	14.9298	7	11.6207	31	14.8296	14	21.5766	7	13.0161	9	14.203	19	15.0949
BMK_Unigene_001212	1728	29.8406	1159	19.3813	1768	30.4473	997	17.0308	720	12.2255	820	13.2104	578	9.01091	622	10.4842	351	5.99151	925	15.2459	1431	22.2773	2177	35.4739	1168	19.0021	958	15.3381	1431	22.9255	378	5.88445	484	7.89088	539	8.50815
BMK_Unigene_001213	13	1.44957	17	1.83561	14	1.55678	5	0.551497	11	1.20603	5	0.52012	2	0.201328	8	0.8707	0	0	4	0.425699	3	0.301561	9	0.946946	0	0	4	0.413521	0	0	2	0.201037	4	0.421088	0	0
BMK_Unigene_001214	2216	37.581	2020	33.2343	2014	34.0918	1821	30.5409	1755	29.2178	1975	31.1709	2497	37.9934	1463	24.1647	2009	33.6091	2349	37.8417	2764	42.0604	2784	44.4217	2066	32.7447	2219	34.749	2744	42.988	1989	30.3175	2283	36.3686	2244	34.6591
BMK_Unigene_001215	8	0.11969	15	0.217318	0	0	5	0.0739973	0	0	18	0.251234	0	0	9	0.13143	0	0	271	3.88405	94	1.26781	210	2.96466	120	1.69139	80	1.12356	5	0.0693991	199	2.68394	238	3.36173	181	2.47531
BMK_Unigene_001216	2	0.206921	0	0	1	0.103175	0	0	2	0.203457	3	0.289555	0	0	3	0.302954	3	0.306803	19	1.87617	35	3.26437	19	1.85487	15	1.46204	6	0.575527	0	0	20	1.86532	17	1.6605	13	1.22942
BMK_Unigene_001217	74	2.31294	62	2.21175	50	1.44161	64	2.11633	42	1.5351	42	1.67226	45	1.25283	56	1.66498	27	0.828777	38	1.82123	59	2.37178	61	2.78267	34	1.33464	36	1.6083	51	2.38715	38	1.22496	65	2.07446	40	1.45352
BMK_Unigene_001218	90	31.7835	72	31.4801	102	33.044	86	32.7442	66	32.3861	100	34.1416	135	38.0095	75	22.3018	139	40.3794	130	34.1114	150	26.8987	140	30.9552	75	24.5694	75	24.1486	91	28.1402	99	32.3967	109	36.1698	142	33.2717
BMK_Unigene_001219	736	398.432	1808	615.623	922	484.921	916	456.382	2158	1060.65	1696	714.311	2675	830.558	2519	927.094	1440	776.556	1378	375.765	1829	416.977	3282	987.601	1197	666.505	1945	652.297	1200	616.571	1644	750.643	1156	621.187	2198	850.923
BMK_Unigene_001220	1165	20.021	1120	18.6385	1085	18.5948	725	12.3246	559	9.44581	742	11.896	1068	16.5694	642	10.769	497	8.44267	931	15.2705	1408	21.8132	1324	21.47	923	14.9436	848	13.5113	1425	22.7189	631	9.77548	801	12.9959	809	12.7084
BMK_Unigene_001221	1	1.6914	3	0.932329	3	0.752546	3	0.926642	6	1.04902	1	0.631165	9	2.25518	2	0.330186	6	0.82309	3	0.993434	11	2.11122	5	1.47323	9	0.980588	4	1.08564	12	2.10023	0	0.375321	0	0.859838	12	0.975211
BMK_Unigene_001222	348	9.65302	421	11.2353	251	7.16713	414	10.5244	442	12.2396	565	13.6723	503	12.6582	416	13.8007	621	18.8746	898	23.5149	944	22.5279	1209	30.6721	694	16.8605	960	22.9293	742	17.6708	1249	30.6789	1431	36.0322	1507	37.2265
BMK_Unigene_001223	391	154.781	414	145.076	449	159.965	261	83.3863	255	68.4082	145	51.6305	288	81.5536	416	117.567	158	48.3277	275	76.1144	480	160.787	468	135.669	323	83.937	356	96.793	280	85.342	356	98.2899	268	83.9591	298	76.4499
BMK_Unigene_001224	1084	29.9001	1147	28.8448	1565	39.6862	1872	47.853	2081	50.8304	2334	53.7077	2119	42.6662	1542	37.0707	2095	50.5426	1101	25.9075	1623	32.8941	1592	36.2274	1299	30.5289	3317	82.5484	1507	38.0696	1545	36.9473	1323	34.3307	1517	36.1245
BMK_Unigene_001225	4	0.738835	15	2.2358	12	1.7499	1	0.274066	5	1.0897	0	0.0861577	1	0.0833747	1	0.270434	5	0.547739	42	5.55321	85	8.74187	74	9.41168	28	4.17631	30	3.33936	21	3.08443	60	6.41059	67	6.71373	88	8.5263
BMK_Unigene_001226	159	7.99814	143	8.42923	123	7.55335	131	6.45789	170	8.44782	129	5.53679	125	6.83776	165	8.38606	145	8.38085	178	13.4601	116	10.3439	107	9.5471	128	8.41363	118	6.78646	169	10.6187	118	9.37562	162	10.7262	140	10.6951
BMK_Unigene_001227	11	2.92857	29	7.73425	1	0.2655	4	1.05341	0	0	3	0.74511	7	1.68243	9	2.33877	4	1.05266	14	3.55743	11	2.64005	21	5.27555	4	1.00327	6	1.481	3	0.740966	9	2.16	6	1.5081	8	1.94686
BMK_Unigene_001228	2	0.245078	2	0.237323	0	0	0	0	1	0.120488	4	0.457269	0	0	4	0.478428	53	6.41971	0	0	0	0	0	0	0	0	0	0	0	0	0	0	5	0.578443	9	1.00809
BMK_Unigene_001229	1092	18.1078	998	16.0253	1189	19.6619	566	9.28399	467	7.61425	469	7.25523	733	10.9729	516	8.35167	373	6.11386	823	13.0253	1138	17.0115	1310	20.4974	780	12.1851	662	10.1775	1277	19.6448	423	6.32313	448	7.01351	473	7.16944
BMK_Unigene_001230	127	2.17842	102	1.69423	122	2.08689	247	4.19094	219	3.69361	243	3.88849	414	6.41084	228	3.81729	437	7.40941	77	1.26059	114	1.76279	106	1.71565	205	3.31273	181	2.87844	208	3.30991	222	3.43274	203	3.28738	173	2.71248
BMK_Unigene_001231	24	3.90555	18	4.4397	14	4.17703	5	0.727869	2	0.667857	8	1.32011	1	1.68626	13	2.87289	5	1.28684	9	3.29541	15	4.94952	15	4.05913	17	2.87953	15	4.9329	5	1.41779	24	3.36765	4	1.76345	14	4.1391
BMK_Unigene_001232	33	2.83371	34	3.70279	41	2.41734	40	3.14077	8	1.5442	28	2.67542	24	2.1575	17	1.86615	21	2.42982	49	5.05073	58	6.43251	29	4.34907	17	2.12283	42	4.20988	24	4.68762	44	4.00101	29	4.4803	39	5.27406
BMK_Unigene_001233	494	65.1296	593	74.5194	443	54.9908	298	48.3036	285	43.1347	281	44.1264	207	32.3577	241	33.9086	237	35.8535	423	64.0332	522	63.3528	507	73.5969	268	49.6983	263	42.0924	331	51.0429	340	50.9244	367	51.7707	302	42.6198
BMK_Unigene_001234	30	2.13962	26	2.02012	28	1.86702	22	2.2223	18	1.65675	30	2.09587	19	1.08652	27	2.11453	14	1.2161	9	0.22974	21	0.506319	25	0.630919	23	0.579521	37	0.917466	27	1.56316	8	0.19288	5	0.151501	3	0.122236
BMK_Unigene_001235	1	0.261967	5	1.26838	4	1.04498	2	0.518266	1	0.257581	0	0	7	1.65547	5	1.27849	2	0.517894	2	0.50006	6	1.41695	6	1.48314	0	0	7	1.70014	4	0.972122	2	0.472309	2	0.494643	0	0
BMK_Unigene_001236	94	3.61381	45	1.67527	130	5.06074	45	1.7113	39	1.47425	35	1.25528	42	1.45768	52	1.95129	16	0.608026	60	2.20158	81	2.80724	122	4.42571	53	1.91958	69	2.45939	59	2.10428	18	0.623821	29	1.05257	47	1.65165
BMK_Unigene_001237	10	7.50306	6	4.98334	9	13.5848	21	32.2115	42	56.3196	21	41.9171	25	45.3456	16	32.0378	14	21.9077	48	8.46134	60	10.1751	36	5.63124	778	197.635	324	74.3143	58	31.9751	102	14.814	124	23.1493	152	26.6231
BMK_Unigene_001238	31	2.30842	48	3.18256	34	2.34108	178	12.7331	77	7.07862	124	9.27113	125	7.94734	23	1.22206	17	1.00554	57	3.36086	28	1.90464	50	3.61805	200	11.7215	171	10.5559	115	8.42102	63	3.73868	66	4.58036	57	3.82673
BMK_Unigene_001239	1948	33.7897	1684	28.2861	1750	30.2716	1141	19.5775	1080	18.4199	1276	20.6482	2012	31.5065	1096	18.5562	1262	21.6381	1939	32.1011	2310	36.1214	2496	40.8532	1702	27.8131	1684	27.0819	2638	42.4507	2058	32.1803	2616	42.8399	2368	37.5456
BMK_Unigene_001240	4	1.54755	3	1.66509	7	3.71533	0	2.66474	6	2.70515	0	3.95685	4	2.94939	4	2.9651	15	7.76187	4	1.25822	11	2.94519	5	1.08168	6	2.48389	5	1.64734	2	0.957124	2	1.18839	5	0.811686	0	0.419134
BMK_Unigene_001241	5305	89.9952	3893	63.9519	5506	93.1478	3037	50.963	2835	47.2885	2624	41.5274	4510	69.0697	2657	43.9954	2303	38.6182	4169	67.5013	5442	83.2243	6619	105.953	3356	53.6352	3571	56.1649	5308	83.5371	2913	44.5476	3532	56.5679	3583	55.5601
BMK_Unigene_001242	0	0	0	0	0	0	157	12.4567	118	9.3063	10	0.748278	6	0.434465	0	0	0	0	0	0	0	0	0	0	0	0	1	0.0743648	0	0	0	0	3	0.227177	1	0.0733177
BMK_Unigene_001243	736	77.2373	713	72.0839	736	76.0282	1007	102.792	544	55.8039	538	52.2002	444	43.9292	649	66.2215	333	35.8524	1111	107.477	1134	105.118	1081	104.748	1246	118.796	1582	148.684	852	80.3676	777	70.9779	738	70.6553	625	57.54
BMK_Unigene_001244	985	19.992	366	7.19341	1858	37.6069	12546	251.884	5433	108.424	9005	170.506	19338	354.33	9446	187.132	21357	428.473	1606	31.1108	744	13.6129	936	17.9259	3612	69.0654	8300	156.185	8695	163.721	16724	305.991	13101	251.038	12524	232.351
BMK_Unigene_001245	0	12.3334	1	13.8798	0	10.6373	0	9.43024	0	9.50488	0	5.90841	1	5.1759	0	10.1512	3	4.94238	44	12.1532	38	10.8178	49	15.475	9	5.58977	17	5.5628	0	6.92696	22	9.19499	12	6.92339	16	8.71422
BMK_Unigene_001246	13	1.5349	5	0.743166	1	0.287002	6	0.569363	4	0.471628	19	2.59535	7	0.606228	18	1.77908	43	5.12058	8	0.824043	4	0.518884	1	0.0905205	2	0.542258	10	1.06729	10	1.33496	11	0.951269	17	1.63023	34	3.41986
BMK_Unigene_001247	200	137.858	133	90.1689	242	185.849	209	191.658	310	242.833	376	224.324	1393	833.473	684	432.09	1451	972.181	101	60.6844	128	66.9296	167	69.8401	364	286.526	430	367.669	484	344.962	1045	897.046	964	907.136	1066	913.958
BMK_Unigene_001248	53	68.6778	69	61.0744	89	65.382	26	38.884	112	84.2361	75	72.947	78	85.2662	60	68.1678	61	71.0214	95	66.1161	83	64.8479	79	69.3737	44	53.9218	48	37.0487	57	51.3385	87	77.1522	55	69.8115	71	67.0739
BMK_Unigene_001249	0	0	0	0	3	0.340091	0	0	0	0	0	0	0	0	0	0	0	0	10	1.08497	24	2.45947	30	3.21795	65	6.96112	14	1.47551	0	0	4	0.409903	12	1.28786	14	1.45473
BMK_Unigene_001250	55	27.8438	54	24.8737	69	30.1175	99	30.5458	45	24.1568	63	22.3978	60	30.0772	51	17.0786	37	18.6381	35	22.2666	66	25.0647	58	27.8564	44	25.554	56	22.2222	53	22.2733	35	17.2857	45	18.5934	38	18.1847
BMK_Unigene_001251	1	2.31458	2	1.19071	0	1.65902	1	0.357741	5	0.853438	0	0.80973	0	0	5	0.705999	0	0.0714968	3	2.20912	0	0.847663	1	0.136502	8	1.97612	0	0.40236	3	1.07364	2	0.130407	0	0	0	0.264463
BMK_Unigene_001252	0	0	5	0.690639	2	0.284498	0	0	6	0.841523	4	0.532283	7	0.901407	1	0.139228	1	0.140997	6	0.816852	7	0.900123	9	1.21136	1	0.134382	10	1.32247	8	1.05865	0	0	3	0.404002	2	0.26077
BMK_Unigene_001253	41	1.9055	24	0.981488	51	2.42585	51	2.60675	66	2.2523	76	3.0636	61	1.84833	33	2.01819	32	1.06199	109	3.75343	85	3.34418	44	1.77889	73	3.17017	59	2.68755	132	4.70148	32	1.33399	26	1.24397	36	1.68618
BMK_Unigene_001254	1109	16.285	986	14.0207	1183	17.3239	469	6.81251	419	6.04979	433	5.93174	577	7.6491	325	4.65825	351	5.09482	1186	16.6222	1659	21.9615	1570	21.7542	725	10.0297	764	10.4014	1139	15.5166	633	8.37936	736	10.2035	695	9.32877
BMK_Unigene_001255	1381	20.4668	1131	16.2313	1364	20.1591	939	13.7657	1213	17.676	1103	15.2499	1591	21.2864	1014	14.6681	1317	19.2933	1170	16.5496	1437	19.1986	1317	18.4173	1119	15.6235	1257	17.2716	1723	23.6894	1012	13.5203	1181	16.5242	1323	17.9224
BMK_Unigene_001256	0	0.947636	3	2.17942	1	0.118128	0	0.234346	1	0.232943	3	1.32608	0	0.213874	3	1.7343	12	3.51267	0	0	0	0	0	0	0	0	0	0	0	0	0	0	20	4.24963	17	10.0697
BMK_Unigene_001257	1396	22.8566	1382	21.9113	1143	18.6627	401	6.49452	412	6.63272	322	4.91834	425	6.28191	378	6.04088	272	4.4021	1049	16.3926	1364	20.1325	1389	21.4592	669	10.3192	598	9.07754	756	11.4832	506	7.46838	551	8.51713	564	8.44087
BMK_Unigene_001258	2824	46.8566	2906	46.6914	1982	32.7954	1362	22.3542	842	13.7368	1452	22.4755	842	12.6123	1107	17.9282	715	11.7267	1714	27.1433	2447	36.6014	2605	40.785	876	13.6932	733	11.2759	1808	27.8304	667	9.97658	915	14.3332	967	14.6661
BMK_Unigene_001259	13	1.05538	19	1.07876	18	1.05248	15	0.927971	10	0.57651	2	0.218794	14	0.741042	10	0.572295	12	0.695479	13	0.783451	18	1.21569	49	3.26419	14	1.15998	29	1.68516	9	0.65273	4	0.211421	14	0.774964	16	0.857512
BMK_Unigene_001260	19	1.08771	14	0.623375	17	0.929755	10	0.439161	20	0.742103	7	0.393466	5	0.200398	4	0.303338	3	0.28525	38	1.16527	22	0.880496	28	1.42433	5	0.188215	25	0.720321	4	0.247123	7	0.200109	8	0.335315	9	0.324653
BMK_Unigene_001261	26	2.79248	34	3.53614	14	1.4995	2	0.212482	4	0.42242	3	0.30059	0	0	0	0	1	0.106165	2	0.205018	25	2.42055	13	1.31748	4	0.404734	0	0	2	0.199279	2	0.19364	5	0.506993	6	0.589046
BMK_Unigene_001262	0	0	14	1.34965	4	0.397118	3	0.295431	4	0.391549	14	1.30024	15	1.34811	11	1.06889	3	0.295218	337	32.0209	5	0.44873	2	0.187877	5	0.468945	0	0	3	0.277072	4	0.358978	6	0.563929	9	0.818997
BMK_Unigene_001263	0	0	0	0	0	0	50	10.2341	67	13.6316	2	0.386074	2	0.373603	1	0.201969	5	1.02268	0	0	0	0	0	0	0	0	0	0	4	0.767853	0	0	0	0	2	0.378282
BMK_Unigene_001264	17	1.36356	16	1.24274	16	1.27982	6	0.476052	4	0.315468	12	0.897934	4	0.289643	10	0.782904	7	0.554995	14	1.07177	25	1.80769	28	2.11919	2	0.15113	6	0.446189	15	1.11617	6	0.433838	4	0.302902	4	0.293271
BMK_Unigene_001265	0	0	0	0	0	0	0	0	2	0.117752	0	0	0	0	34	1.98714	181	10.713	0	0	0	0	0	0	0	0	0	0	12	0.666598	0	0	0	0	0	0
BMK_Unigene_001266	176	3.13811	193	3.38413	123	2.22264	142	2.52214	285	5.01407	107	1.77982	951	15.3722	162	2.85418	346	6.15101	9	0.15316	11	0.17681	6	0.100947	13	0.251966	6	0.0991855	10	0.165413	7	0.112513	6	0.101	11	0.17928
BMK_Unigene_001267	720	11.598	643	10.0299	723	11.6142	681	10.8511	621	9.83582	715	10.7447	1030	14.9784	592	9.30795	922	14.6807	726	11.1618	862	12.5174	795	12.0838	763	11.5789	852	12.7242	949	14.1818	778	11.2974	879	13.3676	900	13.2518
BMK_Unigene_001268	153	8.00636	182	8.98968	136	6.80871	79	4.37287	55	3.09098	131	6.41523	41	2.1728	27	1.39036	51	2.57329	145	7.12586	207	9.69726	221	10.7528	108	5.09019	166	7.55956	54	2.46068	143	6.509	159	7.60514	141	6.33065
BMK_Unigene_001269	7	1.22251	4	0.676472	5	0.870818	1	0.172755	2	0.343442	2	0.325853	4	0.630655	3	0.511397	4	0.690525	9	1.50018	2	0.314878	6	0.988763	0	0	3	0.485755	13	2.10626	0	0	4	0.659524	4	0.638553
BMK_Unigene_001270	0	0	1	0.129537	1	0.133402	0	0	1	0.131531	2	0.249589	0	0	6	0.783416	76	10.1816	0	0	0	0	0	0	0	0	0	0	0	0	0	0	1	0.126292	4	0.489104
BMK_Unigene_001271	14	1.31696	20	1.91292	9	1.14916	10	0.814194	7	0.566524	1	0.0767871	0	0	11	0.964084	0	0	16	3.06381	24	2.07763	34	4.58236	5	0.775435	1	0.534184	19	2.51988	10	1.63239	9	1.865	16	1.50475
BMK_Unigene_001272	22	1.01935	21	0.942228	16	0.739307	14	0.641663	37	1.68567	10	0.432254	103	4.3084	48	2.17083	16	0.732802	23	1.01713	34	1.42016	11	0.480929	4	0.174605	26	1.11691	14	0.60179	37	1.54545	22	0.962367	32	1.3553
BMK_Unigene_001273	762	23.6181	510	15.3072	1172	36.226	267	8.18613	186	5.66855	271	7.83604	30	0.839438	59	1.78494	31	0.949767	1109	32.8071	731	20.4252	1328	38.8396	3	0.0876003	1147	32.9606	1344	38.646	387	10.8131	173	5.06235	30	0.849951
BMK_Unigene_001274	2723	34.6129	2854	35.13	2041	25.8723	2414	30.3531	2011	25.1345	2589	30.7014	2563	29.4114	1839	22.8167	1358	17.063	2936	35.6198	3690	42.2838	2768	33.2003	2991	35.8179	2157	25.4203	3142	37.0519	1410	16.1569	1494	17.929	1614	18.7532
BMK_Unigene_001275	157	26.9457	169	28.5835	204	28.8245	80	13.2104	88	12.3657	40	10.3677	131	15.784	158	20.1748	91	14.1105	180	30.6047	274	37.6703	303	36.3798	142	25.5187	110	18.5069	173	25.1292	204	46.0288	169	36.4659	207	35.5221
BMK_Unigene_001276	1031	17.0478	393	6.29271	1517	25.0149	92	1.50479	120	1.95101	54	0.832991	100	1.49275	123	1.98517	93	1.52005	585	9.23235	780	11.6269	1528	23.8407	392	6.10647	332	5.08967	384	5.89055	187	2.78741	230	3.59049	218	3.29495
BMK_Unigene_001277	351	22.9944	730	56.9704	436	28.7641	995	55.3181	2392	137.543	2497	138.872	2316	159.28	3298	204.505	3108	194.927	624	49.0328	714	63.3588	613	50.9582	1265	76.7966	1442	118.128	354	33.4769	2701	172.525	1867	127.536	2443	170.214
BMK_Unigene_001278	0	0	0	0	0	0	27	4.28868	19	2.99989	50	7.93954	2	0.289928	3	0.470204	1	0.158726	0	0	0	0	0	0	8	1.21023	0	0	0	0	3	0.434264	10	1.516	4	0.587117
BMK_Unigene_001279	7	0.797957	7	0.772706	3	0.34104	7	0.789326	3	0.336257	9	0.957108	1	0.10291	2	0.222533	11	1.23948	21	2.28479	7	0.719345	25	2.6891	4	0.429572	4	0.422749	12	1.26905	3	0.308285	15	1.61432	2	0.208398
BMK_Unigene_001280	4	1.81011	3	0.876417	0	0.416568	0	0.137733	2	0.410726	0	0	5	0.942759	1	0.475677	3	0.206452	7	0.996713	4	1.00418	3	1.64232	7	0.983825	4	0.258187	2	0.258349	5	0.941399	2	0.657277	2	0.254551
BMK_Unigene_001281	19	5.48742	11	3.07639	17	4.89627	5	1.42844	9	2.55579	4	1.07773	9	2.34657	9	2.53711	3	0.856446	11	3.03217	12	3.1243	14	3.8153	13	3.53713	4	1.07106	18	4.82282	2	0.520708	8	2.18132	10	2.63995
BMK_Unigene_001282	204	19.7247	323	27.9646	125	14.9	86	6.89324	42	4.06473	62	5.34408	73	5.54466	118	8.99231	57	5.37053	180	16.1204	230	22.8924	177	14.9343	103	8.90181	141	10.8958	129	12.3271	228	16.5567	140	11.9315	118	11.0123
BMK_Unigene_001283	0	0	0	0	0	0	0	0	3	0.0664543	0	0	0	0	119	2.61675	1170	26.0546	0	0	0	0	0	0	1	0.021224	0	0	77	1.60931	0	0	0	0	0	0
BMK_Unigene_001284	6	5.40971	6	6.88979	11	6.86079	7	7.79412	17	5.4926	11	3.51077	10	3.6097	7	5.16548	3	2.96429	1	4.93872	9	6.46701	7	3.77295	1	3.48996	0	6.37842	1	2.94574	9	6.09584	4	3.21981	0	2.63369
BMK_Unigene_001285	658	9.73424	652	9.14412	657	9.21117	692	9.85706	740	10.2754	723	9.62461	871	10.6286	434	6.29077	510	6.98257	879	11.7929	699	9.09256	581	8.624	769	10.3483	510	7.55077	988	12.7352	485	6.76185	618	8.58272	657	8.60937
BMK_Unigene_001286	316	470.737	408	563.073	220	461.663	369	525.63	184	384.652	212	350.502	232	339.676	348	654.736	160	369.1	324	494.479	375	600.049	367	617.092	450	549.665	218	322.361	190	266.001	679	616.378	381	552.389	481	542.255
BMK_Unigene_001287	793	105.529	854	99.1484	920	128.366	505	45.1244	574	52.8512	716	58.3704	281	20.6821	1222	100.253	233	22.5659	1380	129.542	470	40.7608	450	40.1954	613	56.404	521	45.4667	397	61.1086	548	44.6436	329	27.7868	377	25.3575
BMK_Unigene_001288	16	0.953857	7	0.404107	56	3.32931	58	3.42033	11	0.644799	0	0	4	0.215278	9	0.523706	3	0.176787	0	0	0	0	4	0.225014	0	0	0	0	0	0	0	0	0	0	0	0
BMK_Unigene_001289	0	1.15817	7	0.897215	11	0.923984	6	1.70209	10	0.683269	8	1.04959	2	0.238985	4	0.419884	10	0.392509	8	1.42122	5	0.53695	11	1.06162	11	1.24697	4	0.582906	3	0.368383	6	0.56677	5	0.749775	13	1.27038
BMK_Unigene_001290	440	7.09885	463	7.23355	411	6.61272	275	4.38879	207	3.28378	254	3.82301	558	8.1273	283	4.4566	258	4.11453	451	6.94478	567	8.24663	616	9.37783	216	3.28309	300	4.48743	645	9.65405	292	4.24686	343	5.22451	335	4.9404
BMK_Unigene_001291	69	3.92834	26	2.329	86	3.09804	49	1.94293	75	2.48309	68	1.77629	52	1.70082	129	3.42352	113	2.79343	84	4.03629	81	4.44474	75	4.08501	40	2.49242	85	3.02888	89	3.16094	40	1.66223	35	1.72191	35	1.85036
BMK_Unigene_001292	3	0.593707	0	0	14	3.55243	10	1.95761	2	0.389179	3	0.553871	12	2.14392	0	0	10	1.95621	0	0	4	1.07043	2	0.746959	2	0.745769	2	0.366962	10	2.57036	0	0	0	0.747354	2	0.361795
BMK_Unigene_001293	28	4.35084	1	0.15047	41	6.35333	2	0.307413	2	0.305572	7	1.01473	5	0.701394	1	0.151669	2	0.307192	26	3.85598	14	1.9611	8	1.17298	0	0	2	0.288128	5	0.720775	5	0.700382	0	0	0	0
BMK_Unigene_001294	0	0	0	0	0	0	4	0.584806	0	0	5	0.689417	0	0	0	0	0	0	0	0	0	0	0	0	0	0	0	0	63	8.63835	0	0	0	0	0	0
BMK_Unigene_001295	0	0.973019	2	3.10935	0	0	0	1.25124	0	0.287019	0	0.54464	0	0.351365	1	1.23466	0	0.288541	1	4.55055	1	3.42093	1	3.58073	2	2.84169	0	0.54127	0	7.67282	0	2.19286	0	2.11283	0	2.04565
BMK_Unigene_001296	20	11.9857	16	6.85197	9	8.9285	4	3.71393	13	5.96351	9	5.11923	29	12.7758	6	3.66471	25	12.133	36	13.0934	23	13.2783	20	19.6215	45	15.509	34	13.7899	45	13.3967	17	8.72185	29	12.2699	32	10.5598
BMK_Unigene_001297	1253	27.5006	1242	26.3966	1131	24.7546	995	21.6018	1276	27.5366	1143	23.4031	1743	34.5355	848	18.1664	1195	25.9253	1611	33.7468	1692	33.4772	1635	33.8606	972	20.0979	904	18.395	1456	29.6461	936	18.519	1378	28.5533	1487	29.8321
BMK_Unigene_001298	0	0	2	0.259074	15	2.00103	0	0	0	0	0	0	1	0.120764	6	0.783416	6	0.925598	5	0.638375	9	1.08532	8	1.26225	0	0	7	0.868158	6	0.744604	2	0.241179	4	0.757751	4	0.489104
BMK_Unigene_001299	2102	44.9631	2070	42.8774	1859	39.6557	956	20.2282	931	19.5813	1035	20.6538	1191	22.9992	1003	20.9414	904	19.1142	2016	41.1586	2276	43.8888	2560	51.6713	1101	22.1873	1176	23.3223	1649	32.7234	1284	24.7593	1463	29.545	1419	27.7452
BMK_Unigene_001300	51	1.27035	37	0.856714	50	1.13112	8	0.246834	8	0.223051	20	0.423256	7	0.184313	11	0.265705	13	0.358774	187	4.07043	186	3.90596	235	5.07307	79	1.68833	73	1.55636	65	1.38898	139	2.8425	161	3.4695	120	2.6127
BMK_Unigene_001301	3	1.47534	1	0.333352	1	1.56936	2	0.778334	7	0.918738	0	0.183513	0	0.443963	0	0.192005	0	0.145833	2	0.79793	0	0.886661	1	1.02089	3	0.555962	4	1.23105	0	1.00371	2	0.753648	0	0.139286	1	0.539427
BMK_Unigene_001302	13	0.593769	26	0.974965	25	0.720859	0	0.102147	1	0.0253839	0	0	5	0.139836	1	0.0503967	0	0.0765554	53	1.47838	80	2.21091	56	1.65647	17	0.462101	18	0.622306	24	0.957997	18	0.767986	22	0.584947	23	0.778728
BMK_Unigene_001303	46	94.2036	48	85.2613	49	89.2533	48	80.1312	214	263.073	152	189.461	37	54.5776	14	45.4817	47	66.0624	202	431.537	18	79.971	19	77.3618	47	108.913	18	61.3188	38	57.7843	25	91.097	50	168.933	92	205.664
BMK_Unigene_001304	14	10.4994	8	8.08156	2	5.79903	9	4.63367	4	5.82358	9	4.72165	2	3.25672	2	3.62627	3	2.55467	18	14.8002	20	15.5323	17	13.2096	21	7.81166	11	5.09179	36	16.4838	3	1.79589	12	6.55744	4	5.51225
BMK_Unigene_001305	1269	27.5485	1192	25.058	1240	26.8448	951	20.4217	1048	22.37	923	18.6928	1174	23.0081	1076	22.7997	703	15.0854	1465	30.3542	1568	30.6859	1509	30.9109	1322	27.0372	1130	22.7434	1231	24.7918	853	16.693	944	19.3474	1107	21.9667
BMK_Unigene_001306	8	0.640689	17	0.974937	0	0	0	0	1	0.0299983	0	0.113848	0	0	1	0.148895	25	1.29676	0	0	0	0	0	0	0	0	0	0	0	0	0	0	74	3.48521	90	5.46596
BMK_Unigene_001307	8	0.778415	2	0.188446	11	1.06737	2	0.192499	4	0.382692	6	0.54464	8	0.70273	9	0.854763	3	0.288541	10	0.928683	12	1.05259	22	2.0199	1	0.0916675	15	1.35317	1	0.0902684	3	0.263143	9	0.82676	19	1.68988
BMK_Unigene_001308	2	3.89871	4	8.09	2	3.74912	0	0.137733	0	0	3	0.519588	0	0.502805	7	2.85406	0	0.825807	5	3.05659	30	12.4267	35	13.27	3	2.36118	10	4.13098	12	6.32955	16	3.26352	20	5.78404	10	2.67278
BMK_Unigene_001309	640	12.8241	620	12.0302	671	13.4082	659	13.062	829	16.3332	995	18.5997	756	13.6756	571	11.1677	586	11.6067	676	12.9283	706	12.7529	667	12.6113	685	12.931	621	11.5366	680	12.6407	631	11.3979	640	12.1072	739	13.5355
BMK_Unigene_001310	2166	36.8056	2221	36.5459	1785	30.248	1032	17.3465	1063	17.7606	1015	16.0901	1538	23.5933	818	13.5672	880	14.781	2185	35.4367	2824	43.2592	2527	40.5179	1357	21.7235	1048	16.5104	1720	27.1143	1164	17.8303	1490	23.9033	1550	24.0752
BMK_Unigene_001311	5	0.272991	8	0.422964	4	0.217792	0	0	1	0.0536843	0	0	0	0	0	0	0	0	20	1.04221	55	2.70707	38	1.95771	21	1.08017	12	0.607437	20	1.01303	8	0.393748	7	0.360822	21	1.04805
BMK_Unigene_001312	0	0	1	0.0656823	0	0	0	0	9	0.60024	2	0.126555	0	0	7	0.46344	6	0.402281	0	0	0	0	0	0	0	0	0	0	0	0	0	0	59	3.77817	83	5.14605
BMK_Unigene_001313	0	0.757795	1	0.419323	0	0.107958	0	0	0	0.212889	0	0.100993	2	0.488653	2	2.11332	0	0.856068	0	0	0	0	0	0	0	0	1	0.903311	0	0	6	4.09876	6	2.55511	5	2.37491
BMK_Unigene_001314	547	11.9381	425	8.98199	476	10.36	455	9.82284	381	8.17603	352	7.16685	495	9.75284	407	8.67012	366	7.89577	437	9.10283	651	12.8082	701	14.4362	535	11.0001	499	10.097	629	12.7354	440	8.65668	468	9.64296	554	11.052
BMK_Unigene_001315	4	5.91027	6	4.62021	9	4.3937	1	3.18891	2	3.71925	4	4.03002	8	3.80283	0	2.4334	1	3.97265	2	3.19996	22	3.91366	5	4.84684	3	3.28007	9	3.74605	9	4.66557	5	2.26678	1	1.98846	5	2.37707
BMK_Unigene_001316	9	3.86805	37	3.69136	10	4.19283	1	0.776333	10	2.14969	5	1.20284	4	0.961554	15	1.47737	1	0.498713	28	3.26377	28	3.0827	21	4.02015	15	2.9575	6	1.71513	12	1.66421	4	1.56659	12	1.48189	17	1.89595
BMK_Unigene_001317	957	16.8539	778	13.2679	959	16.8426	732	12.752	899	15.5674	995	16.3474	1109	17.6318	604	10.3826	817	14.2225	1134	19.0611	1113	17.6702	1062	17.6482	1094	18.151	1038	16.9484	1284	20.9782	891	14.1454	1038	17.2585	1044	16.8063
BMK_Unigene_001318	29	5.44891	31	5.17095	20	3.26034	21	3.55738	8	1.07154	1	1.21999	1	0.196764	1	0.425482	12	2.04672	0	0.312038	2	0.884178	1	0.514157	1	0.41067	4	0.606222	1	0.707704	1	0.392961	0	0	0	0.199229
BMK_Unigene_001319	181	12.9159	192	13.2889	161	11.8741	654	47.7112	367	26.4578	278	19.0781	334	21.9842	213	14.708	197	13.565	296	20.9309	239	15.7066	197	14.0917	193	13.182	181	12.4113	198	12.856	149	9.88466	149	10.2251	166	11.4372
BMK_Unigene_001320	0	0	0	0	0	0	0	0	0	0	0	0	5	0.377232	6	0.489435	4	0.330435	1	0.0797642	7	0.527373	8	0.630867	4	0.314931	0	0	1	0.0775312	3	0.226013	1	0.0789001	74	5.65296
BMK_Unigene_001321	68	4.87107	4	0.277466	138	9.85818	33	2.33833	116	8.17037	17	1.13606	86	5.56148	35	2.44718	91	6.44349	16	1.09391	17	1.0978	0	0	24	1.61965	31	2.05882	119	7.90818	23	1.48523	18	1.21732	27	1.76791
BMK_Unigene_001322	981	21.4387	1115	23.596	893	19.4618	418	9.03612	417	8.96053	614	12.518	622	12.2715	409	8.72438	371	8.01434	1119	23.3402	990	19.5039	386	7.9598	320	6.58829	873	17.6882	342	6.93377	716	14.1056	775	15.9899	821	16.4004
BMK_Unigene_001323	8	2.39433	1	1.47545	0	0.759734	0	0	0	0	0	0	0	0	0	0	0	0.215157	4	3.01235	3	1.07922	0	0	0	0	0	0.504512	0	0	0	0.392437	0	0	0	0
BMK_Unigene_001324	19	1.8383	22	1.36933	17	0.810855	36	1.81841	20	2.29417	21	1.55006	20	1.85105	19	1.96684	19	1.43272	61	3.47533	25	1.7528	56	3.30243	32	2.23142	47	3.24481	32	1.93499	34	1.78464	21	2.30291	61	3.13449
BMK_Unigene_001325	6	0.610712	3	0.295693	0	0	0	0	0	0	0	0	0	0	0	0	1	0.100612	18	1.74865	22	2.01867	0	0	27	2.58906	8	0.754946	0	0	15	1.37634	17	1.63362	9	0.837355
BMK_Unigene_001326	1853	40.7459	2244	47.7822	1571	34.4498	1492	32.4529	1735	37.5125	1564	32.0835	1627	32.2978	1189	25.5195	1265	27.4956	2186	45.878	2774	54.9886	3321	68.907	1812	37.5371	1566	31.9257	2134	43.5328	1551	30.7447	1895	39.3399	1983	39.8578
BMK_Unigene_001327	10	0.387081	24	0.836163	8	0.356322	1	0.0294534	9	0.263493	1	0.0277776	27	0.806411	14	0.406882	13	0.382619	12	0.966236	10	0.832104	9	0.927168	9	0.504923	23	0.828172	29	1.13255	16	0.671039	22	1.01199	10	0.789293
BMK_Unigene_001328	3	0.536545	7	1.21232	0	0	0	0	1	0.175854	5	0.83424	19	3.06771	3	0.523706	1	0.176787	5	0.853494	2	0.322457	0	0	0	0	2	0.331631	19	3.15248	0	0	0	0	0	0
BMK_Unigene_001329	30	1.58398	8	0.409029	50	2.63271	23	1.20125	29	1.50555	57	2.80764	38	1.8113	5	0.257681	43	2.24421	1	0.0503937	0	0	0	0	13	0.646647	0	0	32	1.56745	4	0.190388	1	0.0498477	0	0
BMK_Unigene_001330	8	1.44661	26	4.55271	0	0	0	0	0	0	0	0	0	0	0	0	6	1.07245	0	0	0	0	0	0	0	0	0	0	0	0	0	0	14	2.39005	16	2.64463
BMK_Unigene_001331	32	3.88053	64	7.51546	37	4.47451	74	8.87665	112	13.3545	258	29.1875	85	9.30543	65	7.69372	61	7.31198	28	3.24075	33	3.60755	41	4.69149	77	8.79682	70	7.87009	49	5.51253	77	8.41746	35	4.00705	68	7.53758
BMK_Unigene_001332	26	0.845035	20	0.545529	12	0.32772	9	0.278631	16	0.484685	25	0.635048	28	0.72049	1	0.045823	6	0.371242	82	2.17315	123	3.21642	197	5.24936	15	0.442279	21	0.674644	42	1.08882	17	0.486687	26	0.73131	18	0.450581
BMK_Unigene_001333	94	2.03199	72	1.50717	80	1.72459	124	2.6515	129	2.7419	103	2.07715	76	1.48315	50	1.05498	75	1.60258	163	3.36301	95	1.85129	57	1.16267	39	0.794241	79	1.5833	97	1.94527	28	0.545634	36	0.734704	45	0.889178
BMK_Unigene_001334	2109	39.008	1942	34.7825	1943	35.8387	1376	25.1751	1349	24.5334	1547	26.6934	1854	30.9907	1190	21.4835	1195	21.8479	2028	35.8006	2461	41.0342	2546	44.4346	1644	28.6466	1463	25.0878	2001	34.3351	1294	21.5755	1424	24.8658	1516	25.6306
BMK_Unigene_001335	1293	25.4042	1207	22.9641	1239	24.2762	1550	30.1242	1495	28.8813	1625	29.785	1850	32.8138	949	18.1993	1074	20.8582	1490	27.9409	1363	24.1413	1269	23.5264	1660	30.7262	1536	27.9795	1910	34.8141	1100	19.4827	1235	22.9082	1275	22.8981
BMK_Unigene_001336	118	3.93179	77	3.34587	133	4.61407	164	6.56067	336	12.2227	504	16.6356	153	4.67889	136	5.34954	237	8.85251	241	7.61899	101	3.65185	85	2.49209	155	6.39802	271	8.54249	233	7.8294	161	5.49558	142	4.49938	114	4.32001
BMK_Unigene_001337	12	2.0301	19	2.30775	6	0.880222	9	1.48428	3	0.347151	5	0.741087	0	0.159366	10	1.46461	1	0.0872478	28	2.69579	47	5.17203	41	3.83119	18	1.74624	36	3.928	24	2.37466	38	3.2623	33	3.16657	36	4.76018
BMK_Unigene_001338	6	1.23839	1	0.199867	16	3.29328	1	0.204165	15	3.04414	18	3.46589	3	0.558989	2	0.402919	2	0.408038	1	0.196993	8	1.48852	5	0.973782	1	0.194446	4	0.765432	0	0	1	0.186061	0	0	4	0.754653
BMK_Unigene_001339	32	0.618525	44	0.838532	58	1.1984	161	3.00673	214	3.75328	288	4.81403	224	3.7013	214	3.79484	634	11.1099	241	4.16612	281	4.66782	287	5.16936	361	6.1767	273	4.78424	315	5.41025	276	4.50843	260	4.57146	302	5.26609
BMK_Unigene_001340	7	16.9314	3	4.83612	8	29.6395	16	26.0261	3	16.5282	17	18.2954	4	12.701	7	30.2585	10	12.5221	0	2.15078	2	4.17272	8	9.99962	9	17.2133	8	19.8761	22	25.5953	8	13.2866	2	10.5224	2	9.68678
BMK_Unigene_001341	262	2.69226	155	1.54235	178	1.82405	294	2.9884	515	5.20344	510	4.88902	413	3.83126	42	0.421256	185	1.87911	1131	11.0924	997	9.23566	1231	11.936	676	6.54419	540	5.14458	369	3.51768	319	2.95499	744	7.21778	676	6.34956
BMK_Unigene_001342	8	0.77749	9	1.22344	10	1.16302	2	0.480675	2	0.668916	0	0	16	1.667	3	0.569165	19	2.78591	20	2.87549	34	3.67969	35	3.66818	22	2.74675	28	3.33386	0	0	27	3.59202	24	4.22064	39	4.70828
BMK_Unigene_001343	0	0	0	0	3	0.140694	0	0	0	0	21	0.921312	0	0	0	0	0	0	28	1.25677	114	4.83296	101	4.48186	0	0	0	0	32	1.3961	0	0	0	0	0	0
BMK_Unigene_001344	154	5.89355	60	1.83189	214	8.9732	316	13.0271	410	17.0985	664	24.4134	449	15.5893	532	20.6428	523	19.4906	206	8.33335	116	4.24161	140	3.84473	380	14.3262	574	19.4504	290	9.18006	291	9.96978	198	7.64774	265	8.73472
BMK_Unigene_001345	16	1.12477	3	0.858143	4	1.46158	7	0.303438	22	1.54162	0	0.158986	6	0.892332	1	0.432491	0	0.437985	16	2.14705	12	1.07542	18	2.3478	13	1.31653	2	0.75841	10	0.790508	9	0.553062	7	0.740108	1	0.685419
BMK_Unigene_001346	58	25.1175	100	32.2111	96	26.9439	51	16.3848	72	18.8231	36	13.046	76	25.3718	133	38.4312	70	27.1094	101	25.3984	102	31.8226	95	30.4907	39	14.9653	41	11.3289	124	32.3707	47	20.1947	89	26.5332	87	27.5511
BMK_Unigene_001347	67	35.9968	39	21.972	77	43.0936	257	298.592	144	155.039	99	98.0827	92	101.107	252	161.591	62	50.3353	42	16.0523	42	12.3916	26	11.7019	184	140.328	226	160.509	143	106.828	258	83.5239	186	65.4304	141	56.6286
BMK_Unigene_001348	14	2.89382	18	1.98764	8	1.71138	17	2.32996	5	0.893317	14	1.60096	14	2.12642	12	1.80642	4	0.931313	31	2.6335	52	4.0041	29	3.14336	21	1.52163	28	1.59105	33	3.58993	19	2.09301	15	1.27072	9	1.19955
BMK_Unigene_001349	38	60.2062	71	54.4332	41	56.3502	27	43.8673	25	41.9875	61	46.8512	34	50.4814	60	59.6829	31	33.4139	47	49.7264	40	54.4073	52	56.2284	50	48.8898	23	41.4695	63	67.5155	44	43.5515	37	48.9659	37	42.4157
BMK_Unigene_001350	15	1.89833	34	3.47226	21	2.20862	1	0.104322	3	0.311092	16	1.57418	2	0.190417	7	0.720575	1	0.104247	1	0.100657	24	2.85219	1	0.0995142	0	0	0	0	0	0	0	0	4	0.398267	1	0.289203
BMK_Unigene_001351	1995	69.1859	2568	86.4737	2097	73.4321	1055	37.0253	1399	47.4125	1175	36.062	1480	42.5451	2001	67.3224	1216	42.0021	1200	38.0385	1789	56.9423	2059	66.8672	2157	65.6062	1468	46.9783	1222	38.4565	1790	54.1794	1577	47.5109	1706	51.5036
BMK_Unigene_001352	78	3.69792	77	3.535	89	4.20781	112	5.2524	124	5.78034	142	6.28042	139	5.94915	273	12.633	132	6.18589	35	1.58372	83	3.54731	106	4.74193	158	7.05691	131	5.80201	133	5.84965	126	5.38498	91	4.07306	99	4.29023
BMK_Unigene_001353	11	0.416622	9	0.330086	17	0.642097	25	0.936625	33	1.22894	83	2.93268	13	0.444498	5	0.184842	68	2.54579	0	0	0	0	0	0	2	0.071363	0	0	22	0.773012	0	0	0	0	7	0.242342
BMK_Unigene_001354	105	19.509	28	6.11199	180	28.3563	413	53.9207	123	15.1077	276	25.4562	107	19.6265	75	25.0784	72	18.8429	4	2.06889	102	10.6901	77	8.06127	242	23.3044	187	25.7124	224	27.5621	337	51.3807	184	30.1555	116	19.7558
BMK_Unigene_001355	25	1.65587	10	0.641387	0	0	0	0	0	0	0	0	0	0	0	0	0	0	21	1.32755	6	0.358257	2	0.124998	17	1.06079	11	0.675491	0	0	16	0.955334	13	0.812914	30	1.81631
BMK_Unigene_001356	0	0.115118	0	0	1	1.14801	1	0.113873	2	1.81105	5	3.4366	1	0.20785	1	0.898906	0	0.682745	4	0.659234	6	0.622661	3	1.41212	3	0.433807	2	0.960563	3	0.854372	0	0.103775	2	0.217364	4	0.526132
BMK_Unigene_001357	435	44.4192	343	36.0072	401	39.313	322	37.2981	231	28.7137	283	29.5047	583	41.8343	168	27.3935	308	30.3959	543	40.2239	717	44.5989	626	45.7849	404	37.4375	417	35.9784	534	46.0696	199	26.7958	322	35.7741	402	36.29
BMK_Unigene_001358	127	79.9102	267	104.777	201	93.6225	51	45.385	147	70.4516	81	40.7015	71	45.342	378	197.246	43	37.9571	104	33.6812	333	96.2114	330	108.018	183	46.5086	108	34.0851	210	49.6299	187	62.8989	208	55.772	220	54.7584
BMK_Unigene_001359	16	1.03053	6	0.374218	15	0.963458	15	0.955668	6	0.379978	18	1.08155	5	0.290727	13	0.817268	22	1.40064	2	0.122946	13	0.754814	9	0.546975	13	0.788817	18	1.07486	4	0.239009	18	1.04511	8	0.486457	12	0.706484
BMK_Unigene_001360	31	10.7891	54	13.0596	36	10.7594	29	10.7344	25	8.32643	21	6.26148	25	4.92666	51	13.2249	20	4.34029	70	14.189	59	18.9434	70	17.6384	77	14.951	66	13.6086	48	9.36907	93	16.7943	78	15.6342	64	13.3596
BMK_Unigene_001361	44	24.794	32	22.0202	48	24.7976	26	14.4374	55	15.2368	46	14.5573	39	16.7549	45	17.6229	27	15.6026	17	16.0628	60	15.7564	39	15.3703	32	18.0279	29	12.3289	46	14.1086	25	10.2334	34	10.5472	39	13.2094
BMK_Unigene_001362	3200	1478.9	4653	2204.32	2355	1097.38	1260	874.911	812	520.701	1002	634.509	1136	920.239	641	696.452	421	438.114	2234	1226.66	2614	1333.62	2071	1009.03	588	370.096	861	499.279	1199	736.493	436	351.145	446	361.514	436	378.76
BMK_Unigene_001363	110	3.31638	81	2.36478	109	3.27718	21	0.626278	12	0.35573	18	0.506268	31	0.843742	15	0.441412	25	0.745034	69	1.98548	60	1.63072	72	2.04828	28	0.795286	20	0.559039	35	0.978935	56	1.52198	59	1.67934	20	0.551167
BMK_Unigene_001364	12	2.12756	3	0.515058	9	1.59127	7	1.22765	10	1.74328	2	0.330801	5	0.800289	4	0.692216	1	0.175253	0	0	0	0	0	0	0	0	0	0	9	1.48032	0	0	0	0	0	0
BMK_Unigene_001365	56	5.65424	137	11.0397	60	5.54698	27	2.63738	22	2.75719	37	2.44445	22	1.24499	27	2.55756	32	2.72637	121	7.98521	135	8.53678	113	7.37401	61	3.50791	36	2.51456	35	2.04703	88	5.26287	69	3.47196	49	2.56319
BMK_Unigene_001366	115	2.19458	136	2.5132	107	2.03629	103	1.94431	150	2.81457	115	2.04733	145	2.49803	100	1.86266	64	1.20725	182	3.3149	121	2.08159	99	1.78268	112	2.01356	107	1.89312	175	3.09817	87	1.49665	85	1.5314	91	1.58736
BMK_Unigene_001367	0	0.301156	3	0.466601	11	1.08117	2	2.38318	12	5.09317	18	3.59615	0	1.73999	0	0.411529	5	2.20286	7	3.56417	1	0.597271	0	0.625172	8	4.76644	3	2.28953	3	2.90562	7	1.90037	3	4.66284	4	4.45952
BMK_Unigene_001368	33	9.21091	59	9.73962	38	5.34944	12	1.81527	0	0.242901	3	0.395075	5	1.30624	3	1.34341	2	0.697681	11	2.76199	18	3.18141	20	2.76392	5	1.03067	1	1.0143	1	0.785756	13	3.11773	10	2.29894	5	0.838721
BMK_Unigene_001369	28	1.23668	72	2.75799	9	0.448465	32	1.22331	43	1.62131	31	1.08379	54	2.02989	10	0.402365	6	0.22226	39	1.57378	84	3.31077	70	2.79356	128	4.62498	146	5.28116	16	0.695328	46	1.7567	33	1.20293	52	1.78127
BMK_Unigene_001370	31	4.78968	7	1.04732	67	10.3234	10	1.52835	0	0	0	0	1	0.139483	5	0.754045	6	0.916349	0	0	0	0	2	0.291582	0	0	0	0	0	0	0	0	0	0	0	0
BMK_Unigene_001371	0	0	0	0	0	0	0	0	10	0.717949	3	0.553459	0	0.0411986	2	0.35635	1	0.0451097	0	0	0	0	1	0.0430617	0	0	0	0	0	0	0	0	47	3.53293	101	7.00804
BMK_Unigene_001372	12	1.31123	13	1.37555	2	0.217937	8	0.8647	33	3.54553	6	0.611628	10	0.986452	7	0.746585	0	0	26	2.71156	35	3.44766	28	2.88698	11	1.13236	12	1.21569	9	1.01371	18	1.77305	20	2.06322	21	2.09749
BMK_Unigene_001373	9	1.25316	7	0.943834	4	0.555425	19	2.61693	29	3.97035	44	6.36496	18	2.51402	9	1.22317	37	5.09248	10	1.32895	14	1.88283	5	1.31386	31	4.06648	41	5.6801	38	5.03781	20	2.5104	13	1.84038	14	1.78186
BMK_Unigene_001374	9	6.50446	10	10.6911	4	6.52922	8	15.0693	18	14.6846	10	6.14787	58	38.2454	24	10.9851	49	24.9988	17	13.3555	19	9.37414	6	10.5389	2	4.31365	13	8.88702	14	15.9988	2	4.0119	11	3.83802	12	5.47618
BMK_Unigene_001375	0	0	0	0	2	0.282525	0	0	1	0.139281	9	1.18933	0	0	3	0.41479	50	7.42105	0	0	0	0	0	0	0	0	0	0	0	0	0	0	12	1.6048	6	0.776888
BMK_Unigene_001376	356	6.12443	304	5.06435	272	4.66646	271	4.61171	277	4.68559	213	3.41847	494	7.67219	199	3.34157	379	6.44495	702	11.5265	591	9.1656	688	11.1684	476	7.71466	596	9.50611	593	9.46422	451	6.99426	623	10.1186	649	10.2057
BMK_Unigene_001377	205	5.60381	132	3.49412	127	3.46207	60	1.6224	118	3.17161	57	1.45359	96	2.36907	126	3.36188	116	3.13438	0	0	0	0	0	0	0	0	0	0	26	0.659352	0	0	0	0	0	0
BMK_Unigene_001378	40	2.89396	43	3.76319	47	3.42196	33	2.65818	57	4.95932	33	3.08547	39	2.79919	33	3.59142	41	3.22839	25	1.97292	44	2.90701	28	1.59943	26	2.06426	25	1.30321	19	1.53415	18	1.00625	24	1.6393	22	1.43602
BMK_Unigene_001379	99	5.47434	229	9.86353	0	0.022374	0	0	0	0	0	0	0	0	0	0	0	0	0	0	1	0.080902	1	0.0211703	1	0.19023	0	0.0208009	0	0	10	0.202251	7	0.232997	16	0.41016
BMK_Unigene_001380	4	1.5187	30	4.27823	14	2.06525	16	3.55082	32	4.75133	17	2.4472	4	1.2464	32	5.12088	8	1.63766	9	1.58127	2	0.497848	18	2.34497	2	1.56082	3	0.768018	9	1.92125	2	0.497839	1	0.651726	7	1.64061
BMK_Unigene_001381	216	4.13744	201	3.72828	256	4.89013	33	0.625271	81	1.52557	55	0.982828	112	1.93675	169	3.15971	121	2.29102	127	2.32182	190	3.28087	221	3.99444	126	2.27375	117	2.07781	234	4.15823	141	2.43471	143	2.58601	110	1.92598
BMK_Unigene_001382	1037	17.5156	1892	30.9458	214	3.60464	115	1.92141	88	1.46149	168	2.64723	136	2.07377	87	1.43432	73	1.2188	599	9.65646	694	10.5673	404	6.43891	176	2.8006	453	7.09389	224	3.51	215	3.27366	195	3.10954	213	3.28857
BMK_Unigene_001383	32	22.4101	51	17.5554	23	12.3722	34	17.9762	19	12.2846	25	12.6335	38	13.6846	32	19.4861	17	10.6225	13	8.79742	11	14.6497	23	14.4272	34	11.8526	26	12.3934	38	17.8318	31	12.2866	38	12.7851	35	16.0522
BMK_Unigene_001384	9	1.57517	16	2.71168	4	0.698146	0	0	0	0	0	0	0	0	0	0	0	0	27	4.51018	27	4.25996	22	3.63323	5	0.824419	7	1.13585	0	0	1	0.157773	2	0.330468	25	3.9995
BMK_Unigene_001385	0	0	0	0	0	0	0	0	0	0	0	0	0	0	0	0	4	0.471087	13	1.47831	5	0.537037	2	0.22485	35	3.92861	24	2.65112	0	0	6	0.644433	24	2.69963	23	2.50488
BMK_Unigene_001386	67	1.2012	73	1.29805	50	0.885397	1	0.0688814	0	0.0342345	127	2.12752	442	7.41795	2	0.0509763	323	6.10883	8	0.315693	5	0.204017	9	0.164267	4	0.754426	4	0.564903	28	0.532959	0	0.345253	0	0.525934	0	0.334169
BMK_Unigene_001387	836	14.8639	723	12.448	652	11.5605	343	6.03249	284	4.96493	293	4.85994	369	5.92283	373	6.47317	296	5.20215	371	6.29573	465	7.4531	517	8.67367	235	3.9363	344	5.67056	626	10.3256	300	4.80836	318	5.33788	298	4.84311
BMK_Unigene_001388	245	14.7981	120	7.24822	456	25.5679	1175	70.6369	590	33.0767	749	41.4958	1102	63.2623	853	50.8059	696	42.1816	54	6.28181	36	4.30455	64	6.45402	132	16.2107	210	24.5679	384	26.7385	118	13.5727	94	11.4934	141	13.212
BMK_Unigene_001389	61	1.66136	33	0.870329	26	0.706172	37	0.996811	37	0.990843	39	0.990914	27	0.663858	21	0.558259	17	0.457666	50	1.29972	68	1.66956	52	1.33636	31	0.795409	30	0.757525	47	1.18754	3	0.0736556	13	0.334267	25	0.622382
BMK_Unigene_001390	5	0.906138	0	0	0	0	0	0	0	0	0	0	0	0	0	0	0	0	0	0	0	0	1	0.171006	0	0	11	1.84824	51	8.5745	0	0	1	0.171096	0	0
BMK_Unigene_001391	32	34.8197	21	32.0117	28	36.0341	10	15.1833	12	16.7367	8	13.4558	24	20.327	15	20.3744	5	12.1025	8	26.9342	14	37.8772	16	36.9697	26	22.7598	13	20.1003	16	25.9308	6	21.0245	12	23.7103	12	23.2567
BMK_Unigene_001392	3	0.911527	0	0	3	0.909017	0	0	0	0	0	0	0	0	4	1.18629	1	0.30034	4	1.15999	8	2.19127	3	0.860113	0	0	0	0	1	0.281879	4	1.09562	2	0.573712	0	0
BMK_Unigene_001393	73	22.2718	33	20.2971	80	22.3506	34	14.8263	86	13.0565	61	12.366	180	16.1104	45	12.7096	62	11.5516	63	17.77	73	20.2466	112	23.137	45	14.6941	98	16.936	120	20.9226	48	15.7072	70	16.472	66	14.1073
BMK_Unigene_001394	24	1.39517	43	2.42058	39	2.26091	0	0	14	0.800225	26	1.41002	15	0.787197	2	0.113482	5	0.28731	0	0	0	0	0	0	0	0	0	0	4	0.21572	0	0	0	0	0	0
BMK_Unigene_001395	107	13.2334	121	14.2973	102	13.0515	114	8.18592	58	7.06155	81	6.12173	111	6.48348	100	6.90317	50	4.54046	57	3.65343	75	5.15968	97	5.8823	80	4.67087	94	7.84141	58	5.07307	115	6.0469	132	6.67702	87	5.33172
BMK_Unigene_001396	5	0.820619	19	3.01967	3	0.491015	4	0.649393	2	0.322753	11	1.68423	1	0.148166	36	5.76708	13	2.10901	0	0	0	0	0	0	0	0	0	0	0	0	0	0	0	0	0	0
BMK_Unigene_001397	0	0	2	0.310991	0	0	0	0.0529466	1	0.105259	3	0.898816	1	0.0483213	1	0.261224	114	7.67175	0	0	0	0	1	0.0505065	0	0	0	0	0	0	0	0	0	0.202133	2	0.587117
BMK_Unigene_001398	56	2.49296	29	1.25015	70	3.10762	60	2.64214	264	11.5558	273	11.3378	100	4.01888	126	5.47495	85	3.74034	42	1.78453	19	0.762499	59	2.47837	50	2.09697	54	2.22876	38	1.56937	29	1.16379	53	2.22751	72	2.92983
BMK_Unigene_001399	266	13.9648	219	14.0437	283	11.7234	180	10.8876	212	9.19811	174	8.22528	188	8.75728	163	7.1247	111	5.41141	292	12.8335	349	15.9831	556	19.956	479	16.0154	439	13.5349	375	13.9711	331	10.4416	325	10.609	282	9.63952
BMK_Unigene_001400	74	2.47046	51	1.93112	38	1.18731	13	0.471082	35	1.02432	23	0.88856	13	0.376188	15	0.435786	23	0.676695	42	1.53405	32	1.10012	47	1.46046	23	0.897313	16	0.524318	21	0.662714	25	0.804954	25	0.758717	25	0.979456
BMK_Unigene_001401	0	0	0	0	0	0	0	0	0	0	8	0.735822	6	0.534041	10	0.962339	225	21.9277	0	0	0	0	0	0	0	0	0	0	0	0	0	0	0	0	1	0.0901215
BMK_Unigene_001402	23	9.93112	15	14.3124	4	8.09041	21	5.37306	7	6.83083	4	5.67631	5	6.71361	10	7.16772	4	7.85792	19	7.54284	28	13.8915	26	14.4964	15	6.41306	25	8.53743	15	6.27193	12	6.43072	11	6.86688	14	7.01079
BMK_Unigene_001403	155	97.9485	169	117.5	67	65.9186	124	105.177	135	106.226	75	88.1918	130	65.9072	65	60.1269	57	50.001	280	104.704	264	80.6755	175	48.5362	247	131.965	391	115.087	228	71.2911	171	67.9102	123	70.0595	190	73.2924
BMK_Unigene_001404	740	43.5949	697	39.6521	881	52.3099	1676	96.6133	2376	141.45	2829	157.69	2445	133.138	2109	122.013	3716	228.17	1281	79.4015	606	34.9658	760	46.4372	1080	61.2748	1850	105.578	1101	59.7382	2303	123.79	1896	108.989	2256	124.633
BMK_Unigene_001405	24	10.7115	29	10.9363	42	15.4425	68	22.343	76	40.6406	78	41.1661	99	40.2568	62	30.4565	154	81.482	42	32.4483	37	15.429	32	20.3246	37	17.55	42	32.8154	51	16.094	34	29.1782	43	32.2068	40	32.9919
BMK_Unigene_001406	81	6.37192	75	5.71322	73	5.72678	20	1.55629	15	1.16023	2	0.146775	15	1.06525	2	0.153567	8	0.622071	0	0	0	0	0	0	0	0	0	0	82	5.9843	0	0	0	0	0	0
BMK_Unigene_001407	5	0.307732	6	0.357593	8	0.491015	1	0.0608806	4	0.242065	5	0.287084	1	0.0555622	1	0.0600737	5	0.304185	23	1.35107	38	2.10836	37	2.14877	13	0.753772	8	0.456492	6	0.342585	3	0.166446	6	0.348634	5	0.28129
BMK_Unigene_001408	8	1.92109	4	0.620099	10	1.39331	12	1.03653	4	1.25929	4	0.597397	5	0.998537	9	0.90915	4	0.690525	9	2.0558	15	1.94175	22	2.74656	8	0.822657	0	0.323837	19	2.53832	24	1.62684	27	1.86865	28	2.28815
BMK_Unigene_001409	5	0.379803	10	0.735569	36	2.72705	2	0.150278	0	0	4	0.283456	2	0.13715	4	0.296572	0	0	21	1.52249	9	0.616295	14	1.00347	5	0.35781	8	0.563403	9	0.634228	1	0.068476	3	0.215142	1	0.0694337
BMK_Unigene_001410	10	14.9261	0	0.435353	8	28.7836	1	2.22358	0	0.795697	0	0.838829	4	0.568214	7	3.15952	5	6.31044	6	0.858189	4	0.891635	0	0.0848443	6	0.592965	2	0.166728	0	0	3	0.567394	0	0.424446	0	0
BMK_Unigene_001411	34	1.37367	61	2.12199	17	0.55448	33	1.1647	49	1.60795	31	1.03741	19	0.620056	9	0.287315	17	0.64659	4	0.124865	14	0.412782	7	0.216032	4	0.12325	2	0.0606465	16	0.485477	3	0.0884515	6	0.185268	6	0.179377
BMK_Unigene_001412	17	0.52745	8	0.265595	17	0.420798	10	0.354786	61	1.3899	25	0.944755	42	1.1428	61	2.1005	9	0.312822	2	0.161093	13	0.285292	7	0.238896	20	0.576412	12	0.352091	55	1.46797	20	0.551555	12	0.378452	16	0.443559
BMK_Unigene_001413	187	18.9425	217	19.0421	206	18.593	189	27.6795	239	51.9258	380	56.9236	156	20.2035	138	17.8305	273	32.5307	851	42.7943	352	20.5425	402	21.5614	297	25.6225	416	27.8783	184	21.0966	293	24.5459	265	30.7442	569	35.8204
BMK_Unigene_001414	15	1.25873	29	2.35654	21	1.75737	14	1.16211	5	0.412554	5	0.391425	19	1.43937	22	1.80197	14	1.16127	3	0.240275	26	1.96686	16	1.26692	18	1.42301	13	1.01141	19	1.47914	7	0.529529	21	1.66371	15	1.15058
BMK_Unigene_001415	5	0.641629	0	0	2	0.590642	0	0.585866	1	0.0970597	6	3.26915	2	0.133671	1	1.97518	0	0.878168	2	0.188428	33	2.1357	24	1.90946	0	0	0	0	6	0.27473	0	0	2	0.605758	2	0.180461
BMK_Unigene_001416	3	1.06148	3	1.02789	2	0.705702	12	4.19997	17	5.91434	14	4.62119	11	3.51365	21	7.25254	12	4.19696	0	0	6	1.91381	2	0.667736	26	8.66674	11	3.60846	11	3.61074	41	13.0774	13	4.34258	19	6.14504
BMK_Unigene_001417	30	4.13672	30	4.5227	42	6.45415	35	3.49798	26	3.34583	16	2.48978	18	3.1924	28	5.01461	40	4.68261	9	2.0378	16	2.34578	11	5.91805	6	2.0743	3	2.59809	28	3.15682	15	1.68412	8	1.00786	2	2.37854
BMK_Unigene_001418	4	2.15088	27	4.7264	1	1.56747	0	0	0	0	0	0	0	0	0	0	0	0	0	0.157914	13	2.31187	9	1.79539	0	0	1	0.230094	0	0	2	0.14915	0	0	0	0
BMK_Unigene_001419	8	1.06493	1	0.128904	5	0.66375	2	0.263353	3	0.392665	32	3.97392	16	1.92278	1	0.129931	1	0.131582	0	0	0	0	0	0	0	0	0	0	3	0.370483	0	0	0	0	0	0
BMK_Unigene_001420	0	0	1	0.119739	23	2.83615	0	0	5	0.607908	28	3.22994	24	2.67909	0	0	7	0.855583	0	0	0	0	0	0	1	0.116491	0	0	8	0.917706	0	0	0	0	0	0
BMK_Unigene_001421	1	0.31803	0	0	0	0	0	0	0	0	0	0	0	0	0	0	0	0	8	2.42831	4	1.14679	15	4.50137	1	0.299614	0	0	1	1.4752	0	0	4	1.201	2	0.581406
BMK_Unigene_001422	5	5.59992	4	4.46815	0	5.56358	7	4.50201	11	7.17659	13	5.86987	7	8.52039	13	6.55092	6	5.41097	17	15.3136	29	10.5313	8	8.03493	7	8.33828	14	9.08089	7	4.04714	14	6.3149	10	6.91053	5	6.80582
BMK_Unigene_001423	4	1.85677	4	2.04005	0	3.09797	32	5.33345	5	4.38868	6	2.43173	11	7.34965	9	4.94909	13	7.23558	22	4.87346	21	5.95504	28	4.95289	33	10.6637	12	4.89957	0	1.72255	20	3.28326	26	4.34871	34	7.70281
BMK_Unigene_001424	0	0	0	0	1	0.102013	2	0.202377	3	0.301748	14	1.33604	6	0.554092	57	5.69129	52	5.25802	0	0	0	0	0	0	0	0	0	0	0	0	0	0	0	0	0	0
BMK_Unigene_001425	34	3.6856	23	2.51927	27	2.91874	4	0.42891	3	0.319756	6	0.606761	3	0.293581	11	1.16387	3	0.321451	2	0.206921	8	0.781767	6	0.613715	0	0	19	1.90952	2	0.201129	0	0	5	0.5117	1	0.0990858
BMK_Unigene_001426	2	0.669948	2	0.648747	0	0	1	0.33135	0	0	0	0	0	0	0	0	0	0	5	1.59855	18	5.43552	4	1.26432	2	0.631153	0	0	5	1.5538	0	0	2	0.632494	0	0
BMK_Unigene_001427	1564	38.6548	1564	37.4316	1529	37.6857	1573	38.4567	1700	41.3127	1811	41.7563	1653	36.8821	1206	29.0935	1458	35.6196	1680	39.6298	1574	35.0695	1602	37.3607	1599	37.2314	1763	40.398	1794	41.1342	1440	32.0833	1617	37.7305	1581	35.7174
BMK_Unigene_001428	153	41.6841	163	43.2671	230	62.4899	101	27.2193	145	38.8433	183	46.5122	149	36.6473	103	27.3904	220	59.2471	429	111.553	338	83.0145	314	80.7226	180	46.2004	283	71.4837	111	28.0554	323	79.3289	280	72.02	283	70.4771
BMK_Unigene_001429	23	1.97466	26	2.24472	71	6.07889	49	4.16137	207	17.4744	312	24.9894	112	8.68078	20	1.67601	78	6.61947	0	0	0	0	0	0	21	1.69854	8	0.636788	26	2.07086	5	0.386976	20	1.6211	15	1.17716
BMK_Unigene_001430	9	0.924124	31	3.08237	39	3.99351	6	0.609418	13	1.3125	12	1.14949	8	0.741574	14	1.40313	18	1.82694	16	1.56803	54	4.99849	21	2.03467	13	1.25755	16	1.52317	17	1.61939	19	1.7587	12	1.16328	9	0.844719
BMK_Unigene_001431	1889	44.3663	1834	41.7115	1363	31.9242	1243	28.8781	1326	30.622	1264	27.6952	1165	24.7016	671	15.3825	934	21.6837	2191	49.1145	2182	46.1991	2104	46.6287	1794	39.6952	1799	39.1736	2235	48.6983	1314	27.8206	1574	34.9013	1638	35.1655
BMK_Unigene_001432	0	1.44296	1	1.3973	1	2.10709	0	0.254885	1	0.709405	1	1.92307	0	0.465237	0	0.352109	0	0.509404	0	1.67233	7	1.48664	1	1.65334	3	0.534053	1	0.621129	0	1.38647	0	0.603936	4	1.65422	5	1.08345
BMK_Unigene_001433	390	7.32447	339	6.16519	233	4.36385	272	5.05309	242	4.46885	298	5.22113	723	12.2582	278	5.09611	468	8.68805	369	6.61431	483	8.17743	424	7.51387	310	5.48488	355	6.18132	485	8.45022	576	9.75178	619	10.9753	625	10.7294
BMK_Unigene_001434	41	8.16829	59	9.94867	66	10.6502	140	27.4517	468	62.1074	377	42.5029	312	36.4811	144	23.9185	203	30.2404	356	34.695	166	16.7853	117	11.8725	297	30.4466	346	35.0196	193	27.3697	76	8.73551	145	12.8607	194	16.2777
BMK_Unigene_001435	108	10.7691	149	10.2206	105	8.83544	363	19.8198	88	7.97326	222	12.7483	207	10.9034	85	6.99365	78	7.65504	152	10.1965	287	11.5454	179	10.0807	99	9.21583	345	14.002	414	16.4985	149	9.05047	111	8.30377	69	5.66703
BMK_Unigene_001436	26	4.20807	15	2.35091	19	3.06666	73	11.6872	23	3.66021	64	9.66331	24	3.50669	7	1.10583	23	3.67961	0	0	2	0.291808	1	0.15272	1	0.152477	0	0	2	0.300299	0	0	0	0	0	0
BMK_Unigene_001437	212	6.95355	139	4.47949	195	6.17044	230	8.51047	502	16.0789	305	9.29068	360	11.1185	163	5.86687	352	11.5624	730	23.0597	544	16.4681	483	15.4859	507	15.9331	437	14.1503	319	10.0044	460	16.1225	489	16.0504	430	13.143
BMK_Unigene_001438	118	15.0421	35	5.72238	88	11.9393	549	55.1902	1177	105.871	1422	125.221	1188	110.992	436	45.2449	1391	131.542	371	47.0986	306	41.7183	256	33.9633	809	84.52	984	96.1275	698	82.8028	1438	126.744	1278	128.752	1338	127.254
BMK_Unigene_001439	323	19.3406	351	20.3521	249	14.8686	226	13.3861	177	10.421	190	10.6135	192	10.3788	227	13.2671	195	11.5416	223	12.7444	257	13.8726	283	15.9897	161	9.08213	208	11.5471	219	12.1654	248	13.3866	230	13.002	232	12.6981
BMK_Unigene_001440	0	0.641048	10	0.931143	3	0.439507	10	4.201	9	4.05767	27	5.04593	11	4.37656	24	3.08944	6	4.396	36	3.74751	22	2.05875	10	1.47442	65	6.11476	55	4.64324	8	3.6426	42	2.88942	27	3.36648	54	5.38356
BMK_Unigene_001441	1	0.0773993	0	0	3	0.231558	130	9.95306	112	8.52361	21	1.51633	13	0.908358	0	0	0	0	0	0	0	0	0	0	0	0	2	0.143518	1	0.0718044	0	0	0	0	4	0.282995
BMK_Unigene_001442	5	0.707038	34	4.65572	3	0.423055	7	0.979146	6	0.834243	12	1.58304	32	4.08507	20	2.76048	1	0.139778	0	0	0	0	0	0	0	0	0	0	6	0.787116	0	0	1	0.133502	0	0
BMK_Unigene_001443	430	12.4483	576	16.0354	392	11.2673	415	11.9156	154	4.55112	259	7.00005	326	8.48689	368	10.3265	127	3.75113	359	9.90552	358	9.27822	259	7.18879	319	8.66698	312	8.34275	456	12.2153	293	7.69715	205	5.78122	209	5.59739
BMK_Unigene_001444	725	14.3618	654	12.5454	625	12.3468	449	8.79821	388	7.55739	393	7.26274	744	13.3052	311	6.01331	421	8.24362	696	13.1591	769	13.7327	801	14.9724	486	9.06988	487	8.9442	890	16.356	489	8.73233	491	9.18267	488	8.83636
BMK_Unigene_001445	52	90.9891	41	55.8182	106	128.337	23	28.8796	15	29.9112	24	16.7609	20	25.8038	19	43.2435	19	22.67	28	34.3605	101	66.6262	101	106.213	39	38.1477	54	41.8323	60	42.5532	46	31.9628	53	30.2618	29	26.9357
BMK_Unigene_001446	2	0.524354	2	0.761641	0	0.915092	14	3.5011	5	2.44899	11	3.05732	1	1.00591	2	0.447831	4	2.07324	1	0.813249	7	0.827218	7	0.618472	7	1.54372	3	1.5192	3	0.790482	5	1.06355	3	1.2376	1	0.718948
BMK_Unigene_001447	10	3.69835	25	8.9533	48	17.7032	11	4.02418	11	4.00009	56	19.3212	0	0	28	10.1076	5	1.82786	0	0	2	0.666801	9	3.14078	0	0	0	0	17	5.83273	4	1.33358	4	1.39664	0	0
BMK_Unigene_001448	2	0.141042	0	0	0	0	64	4.46451	42	2.91229	28	1.84209	4	0.254656	0	0	0	0	0	0	0	0	0	0	0	0	4	0.261528	1	0.0654232	0	0	0	0	5	0.322307
BMK_Unigene_001449	9	0.731215	13	1.02278	1	0.0810224	19	1.52698	6	0.479317	39	2.956	1	0.0733465	112	8.88184	71	5.70198	0	0	5	0.36621	0	0	0	0	0	0	0	0	0	0	0	0	0	0
BMK_Unigene_001450	37	2.1001	30	1.6489	32	1.8113	41	2.30196	28	1.56266	47	2.4887	80	4.09926	81	4.48751	42	2.35642	44	2.38362	35	1.79087	24	1.28539	69	3.68962	31	1.63133	103	5.42363	20	1.02334	19	1.01814	58	3.00918
BMK_Unigene_001451	209	51.5225	197	52.2912	163	44.2084	387	33.4057	165	24.4786	918	44.2508	239	40.8671	136	26.7883	194	41.0139	315	66.8521	471	78.4302	454	80.0968	100	29.912	182	34.3431	230	45.3212	122	34.8452	143	41.171	288	48.1068
BMK_Unigene_001452	1116	76.5547	1983	116.101	279	28.5641	88	42.3995	248	76.0413	120	69.8932	178	19.1845	367	18.9349	170	37.8504	646	112.223	839	114.513	65	13.5956	98	26.4937	45	16.3895	45	8.83065	157	61.0567	175	47.3639	181	41.2826
BMK_Unigene_001453	49	1.98812	26	1.33695	28	1.23915	7	0.710164	9	0.434408	23	0.66976	26	1.04697	24	0.916368	17	0.736949	63	2.58274	36	1.49354	45	1.79781	19	0.676357	44	1.66404	36	1.51139	30	1.19481	29	1.35559	30	1.21152
BMK_Unigene_001454	1	18.4713	1	24.8318	2	19.2976	1	27.5745	10	18.4282	5	23.9227	3	18.0802	0	24.3032	0	16.6532	1	14.5945	6	21.9581	2	21.6431	0	16.4455	0	21.9555	1	20.7767	0	23.9704	0	24.2735	0	17.9974
BMK_Unigene_001455	3	0.330015	0	0	7	0.767914	18	1.95867	11	1.1898	48	4.92595	0	0	11	1.1811	2	0.217474	0	0	0	0	0	0	0	0	0	0	0	0	0	0	0	0	5	0.502764
BMK_Unigene_001456	4	0.348173	6	0.505733	0	0	0	0	14	1.19821	11	0.893232	1	0.07858	23	1.95409	28	2.40912	0	0	0	0	0	0	0	0	0	0	0	0	0	0	46	3.78015	50	3.97821
BMK_Unigene_001457	45	1.9652	42	1.57335	72	2.43816	46	1.71434	82	2.63219	66	2.00657	81	2.57038	84	1.72183	100	3.16619	44	1.0929	60	1.07411	55	1.57693	57	1.42864	87	1.75026	54	1.22021	66	1.49257	49	1.41707	75	2.33383
BMK_Unigene_001458	456	11.9957	399	10.1641	465	12.1987	208	5.41252	252	6.51821	204	5.00641	477	11.328	232	5.95702	393	10.2192	455	11.424	603	14.2999	584	14.4963	319	7.90577	249	6.07295	488	11.9095	287	6.80599	436	10.8283	459	11.0371
BMK_Unigene_001459	17	1.11874	4	0.254902	24	1.57504	0	0	16	1.0353	58	3.56077	44	2.61402	3	0.1927	22	1.43109	0	0	0	0	0	0	3	0.185992	0	0	4	0.244204	0	0	0	0	0	0
BMK_Unigene_001460	0	0	2	0.28573	7	1.02989	5	0.729689	4	0.580256	4	0.550538	4	0.532755	4	0.576014	1	0.145833	8	1.12649	17	2.26098	9	1.25291	8	1.11192	17	2.32531	28	3.83233	6	0.79798	3	0.417857	11	1.48343
BMK_Unigene_001461	3	1.2088	7	1.89089	0	1.66912	0	0.82781	4	1.09714	1	2.0819	0	1.09127	0	1.17988	0	1.65443	1	0.0887479	3	0.251473	3	0.26322	0	0	0	0	2	0.172527	3	0.335291	1	0.0877865	0	0
BMK_Unigene_001462	43	4.93616	2	0.222324	121	13.8519	0	0	0	0	0	0	0	0	0	0	0	0	1	0.109564	1	0.103485	0	0	0	0	0	0	0	0	0	0	0	0	0	0
BMK_Unigene_001463	30	0.857046	34	0.940582	36	1.02562	53	1.49774	41	1.15169	67	1.78564	65	1.67638	31	0.864423	47	1.32723	33	0.899794	81	2.08605	65	1.75219	29	0.780503	56	1.48324	23	0.609572	39	1.00438	52	1.4025	37	0.966199
BMK_Unigene_001464	2	0.726521	1	0.351765	3	1.44904	1	0.359331	1	0.35718	1	0.338887	0	0	0	0	0	0.718146	5	1.73354	7	2.29231	4	1.37108	0	0	0	0	0	0	0	0	0	0	0	0
BMK_Unigene_001465	7	10.0882	23	12.3483	13	8.68002	4	1.8257	21	2.28908	8	3.91324	4	3.93832	32	6.73516	9	3.27561	14	6.86611	24	10.3423	19	6.11526	8	3.31951	6	3.77236	12	4.28063	13	6.65522	5	5.50466	7	4.67781
BMK_Unigene_001466	3	0.323058	8	0.834226	14	1.50345	1	0.106521	13	1.37648	4	0.401842	6	0.583293	7	0.735765	4	0.425778	7	0.719454	8	0.776617	32	3.25158	8	0.811602	5	0.499195	12	1.19882	19	1.84443	8	0.813326	5	0.492165
BMK_Unigene_001467	43	0.646929	28	0.441368	33	0.557173	10	0.159983	11	0.159025	6	0.0822985	5	0.15928	11	0.186565	1	0.0436003	82	1.30507	99	1.37846	142	2.2614	29	0.401695	20	0.368052	25	0.341003	31	0.50366	35	0.624644	51	0.712298
BMK_Unigene_001468	44	1.0716	14	0.330173	34	0.825772	120	2.89092	120	2.87361	104	2.36292	142	3.12208	36	0.855782	105	2.52774	285	6.62475	273	5.99376	250	5.74519	348	7.98458	370	8.35452	266	6.01001	235	5.15937	256	5.88619	282	6.27784
BMK_Unigene_001469	5	0.245299	16	0.760117	2	0.0978494	0	0	0	0	0	0	0	0	0	0	0	0	27	1.26426	29	1.28257	4	0.18517	57	2.63448	32	1.45552	0	0	15	0.663387	34	1.57478	48	2.15253
BMK_Unigene_001470	88	16.4651	69	16.7627	53	15.1761	54	11.7291	23	11.742	28	11.7125	29	12.9751	29	11.6356	11	11.1148	37	14.5852	40	16.4626	42	15.9552	30	11.9474	30	12.4043	48	15.1769	49	14.1187	40	14.0281	49	15.9777
BMK_Unigene_001471	434	12.3943	530	14.6569	360	10.2526	194	5.48036	163	4.57707	170	4.52915	158	4.07347	172	4.79448	123	3.47217	361	9.86701	509	13.1298	440	11.8569	257	6.91446	317	8.39327	348	9.21987	309	7.95498	269	7.25269	276	7.2048
BMK_Unigene_001472	31	1.60161	28	1.40084	34	1.75176	6	0.306635	14	0.711198	55	2.6509	3	0.139924	29	1.46243	4	0.204277	7	0.345174	13	0.605474	0	0	1	0.048673	0	0	0	0	0	0	1	0.0487764	0	0
BMK_Unigene_001473	280	15.0239	223	11.712	360	18.7281	781	31.4285	521	25.3639	708	31.4254	341	14.9279	509	22.3885	295	16.4618	620	31.2263	567	26.8959	406	22.4238	662	29.7543	929	43.1232	556	30.0453	671	28.386	597	27.4312	581	30.1866
BMK_Unigene_001474	0	0	0	0	4	0.16359	142	5.76048	67	2.7017	13	0.497363	3	0.111069	0	0	0	0	0	0	0	0	0	0	0	0	0	0	2	0.0760918	0	0	3	0.116153	7	0.262406
BMK_Unigene_001475	22	3.17917	24	2.63078	49	6.11026	96	17.1534	13	1.07987	25	3.99043	16	1.25239	3	0.2821	7	1.14274	46	7.17201	18	1.51115	21	2.45443	8	0.980207	9	2.46519	42	6.59585	11	2.39695	11	1.30972	11	1.00389
BMK_Unigene_001476	16	1.39645	18	1.5909	15	1.22877	16	1.30009	18	1.45385	10	0.766327	27	2.00225	19	1.5234	10	0.811974	29	2.27364	43	3.33233	23	1.78275	7	0.541713	15	1.14238	28	2.13378	19	1.40696	18	1.39594	13	0.97612
BMK_Unigene_001477	23	2.39512	30	3.39202	8	1.43312	11	0.947686	10	1.00089	7	0.809977	7	0.675702	13	0.730567	8	0.68066	18	1.37159	20	1.70034	7	2.17528	3	0.197438	6	1.08254	15	2.22199	1	0.56677	3	0.593572	10	0.437865
BMK_Unigene_001478	79	1.7214	0	0	150	3.25947	0	0	9	0.192826	89	1.80917	58	1.14093	16	0.340295	319	6.87083	3	0.0623909	0	0	0	0	119	2.44284	0	0	11	0.222362	3	0.0589284	0	0	0	0
BMK_Unigene_001479	1238	26.9902	1403	29.6195	1149	24.9809	1042	22.4714	1002	21.4794	948	19.281	1433	28.2038	410	8.72471	932	20.0847	1210	25.1777	1134	22.2872	642	13.2071	1125	23.1064	965	19.5053	1234	24.9583	807	15.8602	849	17.4747	813	16.2016
BMK_Unigene_001480	16	0.639168	41	1.58604	27	1.11546	16	0.632254	19	0.746306	25	0.931691	25	0.901596	15	0.584882	20	0.78975	7	0.266894	3	0.108037	8	0.301558	7	0.263443	16	0.592592	10	0.370604	2	0.0720236	4	0.150859	5	0.182577
BMK_Unigene_001481	4	0.637299	2	0.308566	10	1.58886	5	0.788007	0	0	0	0	0	0	0	0	0	0	43	6.5388	22	3.15983	2	0.300676	0	0	0	0	1	0.147808	0	0	0	0	0	0
BMK_Unigene_001482	41	0.872677	60	1.23667	77	1.63442	45	1.28433	50	1.3185	49	1.80696	39	2.19054	70	4.90302	34	1.22029	78	1.58457	40	0.825079	52	1.04438	42	2.2258	63	1.93391	66	2.54726	62	2.53275	70	2.71281	67	1.88722
BMK_Unigene_001483	116	2.38099	103	2.04725	112	2.29256	24	0.48729	40	0.807287	27	0.517011	20	0.370601	26	0.5209	22	0.446362	86	1.68478	150	2.77555	133	2.57595	42	0.812162	74	1.40823	65	1.23773	32	0.592106	53	1.02705	48	0.900581
BMK_Unigene_001484	4378	114.338	3415	86.4527	4805	125.139	6047	156.328	7144	183.524	7700	187.665	9076	214.007	5618	143.3	8811	227.511	1961	48.9334	4132	97.3791	1598	39.3869	8064	198.441	8049	194.902	4843	117.31	7788	183.318	7868	193.958	9214	219.932
BMK_Unigene_001485	16	1.05343	14	0.960087	18	1.23591	4	0.30648	4	0.792078	0	0.346852	5	0.279707	2	0.362902	4	0.551268	39	3.43028	31	1.8993	27	2.22191	12	0.700537	14	1.09157	29	1.95456	4	0.335164	15	1.17004	7	0.509777
BMK_Unigene_001486	1	8.1504	11	17.1745	0	0.400674	4	2.27105	0	4.68422	2	6.31843	5	12.1769	10	15.9668	21	9.13443	13	19.5023	13	23.5429	0	0.324959	0	2.32516	0	1.17072	0	1.59745	22	19.2996	10	13.3304	7	13.4836
BMK_Unigene_001487	3	1.1903	20	7.68419	6	2.37404	3	1.17742	3	1.17037	6	2.22086	16	5.731	8	3.09817	3	1.17657	3	1.13606	57	20.3876	19	7.11333	4	1.49516	12	4.41424	12	4.41702	0	0	3	1.12375	2	0.725347
BMK_Unigene_001488	23	10.5727	20	9.34993	20	10.014	40	13.0372	31	10.823	35	11.5298	43	15.4285	25	9.09459	25	9.97366	24	13.7311	36	20.2809	31	20.7272	28	20.103	23	18.8885	45	25.305	3	3.30755	3	7.15582	8	7.59022
BMK_Unigene_001489	3008	75.0014	3228	77.9399	2371	58.9557	1617	39.8821	1738	42.6099	1719	39.9857	1992	44.8392	1561	37.9906	1503	37.0438	3472	82.6262	3748	84.246	4144	97.4984	1766	41.4836	1909	44.1305	2581	59.7027	2541	57.1145	2927	68.9017	2936	66.916
BMK_Unigene_001490	67	8.89589	26	7.11799	73	17.8677	145	21.5241	397	51.0446	562	80.6913	181	26.4682	132	19.0782	174	32.3248	494	96.1465	86	13.667	27	6.69954	216	35.1756	409	81.586	126	17.5131	63	16.4905	87	12.4204	128	20.4624
BMK_Unigene_001491	1434	35.9087	1322	32.0566	1325	33.0879	1048	25.959	1360	33.4856	1153	26.935	1293	29.2298	761	18.6002	824	20.3959	1466	35.0373	1453	32.8	1737	41.0427	1394	32.8857	1292	29.9954	1328	30.8506	1097	24.7632	1190	28.1328	1219	27.9021
BMK_Unigene_001492	5	1.31405	1	0.254493	3	0.786256	6	1.5598	9	2.32569	3	0.735526	0	0	3	0.769562	6	1.55868	6	1.505	2	0.473836	0	0	8	1.98073	13	3.16756	3	0.731435	1	0.236914	4	0.992467	3	0.720682
BMK_Unigene_001493	14	2.05972	11	3.80777	0	0	1	1.29656	2	0.460283	2	0.698736	9	1.09877	2	1.27937	4	0.647812	5	4.64661	21	4.72642	33	6.18401	9	3.43989	1	0.607611	46	11.2913	15	3.29155	17	3.53559	5	2.31064
BMK_Unigene_001494	925	13.5127	735	10.3974	1010	14.7138	765	11.0545	874	12.554	1218	16.5991	1337	17.6323	990	14.1162	2314	33.414	1450	20.2169	862	11.3518	514	7.08516	813	11.1888	965	13.0698	876	11.8719	1958	25.7848	1564	21.5701	1355	18.0935
BMK_Unigene_001495	10	1.64564	0	0.424951	3	0.984667	3	0.325568	6	0.755111	2	0.204697	1	0.495212	1	0.214169	4	0.650669	3	0.732974	3	0.593408	5	0.931693	1	0.31007	9	1.11887	12	1.42491	4	0.593397	13	1.65722	3	1.40396
BMK_Unigene_001496	33	4.6231	39	3.21236	69	5.84215	28	3.42109	33	4.58041	31	3.81906	45	4.90636	29	3.37575	60	4.08143	40	2.79567	52	2.83146	67	4.32904	41	3.05875	54	3.46824	38	3.2085	26	2.13151	40	3.26516	45	2.83875
BMK_Unigene_001497	56	3.5837	95	6.45354	36	3.07225	93	14.3974	200	18.0204	82	12.4052	288	24.2928	223	22.6753	303	42.9127	58	3.84046	100	6.74469	244	16.4332	328	21.7675	111	7.37376	505	53.457	255	16.0679	266	19.113	253	20.2006
BMK_Unigene_001498	31	3.01996	16	1.50936	22	2.13729	6	0.578185	8	0.766297	9	0.817933	2	0.175892	0	0	20	1.9259	22	2.04554	21	1.84423	15	1.37885	61	5.59838	25	2.25798	27	2.44015	60	5.26914	19	1.74746	17	1.5138
BMK_Unigene_001499	52	5.5923	85	8.85199	59	6.32764	0	0	3	0.317232	0	0	30	2.91263	70	7.34797	12	1.27565	1	0.102644	1	0.0969493	0	0	0	0	0	0	0	0	0	0	1	0.101532	0	0
BMK_Unigene_001500	83	6.09034	94	7.24653	90	6.97814	78	4.96697	28	2.26157	25	1.17865	28	1.78398	35	2.3399	31	2.65782	60	4.01951	78	5.89919	84	6.35818	48	2.77727	45	3.3639	38	2.07371	21	1.40176	18	1.10104	16	0.977191
BMK_Unigene_001501	179	4.57626	194	4.8028	213	5.4305	133	3.36346	224	5.63086	219	5.22323	118	2.72343	101	2.52035	152	3.84119	477	11.6392	459	10.5786	320	7.71959	150	3.61279	258	6.11531	199	4.71982	278	6.40697	361	8.71327	405	9.46444
BMK_Unigene_001502	55	13.6779	81	15.6679	49	14.8601	20	13.2549	33	8.11855	12	9.20701	24	9.18568	14	11.3426	14	6.12806	23	10.3747	24	12.4056	32	9.83718	8	12.1525	8	9.15003	28	10.2906	6	7.8943	9	9.36995	20	8.28425
BMK_Unigene_001503	0	0	1	0.0856571	0	0	0	0	6	0.521853	12	0.990254	3	0.239567	13	1.12242	6	0.52462	0	0	4	0.318968	0	0	6	0.500005	10	0.820106	0	0	3	0.239221	11	0.918623	10	0.808557
BMK_Unigene_001504	1345	35.2798	1238	31.4455	1297	33.927	1333	34.5868	1250	32.239	1551	37.9535	1563	37.0117	972	24.8858	808	20.9498	1733	43.3858	1287	30.4326	1136	28.1169	1802	44.5299	1961	47.6894	1788	43.5096	759	17.9471	1019	25.2344	1204	28.8677
BMK_Unigene_001505	813	17.0738	1028	20.2253	652	14.7658	1599	36.0333	3358	63.4156	3269	58.2654	1354	23.4064	794	15.8987	1677	31.6004	2410	42.4681	1813	28.8766	1615	26.6879	3257	57.7774	2403	43.8485	1623	29.3878	2228	43.1371	2534	47.3054	2641	46.1949
BMK_Unigene_001506	691	17.7771	681	16.9655	702	18.036	789	20.0788	577	14.5958	694	16.6563	903	21.1117	418	10.4964	474	12.0539	1030	25.291	829	19.2495	708	17.1871	877	21.2558	888	21.2044	1163	27.7573	458	10.6218	613	14.8888	634	14.9092
BMK_Unigene_001507	1	0.0326152	12	0.378997	0	0	0	0	0	0	0	0	0	0	0	0	0	0	32	0.996129	27	0.793855	8	0.246204	72	2.21231	49	1.48169	0	0	54	1.58768	79	2.43255	102	3.0409
BMK_Unigene_001508	622	15.5184	577	13.9401	554	13.7838	763	18.8303	807	19.797	1168	27.1854	802	18.0638	461	11.2264	531	13.0953	863	20.5501	633	14.237	647	15.2317	622	14.6198	664	15.3591	876	20.2757	499	11.223	564	13.2847	649	14.8007
BMK_Unigene_001509	29	1.2628	10	0.421669	31	1.34617	14	0.603033	25	1.0704	42	1.70617	28	1.10071	6	0.255017	47	2.02301	0	0	0	0	0	0	6	0.24614	0	0	16	0.646355	0	0	0	0	0	0
BMK_Unigene_001510	24	13.9064	79	19.2872	28	14.4944	18	9.85104	105	53.2829	99	30.6337	141	54.9147	64	33.3649	61	59.2411	114	25.946	94	17.8744	63	16.847	93	22.9903	193	33.1892	43	13.2341	117	21.5136	135	23.5474	225	39.8566
BMK_Unigene_001511	952	23.2756	884	20.9291	1014	24.7232	471	11.391	559	13.4383	432	9.85337	598	13.199	466	11.1207	370	8.94192	984	22.9618	1030	22.7017	1228	28.3301	733	16.8835	507	11.4925	795	18.0321	391	8.61769	597	13.7802	590	13.1856
BMK_Unigene_001512	20	1.38328	2	1.6307	7	0.899653	5	0.475935	30	2.60197	17	1.96375	4	1.35737	2	0.17611	6	0.891738	6	1.32025	1	0.867479	4	0.397251	7	1.35984	6	0.780639	3	1.50647	4	0.379515	10	0.851703	5	0.384823
BMK_Unigene_001513	1973	50.5519	1788	44.3621	1692	43.2328	1151	29.1717	1714	43.1807	1247	29.8067	1346	31.1338	732	18.3064	937	23.7309	1992	48.7131	2668	61.6245	1746	42.2124	1480	35.7245	889	21.118	1205	28.6425	811	18.7318	844	20.4159	824	19.2983
BMK_Unigene_001514	159	11.4643	175	11.9504	105	8.37279	7	0.466952	46	2.95071	4	0.15728	55	3.25708	33	2.5342	18	1.66649	20	0.901098	26	0.972693	5	0.159083	4	0.190596	5	0.21883	9	0.469217	8	0.303961	18	0.700336	7	0.462319
BMK_Unigene_001515	0	0	0	0	0	0	0	0	0	0	16	0.593093	0	0	0	0	0	0	2	0.0758477	5	0.179099	0	0	0	0	0	0	0	0	0	0	147	5.51442	275	9.98806
BMK_Unigene_001516	226	5.82707	121	3.02108	326	8.38227	137	3.49413	391	9.91258	752	18.0882	467	10.8701	41	1.03183	461	11.7492	5	0.123043	0	0	4	0.0973167	74	1.79749	1	0.0239047	184	4.40123	0	0	2	0.0486841	3	0.0707041
BMK_Unigene_001517	4	0.479845	10	0.774434	23	1.83434	6	0.474655	8	0.786354	2	0.149216	17	1.22737	10	0.780606	20	1.58105	9	0.686971	11	1.22562	9	0.67917	8	0.602745	5	0.667319	18	1.63225	5	0.504658	18	1.35906	10	0.731024
BMK_Unigene_001518	3109	72.6859	2179	49.3312	3389	79.0139	1062	24.5601	1353	31.1025	1332	29.0516	3296	69.5654	3608	82.3337	2180	50.3791	3448	76.9383	3967	83.6083	4226	93.2277	2961	65.2171	4317	93.5734	7262	157.507	7221	152.187	7077	156.205	6662	142.369
BMK_Unigene_001519	1028	26.4138	1175	29.2354	961	24.6242	427	10.8528	365	9.22143	514	12.3207	550	12.7578	458	11.4864	384	9.75288	714	17.5098	1088	25.2013	1280	31.0337	515	12.4663	499	11.8872	752	17.9254	649	15.0325	640	15.525	590	13.8571
BMK_Unigene_001520	0	0	2	0.335369	0	0	7	1.19904	9	1.53239	6	0.969274	8	1.25062	25	4.22552	23	3.93687	0	0	0	0	0	0	0	0	0	0	0	0	2	0.312204	0	0	0	0
BMK_Unigene_001521	19	5.64705	26	7.48301	2	0.59279	13	3.82198	8	2.3379	12	3.32725	6	1.60989	2	0.580203	5	1.46894	3	0.851011	27	7.23418	13	3.64584	5	1.40001	1	0.275555	5	1.37865	18	4.8227	5	1.40299	4	1.0867
BMK_Unigene_001522	1	9.77675	3	11.9018	1	9.97268	6	9.5052	6	14.9415	5	7.86991	0	7.41397	2	6.48911	0	7.51035	101	24.5812	74	15.0586	75	14.7605	62	9.42114	32	7.30326	22	13.0608	53	10.8783	72	13.5024	40	11.1326
BMK_Unigene_001523	7	0.407214	15	0.844988	14	0.812185	11	0.632985	26	1.48719	37	2.008	18	0.945309	8	0.454251	56	3.22016	25	1.38807	16	0.839078	8	0.439137	12	0.657657	20	1.07869	9	0.485715	18	0.943945	28	1.53779	14	0.744448
BMK_Unigene_001524	148	6.53163	160	6.83777	180	7.922	69	3.01221	216	9.37307	67	2.75849	130	5.17941	138	5.94457	202	8.81203	0	0	0	0	1	0.0416434	0	0	0	0	3	0.122827	0	0	0	0	0	0
BMK_Unigene_001525	900	34.374	584	21.599	1173	44.7154	5014	189.43	3359	126.144	5895	210.043	4634	159.779	2235	83.3195	3149	118.884	1953	71.1927	591	20.3485	425	15.3166	3585	128.994	4711	166.888	3709	131.419	3427	118.095	3121	112.537	2643	92.2712
BMK_Unigene_001526	314	23.2257	179	12.8211	417	30.7593	1182	86.4833	1078	78.4017	1868	128.9	1903	127.073	649	46.856	1114	81.4495	974	68.7612	303	20.2041	243	16.9602	1377	95.9547	2047	140.377	1564	107.322	1074	71.6131	1060	74.0219	1142	77.2123
BMK_Unigene_001527	23	9.70807	36	10.2386	18	7.73229	11	3.80319	2	3.49689	14	3.64659	5	3.84697	8	4.81607	8	4.18051	42	10.2749	73	15.5393	61	14.3605	28	7.39521	9	3.77255	23	7.4904	19	7.10518	17	7.22943	33	7.93673
BMK_Unigene_001528	27	7.30904	26	6.06664	34	7.05752	56	7.51688	25	4.27779	23	3.84224	49	5.55102	13	4.473	23	3.72707	24	6.09016	27	4.75871	26	6.18521	44	8.08808	30	6.61509	56	8.5566	23	5.5953	37	7.55761	11	5.56751
BMK_Unigene_001529	217	80.4303	218	108.807	217	61.3623	383	67.041	473	101.106	317	72.9858	157	54.4962	180	58.0842	81	37.8021	174	67.403	212	89.9452	283	95.7328	358	74.9004	276	72.248	228	70.6389	130	43.8123	142	54.0442	185	59.0976
BMK_Unigene_001530	10	3.08429	1	3.94243	7	3.81399	3	0.915277	0	1.21306	2	1.38112	1	0.946696	0	3.37175	1	0.426823	1	1.413	8	2.66922	7	4.30727	0	1.22039	5	1.31539	4	1.60235	0	1.27898	0	1.16474	1	1.40964
BMK_Unigene_001531	0	0	3	0.641734	0	0	0	0	1	0.217204	0	0	0	0	0	0	0	0	40	8.43345	0	0	0	0	0	0	0	0	0	0	0	0	0	0	0	0
BMK_Unigene_001532	0	1.44406	0	1.56616	0	1.55529	0	0.399962	0	1.07911	0	0.107773	25	2.13799	0	0.732942	0	0.570964	73	4.41042	69	3.69709	66	4.08782	14	0.925097	18	1.39238	29	1.60761	17	0.937274	20	1.14519	24	1.26718
BMK_Unigene_001533	2	0.930201	9	2.04173	1	0.927639	0	1.53356	2	1.76828	9	1.56202	0	1.11968	4	1.75536	5	1.59376	6	1.18375	4	1.3976	11	2.34062	8	1.46056	3	1.26488	9	1.4958	8	1.7889	4	1.05384	9	1.64386
BMK_Unigene_001534	4	1.47711	2	1.66877	8	3.1916	2	0.487045	10	2.42065	0	0.91867	1	1.11124	1	0.720885	0	0.243348	4	1.17484	2	1.33159	7	2.7876	0	0.46386	7	2.73895	1	0.22839	1	1.99735	3	1.39454	0	0.675097
BMK_Unigene_001535	0	0	0	0.369847	0	0.380881	0	1.88901	0	0	0	1.06892	0	2.06878	0	0.372794	0	3.7753	0	0	0	0	0	0.36039	0	0	0	0.354102	0	0	0	3.7873	0	0.360581	0	0.698231
BMK_Unigene_001536	496	12.921	203	5.03861	725	18.3971	696	17.3618	1061	26.4866	1382	32.5855	4141	93.6323	2727	66.7286	7041	175.29	99	2.51873	325	7.49608	472	11.2995	768	18.013	874	20.4274	339	7.99135	3445	78.5503	2298	54.3417	2290	52.3862
BMK_Unigene_001537	7	8.23827	6	11.0719	10	9.41058	36	9.92715	16	8.05127	13	9.36235	13	10.3671	9	8.47975	9	8.09395	12	10.8174	15	7.78674	2	6.64289	29	8.41975	34	12.1281	13	7.967	17	11.6124	15	8.24909	17	8.16934
BMK_Unigene_001538	435	11.0657	433	10.6663	341	8.65061	342	8.60583	374	9.35471	288	6.8347	361	8.29037	353	8.76489	283	7.11608	371	9.00762	441	10.1131	418	10.0335	366	8.77132	370	8.72635	387	9.13304	370	8.4848	349	8.38168	349	8.11517
BMK_Unigene_001539	12	0.855849	18	1.24315	31	2.20486	23	1.62263	23	1.61292	17	1.1311	1	0.0643862	1	0.0696142	0	0	0	0	1	0.0642945	0	0	1	0.0671908	0	0	1	0.0661653	1	0.0642933	0	0	2	0.130385
BMK_Unigene_001540	1	0.173901	0	0	0	0	6	1.03212	47	8.03654	11	1.78456	2	0.313986	0	0	0	0	0	0	0	0	0	0	0	0	0	0	3	0.483992	0	0	0	0	0	0
BMK_Unigene_001541	1	0.252784	5	0.897545	8	0.672236	0	0	3	0.331404	0	0	3	0.532481	9	1.15143	1	0.749611	3	1.12591	10	1.36729	5	1.51067	1	0.793822	4	2.26552	0	0.234512	7	2.05089	3	0.636407	0	0.154043
BMK_Unigene_001542	8	0.410206	17	0.844104	0	0	0	0	0	0	0	0	0	0	0	0	0	0	35	1.71288	30	1.38673	3	0.145151	70	3.38146	33	1.5688	0	0	58	2.68096	64	3.09819	68	3.18716
BMK_Unigene_001543	0	0.409692	0	0.595092	0	0.408564	0	0.607891	0	0.100709	0	0	0	0	3	0.299917	1	0.303727	29	4.008	16	2.49298	18	2.3195	29	3.18424	17	2.65887	29	3.99081	34	3.60091	22	2.41743	27	2.80867
BMK_Unigene_001544	51	13.4513	50	13.4514	37	13.057	54	11.4533	21	12.5696	47	10.0268	33	11.8053	24	7.80453	27	10.0768	53	12.8694	52	12.8748	41	13.2611	35	11.8439	20	11.988	24	13.0077	24	8.08881	33	10.9312	18	10.1073
BMK_Unigene_001545	70	5.94118	180	14.7939	0	0	0	0	0	0	0	0	0	0	0	0	0	0	0	0	4	0.30605	0	0	3	0.239878	7	0.550825	0	0	6	0.459066	7	0.560904	18	1.39646
BMK_Unigene_001546	0	0.081327	5	0.945041	0	1.05434	0	0.683802	0	0.159931	19	1.25186	159	8.81034	31	2.46081	529	36.0547	0	0.388106	2	0.916437	4	1.26621	9	1.11096	7	1.31951	0	0.829931	45	3.62902	78	5.29785	48	5.31524
BMK_Unigene_001547	97	4.0699	101	4.10363	78	3.26369	55	2.28271	36	1.48519	33	1.2917	85	3.21964	65	2.66199	19	0.788007	77	3.08353	113	4.27413	143	5.66153	74	2.92508	53	2.06172	72	2.80258	80	3.02588	74	2.93129	99	3.7969
BMK_Unigene_001548	712	19.1303	560	14.5702	642	17.202	460	12.2258	630	16.6437	629	15.7663	610	14.7961	467	12.2473	508	13.4918	696	17.8483	767	18.5778	751	19.04	472	11.9475	583	14.5228	650	16.202	580	14.0482	687	17.4267	679	16.6761
BMK_Unigene_001549	1356	37.865	1095	29.6092	1323	36.8696	565	15.6064	669	18.3685	651	16.9588	763	19.2344	654	17.8253	383	10.5716	1489	39.6843	1301	32.7501	1559	41.0781	790	20.7826	875	22.6531	961	24.8952	774	19.4836	1123	29.6056	1121	28.6131
BMK_Unigene_001550	0	0	0	0	0	0	413	16.0687	0	0	0	0	0	0	0	0	0	0	0	0	0	0	7	0.2598	0	0	0	0	0	0	0	0	0	0	0	0
BMK_Unigene_001551	4	0.923544	1	0.22358	3	0.690751	15	3.42583	5	1.1351	6	1.29237	0	0	13	2.9297	15	3.42337	2	0.440731	3	0.624419	4	0.871452	2	0.435032	11	2.35468	1	0.214196	6	1.24882	13	2.83372	6	1.26628
BMK_Unigene_001552	90	38.4277	38	24.0687	166	60.1304	698	116.334	1131	228.371	920	199.834	2113	431.306	300	83.7943	920	231.714	1092	300.16	179	35.9283	90	27.4927	699	192.111	609	143.741	343	132.625	611	114.185	729	166.892	858	206.781
BMK_Unigene_001553	0	0	0	0	0	0	0	0	0	0	7	0.554254	101	7.73878	0	0	50	4.27867	0	0	0	0	0	0	0	0	0	0	0	0	0	0	18	1.44232	10	0.775812
BMK_Unigene_001554	3	0.394848	0	0	0	0	99	12.889	108	13.9766	34	4.17469	14	1.66347	0	0	0	0	0	0	0	0	2	0.248385	0	0	0	0	7	0.854716	0	0	2	0.248516	3	0.360921
BMK_Unigene_001555	23	2.96635	24	2.02613	6	2.69406	4	0.838362	7	1.3021	4	1.40837	9	1.55416	3	0.801398	4	1.36136	12	1.89589	15	2.17272	22	3.09894	2	1.87137	12	2.35731	22	2.16223	9	1.52804	13	2.22541	8	2.15465
BMK_Unigene_001556	154	6.19936	185	7.48818	66	2.76576	91	3.61483	92	3.36861	135	4.93111	133	4.35945	105	3.91724	99	3.41872	163	6.04145	216	7.32403	158	5.91126	146	5.28707	112	4.08383	139	4.54045	113	4.20609	79	2.89559	94	3.34036
BMK_Unigene_001557	1265	159.984	1461	178.412	1522	189.442	674	85.1565	470	58.4698	446	52.806	674	76.9312	1015	123.856	407	51.6475	561	69.1042	1343	152.746	1118	132.178	638	76.6491	805	94.3473	588	68.9008	900	103.511	733	86.9126	590	68.4564
BMK_Unigene_001558	8	5.15539	11	3.7533	34	6.64227	15	5.50908	80	14.6153	64	15.622	60	12.4337	65	11.4965	81	14.4324	97	14.6896	26	3.12095	15	4.403	68	8.86288	24	6.17526	8	2.58337	44	9.22698	44	9.55672	84	9.97518
BMK_Unigene_001559	35	4.36907	22	2.27019	26	2.763	11	1.15951	6	0.628673	24	2.38591	3	0.288605	58	6.4488	27	3.0547	8	0.813657	6	0.576387	2	0.201104	8	0.803136	39	3.85311	7	0.692019	42	4.03464	30	3.01816	32	3.31182
BMK_Unigene_001560	113	2.29406	91	1.78897	96	1.94357	47	0.943846	56	1.11785	53	1.00378	36	0.659791	61	1.20876	17	0.341146	80	1.55011	89	1.62883	122	2.33708	42	0.803286	62	1.16697	71	1.33721	39	0.713742	48	0.919992	53	0.983524
BMK_Unigene_001561	0	0	0	0	1	0.196406	27	5.26009	44	8.52067	8	1.46987	0	0	0	0	0	0	0	0	0	0	0	0	0	0	4	0.730388	0	0	0	0	0	0	0	0
BMK_Unigene_001562	3	0.221001	2	0.107004	1	0.0734642	1	1.38453	8	0.83299	8	1.03086	4	1.5296	1	1.33023	2	2.22095	0	0.0351552	2	0.265639	0	0.243292	0	0.173503	1	0.204897	1	0.580907	0	0.365246	0	0.625939	0	0.202012
BMK_Unigene_001563	0	0	0	0	0	0	9	0.587759	0	0	4	0.246364	0	0	0	0	0	0	48	3.0246	83	4.93987	68	4.23619	70	4.35384	54	3.30533	31	1.8987	41	2.44013	19	1.18427	35	2.11218
BMK_Unigene_001564	16	1.2125	17	1.01402	24	1.42901	14	0.763245	15	0.812867	18	0.925484	13	0.646814	17	0.914514	23	1.253	12	0.631229	20	0.993682	38	2.34023	24	1.34998	26	1.32854	40	2.14745	8	0.397465	32	1.66504	19	0.957184
BMK_Unigene_001565	1143	70.8813	927	55.7273	985	60.915	1038	63.6736	774	47.1949	881	50.968	786	44.0032	708	42.8549	572	35.0627	895	52.973	842	47.0712	906	53.0151	977	57.0787	1022	58.8169	964	55.4596	1063	59.4249	1120	65.5721	1119	63.4304
BMK_Unigene_001566	110	6.21334	143	7.82173	148	8.33674	9	0.502865	4	0.222157	22	1.15929	18	0.917871	94	5.18253	27	1.50751	222	11.9683	269	13.8503	257	13.6978	126	6.70497	68	3.56108	86	4.50656	120	6.11031	148	7.89241	143	7.3833
BMK_Unigene_001567	4	0.0869044	3	0.0631158	1	0.0216663	0	0.0429822	0	0	0	0	4	0.0784547	0	0.0424125	2	0.0429513	48	1.18196	41	0.920529	76	1.59905	44	0.982465	69	1.53086	175	3.60786	21	0.489634	36	0.799949	43	1.01282
BMK_Unigene_001568	39	1.36281	56	1.89493	40	1.3939	3	0.103698	6	0.206153	5	0.162996	2	0.0630924	7	0.238754	6	0.207246	166	5.53636	148	4.66219	345	11.3756	135	4.44425	513	16.6199	285	9.2391	590	18.5854	450	14.8456	575	18.3662
BMK_Unigene_001569	4	0.48008	3	0.348666	0	0	0	0	0	0	21	2.35131	0	0	0	0	45	5.33864	0	0	0	0	0	0	0	0	0	0	0	0	0	0	5	0.566551	6	0.658244
BMK_Unigene_001570	2	0.171529	2	0.166101	14	1.1974	6	0.509021	3	0.252987	1	0.08001	15	1.16138	16	1.3394	7	0.593431	16	1.30971	11	0.850469	8	0.647417	6	0.484789	17	1.35175	10	0.79565	6	0.463883	7	0.566789	4	0.313581
BMK_Unigene_001571	6	1.05011	5	0.8474	3	0.52361	4	0.692501	0	0	0	0	0	0	0	0	0	0	32	5.3454	12	1.89331	1	0.165147	0	0	2	0.32453	0	0	0	0	0	0	0	0
BMK_Unigene_001572	2	0.100348	9	0.437277	6	0.300216	0	0	0	0	0	0	0	0	1	0.0489735	0	0	32	1.53241	26	1.17601	3	0.142032	91	4.30145	45	2.09331	0	0	95	4.29688	157	7.43695	193	8.85154
BMK_Unigene_001573	374	11.9566	510	16.0516	324	10.2977	13	0.388269	16	0.623448	53	1.83089	11	0.35435	14	0.471535	78	2.41748	916	27.2903	1664	48.0958	477	14.5586	146	4.15297	12	0.335919	143	4.03357	30	1.00708	17	0.484593	15	0.469184
BMK_Unigene_001574	8	2.21651	12	3.21955	13	3.5919	15	4.11099	3	0.817276	5	1.55084	9	2.25112	9	2.4339	4	1.09548	3	0.793316	16	3.99628	16	4.18297	11	3.39325	3	0.770621	8	2.05628	16	3.99621	3	0.784722	7	1.7728
BMK_Unigene_001575	1339	29.5628	1075	22.983	1340	29.5034	838	18.3014	803	17.432	638	13.1408	353	7.03584	1010	21.7654	304	6.63441	506	10.6625	757	15.0667	568	11.8331	906	18.8446	631	12.9162	1094	22.4076	596	11.8621	531	11.0681	493	9.94932
BMK_Unigene_001576	84	25.7194	87	37.9289	29	20.6018	28	10.5948	65	23.3121	60	31.0107	19	9.79441	21	9.8792	32	15.5553	121	59.7807	129	35.3721	137	44.7107	67	12.8008	49	15.5862	56	19.1332	89	22.3728	100	30.8919	117	40.1435
BMK_Unigene_001577	4	7.443	1	4.04914	2	11.8982	25	9.12728	13	6.98949	16	8.16588	16	5.00803	25	11.047	16	5.62123	13	13.5426	5	5.7548	6	5.44494	7	4.67467	10	8.3738	14	11.0169	15	6.53371	8	6.0005	2	4.00054
BMK_Unigene_001578	19	42.4473	47	72.0196	31	27.785	9	20.7707	15	30.9473	50	83.706	33	41.4591	21	27.3272	14	23.434	130	90.896	49	39.731	11	17.9813	46	71.7255	48	25.036	28	35.2316	7	18.3183	14	26.0909	93	37.8094
BMK_Unigene_001579	201	37.5648	283	34.602	171	35.1669	220	35.3883	265	37.1873	221	32.4077	304	35.6304	134	29.6516	185	28.8631	268	34.2401	236	29.7415	273	31.7339	208	33.1819	232	34.1823	252	38.8284	164	25.644	211	28.4925	190	30.5723
BMK_Unigene_001580	8	0.598781	1	0.0724791	6	0.447849	0	0	0	0	0	0	14	0.945982	0	0	0	0	277	19.7881	266	17.9481	262	18.504	30	2.1154	107	7.42511	63	4.37455	91	6.14001	68	4.8051	170	11.6308
BMK_Unigene_001581	500	9.15065	571	10.1194	351	6.40607	266	4.81549	128	2.30335	168	2.86832	234	3.86611	226	4.03713	193	3.49143	434	7.58085	643	10.6084	549	9.4807	279	4.81039	339	5.75205	344	5.84057	265	4.37197	262	4.52688	305	5.10228
BMK_Unigene_001582	3	0.224337	4	0.289651	5	0.372866	14	1.18352	10	0.808801	6	0.627856	4	0.270033	2	0.14598	1	0.221751	6	1.35606	9	0.876358	6	0.56449	4	0.915836	20	2.21856	13	1.17935	0	0	6	0.49419	2	0.136708
BMK_Unigene_001583	23	3.98278	13	2.1799	34	5.87138	56	9.59231	65	11.0673	47	7.59265	111	17.3524	85	14.3668	181	30.9815	25	4.13185	12	1.87326	20	3.26794	60	9.78822	59	9.47222	85	13.655	78	12.176	100	16.3484	52	8.23084
BMK_Unigene_001584	409	11.1467	448	11.8233	452	12.2847	1016	27.3902	1141	30.5758	1254	31.8829	1127	27.7284	963	25.6172	1699	45.7701	530	13.7863	415	10.196	311	7.9978	807	20.7201	964	24.358	661	16.7125	1270	31.2017	1189	30.593	1264	31.4886
BMK_Unigene_001585	3	0.816429	3	0.439219	0	0.180929	0	0	0	0	0	0	0	0	0	0	0	0	60	11.775	53	8.01419	0	0.171195	0	0	0	0	0	0	0	0	0	0	0	0
BMK_Unigene_001586	0	0.607434	3	0.196071	1	2.9615	24	9.88086	67	26.9433	46	12.7817	47	21.021	42	19.1045	123	36.8265	23	6.82824	5	1.70362	18	3.88483	152	39.1044	97	27.2199	39	10.6444	89	25.1888	114	28.5463	107	30.9701
BMK_Unigene_001587	860	23.2597	728	19.0666	901	24.3015	295	7.89232	208	5.53144	209	5.27338	316	7.71561	372	9.82044	206	5.50729	685	17.6825	900	21.9435	1076	27.4603	583	14.8549	560	14.0422	670	16.8111	368	8.9723	452	11.5415	516	12.7567
BMK_Unigene_001588	2092	57.2628	2244	59.4797	1606	43.8388	1463	39.6125	1803	48.5261	1424	36.3628	1484	36.6709	1320	35.2669	1150	31.1153	1719	44.909	2108	52.0163	2453	63.357	1388	35.7927	1313	33.3209	2000	50.7873	1342	33.1141	1530	39.5383	1718	42.9849
BMK_Unigene_001589	4	0.281597	1	0.136343	6	0.561644	0	0.348189	0	0	28	1.83892	10	0.762652	8	0.549719	5	0.347939	61	5.64409	23	2.22123	8	0.531428	38	2.98452	75	7.17963	0	0	20	1.39618	14	1.66159	5	0.707853
BMK_Unigene_001590	0	0	0	0	13	0.529806	478	19.323	440	17.6804	64	2.43999	18	0.664079	0	0	5	0.201979	0	0	0	0	0	0	0	0	3	0.113667	0	0	0	0	1	0.0385822	0	0
BMK_Unigene_001591	62	8.19981	17	2.17719	199	26.2463	41	5.3638	17	2.2107	0	0	2	0.238792	41	5.29271	7	0.915113	0	0	0	0	23	2.87029	0	0	0	0	0	0	0	0	0	0	0	0
BMK_Unigene_001592	3	0.789024	5	1.25844	7	0.925708	5	0.367289	10	0.912725	2	0.476289	4	0.502805	4	1.44968	3	0.275269	5	0.310088	8	0.962336	7	1.66422	2	0.918237	6	0.430311	23	1.59315	18	2.25936	6	2.27856	19	1.23033
BMK_Unigene_001593	350	9.79013	364	9.85954	312	8.70317	422	11.6764	297	8.16856	329	8.58525	288	7.2726	152	4.14998	216	5.97226	359	9.58431	362	9.12823	314	8.28774	429	11.305	502	13.0186	369	9.5755	206	5.19442	201	5.30802	217	5.54833
BMK_Unigene_001594	32	1.1892	9	0.373483	15	0.544886	6	0.190758	11	0.442436	4	0.119936	20	0.725389	5	0.282344	22	1.11195	1	0.644199	10	1.7964	13	0.394261	2	0.0605589	0	0	22	0.924337	18	0.579474	14	0.728251	18	0.85199
BMK_Unigene_001595	699	19.762	585	16.0156	719	20.2714	488	13.6474	348	9.67387	273	7.20032	457	11.6639	386	10.6518	346	9.66926	364	9.822	610	15.5468	495	13.2052	236	6.28577	244	6.39563	518	13.5862	436	11.1119	330	8.8081	312	8.06286
BMK_Unigene_001596	79	27.3049	97	27.7734	100	27.1575	104	25.505	75	26.4917	65	21.2499	62	22.4923	61	25.4498	71	16.8957	80	22.8118	127	26.6716	135	26.4482	85	31.0459	98	26.1881	95	23.9537	54	20.0768	24	20.0689	68	17.8419
BMK_Unigene_001597	3	1.18972	11	2.76497	4	0.949154	9	3.53055	18	5.49807	13	4.55056	12	2.47029	5	1.50963	1	1.5288	14	3.40652	14	3.64654	7	1.23487	23	4.25914	37	5.51512	28	5.29785	9	1.07249	4	0.898565	0	0.326248
BMK_Unigene_001598	179	4.7378	163	4.17778	244	6.44044	1267	33.1724	1314	34.1969	1374	33.9271	1162	27.7656	384	9.92057	887	23.2066	571	14.4247	307	7.3252	259	6.46858	1185	29.5485	1259	30.8951	692	16.992	355	8.47035	535	13.3688	525	12.7018
BMK_Unigene_001599	8	1.10451	12	1.60433	18	2.4783	11	1.50227	6	0.814514	7	0.9016	9	1.12176	3	0.40428	7	0.955304	0	0	0	0	0	0	0	0	0	0	0	0	0	0	0	0	0	0
BMK_Unigene_001600	131	6.47346	120	5.74224	90	4.43517	70	3.42168	65	3.15825	68	3.13481	100	4.4611	81	3.9069	43	2.10038	129	6.08417	180	8.01854	97	4.52296	66	3.07258	89	4.07752	148	6.78487	48	2.13824	54	2.51927	46	2.07781
BMK_Unigene_001601	1	1.07075	4	0.414745	2	1.28136	1	0.0706109	1	0.0701881	1	0.332968	2	0.128885	0	0.069675	1	0.352801	6	0.749435	5	0.836559	10	1.34714	0	0.672495	6	0.794177	8	0.728454	2	0.450446	1	0.26957	4	0.391497
BMK_Unigene_001602	60	39.5758	77	33.6966	65	33.4505	69	35.9251	117	42.8995	77	38.7889	110	36.7735	36	21.8583	144	46.0609	164	56.3593	112	41.3983	154	52.668	105	31.8279	103	38.6384	73	35.327	82	38.6783	119	47.4559	115	44.4691
BMK_Unigene_001603	324	4.1312	405	4.85114	203	2.46242	148	1.83188	87	1.12056	125	1.47294	71	0.760908	175	2.38696	28	0.328564	18	0.883766	17	0.973859	11	0.87373	6	0.279596	7	0.40723	1	0.17621	21	0.684899	5	0.369851	0	0.4449
BMK_Unigene_001604	1	1.63211	1	0.61979	11	1.62762	0	0.443184	0	1.76212	6	2.08985	0	0.635593	0	0	2	1.29697	0	0	0	0	0	0	1	0.271342	0	0	1	0.920356	0	0	0	0	0	0
BMK_Unigene_001605	48	6.74501	36	4.50074	45	6.44381	7	0.728879	23	1.56049	0	0.634532	25	1.73977	50	5.25583	7	1.62479	15	1.78524	28	3.93445	20	3.31599	8	1.76215	10	1.36631	26	3.2076	4	1.63507	19	2.46155	24	2.27966
BMK_Unigene_001606	68	92.1707	58	107.581	28	62.0335	81	99.2494	88	100.936	67	85.9863	48	61.0142	71	58.3619	25	47.136	38	93.6378	62	74.476	20	42.4135	28	120.483	56	101.84	31	65.7556	32	63.2679	45	68.1866	27	65.5521
BMK_Unigene_001607	171	12.7065	149	11.9053	196	12.7057	228	12.5011	170	11.1769	143	10.3802	161	9.82788	181	10.1901	147	9.3012	146	9.43979	153	10.4331	198	12.4435	151	9.80303	149	11.2711	178	10.5136	203	12.0736	180	11.0559	170	10.7357
BMK_Unigene_001608	0	2.0161	1	4.69607	2	1.73885	0	0.107799	0	0.642923	0	0.050833	0	1.0822	0	0.638223	0	0.861775	0	1.56019	0	3.14374	0	2.93069	3	1.54001	2	1.31348	0	0.657154	0	1.57184	2	2.41782	0	1.44441
BMK_Unigene_001609	1662	34.8229	1777	35.8132	1301	27.8166	1062	21.1221	1796	39.5415	1817	37.0443	1068	21.1572	743	14.9714	805	18.2594	1958	41.169	2338	46.8164	2230	46.9647	1863	38.4545	1202	24.0742	1324	26.4549	627	11.7039	816	16.2267	826	16.7427
BMK_Unigene_001610	864	20.8805	792	18.5348	858	20.6784	832	19.8896	799	18.9864	736	16.5936	1463	31.9189	876	20.6639	1085	25.9192	820	18.9142	879	19.1502	971	22.1428	829	18.8745	967	21.6668	1218	27.3079	997	21.7206	988	22.5424	962	21.2512
BMK_Unigene_001611	0	0	4	0.281663	0	0.145033	4	0.791232	4	1.14399	9	1.15324	2	0.393879	0	0.141954	8	0.934421	67	6.94034	3	0.196659	4	0.548922	0	0.205518	1	0.202254	5	0.607144	9	0.721069	15	1.30438	21	1.59525
BMK_Unigene_001612	174	48.4649	199	56.9581	140	39.2484	37	21.7179	78	20.221	43	17.3965	61	20.0803	67	23.021	30	12.794	153	35.6418	169	48.055	196	54.3257	87	30.6648	149	25.8222	76	21.5691	116	29.2992	117	30.5037	113	30.4977
BMK_Unigene_001613	10	0.443963	9	0.386923	28	1.23967	16	0.702657	50	2.18266	37	1.53245	22	0.881752	25	1.08335	34	1.49207	22	0.932214	11	0.520293	17	0.712167	24	1.00381	13	0.535095	22	0.988491	6	0.320174	11	0.461058	5	0.202908
BMK_Unigene_001614	109	23.6434	49	14.673	189	41.3394	145	29.3626	145	26.5735	199	28.7224	38	12.4951	56	14.5541	35	12.6578	45	11.596	50	9.58357	74	12.5717	63	13.1695	114	19.8405	190	30.0996	73	8.49437	82	9.0264	68	9.96984
BMK_Unigene_001615	1	0.356915	0	0	1	0.355933	3	1.05916	9	3.15847	0	0	0	0	21	7.31588	1	0.352801	2	0.681305	2	0.643507	1	0.336784	1	0.336248	3	0.992722	1	0.331116	3	0.965242	2	0.673924	2	0.652495
BMK_Unigene_001616	74	11.7729	52	7.07607	74	10.1211	79	10.7085	60	8.38249	100	12.6241	46	5.74167	54	7.39663	39	5.48419	56	8.00759	70	8.66124	67	8.93815	66	9.05141	78	9.78587	78	9.79203	67	8.29511	71	9.19839	67	8.28744
BMK_Unigene_001617	25	5.95483	11	3.93802	6	7.04283	5	5.22594	10	5.55168	4	3.59061	9	4.19577	6	7.03506	13	4.23518	16	5.83944	32	5.22088	13	5.4819	20	6.58491	15	5.62189	282	10.0045	12	6.661	15	6.89028	15	5.87463
BMK_Unigene_001618	3	1.26916	17	4.91597	0	0	7	1.7576	6	1.49749	3	0.7104	2	0.458302	3	0.743272	14	3.51267	0	0	0	0.686474	2	1.19757	1	0.239133	2	0.470669	8	1.88386	6	1.60174	5	1.1982	6	1.39212
BMK_Unigene_001619	780	133.948	642	111.07	693	123.91	679	90.9379	390	64.0875	380	55.0431	445	70.4474	394	81.9511	387	61.055	498	84.0417	680	114.245	702	120.09	511	86.1014	367	65.9559	135	66.1974	890	103.657	622	91.0986	531	81.801
BMK_Unigene_001620	39	13.5417	67	15.1872	47	17.0183	0	0	0	0	0	0.193363	0	0.124745	2	0.472059	3	0.341468	15	2.11014	21	3.61245	24	5.34584	0	0	18	2.04978	7	1.85878	84	23.9787	33	9.39278	1	0.126307
BMK_Unigene_001621	5	1.10664	6	1.07163	4	0.630627	11	1.7202	17	2.64258	7	1.03239	11	1.56993	17	2.62326	21	3.43793	15	2.86688	12	1.71021	19	2.83433	17	2.68088	18	2.6383	16	2.49329	23	3.42035	19	2.98508	10	1.7341
BMK_Unigene_001622	69	0.858128	49	0.590111	73	0.905375	15	0.184532	29	0.379082	3	0.0580109	48	0.550144	19	0.25492	31	0.442558	279	3.63221	363	4.26034	424	5.09306	195	2.37845	209	2.44444	209	2.4806	89	1.02022	163	2.03126	160	1.85299
BMK_Unigene_001623	954	43.3728	975	42.1123	826	39.3702	836	37.984	720	32.7906	852	36.3264	821	32.8559	731	33.9432	579	26.1429	767	33.9635	858	37.9877	1114	55.5507	882	38.573	777	34.5647	780	31.9397	1025	41.671	847	35.9251	874	35.9457
BMK_Unigene_001624	7	1.33697	6	1.25151	10	2.08882	11	1.19026	3	1.18313	7	0.789936	7	2.37372	21	1.91397	16	1.49777	4	1.02084	11	3.33455	25	5.50882	9	1.76337	9	1.19823	9	1.28167	16	3.29431	25	2.14579	23	2.44419
BMK_Unigene_001625	35	2.73487	42	3.17799	28	2.18187	11	0.850234	7	0.537818	14	1.02055	0	0	24	1.83047	4	0.308954	7	0.522051	17	1.1975	9	0.663586	4	0.294458	1	0.0724453	1	0.0724909	12	0.845279	0	0	3	0.214275
BMK_Unigene_001626	177	9.53649	131	6.83473	270	14.5071	120	6.39548	67	3.54943	88	4.42318	70	3.40479	120	6.31071	67	3.56824	67	3.44537	88	4.27421	171	8.69355	66	3.35006	138	6.89343	69	3.44888	77	3.73986	64	3.25545	47	2.3147
BMK_Unigene_001627	20	8.54223	37	11.4679	22	9.29314	12	8.64187	6	6.96755	0	3.80342	16	7.2735	14	7.01136	6	5.66116	13	7.59711	25	10.1509	27	13.7393	3	5.57844	1	4.94985	17	5.76346	10	3.85027	7	4.85714	8	7.45332
BMK_Unigene_001628	138	3.67761	171	4.41284	142	3.77379	286	7.53927	248	6.49841	248	6.1656	262	6.30326	320	8.32375	233	6.13773	0	0	0	0	0	0	0	0	0	0	273	6.74938	0	0	0	0	0	0
BMK_Unigene_001629	2	6.12524	2	4.94284	0	5.02668	0	12.118	2	8.03027	3	4.70235	2	2.93764	1	2.98934	0	2.71197	0	5.90703	0	3.39361	0	2.64905	3	6.1312	3	7.57186	0	5.80086	0	3.27851	0	3.55402	0	3.1494
BMK_Unigene_001630	34	1.03808	37	1.09393	39	1.18746	5	0.151008	19	0.570393	6	0.170899	21	0.578827	14	0.417217	25	0.754496	78	2.27297	87	2.39458	73	2.10311	59	1.69706	49	1.38704	53	1.50121	44	1.21103	42	1.21065	42	1.17215
BMK_Unigene_001631	878	25.3161	808	23.0385	868	23.7705	1591	36.8203	1068	25.3333	1120	24.3915	986	21.7615	577	15.0363	566	14.1413	712	17.9347	939	23.7115	610	18.7466	1461	33.3142	1402	31.1843	1044	23.7982	382	10.7134	495	13.7181	629	15.9465
BMK_Unigene_001632	96	2.28426	72	1.65898	58	1.37627	40	0.941479	34	0.795466	24	0.532748	16	0.343693	37	0.859325	20	0.470401	54	1.22635	138	2.96013	121	2.71672	149	3.34006	35	0.772117	72	1.58936	2	0.0428996	11	0.247106	17	0.369747
BMK_Unigene_001633	51	15.4039	33	16.0307	63	14.8618	77	9.83999	43	19.9819	217	26.9574	47	25.9024	21	16.2853	42	22.4726	35	35.7277	44	72.8952	10	47.0551	76	101.007	41	37.8545	77	60.8119	17	33.9457	21	48.6745	18	46.2955
BMK_Unigene_001634	35	1.60442	22	0.976578	33	1.50857	60	2.72068	26	1.1719	16	0.684236	63	2.60715	30	1.34231	36	1.63123	38	1.66257	51	2.10755	32	1.38416	33	1.42514	38	1.61501	32	1.36086	44	1.81824	17	0.735723	51	2.13699
BMK_Unigene_001635	1	0.0269304	6	0.156469	0	0	0	0	0	0	6	0.150741	0	0	1	0.026286	0	0	45	1.15665	6	0.145664	47	1.19433	38	0.964094	23	0.574263	2	0.0499674	167	4.05423	153	3.89	148	3.64322
BMK_Unigene_001636	54	4.56524	58	4.69517	33	3.45375	30	2.61609	10	1.11447	6	1.52734	21	1.9612	42	2.91945	24	1.92953	8	1.92319	25	3.71813	40	5.85259	28	2.55087	16	1.69303	9	2.51194	15	2.0719	23	2.52657	21	2.15844
BMK_Unigene_001637	5	0.293162	7	0.397439	15	0.877065	5	0.289991	17	0.980066	10	0.546984	12	0.635179	4	0.228918	12	0.695479	22	1.23114	20	1.05712	27	1.49378	16	0.883796	7	0.38052	14	0.761518	12	0.634262	10	0.553546	10	0.535945
BMK_Unigene_001638	0	0	0	0	0	0	11	2.14817	25	4.85298	6	1.10507	10	1.78229	0	0	0	0	0	0	0	0	0	0	0	0	0	0	5	0.915767	0	0	0	0	0	0
BMK_Unigene_001639	0	0	3	1.01471	0	0	0	0	0	0	8	2.60682	0	0	0	0	4	1.38105	8	2.66699	3	0.944635	1	0.329588	3	0.987188	3	0.97151	2	0.648081	5	1.57436	0	0	0	0
BMK_Unigene_001640	5	0.689154	2	0.266938	5	0.687256	14	1.90876	15	2.03285	1	0.128583	11	1.36872	6	0.807196	16	2.17987	0	0	1	0.124252	2	0.260113	0	0	0	0	1	0.127868	0	0	0	0	0	0
BMK_Unigene_001641	13	2.40393	15	2.68599	12	2.2129	7	1.28042	15	2.72733	7	1.20757	0	0	3	0.541479	2	0.365572	17	3.00036	30	5.00101	29	5.06014	8	1.39368	6	1.02866	14	2.40171	9	1.50027	9	1.57122	15	2.53543
BMK_Unigene_001642	151	3.1444	102	2.05682	177	3.67567	190	3.91373	535	10.9543	713	13.8512	211	3.96662	46	0.934977	124	2.55239	1073	21.3259	194	3.64184	131	2.57406	271	5.31648	322	6.21667	161	3.11029	251	4.71177	376	7.39205	454	8.6417
BMK_Unigene_001643	2	3.24138	5	5.10826	10	6.148	0	3.08058	0	2.68718	0	2.01593	1	2.12294	0	1.67496	3	2.32448	7	3.09368	3	5.78681	4	4.55784	1	5.20922	2	3.53551	4	2.41745	0	2.57823	6	3.36019	2	3.7762
BMK_Unigene_001644	143	12.9866	107	9.40972	155	14.0376	188	16.8886	122	10.894	86	7.28607	73	5.98491	92	8.15508	49	4.39865	286	24.7896	488	39.9517	416	35.6482	202	17.2824	178	14.9872	255	21.4839	179	14.6542	142	12.1748	114	9.46335
BMK_Unigene_001645	22	1.93348	4	0.340418	12	1.05172	7	0.608545	25	2.16036	32	2.62364	8	0.634724	2	0.171565	9	0.781853	0	0	0	0	0	0	0	0	0	0	7	0.570729	0	0	0	0	0	0
BMK_Unigene_001646	856	22.3313	767	19.3763	733	19.0698	569	14.6835	480	12.3126	521	12.6799	765	18.0168	561	14.2852	466	12.0169	768	19.1226	859	20.2019	841	20.7025	479	11.7725	599	14.488	840	20.3298	670	15.7567	754	18.5707	718	17.1217
BMK_Unigene_001647	1378	134.118	1412	133.971	1403	133.213	615	64.5733	545	56.7247	385	36.0885	651	57.659	967	93.3474	416	39.5659	556	50.7029	1100	108.918	1110	104.31	665	63.0178	726	64.8189	671	56.3239	1010	86.1519	786	70.6336	658	59.1792
BMK_Unigene_001648	19	2.05619	10	1.43112	5	2.11461	3	0.762731	11	1.32679	8	0.839225	10	1.27618	2	0.125437	2	0.317576	7	8.52461	12	8.22545	13	9.7617	7	5.38763	4	4.34888	3	1.96717	7	4.2285	2	4.48912	3	3.8765
BMK_Unigene_001649	106	6.94212	100	6.34192	60	3.91868	84	5.44179	62	3.99251	108	6.59852	35	2.06934	79	5.05004	84	5.43789	28	1.75021	45	2.65678	69	4.26404	25	1.54248	26	1.5787	34	2.06576	51	3.01097	36	2.22589	34	2.03539
BMK_Unigene_001650	42	34.5276	100	37.9886	60	35.7021	53	26.6243	42	29.1982	36	21.6679	26	23.6417	49	20.1093	13	15.4855	59	36.6242	50	39.7215	48	32.7763	103	46.7487	66	30.5423	54	32.4415	37	16.2537	54	21.1675	31	18.6658
BMK_Unigene_001651	7	23.1178	6	21.1756	21	22.8586	168	37.248	57	24.8521	162	35.4032	5	15.0052	2	14.0461	131	32.1324	714	91.9079	1016	104.644	620	75.6199	764	96.8629	258	39.9117	184	64.0218	608	93.835	736	91.9538	839	98.7104
BMK_Unigene_001652	52	2.00101	55	2.04948	41	1.57338	20	0.761295	6	0.227021	20	0.717981	26	0.903226	23	0.863885	7	0.266262	35	1.28547	27	0.936629	28	1.01669	14	0.507538	10	0.356769	50	1.78497	25	0.867233	7	0.254308	4	0.140698
BMK_Unigene_001653	714	11.5718	823	12.608	764	12.5387	217	3.45408	314	4.97709	310	4.4823	548	7.29435	785	11.4667	363	5.25766	459	6.9755	759	10.3098	686	10.6637	525	7.42083	522	6.77595	590	8.28694	449	6.11256	338	4.88107	384	5.097
BMK_Unigene_001654	2	0.6032	0	0	0	0	0	0	3	0.889654	1	0.281364	5	1.36138	0	0	1	0.298123	4	1.15143	11	2.99076	1	0.284589	2	0.568271	2	0.559245	4	1.1192	0	0	1	0.284739	8	2.20548
BMK_Unigene_001655	301	11.9213	434	16.4994	222	8.75241	216	8.96442	296	10.7098	220	7.81431	557	17.5756	268	9.65483	316	11.4165	116	4.03826	336	11.1849	215	7.44529	151	6.05987	91	2.91555	226	8.46042	281	9.48384	265	8.25893	229	7.49981
BMK_Unigene_001656	316	32.8181	148	14.8841	430	44.5345	88	9.04035	177	18.0746	292	28.2908	17	1.59387	56	5.6767	89	9.13652	610	60.4647	37	3.46406	55	5.38983	85	8.31647	557	53.6318	70	6.74432	71	6.64713	37	3.6278	34	3.22765
BMK_Unigene_001657	3	2.06234	4	1.05109	4	2.1649	0	1.50318	0	0.426908	0	1.21513	1	0.391961	0	0.529734	0	0.321878	2	0.828785	1	1.17421	0	0.61453	0	0.409034	2	1.50952	0	0.402791	3	0.880639	1	0.409903	0	0.39687
BMK_Unigene_001658	2	4.45343	0	2.17437	0	2.08996	3	1.73989	0	1.4351	0	1.60599	2	0.945982	0	1.46113	0	0.887818	4	1.9288	1	1.72058	7	2.08346	0	1.09296	2	1.24908	4	1.56234	1	1.51813	4	1.66059	1	1.33412
BMK_Unigene_001659	49	3.94539	74	5.57593	61	4.35988	2	0.632873	21	1.7824	7	0.547127	92	5.82399	75	6.50505	39	2.21346	87	6.71705	53	4.99861	60	5.73521	51	5.57539	54	5.43741	0	0.0494622	40	5.71946	82	7.19798	51	5.11717
BMK_Unigene_001660	13	0.751689	10	0.582321	7	0.949517	0	0	0	0	0	0	0	0	0	0	0	0	81	5.50035	51	3.56888	18	1.32401	50	3.68244	10	0.464609	0	0	27	1.31007	35	1.84513	22	1.09936
BMK_Unigene_001661	8	0.584191	6	0.514277	8	0.52962	3	0.157601	4	0.208877	8	0.396359	2	0.095889	6	0.311025	4	0.314976	31	1.7234	68	3.59072	3	0.200451	3	0.150099	2	0.0984766	34	1.67516	2	0.0957507	0	0	6	0.29127
BMK_Unigene_001662	92	1.30842	110	1.51491	123	1.74448	91	1.2802	180	2.5171	77	1.02161	171	2.1955	144	1.99896	199	2.79755	360	4.88662	255	3.26932	219	2.93893	157	2.10355	218	2.87447	157	2.07145	180	2.30771	204	2.73908	235	3.05499
BMK_Unigene_001663	378	7.44824	319	6.08678	347	6.81858	349	6.80243	328	6.35484	430	7.90437	571	10.1572	411	7.90471	464	9.03742	382	7.18408	377	6.6967	350	6.50753	492	9.13316	400	7.3074	511	9.34108	400	7.10512	446	8.29684	451	8.12308
BMK_Unigene_001664	131	59.6962	131	53.4581	150	56.5553	109	43.7912	77	41.4719	114	46.0881	170	51.2981	133	58.8396	73	32.8681	183	50.6129	138	54.2427	177	56.6186	130	48.7496	125	41.8459	132	65.8103	120	42.825	93	47.9841	113	42.1491
BMK_Unigene_001665	2955	59.4884	3162	61.6412	2074	41.6376	1813	36.1035	1017	20.1309	1504	28.2461	1828	33.2221	1638	32.1863	1467	29.1924	2481	47.6703	4624	83.9171	2053	38.9987	2248	42.6349	1964	36.657	2609	48.7263	1421	25.788	918	17.4475	846	15.5678
BMK_Unigene_001666	41	6.91974	46	5.76927	52	5.41534	27	3.9289	33	3.29517	26	2.95272	24	2.52118	23	3.18021	16	2.39246	27	3.02086	31	4.30788	47	4.71408	10	2.66024	16	2.58922	44	2.84993	8	2.90916	31	3.19321	20	2.24075
BMK_Unigene_001667	2	4.57708	0	2.392	1	5.86862	0	5.3181	6	29.003	30	41.5475	1	19.2173	0	2.26924	1	6.75057	0	0	0	0.0654947	0	0	0	2.1218	0	0	6	12.9409	0	0	0	0	0	0
BMK_Unigene_001668	0	0	0	0	0	0	0	0	0	0	0	0	0	0	0	0	5	1.27031	8	1.9625	17	3.93895	4	0.970107	2	0.484281	13	3.09783	7	1.66911	3	0.695096	3	0.727965	3	0.704818
BMK_Unigene_001669	41	4.07674	29	2.7923	56	5.55289	55	5.40964	32	3.12858	58	5.38014	26	2.33388	37	3.59098	45	4.42289	39	3.70118	93	8.33623	73	6.84917	38	3.55964	67	6.17653	27	2.49062	25	2.24088	42	3.9427	34	3.09022
BMK_Unigene_001670	5	0.737668	2	0.28573	3	0.441382	3	0.437813	10	1.45064	5	0.688173	3	0.399566	1	0.144003	7	1.02083	0	0	0	0	0	0	0	0	0	0	2	0.273738	0	0	0	0	0	0
BMK_Unigene_001671	17	1.82345	24	2.49282	8	0.855733	5	0.530508	19	2.00386	5	0.500325	27	2.61449	12	1.25635	14	1.48436	2	0.204749	2	0.19339	0	0	1	0.101051	1	0.0994459	15	1.49263	2	0.193386	0	0	0	0
BMK_Unigene_001672	617	12.5447	789	15.5341	359	7.279	271	5.4503	231	4.61801	192	3.64177	408	7.48879	284	5.63605	364	7.31544	507	9.8385	1008	18.4754	690	13.2376	412	7.89161	326	6.14516	536	10.1101	626	11.4736	493	9.46319	472	8.772
BMK_Unigene_001673	22	2.29007	11	1.6896	14	1.30501	22	2.10349	49	4.18179	51	4.32369	19	1.42749	14	0.957974	9	1.02404	76	6.50512	50	3.39161	23	2.52105	24	1.74651	15	1.97154	27	2.07395	43	2.90002	43	3.19159	29	2.24282
BMK_Unigene_001674	9	1.5043	5	0.809276	10	1.66684	3	0.496009	2	0.328693	6	0.935578	3	0.452679	1	0.163145	0	0	4	0.638114	8	1.20542	26	4.10064	3	0.472397	9	1.39468	7	1.08544	7	1.05473	7	1.1046	5	0.763913
BMK_Unigene_001675	46	5.34013	85	7.90035	20	2.36685	8	0.95376	13	1.23976	14	2.28334	13	1.33914	16	1.88224	2	0.21994	13	1.2742	16	1.27037	28	2.30951	8	1.3276	20	1.99415	1	0.137614	14	1.87209	15	2.17068	47	4.88128
BMK_Unigene_001676	719	14.4106	912	17.7004	929	18.5683	497	9.85341	853	16.8101	981	18.3425	815	14.7465	712	13.9484	810	16.0473	991	19.0337	954	17.2911	1305	24.6803	873	16.484	1336	24.8814	1026	19.0772	1104	19.9468	1055	20.0007	1118	20.4822
BMK_Unigene_001677	83	14.4963	87	17.4937	96	15.0587	78	15.643	81	13.8757	63	13.8566	54	9.29458	62	13.8278	47	8.22298	86	15.539	83	14.2066	86	13.4195	80	13.812	96	15.8326	102	13.9578	88	16.5824	67	13.0897	59	11.3936
BMK_Unigene_001678	175	11.0037	181	10.2314	165	8.51663	77	3.23109	79	4.16271	143	5.89023	56	2.94883	40	2.24425	59	2.39903	280	10.9029	373	13.1439	401	15.4281	162	5.15745	187	6.46285	267	13.611	87	3.01037	81	3.37669	122	4.43694
BMK_Unigene_001679	33	7.15879	19	6.14341	45	8.81307	75	22.5382	163	29.8549	163	35.557	131	39.5341	161	43.2502	315	104.558	62	16.7281	41	11.2158	63	20.4514	183	43.2795	171	50.6024	118	28.7409	239	65.2462	130	49.8503	101	38.7656
BMK_Unigene_001680	805	16.1264	699	13.5598	782	15.6225	804	15.9321	648	12.7639	1140	21.305	2059	37.255	1369	26.7686	1384	27.4057	755	14.4356	1233	22.267	573	10.8313	824	15.5511	1603	29.8096	1767	32.8391	1170	21.1289	1042	19.7072	1001	18.3847
BMK_Unigene_001681	122	3.05406	58	1.40598	134	3.34522	91	2.25339	61	1.50147	64	1.49463	103	2.32772	77	1.88144	82	2.02907	84	2.00698	46	1.03809	39	0.92123	56	1.32069	79	1.83352	72	1.67211	85	1.91817	87	2.05614	74	1.69329
BMK_Unigene_001682	39	3.60182	15	1.34148	44	4.0524	0	0	3	0.272425	0	0	2	0.166749	0	0	0	0	0	0	0	0	1	0.0871452	0	0	0	0	5	0.428393	0	0	0	0	0	0
BMK_Unigene_001683	22	2.4365	30	3.32461	3	0.331336	8	0.876417	3	0.326689	11	1.34315	0	0	3	0.3243	3	0.32842	48	5.4966	18	1.99679	15	1.56755	5	0.521685	15	1.5402	21	2.46587	10	0.998376	2	0.836469	12	1.21481
BMK_Unigene_001684	8	5.7998	3	4.35017	4	4.34623	0	1.7576	0	2.34042	2	2.40821	1	0.756631	0	1.21074	0	0.861599	33	8.51128	22	7.88797	31	9.99632	30	8.21172	38	8.67186	19	6.50022	26	7.22295	71	10.0966	47	9.00941
BMK_Unigene_001685	1	0.364882	3	1.06001	0	0	0	0	0	0	0	0	1	0.329404	0	0	0	0	9	3.13431	3	0.986806	16	5.50882	0	0	4	1.35317	3	1.01552	2	0.657858	0	0	0	0
BMK_Unigene_001686	671	30.7762	60	2.66489	1090	49.8565	745	33.8007	1913	86.2733	4631	198.155	1315	54.4497	1971	88.2392	4217	191.188	2970	130.016	548	22.6585	854	36.9604	696	30.0743	1038	44.1399	451	19.1904	1497	61.8963	1831	79.2861	2115	88.6718
BMK_Unigene_001687	6	0.348297	3	0.168637	4	0.231558	7	0.401951	21	1.19863	4	0.324927	32	1.67697	45	2.54972	218	12.5089	51	2.82562	104	5.44238	69	3.83426	42	2.2969	30	1.61458	6	0.32312	119	6.22723	59	3.23345	65	3.449
BMK_Unigene_001688	926	96.1232	1090	86.4842	613	79.3056	1209	134.436	921	117.635	1165	123.321	548	92.6293	988	178.236	531	80.6078	526	61.4578	515	40.5537	420	30.9156	1189	115.978	1230	99.7992	1075	122.386	1082	98.2464	1132	108.798	911	95.6954
BMK_Unigene_001689	50	4.53069	13	1.1407	63	5.69295	27	2.42011	16	1.42555	74	6.25551	5	0.409017	62	5.48363	19	1.70182	11	0.951334	0	0	1	0.0855028	0	0	0	0	0	0	0	0	6	0.513288	7	0.579795
BMK_Unigene_001690	114	4.94891	159	7.18846	3	1.55182	18	1.53927	19	2.13204	21	1.73727	8	1.0133	64	2.96304	26	1.51295	6	1.53389	9	3.21954	10	3.73101	8	2.16294	7	1.77382	5	0.946635	5	1.40277	3	1.83036	2	1.5623
BMK_Unigene_001691	5591	87.5793	4853	73.4718	5213	82.2505	4724	71.5675	5758	86.5761	5959	85.1451	5761	79.9275	6163	92.8939	5085	76.9342	6155	91.0375	6281	88.4917	5222	77.0519	7291	105.581	5739	82.2533	7065	100.293	5213	72.7904	5878	85.8225	6148	87.1602
BMK_Unigene_001692	327	20.4178	407	24.6088	405	25.2185	2324	143.54	1835	112.659	2092	121.86	1109	62.5692	672	40.9555	749	46.2283	471	28.0691	564	31.7467	446	26.2774	2775	163.296	1296	75.0252	705	40.838	591	33.2658	487	28.7082	709	40.4659
BMK_Unigene_001693	438	9.46321	297	6.21378	405	8.72613	866	18.508	630	13.3836	716	14.4316	680	13.2633	424	8.94154	395	8.4358	375	7.73289	411	8.00505	355	7.23734	713	14.5127	595	11.9185	663	13.289	331	6.44677	299	6.0989	400	7.89962
BMK_Unigene_001694	30	1.11879	67	2.40752	37	1.45662	4	0.122965	27	1.00839	20	0.753798	2	0.112223	28	1.39536	5	0.153596	2	0.0593227	2	0.168095	2	0.58649	0	0.40989	0	0	3	0.230648	5	0.224122	3	0.1467	4	0.19885
BMK_Unigene_001695	20	6.93911	5	2.7539	12	4.19738	2	0.900203	16	3.13185	9	2.22859	27	4.26186	6	2.33171	12	2.24889	11	2.93146	28	5.79402	22	4.29358	12	4.87617	16	3.74406	6	1.47746	3	1.38439	23	3.86627	4	3.48338
BMK_Unigene_001696	31	46.9534	46	44.1203	44	48.2114	23	34.8169	14	25.5117	17	21.9988	30	26.0608	61	45.6262	9	22.8279	34	34.2577	27	37.3738	33	41.8108	25	34.8633	40	44.3058	19	32.3307	62	46.2147	25	40.2568	38	37.5779
BMK_Unigene_001697	105	3.74598	102	3.52379	151	5.37224	20	0.705801	64	2.24504	0	0.133129	71	2.28671	109	3.79563	104	3.66753	48	1.63442	67	2.15481	52	1.75051	30	1.0083	32	1.09152	2	0.0661942	60	1.92964	47	1.58303	34	1.10876
BMK_Unigene_001698	0	0	1	0.195909	2	0.403508	0	0	0	0	1	0.188737	12	2.19168	0	0	2	0.399958	2	0.386185	5	0.9119	3	0.572699	0	0	6	1.12541	20	3.75374	0	0	1	0.191001	0	0
BMK_Unigene_001699	4	1.2492	8	2.46255	0	0.0889831	2	0.220659	1	0.0438676	1	0.208105	0	0.0402765	0	0.261281	1	0.529202	0	1.02196	1	1.0457	6	3.07315	0	0	0	1.19954	4	1.49002	0	0.804368	0	0	0	0.122343
BMK_Unigene_001700	98	13.9041	85	14.0554	75	8.47876	80	9.66477	24	4.57252	63	7.0991	28	4.11339	34	5.08928	20	4.55032	16	3.18314	22	3.76877	20	5.14157	7	1.85864	31	3.57114	41	5.49081	26	3.72635	23	3.2817	7	2.31861
BMK_Unigene_001701	95	5.55154	133	7.72498	102	7.21109	98	5.21461	58	3.85314	65	3.22059	45	2.82175	165	11.0651	51	4.42693	55	3.25039	103	6.68685	104	6.60304	83	4.83452	82	5.19026	35	2.59676	105	6.22412	100	6.12205	90	6.1406
BMK_Unigene_001702	70	1.70312	51	1.60166	52	1.2575	35	0.923346	50	1.69072	31	0.962477	20	0.946172	40	1.26276	29	1.00362	87	2.15694	83	2.27348	97	2.71964	50	1.12624	81	1.89786	58	1.92944	75	1.41721	60	1.68522	60	1.46697
BMK_Unigene_001703	102	3.07159	107	3.03105	52	1.51698	47	1.36003	40	1.29436	63	1.7193	148	3.93493	116	3.31218	121	3.49884	142	3.96469	114	3.00633	189	5.21702	91	2.5079	14	0.379702	34	0.922715	21	0.553788	42	1.15995	59	1.57764
BMK_Unigene_001704	6	1.78979	6	1.73315	26	7.73439	14	4.131	50	14.6652	35	9.73991	13	3.50082	21	6.11437	13	3.83317	5	1.42353	0	0	1	0.281473	17	4.77742	13	3.59529	3	0.830206	0	0	0	0	4	1.09067
BMK_Unigene_001705	7	1.61165	35	7.80324	2	0.459203	1	0.227745	10	2.26381	1	0.214788	14	2.90989	13	2.92144	25	5.68954	7	1.53821	12	2.49064	10	2.17249	1	0.216903	2	0.426917	12	2.56311	2	0.415099	2	0.434729	6	1.26272
BMK_Unigene_001706	1374	29.0411	1337	27.3648	1005	21.1834	658	13.7572	623	12.9474	644	12.6984	876	16.715	659	13.5955	477	9.96574	1325	26.7294	1576	30.029	1556	31.0329	912	18.16	750	14.697	1161	22.7653	643	12.2514	817	16.3029	852	16.4607
BMK_Unigene_001707	125	127.862	160	129.207	144	105.18	126	113.649	107	74.2899	58	85.8378	126	88.0358	137	104.5	85	85.5688	138	94.0083	153	112.287	125	116.898	95	81.2081	151	85.9873	146	105.963	240	154.364	117	122.158	136	104.796
BMK_Unigene_001708	1429	29.2139	911	18.0348	1884	38.4097	1368	27.6644	1144	22.996	1192	22.7337	1708	31.5226	1832	36.5566	1555	31.4234	1252	24.4292	969	17.8583	1028	19.8307	1481	28.5238	1619	30.6864	2016	38.2352	1979	36.4715	1766	34.0851	1731	32.3472
BMK_Unigene_001709	0	0	19	1.73248	0	0	5	0.465723	1	0.0925869	6	0.527071	0	0	7	0.64337	30	2.79233	0	0	0	0	0	0	0	0	0	0	4	0.349426	0	0	13	1.15569	27	2.32395
BMK_Unigene_001710	103	15.9293	67	13.5103	109	16.2688	98	14.9963	70	9.77563	73	10.2486	82	10.8597	81	11.1518	37	7.22128	52	7.07746	47	6.83336	43	6.37513	67	8.33139	44	4.43055	98	11.7713	49	4.55549	44	6.48222	46	5.37234
BMK_Unigene_001711	47	6.27842	61	4.67956	43	4.28793	72	5.90939	32	3.62916	65	6.24764	77	5.11834	73	5.27396	50	3.87408	75	5.30231	85	4.69943	89	4.84715	97	5.44884	75	4.33923	116	6.813	35	2.53833	63	3.52053	65	4.5216
BMK_Unigene_001712	871	14.7973	852	14.0165	711	12.0459	285	4.78946	490	8.18521	313	4.96074	554	8.49673	372	6.16865	592	9.94149	792	12.8421	946	14.4882	1021	16.3673	363	5.80986	293	4.61502	582	9.17282	338	5.17645	306	4.90798	261	4.05311
BMK_Unigene_001713	3405	55.4388	3296	51.9817	2983	48.4343	2675	43.0983	3054	48.8916	3154	47.9066	3423	50.3278	1616	25.6974	2284	36.7585	3815	59.284	3936	57.771	4043	62.1136	2415	37.0432	2696	40.6966	3769	56.9446	2472	36.3557	2779	42.7478	2731	40.6444
BMK_Unigene_001714	9	0.37208	19	0.760646	0	0	0	0	0	0	0	0	0	0	0	0	0	0	22	0.868086	29	1.08081	8	0.312083	36	1.40214	19	0.728264	0	0	35	1.3044	35	1.36609	53	2.00287
BMK_Unigene_001715	32	1.6384	9	0.685101	45	3.34204	28	1.32601	49	2.67275	79	5.52332	76	5.44575	8	0.436143	54	3.60709	0	0	0	0	0	0	13	0.947161	0	0	20	1.10543	0	0	0	0	0	0
BMK_Unigene_001716	12609	276.74	11180	237.612	14415	315.506	10223	221.945	8773	189.325	7170	146.807	9241	183.099	9469	202.851	5953	129.149	10097	211.509	13824	273.516	17778	368.18	12846	265.615	12003	244.243	10119	206.036	7928	156.857	8754	181.39	9582	192.234
BMK_Unigene_001717	57	3.22409	1	0.0547731	74	4.17414	0	0	0	0	10	0.527679	4	0.204254	15	0.828144	10	0.55911	2	0.107971	0	0	3	0.160118	0	0	0	0	0	0	0	0	0	0	6	0.310217
BMK_Unigene_001718	4	0.340202	16	1.31775	0	0	0	0	0	0	0	0	0	0	0	0	0	0	41	3.32818	17	1.30342	7	0.561774	42	3.36527	18	1.41935	0	0	16	1.22672	8	0.642367	7	0.544199
BMK_Unigene_001719	4	2.97213	0	1.72685	1	0.296395	8	4.40997	3	1.46119	16	4.99088	6	2.14652	4	2.32081	12	3.52544	7	3.12038	0	1.07173	1	0.841347	12	3.36003	10	3.30667	10	4.96312	8	2.67928	9	4.77016	2	1.63005
BMK_Unigene_001720	2	0.195301	9	0.851045	0	0	0	0	0	0	0	0	0	0	0	0	0	0	11	1.02521	10	0.880305	2	0.184286	15	1.37994	9	0.814815	0	0	10	0.880288	24	2.2126	14	1.24964
BMK_Unigene_001721	163	17.8767	149	16.3753	173	18.5502	110	12.5058	69	7.126	82	8.03813	91	8.86893	140	15.0124	83	8.83532	156	14.3722	161	14.9541	136	12.9932	156	14.7932	143	13.5131	138	13.0734	178	18.656	130	12.62	170	15.3102
BMK_Unigene_001722	539	16.5172	435	13.3004	466	13.9722	373	10.5618	390	11.5089	392	10.6155	463	11.6982	389	11.2291	276	7.68027	437	11.7935	498	13.3535	344	10.3115	352	9.63394	431	11.7815	602	15.9975	313	10.1223	305	9.25215	337	9.02668
BMK_Unigene_001723	71	8.17336	71	7.91472	106	12.1689	84	9.56529	64	7.24421	85	9.12847	50	5.19624	107	12.0229	178	20.2548	34	3.73566	91	9.44369	80	8.68997	64	6.94091	141	15.0488	72	7.68934	154	15.9813	134	14.5634	68	7.15539
BMK_Unigene_001724	230	4.27709	114	2.35295	206	3.95356	30	0.773074	22	0.572841	27	0.516991	21	0.397668	57	1.37309	23	0.393282	174	2.73955	318	5.17513	367	6.20796	64	1.01739	117	1.9366	188	2.96605	96	2.42099	106	2.13302	91	1.41576
BMK_Unigene_001725	244	33.844	229	31.6516	268	30.9569	422	62.6325	641	68.3914	618	71.3707	860	77.7322	409	51.1191	940	99.0323	253	21.7485	314	26.4014	353	28.2692	305	33.3975	428	45.5428	297	36.9077	676	74.5894	589	66.69	589	61.0183
BMK_Unigene_001726	5910	107.919	5564	98.3858	5166	94.0736	2699	48.7517	2310	41.4755	2658	45.2796	2679	44.1632	3739	66.642	1845	33.3021	7994	139.322	10748	176.928	9392	161.828	6607	113.66	4419	74.8128	7970	135.015	4719	77.6802	5424	93.5074	5434	90.7011
BMK_Unigene_001727	201	21.2472	115	11.1184	242	30.8682	31	3.33702	26	2.67691	25	4.80356	6	0.480869	3	0.173305	2	0.351013	61	4.34955	14	2.02744	31	6.08723	0	0.223029	19	4.27999	9	2.91003	2	1.44052	3	0.726384	7	0.54099
BMK_Unigene_001728	1156	23.2834	1093	21.3179	944	18.9611	829	16.5166	777	15.3879	653	12.2698	950	17.2738	640	12.582	608	12.1048	1082	20.7999	1264	22.9506	1249	23.7376	940	17.8365	864	16.1341	1056	19.7318	526	9.55046	660	12.5501	793	14.5997
BMK_Unigene_001729	196	8.3567	30	1.23861	273	11.6076	17	0.716975	7	0.293457	2	0.0795509	5	0.192453	72	2.99635	54	2.27582	2	0.0813869	1	0.0384358	6	0.241388	0	0	0	0	0	0	0	0	0	0	5	0.194864
BMK_Unigene_001730	77	7.03154	51	5.05992	75	7.07651	44	4.08395	37	3.10806	24	1.9258	46	2.79539	19	2.39271	21	1.84921	47	4.37148	42	2.79141	40	3.40877	17	1.09393	40	3.16987	36	2.63324	51	4.01257	30	3.16696	33	3.1842
BMK_Unigene_001731	6	0.264939	6	0.256555	14	0.616488	33	1.4414	9	0.390756	59	2.43043	0	0	68	2.93079	20	0.872949	15	0.632167	19	0.75632	15	0.624988	3	0.124799	5	0.204694	3	0.122894	1	0.0398056	102	4.25217	164	6.61942
BMK_Unigene_001732	623	16.2373	440	11.1048	523	13.5934	578	14.9015	527	13.5053	413	10.0418	510	11.9997	281	7.14847	325	8.37284	576	14.3283	525	12.3351	479	11.78	518	12.7189	439	10.6079	445	10.7597	366	8.59915	468	11.5156	472	11.2447
BMK_Unigene_001733	74	3.27582	81	3.17215	42	1.69389	47	1.88022	23	0.914599	67	2.56555	14	0.511139	37	1.46056	3	0.119928	10	0.385994	0	0	1	0.0381611	0	0	0	0	0	0	0	0	2	0.0763625	0	0
BMK_Unigene_001734	10	14.3581	24	14.3274	11	12.7122	0	5.46865	19	9.54217	7	6.40051	12	9.31758	2	8.26895	2	8.03983	13	13.7987	30	17.8019	14	20.0971	4	9.01152	5	9.05277	18	11.2724	11	7.58314	22	10.8518	13	10.834
BMK_Unigene_001735	16	39.4334	22	38.0722	30	40.2	17	30.5573	17	26.9227	26	24.2339	13	26.3561	19	28.4962	15	22.9593	8	21.4428	12	26.0021	7	25.0085	21	20.0081	15	20.5582	15	19.0514	13	25.3688	7	20.4925	13	22.4613
BMK_Unigene_001736	882	17.6171	980	18.9551	752	14.9791	421	8.31809	554	10.8804	473	8.81379	712	12.8387	384	7.48649	487	9.61521	1137	21.6756	1235	22.2377	1264	23.8231	607	11.4221	700	12.963	655	12.1373	548	9.86723	696	13.1247	768	14.0219
BMK_Unigene_001737	6	1.8096	5	1.46028	6	1.80462	0	0	10	2.96551	6	1.68818	2	0.544551	0	0	0	0	4	1.15143	11	2.99076	4	1.13835	0	0	3	0.838868	5	1.39899	1	0.271882	1	0.284739	0	0
BMK_Unigene_001738	156	11.6504	178	12.9025	157	9.93288	75	6.02192	116	10.0517	84	8.81746	85	6.11802	108	6.45463	88	5.82295	163	12.5291	184	12.337	168	11.3649	125	8.13137	128	8.80854	125	7.77892	114	7.11507	137	8.31906	139	9.14947
BMK_Unigene_001739	10	24.0306	2	29.7341	3	14.9408	7	15.1134	0	11.5954	0	9.27173	2	9.03919	5	11.221	6	10.0439	3	8.70704	12	11.7676	5	11.3376	0	5.65976	1	10.4521	2	8.39447	3	6.7529	1	5.18163	0	4.47451
BMK_Unigene_001740	433	8.34604	327	6.09396	331	6.35231	152	2.88477	142	2.67885	121	2.18367	132	2.28635	197	3.68926	150	2.86373	281	5.164	366	6.45146	401	7.38648	193	3.48853	213	3.82446	344	6.1408	184	3.18243	228	4.14803	179	3.19187
BMK_Unigene_001741	131	4.75	153	4.97138	147	5.38287	336	13.1941	420	17.1723	455	17.5014	296	10.3739	178	6.20521	239	8.63167	390	13.3259	242	7.80717	201	6.49675	407	12.9276	402	12.4554	247	8.27915	123	3.74132	170	5.50365	171	5.87686
BMK_Unigene_001742	514	42.2699	371	32.4018	670	58.271	412	46.1696	480	43.623	664	56.367	600	52.7505	565	48.054	314	34.0581	884	41.8694	918	41.3078	863	40.8577	1284	58.7293	1643	78.4124	1156	54.7354	1124	48.1595	793	36.8551	954	40.034
BMK_Unigene_001743	1013	15.7617	1294	19.4968	903	14.0425	1214	18.6848	989	15.146	1187	17.2879	748	10.563	843	12.8483	623	9.68944	667	9.9498	866	12.2312	854	12.6117	459	6.80151	424	6.13089	754	10.8838	566	7.93888	523	7.72671	532	7.58058
BMK_Unigene_001744	26	5.63267	31	4.64206	45	4.78056	10	2.01531	20	2.33319	11	1.74413	12	2.51004	16	3.04139	28	3.26957	21	3.31711	40	4.68882	32	4.1615	31	2.77744	25	3.57778	24	4.04699	39	3.26267	22	3.89216	13	1.77465
BMK_Unigene_001745	790	14.7251	863	15.5767	683	12.6956	2492	45.9468	1147	21.0215	2147	37.3336	1886	31.7358	1938	35.2587	1090	20.0827	696	12.3997	815	13.6945	522	9.18095	1442	25.3216	1512	26.1291	1572	27.183	1464	24.5993	1170	20.5889	1064	18.1282
BMK_Unigene_001746	236	20.4624	277	21.0516	222	15.5723	117	8.09643	144	7.44864	120	10.0727	156	7.41534	183	10.8788	95	5.88148	291	22.1618	329	22.9993	419	30.7015	156	9.3243	127	10.5755	271	17.3138	163	11.7218	174	11.9199	195	10.347
BMK_Unigene_001747	957	18.6993	819	15.4964	751	14.6337	986	19.0575	1110	21.3258	1335	24.335	1008	17.7808	614	11.7102	815	15.7411	773	14.4158	965	16.998	777	14.3258	1244	22.8996	1239	22.4453	1312	23.7827	593	10.4452	633	11.677	637	11.3772
BMK_Unigene_001748	0	0	0	0	0	0	4	0.619536	3	0.46187	6	0.876432	3	0.424061	0	0	3	0.464319	5	0.747216	1	0.141152	1	0.147746	3	0.442533	9	1.30651	8	1.16208	9	1.27035	4	0.591297	5	0.71562
BMK_Unigene_001749	38	2.72445	51	3.56162	32	2.30941	2	0.134749	0	0	0	0	0	0	1	0.132963	4	0.336631	34	2.4703	75	5.0349	51	3.34202	8	0.513338	2	0.126296	3	0.189564	23	1.4736	3	0.321518	0	0
BMK_Unigene_001750	41	1.13519	34	1.01883	17	0.469392	5	0.219104	9	0.299465	16	0.413277	1	0.0249955	4	0.1081	17	0.465262	11	0.343537	28	0.748796	53	1.4108	30	0.782527	15	0.43639	26	0.66784	24	0.599025	13	0.339816	7	0.17716
BMK_Unigene_001751	695	9.41012	798	10.0632	472	6.63306	386	5.26123	386	5.22973	309	4.02404	365	4.51669	242	3.42297	269	3.83621	665	8.46812	880	10.0005	831	10.0927	566	7.22432	453	5.73319	606	7.29842	289	3.50908	393	4.98831	421	5.07545
BMK_Unigene_001752	1010	46.639	964	43.1062	907	41.7674	1456	66.5067	749	34.0077	845	36.4016	1085	45.2308	836	37.6804	744	33.9598	1325	58.3969	1550	64.5233	1208	52.6357	1567	68.1695	1755	75.1356	1174	50.2933	958	39.8789	1185	51.6609	1078	45.5018
BMK_Unigene_001753	30	1.80909	22	1.12297	38	2.22044	4	0.917701	6	0.456103	10	0.432744	2	0.25126	5	0.498046	5	0.366817	10	0.487005	17	0.919973	22	1.26934	14	0.61181	11	0.473073	6	0.301236	5	0.33453	14	0.832078	10	0.551214
BMK_Unigene_001754	2	0.450323	14	3.05251	19	4.26629	3	0.668178	1	0.221392	11	2.31059	6	1.21961	3	1.09887	0	0	9	1.93412	13	2.63873	4	1.69969	16	3.39397	3	0.835017	2	0.417771	18	3.65356	4	0.850295	10	2.05815
BMK_Unigene_001755	209	3.69268	163	2.7888	185	3.25964	115	2.00988	162	2.81435	98	1.61532	122	1.94595	144	2.48336	140	2.44505	336	5.66605	361	5.7499	389	6.48531	251	4.17795	340	5.56948	303	4.96652	182	2.89879	177	2.95246	219	3.53689
BMK_Unigene_001756	940	209.486	819	175.161	1029	253.814	934	176.425	833	200.571	1086	245.066	527	176.141	534	214.173	321	127.766	729	210.965	638	193.773	459	164.558	690	209.757	424	158.389	590	170.021	466	133.279	408	130.754	370	118.015
BMK_Unigene_001757	17	7.79979	21	7.63248	16	8.39239	5	4.22318	7	3.5117	2	5.05522	2	3.03893	18	4.36755	1	3.0028	23	8.77655	29	9.6589	22	12.6667	30	4.25418	14	4.64334	17	7.84533	13	3.70066	19	5.23214	25	6.0414
BMK_Unigene_001758	1010	19.1497	823	14.9893	1047	19.7255	713	13.1662	628	11.4834	671	11.8119	742	12.6687	532	9.62618	598	11.1961	1010	18.2417	935	16.0933	1034	18.4194	692	12.1727	863	15.1074	919	16.0456	670	11.2133	576	10.1859	535	9.20116
BMK_Unigene_001759	28	12.9928	20	8.83274	46	11.0737	74	18.774	57	15.672	49	19.1505	58	17.4067	25	9.41925	32	13.0857	58	17.4476	66	14.6239	41	13.7033	58	18.752	101	20.5903	74	23.4064	82	15.6111	96	18.4531	57	17.7973
BMK_Unigene_001760	1290	54.972	914	37.7166	1630	69.2695	787	33.1744	1113	46.6354	873	34.7059	699	26.8909	513	21.3379	555	23.3781	1287	52.3452	988	37.9548	1031	41.4569	785	31.5149	1000	39.5087	756	29.8874	653	25.0851	610	24.5413	556	21.6575
BMK_Unigene_001761	1	54.2922	1	31.5005	1	77.8386	22	381.507	23	290.414	18	460.422	35	787.946	19	516.627	41	979.332	0	15.9141	1	22.9768	1	44.4993	9	236.138	22	433.058	9	250.068	8	394.08	6	263.277	13	236.798
BMK_Unigene_001762	5	1.10812	3	2.14611	3	1.18128	8	0.604765	3	1.12714	9	0.784241	12	0.896892	3	0.447562	1	0.604331	6	0.65646	2	0.792274	3	0.540838	1	0.323986	0	0.177134	2	0.35449	6	0.413353	1	0.505049	4	0.663629
BMK_Unigene_001763	2	5.98497	7	7.16705	23	7.01639	4	4.70003	0	5.43556	3	3.7933	1	2.72214	16	5.39582	5	3.65797	3	4.88376	4	5.39535	9	6.72513	1	5.42319	4	4.78641	7	4.70466	2	4.36562	8	4.70146	4	5.01134
BMK_Unigene_001764	375	7.08673	326	5.96578	426	8.02836	207	3.86956	117	2.17405	170	2.99709	288	4.91342	196	3.61537	159	2.97014	378	6.81793	383	6.52486	423	7.54295	213	3.79217	278	4.8708	428	7.50365	204	3.47532	263	4.6923	342	5.90776
BMK_Unigene_001765	12	3.64611	20	5.88455	2	0.606012	1	0.300556	1	0.298756	0	0	2	0.548599	5	1.48286	0	0	16	4.63996	10	2.73909	17	4.87398	3	0.858744	7	1.97191	4	1.12752	1	0.273904	0	0.286856	2	0.55547
BMK_Unigene_001766	7	2.40393	5	1.66276	0	0	0	0	0	0	0	0	4	1.24011	3	1.0056	0	0	1	0.327771	1	0.309586	4	1.29619	0	0	0	0	3	0.955783	2	0.619161	0	0	0	0
BMK_Unigene_001767	19	2.38914	33	4.01824	5	0.626989	0	0	0	0	0	0	1	0.113518	0	0	1	0.124295	39	4.68056	32	3.6274	10	1.18652	25	2.96157	23	2.68137	0	0	13	1.4736	19	2.25557	22	2.52867
BMK_Unigene_001768	18	2.15403	11	1.2747	6	0.716034	6	0.710244	3	0.352996	0	0	0	0	0	0	3	0.354867	16	1.82745	28	3.02062	6	0.677512	11	1.24013	10	1.10948	17	1.88731	17	1.83391	7	0.790849	5	0.54693
BMK_Unigene_001769	11	39.0709	15	35.6078	27	36.1023	20	20.559	13	18.9716	8	18.9398	10	23.6267	27	26.1223	7	15.9764	127	24.6235	145	35.8931	79	30.9155	67	27.8127	99	23.5739	15	30.4562	63	17.6896	74	18.7948	77	16.9961
BMK_Unigene_001770	15	3.48297	5	1.12425	8	1.85247	2	0.459372	0	0	7	1.51633	5	1.04811	5	1.13321	3	0.688563	3	0.664853	8	1.67458	4	0.876403	0	0	1	0.215278	1	0.215413	3	0.627956	2	0.438434	1	0.212246
BMK_Unigene_001771	24	11.7358	15	4.1535	17	13.961	29	16.4999	17	8.3177	21	14.7275	46	29.9019	21	30.818	38	21.1989	23	11.8834	22	9.02222	20	10.062	9	6.1174	15	7.40103	34	26.4173	113	32.9735	86	22.8906	42	14.9748
BMK_Unigene_001772	12	0.842615	16	1.08793	22	1.54054	11	0.764042	18	1.24276	19	1.24462	38	2.40884	4	0.274151	31	2.15166	0	0	11	0.696303	0	0	0	0	0	0	4	0.260569	5	0.316495	7	0.464047	6	0.385107
BMK_Unigene_001773	1170	24.2958	911	18.3189	1228	25.43	1029	21.1367	2042	41.6936	2659	51.5111	983	18.4279	458	9.2831	807	16.5647	3100	61.4403	1115	20.8727	1140	22.3376	2015	39.4198	1917	36.907	2039	39.2805	887	16.6042	1015	19.8988	1150	21.8286
BMK_Unigene_001774	4	2.78304	0	2.36401	0	1.26596	0	1.15913	0	0.528088	4	0.364395	0	1.01379	1	0.619542	0	0.482625	13	1.35142	17	1.80462	11	1.70464	16	1.24195	13	1.08642	7	1.0871	13	0.880288	22	1.70554	4	0.535561
BMK_Unigene_001775	9	0.889288	5	2.03544	9	2.33803	0	0.639759	0	0.158982	0	0.07542	4	1.67863	1	1.49929	1	0.958949	3	4.16667	1	3.78975	12	5.49247	0	1.98024	2	2.09869	16	3.00002	4	2.98802	1	1.60282	2	1.62575
BMK_Unigene_001776	30	23.7733	53	23.0786	34	22.0759	36	23.6633	20	17.0561	25	18.0701	44	18.4802	35	17.367	25	15.2348	41	19.0551	49	21.6458	53	20.5794	38	18.1359	28	23.503	59	25.1739	28	19.2582	26	21.1802	45	19.9083
BMK_Unigene_001777	170	3.34812	163	3.10867	137	2.69076	464	9.03956	403	7.80416	346	6.35719	405	7.20086	778	14.956	261	5.0811	112	2.10531	187	3.32011	116	2.15574	175	3.24702	98	1.78945	135	2.46661	183	3.24903	189	3.51423	193	3.4745
BMK_Unigene_001778	2171	43.6408	2000	38.9312	1905	38.1883	2124	42.2342	1789	35.36	1978	37.0934	2613	47.4187	1819	35.6901	1359	27.0033	2491	47.7918	2214	40.1207	1897	35.9821	2232	42.2689	1871	34.8697	2953	55.0695	1397	25.3151	1742	33.0596	1751	32.1737
BMK_Unigene_001779	1	0.109124	2	0.211341	1	0.108823	4	0.431773	0	0	13	1.32342	0	0	7	0.745588	71	7.65847	0	0	0	0	0	0	0	0	0	0	1	0.101236	0	0	13	1.3393	7	0.698231
BMK_Unigene_001780	10	1.18112	15	1.71562	29	3.41582	40	4.67338	60	6.9681	33	3.63618	25	2.6657	23	2.65158	35	4.08627	27	3.04372	18	1.91657	4	0.445801	21	2.33673	29	3.17566	33	3.61595	18	1.91654	10	1.11509	18	1.94334
BMK_Unigene_001781	16	8.07246	9	9.44555	9	6.20538	3	2.99443	10	5.45691	9	4.54987	5	3.64378	16	5.41702	4	1.82861	1	2.56821	3	3.18377	3	0.793452	7	2.21813	5	2.49474	5	3.27641	3	4.09334	3	3.17549	2	1.38353
BMK_Unigene_001782	20	2.12295	23	2.36414	8	0.846842	77	8.08495	37	3.86172	30	2.97076	2	0.191654	10	1.03608	0	0	25	2.53277	5	0.478451	0	0	0	0	0	0	5	0.492373	0	0	15	1.5032	23	2.32864
BMK_Unigene_001783	148	42.3686	195	40.2475	202	33.9964	189	20.1218	168	12.6299	94	13.3044	133	15.9831	163	24.0502	166	15.521	174	14.2873	215	17.5013	186	13.4108	171	12.5842	217	22.0518	141	13.9327	251	20.1426	144	15.2853	197	14.4421
BMK_Unigene_001784	120	9.37671	112	8.47465	231	18.0005	197	15.2269	222	17.0565	255	18.5886	326	22.9966	635	48.4311	349	26.9562	172	12.8275	110	7.74853	134	9.88007	141	10.3796	274	19.85	184	13.3383	149	10.4955	167	12.3197	319	22.7846
BMK_Unigene_001785	85	14.3849	12	2.52336	159	22.4159	75	11.1069	21	5.49934	49	7.17434	5	0.860652	18	2.37804	4	0.963299	27	2.66906	19	1.54697	247	21.8097	149	12.2746	181	11.7654	166	15.5857	18	1.98619	15	2.22012	25	2.76921
BMK_Unigene_001786	18	9.6641	33	8.46228	42	9.53496	6	5.44081	15	5.66096	14	5.70673	29	6.31131	10	5.9708	13	4.9796	23	6.08375	29	9.77786	32	9.50705	20	6.10194	30	6.19567	31	9.967	30	5.56077	54	11.0651	20	6.71926
BMK_Unigene_001787	6	1.78166	2	1.29396	1	1.11047	0	0	0	0	0	0.103882	0	0	0	0.326068	0	0.11007	0	0.531399	1	0.301151	8	2.41668	0	0	2	1.23887	1	0.103304	2	1.20458	0	0	0	0
BMK_Unigene_001788	3	9.21976	17	11.245	12	9.06711	0	0.599586	5	1.09789	1	0.416664	0	0.403206	5	1.05872	1	1.79747	9	4.53685	9	6.84473	4	9.45229	8	1.17214	3	2.30705	3	1.18385	2	3.76741	4	0.963801	0	0.962316
BMK_Unigene_001789	14	1.24242	70	6.01553	12	1.062	0	0	0	0	0	0	0	0	0	0	0	0	0	0	12	0.96002	0	0	0	0	1	0.0822777	0	0	3	0.24	0	0	0	0
BMK_Unigene_001790	47	2.42365	34	1.69779	104	5.3482	25	1.27523	77	3.90419	199	9.57329	73	3.39837	5	0.251665	51	2.5996	0	0	0	0	2	0.0973167	36	1.74891	0	0	74	3.54012	0	0	0	0	4	0.188544
BMK_Unigene_001791	7	1.82791	4	1.01147	3	0.781232	1	0.258305	1	0.256759	2	0.487218	6	1.41444	5	1.27441	2	0.516239	1	0.249231	11	2.58945	3	0.739203	4	0.984034	4	0.968406	3	0.726762	0	0	1	0.246531	5	1.19346
BMK_Unigene_001792	5	7.76057	8	7.1952	8	7.57453	6	3.10331	3	2.27296	5	2.92675	12	5.21723	15	5.47969	6	4.08038	4	6.61898	18	15.1829	22	14.9573	8	3.2667	2	5.35802	17	8.57824	18	7.74014	16	6.54727	9	4.82978
BMK_Unigene_001793	0	0	3	0.236025	0	0	2	0.160735	0	0	11	0.833743	0	0	15	1.18953	62	4.97919	0	0	0	0	1	0.0766635	0	0	2	0.150652	0	0	0	0	11	0.843745	35	2.59928
BMK_Unigene_001794	10	1.05216	0	0.972552	1	1.43081	2	5.2985	0	7.1948	4	2.32006	6	3.71308	0	3.17431	3	4.25467	21	2.967	33	3.06108	43	3.65536	47	5.00122	30	3.41421	19	2.88394	12	2.3281	37	3.29608	30	2.75411
BMK_Unigene_001795	34	2.12457	55	3.32805	0	0	0	0	0	0	8	0.466358	0	0	7	0.426946	19	1.17358	0	0	0	0	0	0	0	0	0	0	0	0	0	0	36	2.12379	92	5.25488
BMK_Unigene_001796	17	1.15983	29	1.91592	6	0.408223	1	0.0674871	3	0.201249	15	0.954711	0	0	28	1.86459	60	4.04632	1	0.0651163	0	0	2	0.128754	0	0	0	0	0	0	5	0.307513	33	2.12556	67	4.17831
BMK_Unigene_001797	916	19.4766	745	15.3394	919	19.4866	857	18.025	769	16.0773	775	15.3729	591	11.3444	522	10.8335	477	10.0254	574	11.6486	578	11.0791	892	17.8965	624	12.4996	693	13.6613	745	14.6956	442	8.47207	423	8.49129	393	7.63822
BMK_Unigene_001798	8	0.560203	26	1.68167	4	0.55866	6	0.332486	5	0.385578	11	0.6794	4	0.455161	21	1.80444	0	0.166124	22	1.17629	41	2.32306	14	1.37437	36	2.16383	15	0.882948	9	0.62365	10	0.505004	13	0.68755	20	1.07534
BMK_Unigene_001799	0	0.148517	1	0.239695	0	0	0	0.09794	16	1.11957	0	0.0923677	0	0	0	0	0	0	29	2.50424	26	1.74051	19	1.16783	18	1.39916	22	1.33104	0	0	7	0.446276	20	0.981496	15	1.04079
BMK_Unigene_001800	0	1.9582	2	2.22601	3	2.12262	1	1.8528	2	3.64156	0	2.02538	1	2.80543	0	2.86702	0	3.70294	0	0.609448	0	1.49666	0	1.20505	2	1.32345	1	1.10509	7	3.79127	5	3.91426	1	1.76835	1	1.86777
BMK_Unigene_001801	5	1.04519	5	1.01211	2	0.416924	2	0.620329	0	0	0	0	0	0.377425	0	0	2	0.413255	10	2.19464	2	0.753775	0	0.394494	0	0	5	1.16283	1	0.581781	0	0	0	0	4	0.764304
BMK_Unigene_001802	67	13.7247	6	1.19018	179	36.5665	106	21.4788	15	3.02126	1	0.191102	9	1.66436	24	4.79867	1	0.202485	0	0	0	0	6	1.15975	0	0	0	0	0	0	0	0	0	0	0	0
BMK_Unigene_001803	61	7.14318	39	4.43816	57	9.79997	37	14.6628	43	19.731	63	16.9294	45	9.56113	38	8.36268	18	5.83641	14	7.40882	20	5.63918	30	8.29871	16	14.8594	19	18.3559	84	17.6971	16	12.9345	25	13.2148	13	12.587
BMK_Unigene_001804	5	1.13233	19	5.08376	0	0.821245	0	0	2	0.202432	0	0	0	0	0	0	0	0	7	1.17898	0	0.278394	0	0.0971329	1	0.387913	1	0.095438	0	0	0	0.185592	0	0.68029	0	0
BMK_Unigene_001805	313	6.17044	278	5.30702	283	5.56366	182	3.54911	221	4.28383	183	3.36557	196	3.48822	185	3.5598	197	3.83886	327	6.15269	495	8.797	436	8.11043	259	4.81022	259	4.73382	509	9.30901	123	2.18588	196	3.6479	247	4.45093
BMK_Unigene_001806	503	50.4529	563	47.0501	415	41.9283	332	31.9708	130	17.9492	179	18.9982	229	23.2981	292	38.143	146	17.9839	64	12.6368	171	21.3078	162	24.2075	66	14.8067	84	12.5021	282	32.9627	163	18.9369	114	18.8797	104	16.6303
BMK_Unigene_001807	1	0.0505152	2	0.0978334	5	0.251881	34	1.69894	15	0.745044	39	1.83791	8	0.364829	38	1.87365	21	1.04859	2	0.0964269	11	0.500925	10	0.476659	56	2.66504	37	1.73287	45	2.10887	43	1.95812	19	0.906132	17	0.78497
BMK_Unigene_001808	1160	24.0393	1155	23.1782	975	20.1498	678	13.8986	562	11.4517	658	12.7212	912	17.0622	608	12.2984	684	14.0115	1255	24.823	1334	24.9217	1157	22.6247	903	17.6297	962	18.4833	993	19.0909	804	15.02	952	18.6259	1053	19.9468
BMK_Unigene_001809	21	0.770034	28	0.994222	26	0.95075	19	0.689161	121	4.36259	63	2.1551	49	1.62205	2	0.0715818	32	1.15986	249	8.71437	40	1.32223	36	1.2456	79	2.72905	71	2.41374	44	1.49678	78	2.57831	184	6.36978	158	5.29578
BMK_Unigene_001810	34	2.25534	34	3.23228	12	1.0346	22	2.14171	17	1.64102	12	1.26241	10	1.05875	14	1.93721	5	0.356695	26	2.62614	15	2.19581	26	2.46863	11	1.14736	4	0.543659	11	1.1717	3	0.52861	4	0.894288	2	0.618466
BMK_Unigene_001811	694	101.075	724	98.8165	944	120.776	1088	150.316	792	106.609	812	111.173	1032	121.976	1266	155.293	997	133.693	548	69.2093	643	84.4931	471	63.1902	390	63.1549	574	85.9329	579	83.6074	718	95.9279	624	87.3743	677	79.59
BMK_Unigene_001812	27	6.59088	28	7.12746	14	6.83965	24	5.03034	13	4.17782	12	3.68295	13	2.89951	15	3.75541	7	2.11652	23	3.95954	43	5.70029	28	5.90344	23	3.18341	20	3.381	18	4.097	10	2.56357	12	2.17943	16	2.38536
BMK_Unigene_001813	3	0.598981	16	0.896404	5	0.434423	0	0	0	0	0	0	0	0	0	0	0	0	35	2.13084	14	0.736324	3	0.205526	36	2.25718	16	1.16115	0	0	5	0.490874	25	1.49085	13	0.895931
BMK_Unigene_001814	13	1.73243	14	2.81599	11	1.29575	7	1.16286	8	1.64259	1	1.26986	10	1.34056	4	1.14745	3	1.03971	3	0.826746	13	2.28686	0	1.3428	1	0.349738	5	1.31937	9	1.6646	11	1.22707	4	1.34351	7	0.791786
BMK_Unigene_001815	104	17.3065	136	24.1752	63	11.9523	45	7.32983	52	7.31039	74	8.00307	178	20.944	50	6.89289	58	8.55352	117	19.6744	235	35.3053	111	19.5918	131	15.2971	81	10.5586	195	24.7061	35	6.50053	83	12.8412	72	13.0238
BMK_Unigene_001816	116	16.2196	94	14.0654	102	16.4466	68	12.0032	80	13.8356	103	17.7567	105	15.2982	72	14.5615	94	15.8532	159	16.5781	175	18.0316	162	18.8169	97	18.0172	131	14.673	138	18.051	124	16.4491	121	17.7698	127	15.4898
BMK_Unigene_001817	0	0	0	0	0	0	0	0	0	0	0	0	0	0	11	0.954904	791	69.5387	0	0	0	0	0	0	0	0	0	0	3	0.247526	0	0	0	0	1	0.0812956
BMK_Unigene_001818	491	9.90351	426	8.57373	310	6.78675	462	9.17679	336	6.80809	443	8.3546	335	6.38832	305	6.01474	256	5.18752	149	2.76297	141	2.8386	150	3.30666	73	1.57893	82	1.69511	58	0.942322	123	2.24337	100	1.99783	66	1.29985
BMK_Unigene_001819	363	7.59	332	6.72215	388	8.09039	433	8.9557	541	11.1225	491	9.57752	395	7.45605	344	7.02062	318	6.57244	490	9.77861	545	10.2728	487	9.60838	407	8.01721	423	8.20005	905	17.5549	358	6.74789	422	8.33035	428	8.18014
BMK_Unigene_001820	20	1.55535	83	6.25044	2	0.155107	0	0	1	0.0764657	0	0	0	0	0	0	0	0	4	0.296896	8	0.560849	2	0.146762	0	0	0	0	1	0.072146	0	0	0	0	1	0.0710853
BMK_Unigene_001821	11	7.97048	13	9.82323	6	8.30983	6	4.3005	6	3.98977	0	4.7994	7	8.6346	5	2.68755	11	6.58937	7	12.7941	10	9.86339	9	11.0762	1	4.77841	6	5.7102	5	9.54541	3	4.50703	2	5.47265	3	7.41808
BMK_Unigene_001822	12	1.9119	13	2.00568	1	0.158886	0	0	3	0.469973	1	0.148635	1	0.143834	8	1.2441	2	0.314976	3	0.456195	5	0.718143	12	1.80406	2	0.300198	8	1.18172	4	0.591232	2	0.287252	0	0	1	0.145635
BMK_Unigene_001823	3	0.287794	10	0.928958	5	0.478337	13	1.23362	32	3.01842	14	1.25293	20	1.73208	25	2.3409	49	4.64646	5	0.457802	0	0	0	0	1	0.0903764	2	0.177882	6	0.533982	4	0.345916	9	0.815116	7	0.61382
BMK_Unigene_001824	2	0.221801	1	0.107391	2	0.331785	2	0.548504	7	0.763308	30	4.34529	23	3.404	7	0.974221	14	2.63093	3	0.74093	1	0.19995	0	0	0	0.208957	2	1.33665	6	0.720188	4	1.29965	1	0.942305	1	0.7096
BMK_Unigene_001825	111	27.9748	65	22.2918	152	43.8634	191	32.4732	180	24.6896	378	45.1209	101	11.8667	217	25.7921	170	15.8584	136	50.3442	72	48.1588	65	37.7826	92	64.8393	262	108.964	265	38.9602	79	37.311	69	32.7431	51	34.598
BMK_Unigene_001826	25	1.15342	31	1.30949	18	0.713944	25	0.98357	12	0.86036	13	0.482357	38	1.57986	22	1.04818	13	0.94355	22	1.02494	71	2.83252	64	2.55202	14	0.674459	13	0.516247	25	1.07004	25	1.18318	27	1.20159	36	1.59964
BMK_Unigene_001827	613	13.1022	378	7.82365	700	14.9205	457	9.66219	602	12.6517	377	7.51728	476	9.18473	351	7.32271	269	5.68329	386	7.87438	870	16.7633	780	15.7313	596	12.0012	807	15.9918	525	10.4101	489	9.42196	462	9.32268	403	7.87354
BMK_Unigene_001828	45	2.4055	57	2.95055	31	1.65256	30	1.58632	21	1.10378	19	0.947509	15	0.723871	19	0.991354	10	0.528394	40	2.04079	44	2.12033	72	3.63171	31	1.56117	41	2.03197	36	1.7853	20	0.963769	22	1.11028	27	1.31929
BMK_Unigene_001829	23	2.36775	43	3.57324	32	2.08525	9	0.912522	3	0.423294	5	0.745857	31	1.83217	20	2.67127	8	1.15503	13	1.29135	25	1.99589	13	1.18964	8	0.405572	16	0.969317	25	2.05396	17	2.10673	13	1.24833	19	1.29296
BMK_Unigene_001830	30	3.67067	78	9.24174	11	1.34221	1	0.121032	10	1.20308	9	1.02731	2	0.220918	14	1.67199	2	0.241891	4	0.467122	3	0.330905	4	0.461817	0	0	0	0	0	0	0	0	0	0	0	0
BMK_Unigene_001831	59	11.2658	92	14.073	59	9.32489	23	6.01774	30	4.4309	15	3.36318	15	3.20369	27	5.6081	12	1.94879	58	5.53754	87	8.42945	102	10.9493	38	3.87391	19	2.19343	78	11.3399	47	4.67166	32	3.40353	45	4.2736
BMK_Unigene_001832	29	3.68628	60	7.38543	9	1.14087	3	0.377214	0	0	0	0	3	0.344261	0	0	2	0.251295	1	0.121321	0	0	2	0.239886	3	0.359257	0	0	0	0	0	0	0	0	0	0
BMK_Unigene_001833	2	2.49742	6	5.38641	0	1.13206	0	0.729891	0	1.89752	2	2.11804	11	2.66452	0	2.93627	3	3.75905	55	11.5389	21	7.62399	56	11.997	24	8.87647	35	7.99876	0	1.36907	37	8.08435	87	10.878	42	9.18319
BMK_Unigene_001834	120	23.6147	211	50.5926	48	16.7166	51	12.1032	50	10.2261	55	12.8985	27	4.63928	219	56.9672	15	3.7493	40	10.7438	47	10.2581	7	2.42454	27	5.76352	18	2.60911	54	9.87547	37	8.93427	27	5.89129	10	2.9079
BMK_Unigene_001835	147	3.70371	162	3.95248	139	3.49251	70	1.74459	65	1.61028	63	1.4808	54	1.22826	34	0.836143	39	0.97129	93	2.2364	187	4.24736	194	4.61219	80	1.89891	66	1.54172	98	2.29066	67	1.52175	79	1.87916	62	1.42789
BMK_Unigene_001836	517	12.3499	485	9.6216	551	13.7854	367	7.81564	375	7.97583	390	7.59354	494	8.22244	438	8.89009	530	8.93367	553	9.53686	583	8.88125	581	12.3816	454	7.97243	466	7.9499	564	12.6289	598	8.95699	667	10.8115	632	9.74933
BMK_Unigene_001837	3	0.625512	10	2.01906	3	0.83172	2	0.412497	3	0.615042	4	0.778057	3	0.564693	19	3.86679	4	0.824402	4	0.796014	8	1.5037	5	0.983718	4	0.785721	9	1.7398	0	0	19	3.57123	1	0.196848	6	1.14353
BMK_Unigene_001838	21	4.35636	0	0	21	4.34436	0	0	4	0.815893	12	2.32232	17	3.18369	0	0	10	2.05054	0	0	0	0	0	0	3	0.5863	0	0	1	0.19245	0	0	0	0	0	0
BMK_Unigene_001839	2843	54.8427	2405	44.9254	2474	47.5932	2029	38.7169	1719	32.6052	1938	34.8765	2918	50.8165	2220	41.8001	1994	38.0217	2865	52.7489	2986	51.9266	2148	39.0987	1813	32.9484	2477	44.3006	2957	52.9186	2106	36.6227	2288	41.6691	2315	40.8202
BMK_Unigene_001840	264	5.26413	205	3.95833	241	4.79228	231	4.55629	154	3.01934	146	2.71589	215	3.87024	116	2.25768	124	2.44404	221	4.20592	256	4.60172	179	3.36792	239	4.48967	200	3.69738	277	5.12409	130	2.33677	176	3.31323	137	2.49704
BMK_Unigene_001841	258	19.3995	597	43.4691	109	8.17335	4	0.297514	18	1.3308	26	1.82382	34	2.30795	32	2.34857	56	4.16221	518	37.1747	159	10.7777	77	5.46321	144	10.2006	10	0.697127	64	4.46443	10	0.67783	50	3.54942	82	5.63595
BMK_Unigene_001842	8	1.64786	22	2.34037	6	1.2051	0	0.108669	3	0.324054	7	0.717402	2	0.297527	5	0.64337	0	0.868725	11	1.46792	13	1.58455	3	0.310982	6	0.620973	0	0.203704	10	1.22299	3	0.693227	2	0.207431	3	0.40167
BMK_Unigene_001843	48	1.476	37	1.10175	39	1.19595	44	1.33837	30	0.907059	85	2.43838	3	0.0832806	53	1.59076	16	0.486329	22	0.645676	34	0.942502	44	1.27669	8	0.231755	24	0.684224	3	0.0855818	14	0.388082	5	0.145155	12	0.337294
BMK_Unigene_001844	979	20.0998	804	15.9845	821	16.8095	949	19.2731	1032	20.8332	1216	23.2905	1898	35.1788	1022	20.4805	2230	45.2562	905	17.7339	897	16.6019	940	18.2105	1164	22.5141	1181	22.4802	1433	27.2941	1631	30.1865	1542	29.8888	1457	27.3433
BMK_Unigene_001845	30	0.775319	15	0.363283	65	1.67108	3	0.0742192	10	0.319691	3	0.0699965	6	0.15805	10	0.244118	3	0.0741659	20	0.549026	63	1.46551	49	1.27438	29	0.683299	25	0.579695	22	0.510453	16	0.360735	16	0.377793	8	0.205752
BMK_Unigene_001846	16	4.0641	15	3.27958	15	3.37743	0	0	12	2.66405	0	0	5	1.01915	0	0	0	0	21	5.38739	39	8.95576	41	10.6524	18	3.82876	15	3.13996	11	2.30409	5	1.62829	7	1.49213	7	1.44468
BMK_Unigene_001847	0	1.56179	1	1.15228	4	1.77999	0	1.3242	0	1.31627	0	1.31824	1	1.67849	0	2.5407	0	2.13189	19	4.68482	0	4.35787	6	4.63162	21	4.34399	9	3.44758	0	2.27683	7	3.68736	9	2.52768	11	2.24336
BMK_Unigene_001848	1195	18.537	1116	16.8238	1124	17.3877	1161	17.8148	807	12.3088	1023	14.8042	1169	16.3846	773	11.704	832	12.7574	1103	16.3747	1188	16.6129	1118	16.3937	1037	15.1546	1036	14.9715	1160	16.7078	862	12.1099	929	13.6198	843	11.9673
BMK_Unigene_001849	53	6.19507	45	4.47928	34	4.77766	63	7.06769	107	12.5482	186	13.6779	169	19.2762	46	4.47466	76	12.9413	91	9.65755	44	8.19097	66	9.35303	201	24.5515	166	15.661	143	18.6594	82	6.81327	76	9.35798	103	12.8733
BMK_Unigene_001850	15	1.62385	2	0.838646	1	0.107958	7	0.856683	3	0.425777	29	2.92879	0	0.195461	8	0.845329	0	0	69	8.47254	65	7.22176	67	7.35482	39	3.97752	21	2.8103	0	0	21	2.14697	26	2.96393	46	4.94773
BMK_Unigene_001851	29	1.26347	90	2.59464	23	1.0862	31	1.65922	29	1.47794	28	1.68676	46	1.76993	63	2.29638	13	0.904382	265	7.96311	230	6.55907	259	7.29713	181	5.0896	318	7.35157	569	14.2476	265	5.79308	207	5.14155	204	4.73911
BMK_Unigene_001852	305	471.52	380	529.046	275	397.096	175	335.487	279	454.281	222	321.587	147	219.784	262	297.274	121	194.436	243	305.619	261	346.49	294	350.595	286	350.341	160	247.537	216	329.277	278	319.844	202	301.27	199	269.171
BMK_Unigene_001853	73	3.46329	69	3.35369	36	1.70656	90	3.74826	49	2.40375	49	2.01457	36	1.58167	39	1.63056	39	2.37622	31	1.36108	44	2.13037	48	2.19145	24	0.95963	33	1.43547	40	2.23016	57	2.13033	31	1.34634	29	1.60148
BMK_Unigene_001854	8	6.28359	31	5.69878	12	5.35441	1	3.36293	2	3.45806	8	2.75601	10	4.04281	16	6.93422	4	4.42661	19	5.63923	20	8.17979	18	6.81412	8	4.79322	26	6.1083	22	7.28673	12	6.5733	14	6.06512	15	6.53665
BMK_Unigene_001855	6	0.882653	25	2.1368	27	3.08078	0	0	0	0	0	0	0	0	1	0.0861533	0	0	10	1.51638	6	1.11398	1	0.583007	0	0	0	0	0	0	2	0.159136	0	0	0	0
BMK_Unigene_001856	5	1.42033	5	1.00028	1	1.54519	0	0.574759	0	0	2	0.120457	0	0	0	0	0	0	43	12.0157	10	3.31741	1	0.487352	0	0	0	0.059856	0	0	0	0	0	0	0	0.0590132
BMK_Unigene_001857	387	8.28034	322	6.67157	289	6.16649	198	4.19063	170	3.57647	112	2.23559	223	4.30744	163	3.40414	164	3.46853	303	6.18766	380	7.32957	334	6.74326	189	3.80972	235	4.66172	313	6.21293	301	5.80569	244	4.92882	243	4.75254
BMK_Unigene_001858	130	3.91358	148	4.31447	188	5.64406	53	1.57828	136	4.02567	5	0.140423	208	5.6529	73	2.14504	204	6.07052	28	0.804517	21	0.569912	16	0.454503	2	0.0567224	5	0.139554	2	0.0558567	11	0.29852	10	0.284215	4	0.110071
BMK_Unigene_001859	24	3.8191	34	2.75602	13	3.15361	12	1.49187	8	1.88954	13	1.52045	15	1.80074	9	3.49028	38	3.53463	34	2.39136	21	3.64022	118	9.38795	8	2.56669	0	2.16508	7	1.6474	143	9.01266	101	6.3385	57	4.60271
BMK_Unigene_001860	0	0.405291	7	1.11199	0	0.0673624	0	0.400907	0	0.996266	0	0.126032	0	0.975691	5	0.659322	0	0.667698	2	3.61035	4	2.0095	1	0.446169	0	1.08183	2	0.688889	0	0.0626657	0	0.121785	0	0.318861	2	0.555699
BMK_Unigene_001861	81	3.70506	48	2.51147	17	0.886766	16	0.696346	24	1.02005	9	1.00237	42	1.97344	5	0.361641	27	1.20858	243	9.54784	263	10.922	240	9.54429	203	8.41213	129	4.7404	116	4.984	84	3.03939	79	3.56789	121	4.87685
BMK_Unigene_001862	5	0.645605	5	0.625175	0	0	0	0	0	0	0	0	0	0	0	0	0	0	52	6.40835	16	1.86241	8	0.974705	3	0.364932	0	0	0	0	0	0	0	0	0	0
BMK_Unigene_001863	283	23.8097	233	23.4649	271	21.5696	143	10.054	123	9.06013	132	10.335	162	11.5887	321	25.0593	143	10.1511	229	17.4548	296	21.7177	372	26.5485	189	13.7501	146	11.0862	365	30.017	278	15.2496	230	15.7715	212	15.8487
BMK_Unigene_001864	9	0.978195	4	1.10511	2	0.487751	0	0.161269	4	1.01525	1	0.70977	0	0.392482	1	0.265219	3	0.268589	39	5.86108	18	2.40053	23	1.99988	2	1.07514	27	4.38342	7	1.31081	8	1.12676	18	1.07743	4	0.894144
BMK_Unigene_001865	55	11.1979	69	12.3926	42	11.1671	75	10.8928	42	7.79146	52	9.44009	46	9.43743	73	15.2511	50	6.9502	48	11.8949	78	11.0338	38	11.6545	73	10.1289	44	8.82982	89	11.1132	82	10.5976	52	9.83432	33	8.53545
BMK_Unigene_001866	305	37.1796	240	30.9177	252	29.9738	470	56.5339	303	37.4636	394	41.4864	448	36.9942	245	32.9909	163	18.4169	416	39.2713	398	34.0204	251	24.5393	426	45.9741	409	41.7736	470	43.7435	147	19.1629	206	25.6863	282	25.61
BMK_Unigene_001867	584	26.8889	1300	58.6061	0	0.0425632	0	0	0	0	0	0	0	0	0	0	0	0	0	0.040736	7	0.346284	0	0	31	1.48774	0	0	0	0	4	0.307802	20	0.886483	27	1.28744
BMK_Unigene_001868	16	2.95868	9	1.61159	11	2.02849	0	0	0	0	0	0	1	0.166938	0	0	3	0.548358	21	3.70633	21	3.5007	32	5.5836	16	2.78736	5	0.857214	11	1.88706	34	5.6677	8	1.39664	10	1.69029
BMK_Unigene_001869	0	0.167031	0	0.053915	0	0	0	0.550746	0	0.0547448	0	0.259706	0	0.502634	0	0.108689	0	0.055035	16	1.96618	1	0.903452	1	0.577901	27	1.67849	43	4.38768	7	1.13635	2	0.301145	1	0.0525642	1	0.101786
BMK_Unigene_001870	43	5.4762	42	6.98795	13	2.80712	0	0.202503	2	0.704518	0	0	2	0.184813	13	0.649413	1	0.252948	10	1.36773	16	3.27576	57	6.08488	12	1.2054	5	0.711751	8	2.374	3	0.645912	2	0.0966366	1	0.187128
BMK_Unigene_001871	75	24.4937	122	24.8054	98	23.3728	110	45.7146	37	37.1317	61	36.2771	92	36.2973	28	11.6638	25	19.3169	58	18.0216	102	23.1519	76	20.3711	33	23.3863	79	29.3195	85	29.0317	47	12.4387	22	12.9023	16	14.0611
BMK_Unigene_001872	0	6.06796	1	4.71856	2	5.54698	0	4.50174	0	4.38439	8	3.34503	2	4.81397	0	5.56381	0	3.63516	15	5.61597	24	6.09178	15	5.98596	0	3.33468	9	4.13411	0	5.16023	0	2.40351	7	3.64556	2	4.45407
BMK_Unigene_001873	18	0.68626	4	0.166136	10	0.615934	6	0.203651	10	0.404864	8	0.256086	17	0.526605	1	0.066984	18	0.881855	59	2.29247	110	3.95938	119	4.85664	29	1.00211	18	0.636253	19	0.700319	23	0.711437	45	1.55495	34	1.09776
BMK_Unigene_001874	0	0	0	0	0	0	0	0	0	0	0	0	4	0.196111	0	0	0	0	57	2.95451	60	2.93747	64	3.27967	4	0.204653	15	0.75526	37	1.86415	7	0.342698	3	0.153816	13	0.645342
BMK_Unigene_001875	10	1.57787	12	1.98632	12	1.88823	2	0.31216	8	1.24116	1	0.1472	10	1.42445	4	0.616046	7	1.09178	17	3.31314	38	5.68969	22	3.27552	10	1.4865	5	0.731446	11	1.61019	2	0.284479	3	0.446898	8	1.15383
BMK_Unigene_001876	5	0.720755	0	0	0	0	3	2.42406	47	13.6068	50	12.2376	6	1.82189	1	0.281404	3	0.569957	22	5.09056	0	0.259899	0	0	0	0.271607	5	0.668234	0	0	0	0.129947	5	0.816554	2	1.58118
BMK_Unigene_001877	1	0.120551	4	0.466945	7	0.841534	16	1.90795	6	0.711198	2	0.224925	9	0.979468	3	0.353	7	0.83413	7	0.805407	12	1.3041	7	0.79626	2	0.227141	5	0.558833	0	0	9	0.978055	2	0.227623	0	0
BMK_Unigene_001878	31	3.69464	2	4.015	9	4.09385	64	10.5579	70	15.2174	68	11.1062	43	7.18965	38	6.73164	64	13.0662	6	2.31168	7	1.73934	2	1.58818	6	3.24865	0	2.01719	11	3.65608	3	2.44244	3	1.35648	16	2.3265
BMK_Unigene_001879	106	6.9041	108	6.54294	84	5.83553	225	7.51652	276	8.65124	174	5.7143	166	6.97391	117	6.10199	101	5.13919	116	6.36852	118	7.57119	143	6.25648	298	9.53833	249	8.9575	169	8.90456	67	4.11759	90	5.22643	104	6.06074
BMK_Unigene_001880	19	0.882925	30	1.30283	23	0.96435	16	0.790196	73	3.05918	169	6.62869	12	0.493429	3	0.123114	16	0.66495	171	6.86194	24	1.02335	19	0.952142	6	0.237656	24	0.935528	49	1.95024	6	0.227408	21	0.833565	44	1.69098
BMK_Unigene_001881	1305	27.0562	1012	21.6997	1325	24.9899	758	19.5835	797	16.6402	921	18.3512	1783	26.5101	596	15.8243	800	16.4491	1543	22.8105	1982	24.944	1968	27.2676	1108	17.8894	1092	17.795	1675	26.7093	674	15.1506	1090	18.2402	1243	18.5686
BMK_Unigene_001882	30	1.12015	0	0	53	1.97348	11	0.406279	31	1.13811	27	0.940493	95	3.20225	1	0.0364449	13	0.479803	0	0	0	0	0	0	8	0.28141	0	0	1	0.0346393	0	0	0	0	0	0
BMK_Unigene_001883	554	58.8493	520	44.817	666	66.7017	325	32.757	341	34.3543	308	31.4782	441	40.2893	715	67.5664	235	20.0852	226	39.3583	391	55.0042	400	54.3737	414	53.3206	270	33.7671	436	59.2221	517	41.9011	418	45.147	422	43.3207
BMK_Unigene_001884	2	5.83812	1	5.12991	0	3.4501	0	0.320831	0	2.12607	0	0.302578	1	4.19686	0	2.63816	2	5.45022	0	0.309561	2	0.877161	0	0.20403	0	1.01853	0	0.601411	0	1.20358	0	0.584763	3	0.510346	2	0.197647
BMK_Unigene_001885	203	18.5442	159	16.4593	230	15.7643	102	6.21519	115	7.00585	118	7.88416	74	9.68176	84	5.95818	86	6.14831	53	18.1714	62	18.7192	67	17.9253	41	7.01989	38	7.38653	166	14.8019	64	8.37749	72	12.2712	40	11.5347
BMK_Unigene_001886	508	14.8447	426	12.0546	333	9.70409	143	4.13353	206	5.91894	199	5.42498	228	6.01478	164	4.67772	144	4.15944	259	7.22361	397	10.4582	439	12.1324	121	3.3311	82	2.22159	364	9.89499	119	3.13476	159	4.38653	104	2.77794
BMK_Unigene_001887	6	0.300123	16	0.775003	5	0.249414	1	0.0494795	7	0.344283	16	0.74663	12	0.541885	24	1.17177	23	1.13721	0	0	0	0	0	0	1	0.047124	3	0.139127	3	0.139214	0	0	56	2.64455	60	2.74335
BMK_Unigene_001888	52	1.9354	30	1.08125	85	3.15493	68	2.50354	69	2.52514	79	2.74304	86	2.88964	41	1.48948	59	2.17063	69	2.45111	55	1.84539	54	1.89648	38	1.33243	61	2.10494	63	2.17532	53	1.77825	60	2.10831	67	2.27942
BMK_Unigene_001889	61	2.23376	48	1.70209	56	2.04502	58	2.10093	42	1.51225	67	2.28885	102	3.37197	25	0.89357	61	2.20801	47	1.64267	65	2.14574	55	1.90044	55	1.89742	49	1.66358	88	2.98954	48	1.58452	43	1.48659	58	1.94141
BMK_Unigene_001890	0	0.288099	2	1.11593	0	0.0574611	0	0	0	0.509897	3	0.456906	0	0.156052	9	1.32166	11	1.11063	0	0	0	0	0	0	0	0	0	0.106842	1	0.0267273	0	0	22	3.34551	39	5.39855
BMK_Unigene_001891	2321	50.346	1690	35.4986	2080	44.9941	1587	34.0521	1424	30.3716	1355	27.4199	1959	38.362	1454	30.7848	1053	22.5779	1948	40.3297	2245	43.8999	2022	41.3863	2262	46.2249	1924	38.6933	2409	48.4776	1493	29.1944	1789	36.6367	1733	34.3614
BMK_Unigene_001892	200	4.34753	156	3.28377	151	3.27335	88	1.89222	117	2.50073	193	3.91387	104	2.04091	118	2.50367	61	1.31071	166	3.44403	172	3.37054	284	5.82529	160	3.27663	174	3.50674	338	6.81623	76	1.48928	175	3.59142	192	3.81501
BMK_Unigene_001893	8	3.08429	3	1.12001	0	0	0	0	0	0	3	1.079	3	1.04415	1	0.376311	0	0	12	4.41563	8	2.78043	2	0.72758	1	0.363211	0	0	4	1.43067	2	0.695096	2	0.727965	4	1.40964
BMK_Unigene_001894	47	2.39445	34	1.64983	2	0.0918406	1	0.045549	19	0.950802	18	0.902108	5	0.24942	63	3.19112	141	13.1087	0	0	0	0	0	0	0	0	2	0.0853834	1	0.0427186	2	0.0830199	167	8.30331	259	11.4907
BMK_Unigene_001895	31	1.67686	8	0.419045	23	1.2407	5	0.267536	6	0.319121	39	1.96806	83	4.05314	2	0.105596	13	0.695095	0	0	0	0	0	0	5	0.2548	0	0	7	0.351276	0	0	1	0.0510684	0	0
BMK_Unigene_001896	0	0	0	0	0	0	28	5.95733	10	2.11488	72	14.4473	5	0.970876	8	1.67953	25	5.31523	9	1.84759	0	0	0	0	1	0.202633	1	0.199415	7	1.39679	0	0	0	0	1	0.196607
BMK_Unigene_001897	569	12.2903	662	13.8466	399	8.59459	272	5.81159	206	4.37507	178	3.58679	231	4.50441	236	4.97558	167	3.56558	637	13.1321	747	14.5455	747	15.225	313	6.36924	296	5.92765	389	7.79496	393	7.6523	413	8.422	466	9.20063
BMK_Unigene_001898	91	9.80008	56	5.34713	106	13.0969	60	6.93839	67	5.42944	18	4.54806	49	5.25443	31	3.15616	23	2.40948	66	6.64718	84	10.6284	118	9.85754	39	3.843	63	4.98113	33	2.76904	39	3.0943	47	4.46172	45	4.00155
BMK_Unigene_001899	2	0.100164	39	1.89139	7	0.349608	39	1.93206	89	4.38267	54	2.52296	22	0.994672	10	0.488835	30	1.48514	6	0.286799	1	0.045148	0	0	40	1.88727	39	1.81087	22	1.02216	25	1.12868	11	0.520103	7	0.32045
BMK_Unigene_001900	0	0	0	0	0	0	0	0	0	0	0	0	0	0	24	4.1533	45	7.88637	0	0	0	0	0	0	0	0	0	0	5	0.822402	0	0	0	0	0	0
BMK_Unigene_001901	1	0.0794301	7	0.538416	1	0.0792114	0	0	0	0	0	0	0	0	0	0	0	0	38	2.88081	43	3.07901	10	0.749499	16	1.19729	1	0.0736421	0	0	16	1.14566	5	0.374948	9	0.653446
BMK_Unigene_001902	3	0.666609	0	0.717238	0	0.184659	2	1.24553	1	2.25766	7	2.62572	3	0.267464	1	0.542215	0	0.183035	1	3.71137	0	1.66927	0	1.74725	6	5.75674	2	3.67386	0	0.652779	0	1.26862	3	1.18876	4	0.981699
BMK_Unigene_001903	10	1.66464	26	4.19109	12	1.99206	7	1.15264	2	0.327354	18	2.7953	3	0.450835	13	2.11225	0	0	6	0.953271	20	3.00128	1	0.157074	6	0.940945	6	0.926001	8	1.23545	11	1.65068	14	2.2002	5	0.760801
BMK_Unigene_001904	6	1.52299	7	1.72059	22	5.56891	31	7.78365	49	12.2295	14	3.3152	4	0.916604	4	0.99103	13	3.26177	1	0.242265	6	1.37295	3	0.718542	13	3.10872	27	6.35404	8	1.88386	13	2.97466	14	3.35497	3	0.696062
BMK_Unigene_001905	11	1.18562	51	4.52065	6	0.443383	0	0	4	0.291443	1	0.0691293	3	0.200689	3	0.216984	2	0.146494	71	5.94088	53	3.74086	2	0.139843	6	0.418861	2	0.137403	5	0.412469	5	0.467598	3	0.209876	14	1.08375
BMK_Unigene_001906	27	3.63081	8	3.67218	3	2.25295	2	1.11737	3	2.22135	10	1.65596	7	1.96667	25	6.45784	15	4.14724	1	0.847091	12	4.50963	16	3.04535	90	15.2025	20	4.93715	3	1.49705	12	3.27306	12	2.3614	14	2.87632
BMK_Unigene_001907	4	0.313156	3	0.227434	0	0	0	0	0	0	0	0	0	0	0	0	0	0	14	1.0461	28	1.97613	5	0.369365	38	2.80271	5	0.36292	0	0	14	0.988048	12	0.886946	10	0.71562
BMK_Unigene_001908	2617	62.8554	2388	55.5403	2919	69.9158	3470	82.4413	2392	56.4896	2706	60.6322	4484	97.2257	2476	58.0459	2868	68.0899	2759	63.2465	3690	79.8956	2720	61.6444	2596	58.7405	4128	91.922	3146	70.099	3101	67.1414	3424	77.6405	3654	80.2212
BMK_Unigene_001909	1	1.68732	7	0.84964	2	2.55766	5	1.66906	1	3.31814	2	1.00743	2	1.46233	1	1.1858	1	1.46772	9	5.15339	12	4.80664	6	4.52169	1	3.43356	4	2.56556	4	1.06444	2	1.70359	0	2.80366	1	2.7762
BMK_Unigene_001910	416	13.5301	395	12.4406	364	11.8063	182	5.85539	164	5.2447	166	5.03678	191	5.60813	264	8.38097	179	5.75474	407	12.6342	451	13.2234	496	15.2221	294	9.00844	290	8.74475	402	12.1297	212	6.21575	281	8.6284	315	9.36485
BMK_Unigene_001911	5	1.31405	5	1.27246	0	0	2	0.519932	0	0	0	0	0	0	0	0	1	0.25978	5	1.25417	16	3.79069	15	3.71978	1	0.247591	7	1.70561	3	0.731435	1	0.236914	6	1.4887	4	0.960909
BMK_Unigene_001912	8	0.642307	9	0.336907	10	0.266891	96	2.64733	42	1.10522	48	1.69776	65	1.66708	110	2.87347	39	1.03172	8	0.204347	11	0.554903	2	0.15152	8	0.201705	2	0.0496252	1	0.0248283	5	0.120629	4	0.101067	4	0.0978529
BMK_Unigene_001913	0	0	4	0.262077	19	1.28201	127	9.57076	69	5.45527	413	28.7198	888	58.8216	1374	101.704	111	9.02884	1	0.0645773	18	1.28089	6	0.383064	1102	74.6422	306	21.3909	613	42.4321	1006	65.629	444	32.5138	445	29.3771
BMK_Unigene_001914	116	6.20491	251	13.0013	68	3.62734	177	9.36542	362	19.0395	279	13.9225	151	7.29174	253	13.2093	402	21.2553	6	0.30632	0	0	2	0.100947	39	1.96533	24	1.19023	97	4.81353	16	0.77152	11	0.555502	15	0.733416
BMK_Unigene_001915	5	0.852873	17	1.65177	0	0	3	0.492127	0	0	0	0	0	0	1	0.0693721	0	0	2	2.44203	10	3.01133	4	2.95081	0	1.00436	1	0.197681	0	0	14	5.7022	9	2.75108	1	0.649658
BMK_Unigene_001916	772	30.1202	670	24.738	976	37.5651	1231	48.6642	1310	49.5063	1490	54.013	1867	68.0462	3014	118.034	2747	109.682	673	23.921	727	25.0075	882	31.7547	2414	92.2047	1723	63.0217	1749	67.2701	1884	68.1826	1921	70.4941	2168	76.1383
BMK_Unigene_001917	382	11.4872	141	4.10587	699	20.9619	804	23.9157	1118	33.0569	2063	57.8745	3965	107.639	3061	89.8455	7237	215.117	133	3.81724	844	22.8798	855	24.2607	1668	47.2543	1629	45.4165	740	20.6442	3077	83.412	2270	64.4455	2203	60.5547
BMK_Unigene_001918	340	11.0101	306	9.5955	278	8.97757	231	7.39946	179	5.69945	148	4.47105	197	5.7591	234	7.39621	184	5.88971	277	8.56125	357	10.4217	311	9.50293	241	7.35228	176	5.28403	261	7.84091	188	5.48806	186	5.68643	169	5.00242
BMK_Unigene_001919	1	0.398701	1	0.694951	10	0.954247	3	0.31551	5	0.392026	4	0.595119	2	0.215961	1	0.311328	3	0.315284	0	0.152213	1	0.64696	2	0.150485	6	0.676104	8	0.887154	5	1.8494	1	0.143766	2	0.602258	1	0.510219
BMK_Unigene_001920	880	22.6866	511	12.7423	960	24.8583	909	23.2054	732	18.5342	745	17.8973	1028	23.9214	999	25.1097	923	23.4942	544	13.444	526	12.2106	464	11.2988	951	23.0711	1086	26.0232	899	21.4767	916	21.2869	895	21.7587	918	21.6082
BMK_Unigene_001921	4	0.543984	10	1.31692	10	1.35622	6	0.80715	7	0.936037	2	0.253742	11	1.3505	0	0	1	0.134428	7	0.908595	4	0.490393	8	1.0266	0	0	45	5.67388	5	0.630828	12	1.47115	3	0.38518	2	0.248621
BMK_Unigene_001922	2	0.435913	4	0.844237	4	0.869425	0	0	6	1.28585	3	0.609997	4	0.787057	2	0.425482	2	0.430888	6	1.24815	8	1.57187	11	2.26229	5	1.02668	14	2.82904	4	0.808805	1	0.19648	14	2.8808	2	0.398457
BMK_Unigene_001923	43	5.66862	41	5.36158	37	4.86422	5	0.652012	1	0.129622	30	3.6895	4	0.476043	1	0.128674	13	1.69401	24	3.01972	17	2.0203	9	1.11953	9	1.11775	0	0	5	0.611496	48	5.70427	22	2.73809	1	0.120501
[truncated: 106,396 more rows]
