# Supplementary material for: De novo transcriptome in roots of switchgrass (Panicum virgatum L.) reveals gene expression dynamic and act network under alkaline salt stress
Source: BMC Genomics. 2021 Jan 28;22:82. doi: 10.1186/s12864-021-07368-w (PMC7841905; doi:10.1186/s12864-021-07368-w)
Supplement: Supplementary file 6 — Additional file 6: Table S5. Information on the 10,219 DEGs under alkaline salt stress. [file 12864_2021_7368_MOESM6_ESM.xlsx]

## Sheet: Sheet1
#ID	S0	S6	S24	T0	T6	T24	Cluster	COG_class	COG_class_annotation	GO_annotation	KEGG_annotation	KOG_class	KOG_class_annotation	Pfam_annotation	Swissprot_annotation	eggNOG_class	eggNOG_class_annotation	nr_annotation	GO_second_level_annotation	KEGG_pathway_annotation
BMK_Unigene_000030	2.01541	0.279813	0.968069	0.0673207	0.109823	0.085725	1	--	--	--	--	--	--	--	--	--	--	--	--	--
BMK_Unigene_000125	7.61326	0.142039	1.91097	1.69828	2.03774	2.59172	1	--	--	Cellular Component: cytoplasm (GO:0005737);;	K06287|2.9635e-143|sbi:SORBI_01g041990|SORBIDRAFT_01g041990, Sb01g041990; hypothetical protein; K06287 septum formation protein (A)	[D]	Cell cycle control, cell division, chromosome partitioning	Maf-like protein	--	D	Cell cycle control, cell division, chromosome partitioning	PREDICTED: maf-like protein DDB_G0281937-like isoform X2 [Setaria italica]	cellular component: cell (GO:0005623);; cellular component: cell part (GO:0044464)	--
BMK_Unigene_000151	18.8683	0.158104	3.98763	1.1182	1.08266	1.16915	1	--	--	Molecular Function: peroxidase activity (GO:0004601);; Biological Process: response to oxidative stress (GO:0006979);; Molecular Function: heme binding (GO:0020037);; Molecular Function: metal ion binding (GO:0046872);; Biological Process: oxidation-reduction process (GO:0055114);;	K00430|4.52046e-114|sita:101774991|peroxidase 45-like; K00430 peroxidase [EC:1.11.1.7] (A)	--	--	Peroxidase;; Peroxidase	Peroxidase 45 (Precursor) GN=F9N11.20 OS=Arabidopsis thaliana (Mouse-ear cress) PE=1 SV=1	R	General function prediction only	PREDICTED: peroxidase 45-like [Setaria italica]	molecular function: catalytic activity (GO:0003824);; molecular function: antioxidant activity (GO:0016209);; biological process: metabolic process (GO:0008152);; biological process: single-organism process (GO:0044699);; biological process: response to stimulus (GO:0050896);; molecular function: binding (GO:0005488)	Phenylalanine metabolism (ko00360);; Phenylpropanoid biosynthesis (ko00940)
BMK_Unigene_000206	2.81122	0.161376	0.272948	0.154071	0	0	1	--	--	--	--	--	--	--	--	--	--	hypothetical protein PHYSODRAFT_553371 [Phytophthora sojae]	--	--
BMK_Unigene_000242	4.03254	0.295351	0.0229782	0.0443739	0.283698	0	1	--	--	Molecular Function: hydrolase activity (GO:0016787);;	--	--	--	GDSL-like Lipase/Acylhydrolase;; GDSL-like Lipase/Acylhydrolase family	--	R	General function prediction only	putative cellulose-binding family ii protein [Eutypa lata UCREL1]	molecular function: catalytic activity (GO:0003824);; biological process: metabolic process (GO:0008152)	--
BMK_Unigene_000330	21.3342	2.64902	4.47253	1.28189	0.0267577	1.16883	1	--	--	--	--	[R]	General function prediction only	HMG (high mobility group) box;; HMG-box domain	High mobility group B protein 6 OS=Arabidopsis thaliana (Mouse-ear cress) PE=2 SV=1	R	General function prediction only	conserved hypothetical protein [Phytophthora infestans T30-4]	--	--
BMK_Unigene_000522	6.8178	1.38158	2.87079	1.74171	0.70884	0.921631	1	--	--	--	--	--	--	--	--	--	--	--	--	--
BMK_Unigene_000529	4.23015	0.946048	0.813091	0.127266	0	0	1	--	--	--	--	--	--	--	--	S	Function unknown	hypothetical protein SELMODRAFT_405921 [Selaginella moellendorffii]	--	--
BMK_Unigene_000632	4.88587	0.398422	0	0.0795203	0	0	1	--	--	--	--	--	--	LysM domain	--	R	General function prediction only	hypothetical protein HMPREF1624_01861 [Sporothrix schenckii ATCC 58251]	--	--
BMK_Unigene_000919	10.0736	1.1081	2.96658	7.83376	2.60346	6.76606	1	--	--	Cellular Component: mitochondrion (GO:0005739);; Cellular Component: plastid (GO:0009536);;	--	--	--	--	--	S	Function unknown	PREDICTED: myc-associated zinc finger protein-like [Setaria italica]	cellular component: cell (GO:0005623);; cellular component: organelle (GO:0043226);; cellular component: cell part (GO:0044464)	--
BMK_Unigene_001002	2.10477	0.477325	0.864736	0.057044	0	0.0190247	1	--	--	--	--	--	--	Lecithin retinol acyltransferase	--	S	Function unknown	conserved hypothetical protein [Phytophthora infestans T30-4]	--	--
BMK_Unigene_001139	14.0169	7.6031	9.22522	6.43324	6.15746	6.78262	1	[E]	Amino acid transport and metabolism	Molecular Function: aminopeptidase activity (GO:0004177);; Cellular Component: plasma membrane (GO:0005886);; Biological Process: proteolysis (GO:0006508);; Molecular Function: metallopeptidase activity (GO:0008237);; Molecular Function: zinc ion binding (GO:0008270);; Cellular Component: plastid (GO:0009536);;	K08776|0|sita:101783031|puromycin-sensitive aminopeptidase-like; K08776 puromycin-sensitive aminopeptidase [EC:3.4.11.-] (A)	[EO]	--	ERAP1-like C-terminal domain;; ERAP1-like C-terminal domain	Aminopeptidase M1-C GN=OJ1506_A04.10 OS=Oryza sativa subsp. japonica (Rice) PE=2 SV=2	O	Posttranslational modification, protein turnover, chaperones	PREDICTED: puromycin-sensitive aminopeptidase-like [Setaria italica]	molecular function: catalytic activity (GO:0003824);; biological process: metabolic process (GO:0008152);; cellular component: cell (GO:0005623);; cellular component: membrane (GO:0016020);; cellular component: cell part (GO:0044464);; molecular function: binding (GO:0005488);; cellular component: organelle (GO:0043226)	--
BMK_Unigene_001370	5.3868	0.509449	0.603292	0.0971941	0	0	1	--	--	--	--	--	--	--	--	O	Posttranslational modification, protein turnover, chaperones	hypothetical protein H257_02691 [Aphanomyces astaci]	--	--
BMK_Unigene_001406	5.93731	0.954434	0.613631	0	1.99477	0	1	--	--	Biological Process: COPII vesicle coating (GO:0048208);;	--	--	--	--	--	K	Transcription	PREDICTED: uncharacterized protein LOC100383190 isoform X2 [Zea mays]	biological process: cellular process (GO:0009987);; biological process: single-organism process (GO:0044699);; biological process: localization (GO:0051179);; biological process: cellular component organization or biogenesis (GO:0071840)	--
BMK_Unigene_001499	6.92398	0.105744	3.84542	0.0665311	0	0.033844	1	--	--	--	--	--	--	--	--	--	--	--	--	--
BMK_Unigene_001514	10.5958	1.19165	2.48592	0.677625	0.292881	0.488872	1	--	--	--	--	--	--	Ribosome inactivating protein	Protein synthesis inhibitor II GN=RIP30A OS=Hordeum vulgare (Barley) PE=1 SV=1	--	--	PREDICTED: uncharacterized protein LOC101764564 [Setaria italica]	--	--
BMK_Unigene_001694	1.66097	0.628383	0.553725	0.271303	0.213512	0.189891	1	--	--	Molecular Function: threonine-type endopeptidase activity (GO:0004298);; Cellular Component: nucleus (GO:0005634);; Cellular Component: plasma membrane (GO:0005886);; Biological Process: ubiquitin-dependent protein catabolic process (GO:0006511);; Biological Process: response to zinc ion (GO:0010043);; Cellular Component: proteasome core complex, alpha-subunit complex (GO:0019773);; Cellular Comp…	--	--	--	--	--	--	--	unnamed protein product [Triticum aestivum]	molecular function: catalytic activity (GO:0003824);; biological process: metabolic process (GO:0008152);; cellular component: cell (GO:0005623);; cellular component: organelle (GO:0043226);; cellular component: cell part (GO:0044464);; cellular component: membrane (GO:0016020);; biological process: cellular process (GO:0009987);; biological process: response to stimulus (GO:0050896);; cellular c…	--
BMK_Unigene_001697	4.214	1.02799	3.24996	1.84658	0.722005	1.54048	1	--	--	--	--	--	--	--	--	--	--	--	--	--
BMK_Unigene_001717	2.48434	0.175893	0.530503	0.0893632	0	0.103406	1	[M]	Cell wall/membrane/envelope biogenesis	Biological Process: lipid biosynthetic process (GO:0008610);;	--	--	--	Mycolic acid cyclopropane synthetase;; Methyltransferase domain;; Methyltransferase domain;; Methyltransferase domain;; Methyltransferase domain;; Methyltransferase domain;; Methyltransferase small domain;; Methyltransferase domain;; Protein-L-isoaspartate(D-aspartate) O-methyltransferase (PCMT)	(S)-tetrahydroprotoberberine N-methyltransferase OS=Eschscholzia californica (California poppy) PE=1 SV=1	--	--	hypothetical protein PHYSODRAFT_323696 [Phytophthora sojae]	biological process: metabolic process (GO:0008152);; biological process: single-organism process (GO:0044699)	--
BMK_Unigene_001729	7.06765	0.363328	1.82154	0.120404	0	0.0649545	1	--	--	--	--	[I]	Lipid transport and metabolism	START domain;; FYVE zinc finger	1-phosphatidylinositol-3-phosphate 5-kinase FAB1B GN=FAB1B OS=Arabidopsis thaliana (Mouse-ear cress) PE=2 SV=1	--	--	hypothetical protein PHYSODRAFT_479706 [Phytophthora sojae]	--	--
BMK_Unigene_001806	46.4771	22.9727	26.475	19.384	20.0905	18.149	1	[R]	General function prediction only	Molecular Function: nucleotide binding (GO:0000166);; Cellular Component: endoplasmic reticulum (GO:0005783);; Cellular Component: plasma membrane (GO:0005886);; Biological Process: fatty acid beta-oxidation (GO:0006635);; Cellular Component: plastid (GO:0009536);; Molecular Function: oxidoreductase activity (GO:0016491);; Biological Process: protein import into peroxisome matrix (GO:0016558);;	K11165|2.96696e-114|atr:s00066p00184820|AMTR_s00066p00184820; hypothetical protein; K11165 dehydrogenase/reductase SDR family member 7 [EC:1.1.-.-] (A)	[Q]	Secondary metabolites biosynthesis, transport and catabolism	Ankyrin repeats (3 copies);; Ankyrin repeat;; Ankyrin repeat;; Ankyrin repeats (many copies);; Ankyrin repeats (many copies);; short chain dehydrogenase;; short chain dehydrogenase	Potassium channel KOR1 OS=Oryza sativa subsp. japonica (Rice) PE=2 SV=1	--	--	PREDICTED: LOC100282413 isoform X2 [Zea mays]	molecular function: binding (GO:0005488);; cellular component: cell (GO:0005623);; cellular component: organelle (GO:0043226);; cellular component: cell part (GO:0044464);; cellular component: membrane (GO:0016020);; biological process: metabolic process (GO:0008152);; biological process: cellular process (GO:0009987);; biological process: single-organism process (GO:0044699);; molecular function…	--
BMK_Unigene_002073	4.79147	0.545346	0.639758	0.118003	0	0	1	--	--	--	--	--	--	Trypsin-like peptidase domain;; Trypsin	--	--	--	conserved hypothetical protein [Phytophthora infestans T30-4]	--	--
BMK_Unigene_002094	5.15077	1.68287	1.26789	1.00175	1.28353	0.497412	1	--	--	Molecular Function: sequence-specific DNA binding transcription factor activity (GO:0003700);; Biological Process: regulation of transcription, DNA-templated (GO:0006355);; Molecular Function: zinc ion binding (GO:0008270);; Molecular Function: sequence-specific DNA binding (GO:0043565);;	--	--	--	--	--	K	Transcription	PREDICTED: GATA transcription factor 21-like [Setaria italica]	molecular function: nucleic acid binding transcription factor activity (GO:0001071);; biological process: biological regulation (GO:0065007);; molecular function: binding (GO:0005488)	--
BMK_Unigene_002121	6.00728	0.381787	0.683242	0	0.108984	0.260781	1	[HC]	--	Molecular Function: monooxygenase activity (GO:0004497);; Biological Process: metabolic process (GO:0008152);; Cellular Component: plastid (GO:0009536);; Cellular Component: membrane (GO:0016020);; Cellular Component: cytoplasmic membrane-bounded vesicle (GO:0016023);;	K00511|2.30492e-92|zma:100285558|pco148653; LOC100285558; K00511 squalene monooxygenase [EC:1.14.13.132] (A)	[I]	Lipid transport and metabolism	Squalene epoxidase;; Squalene epoxidase;; Squalene epoxidase	Squalene monooxygenase OS=Panax ginseng (Korean ginseng) PE=2 SV=1	I	Lipid transport and metabolism	LOC100285558 [Zea mays]	molecular function: catalytic activity (GO:0003824);; biological process: metabolic process (GO:0008152);; biological process: single-organism process (GO:0044699);; cellular component: cell (GO:0005623);; cellular component: organelle (GO:0043226);; cellular component: cell part (GO:0044464);; cellular component: membrane (GO:0016020)	Steroid biosynthesis (ko00100);; Sesquiterpenoid and triterpenoid biosynthesis (ko00909)
BMK_Unigene_002140	13.0503	0.902986	10.8616	0.386458	0.649708	9.6529	1	--	--	Molecular Function: hydrolase activity, hydrolyzing O-glycosyl compounds (GO:0004553);; Biological Process: carbohydrate metabolic process (GO:0005975);; Cellular Component: cytoplasmic membrane-bounded vesicle (GO:0016023);; Biological Process: single-organism cellular process (GO:0044763);;	K01183|6.04468e-43|zma:100285336|xylanase inhibitor protein 1; K01183 chitinase [EC:3.2.1.14] (A)	[M]	Cell wall/membrane/envelope biogenesis	--	Xylanase inhibitor protein 1 (Precursor) OS=Oryza sativa subsp. japonica (Rice) PE=1 SV=1	G	Carbohydrate transport and metabolism	putative xylanase inhibitor protein [Triticum turgidum subsp. durum]	molecular function: catalytic activity (GO:0003824);; biological process: metabolic process (GO:0008152);; cellular component: cell (GO:0005623);; cellular component: organelle (GO:0043226);; cellular component: cell part (GO:0044464);; biological process: cellular process (GO:0009987);; biological process: single-organism process (GO:0044699)	Amino sugar and nucleotide sugar metabolism (ko00520)
BMK_Unigene_002149	42.5607	31.3345	37.5491	25.8789	37.3728	29.9224	1	[P]	Inorganic ion transport and metabolism	Biological Process: sodium ion transport (GO:0006814);; Biological Process: regulation of pH (GO:0006885);; Molecular Function: sodium:proton antiporter activity (GO:0015385);; Cellular Component: integral component of membrane (GO:0016021);; Biological Process: transmembrane transport (GO:0055085);;	--	[P]	Inorganic ion transport and metabolism	Sodium/hydrogen exchanger family;; Sodium/hydrogen exchanger family	Sodium/hydrogen exchanger 2 GN=NHX2 OS=Arabidopsis thaliana (Mouse-ear cress) PE=2 SV=2	P	Inorganic ion transport and metabolism	PREDICTED: sodium/hydrogen exchanger 2-like [Setaria italica]	biological process: single-organism process (GO:0044699);; biological process: localization (GO:0051179);; biological process: biological regulation (GO:0065007);; molecular function: transporter activity (GO:0005215);; biological process: cellular process (GO:0009987);; cellular component: membrane (GO:0016020);; cellular component: membrane part (GO:0044425)	--
BMK_Unigene_002188	3.25875	0.193769	1.20932	0.0935397	0	0.0302044	1	[C]	Energy production and conversion	Molecular Function: oxidoreductase activity, acting on the aldehyde or oxo group of donors, NAD or NADP as acceptor (GO:0016620);; Biological Process: single-organism metabolic process (GO:0044710);;	K00128|3.4726e-120|smo:SELMODRAFT_227647|hypothetical protein; K00128 aldehyde dehydrogenase (NAD+) [EC:1.2.1.3] (A)	[C]	Energy production and conversion	Aldehyde dehydrogenase family	Aldehyde dehydrogenase GN=ALDH OS=Craterostigma plantagineum (Blue gem) PE=1 SV=1	C	Energy production and conversion	aldehyde dehydrogenase, putative [Phytophthora infestans T30-4]	molecular function: catalytic activity (GO:0003824);; biological process: metabolic process (GO:0008152);; biological process: single-organism process (GO:0044699)	Glycolysis / Gluconeogenesis (ko00010);; Pentose and glucuronate interconversions (ko00040);; Ascorbate and aldarate metabolism (ko00053);; Fatty acid degradation (ko00071);; Valine, leucine and isoleucine degradation (ko00280);; Lysine degradation (ko00310);; Arginine and proline metabolism (ko00330);; Histidine metabolism (ko00340);; Tryptophan metabolism (ko00380);; beta-Alanine metabolism (ko…
BMK_Unigene_002405	4.19987	0.389116	0.718729	0.0931443	0	0	1	--	--	--	--	--	--	PH domain	--	R	General function prediction only	hypothetical protein PPTG_11035 [Phytophthora parasitica INRA-310]	--	--
BMK_Unigene_002457	5.08569	0.25899	0.265084	0.0884038	0	0	1	[M]	Cell wall/membrane/envelope biogenesis	--	--	--	--	Sulfatase;; Type I phosphodiesterase / nucleotide pyrophosphatase	--	R	General function prediction only	hypothetical protein PHYSODRAFT_340684 [Phytophthora sojae]	--	--
BMK_Unigene_002632	19.5614	2.09441	4.54469	5.61475	3.4256	5.9718	1	--	--	Biological Process: lipid metabolic process (GO:0006629);; Cellular Component: cytoplasmic membrane-bounded vesicle (GO:0016023);; Molecular Function: hydrolase activity, acting on ester bonds (GO:0016788);;	--	--	--	GDSL-like Lipase/Acylhydrolase	GDSL esterase/lipase At1g54790 (Precursor) GN=At1g54790 OS=Arabidopsis thaliana (Mouse-ear cress) PE=2 SV=1	--	--	PREDICTED: GDSL esterase/lipase At1g54790-like [Setaria italica]	biological process: metabolic process (GO:0008152);; biological process: single-organism process (GO:0044699);; cellular component: cell (GO:0005623);; cellular component: organelle (GO:0043226);; cellular component: cell part (GO:0044464);; molecular function: catalytic activity (GO:0003824)	--
BMK_Unigene_002671	13.4842	0.609861	0.0911748	0.0140346	0.115544	0	1	--	--	--	--	--	--	--	--	--	--	hypothetical protein GGTG_10887 [Gaeumannomyces graminis var. tritici R3-111a-1]	--	--
BMK_Unigene_002696	20.0847	4.21052	7.90119	6.45975	4.40852	3.58786	1	[V]	Defense mechanisms	Molecular Function: ATP binding (GO:0005524);; Biological Process: ATP catabolic process (GO:0006200);; Cellular Component: integral component of membrane (GO:0016021);; Molecular Function: ATPase activity, coupled to transmembrane movement of substances (GO:0042626);; Biological Process: transmembrane transport (GO:0055085);;	K05658|0|sita:101753826|ABC transporter B family member 4-like; K05658 ATP-binding cassette, subfamily B (MDR/TAP), member 1 [EC:3.6.3.44] (A)	[Q]	Secondary metabolites biosynthesis, transport and catabolism	ABC transporter transmembrane region;; ABC transporter;; ABC transporter;; Predicted ATPase of the ABC class	ABC transporter B family member 4 GN=F14M4.17 OS=Arabidopsis thaliana (Mouse-ear cress) PE=1 SV=1	--	--	PREDICTED: ABC transporter B family member 4-like [Setaria italica]	molecular function: binding (GO:0005488);; biological process: metabolic process (GO:0008152);; biological process: cellular process (GO:0009987);; biological process: single-organism process (GO:0044699);; cellular component: membrane (GO:0016020);; cellular component: membrane part (GO:0044425);; molecular function: catalytic activity (GO:0003824);; molecular function: transporter activity (GO:…	ABC transporters (ko02010)
BMK_Unigene_003157	5.58801	0	2.51348	0.0760587	0	0	1	[I]	Lipid transport and metabolism	--	--	[T]	Signal transduction mechanisms	Carboxylesterase family;; alpha/beta hydrolase fold	--	I	Lipid transport and metabolism	hypothetical protein GYMLUDRAFT_91814 [Gymnopus luxurians FD-317 M1]	--	--
BMK_Unigene_003175	19.3136	1.44434	9.06945	0	0	0.142304	1	--	--	--	--	--	--	Metallothionein	--	R	General function prediction only	PREDICTED: metallothionein-like protein 4B-like [Setaria italica]	--	--
BMK_Unigene_003259	3.58153	0.735248	0.87877	0	0.137552	0	1	--	--	--	--	--	--	--	--	--	--	--	--	--
BMK_Unigene_003307	6.37834	0.803747	0.893977	0.156057	0	0.143843	1	--	--	Molecular Function: transketolase activity (GO:0004802);; Biological Process: metabolic process (GO:0008152);;	K00615|0|cit:102622121|transketolase-2, chloroplastic-like; K00615 transketolase [EC:2.2.1.1] (A)	[G]	Carbohydrate transport and metabolism	Transketolase, thiamine diphosphate binding domain;; Transketolase, pyrimidine binding domain;; Transketolase, C-terminal domain;; 1-deoxy-D-xylulose-5-phosphate synthase	Transketolase-2, chloroplastic (Precursor) GN=TKL-2 OS=Arabidopsis thaliana (Mouse-ear cress) PE=2 SV=1	G	Carbohydrate transport and metabolism	transketolase [Phytophthora parasitica INRA-310]	molecular function: catalytic activity (GO:0003824);; biological process: metabolic process (GO:0008152)	Pentose phosphate pathway (ko00030);; Carbon fixation in photosynthetic organisms (ko00710);; Carbon metabolism (ko01200);; Biosynthesis of amino acids (ko01230)
BMK_Unigene_003347	18.9213	1.90022	2.48924	0.190272	0	0	1	--	--	Molecular Function: catalytic activity (GO:0003824);;	--	--	--	Glycosyl hydrolases family 17	--	O	Posttranslational modification, protein turnover, chaperones	hypothetical protein PHYSODRAFT_543825, partial [Phytophthora sojae]	molecular function: catalytic activity (GO:0003824);; biological process: metabolic process (GO:0008152)	--
BMK_Unigene_003373	114.647	34.2536	48.7285	88.6857	42.9201	77.5694	1	[C]	Energy production and conversion	Cellular Component: cell wall (GO:0005618);; Cellular Component: peroxisome (GO:0005777);; Biological Process: response to stress (GO:0006950);; Molecular Function: betaine-aldehyde dehydrogenase activity (GO:0008802);; Biological Process: phenylpropanoid metabolic process (GO:0009698);; Molecular Function: aminobutyraldehyde dehydrogenase activity (GO:0019145);; Biological Process: glycine betai…	K00130|0|zma:100302679|gpm154, AMADH1; LOC100302679; K00130 betaine-aldehyde dehydrogenase [EC:1.2.1.8] (A)	[C]	Energy production and conversion	Aldehyde dehydrogenase family	Betaine aldehyde dehydrogenase 2 OS=Oryza sativa subsp. japonica (Rice) PE=1 SV=1	C	Energy production and conversion	LOC100302679 [Zea mays]	cellular component: cell (GO:0005623);; cellular component: cell part (GO:0044464);; cellular component: organelle (GO:0043226);; biological process: response to stimulus (GO:0050896);; molecular function: catalytic activity (GO:0003824);; biological process: metabolic process (GO:0008152);; biological process: single-organism process (GO:0044699);; biological process: cellular process (GO:000998…	Glycine, serine and threonine metabolism (ko00260)
BMK_Unigene_003387	7.77076	2.65682	2.97891	0.0237147	0.783726	0.0340678	1	--	--	--	--	--	--	FHA domain	--	R	General function prediction only	PREDICTED: golgin subfamily A member 3 isoform X1 [Brachypodium distachyon]	--	--
BMK_Unigene_003454	1.93018	0.46006	0.503005	0	0.196847	0	1	--	--	--	--	--	--	--	--	--	--	--	--	--
BMK_Unigene_003597	2.42009	0.068668	0.599742	0.106012	0	0.0128369	1	[R]	General function prediction only	Molecular Function: oligosaccharyl transferase activity (GO:0004576);; Biological Process: protein glycosylation (GO:0006486);; Cellular Component: membrane (GO:0016020);;	K07151|9.71479e-165|pop:POPTR_0015s05610g|hypothetical protein; K07151 dolichyl-diphosphooligosaccharide--protein glycosyltransferase [EC:2.4.99.18] (A)	[O]	Posttranslational modification, protein turnover, chaperones	Oligosaccharyl transferase STT3 subunit	Dolichyl-diphosphooligosaccharide--protein glycosyltransferase subunit STT3B GN=STT3B OS=Arabidopsis thaliana (Mouse-ear cress) PE=2 SV=1	R	General function prediction only	hypothetical protein PHYSODRAFT_302104 [Phytophthora sojae]	molecular function: catalytic activity (GO:0003824);; biological process: metabolic process (GO:0008152);; biological process: cellular process (GO:0009987);; biological process: single-organism process (GO:0044699);; cellular component: membrane (GO:0016020)	N-Glycan biosynthesis (ko00510);; Protein processing in endoplasmic reticulum (ko04141)
BMK_Unigene_003690	8.57491	0.313979	0.302061	0.249591	0	0	1	--	--	--	--	--	--	--	--	--	--	--	--	--
BMK_Unigene_003739	14.4558	0.510549	2.41608	0.139716	0	0	1	--	--	--	--	--	--	--	--	--	--	hypothetical protein L915_12774 [Phytophthora parasitica]	--	--
BMK_Unigene_003806	2.52888	0.304042	0.351268	0.0809951	0	0	1	--	--	--	--	--	--	--	--	--	--	hypothetical protein L914_12411 [Phytophthora parasitica]	--	--
BMK_Unigene_003812	3.40393	0.517131	0.915668	0	0.279806	0	1	--	--	Cellular Component: mitochondrion (GO:0005739);; Cellular Component: membrane (GO:0016020);;	--	--	--	--	--	--	--	putative pentatricopeptide (PPR) repeat-containing protein [Oryza sativa Japonica Group]	cellular component: cell (GO:0005623);; cellular component: organelle (GO:0043226);; cellular component: cell part (GO:0044464);; cellular component: membrane (GO:0016020)	--
BMK_Unigene_003870	2.54787	0.42943	0.19592	0.158134	0.0630237	0.15755	1	--	--	Molecular Function: zinc ion binding (GO:0008270);;	--	--	--	MULE transposase domain;; FAR1 DNA-binding domain	Protein FAR1-RELATED SEQUENCE 5 GN=FRS5 OS=Arabidopsis thaliana (Mouse-ear cress) PE=2 SV=1	--	--	hypothetical protein SORBIDRAFT_02g004433 [Sorghum bicolor]	molecular function: binding (GO:0005488)	--
BMK_Unigene_003880	2.40237	0.153889	0.37822	0.146797	0	0.0355511	1	[R]	General function prediction only	--	--	[Z]	Cytoskeleton	WD domain, G-beta repeat;; Eukaryotic translation initiation factor eIF2A	Guanine nucleotide-binding protein subunit beta-like protein B GN=RACK1B OS=Arabidopsis thaliana (Mouse-ear cress) PE=2 SV=1	--	--	hypothetical protein L917_00245 [Phytophthora parasitica]	--	--
BMK_Unigene_003920	4.67587	0.146544	0.287763	0	0.144429	0	1	--	--	--	--	--	--	Domain of unknown function (DUF4360)	--	--	--	hypothetical protein MGG_07786 [Magnaporthe oryzae 70-15]	--	--
BMK_Unigene_004028	5.74082	0.551767	1.24818	0.07808	0	0	1	[R]	General function prediction only	Molecular Function: nucleotide binding (GO:0000166);; Molecular Function: nucleic acid binding (GO:0003676);;	K13207|5.39852e-24|cam:101494886|CUGBP Elav-like family member 4-like; K13207 CUG-BP- and ETR3-like factor (A)	[A]	RNA processing and modification	RNA recognition motif. (a.k.a. RRM, RBD, or RNP domain);; RNA recognition motif (a.k.a. RRM, RBD, or RNP domain);; WW domain;; RNA recognition motif. (a.k.a. RRM, RBD, or RNP domain)	28 kDa ribonucleoprotein, chloroplastic OS=Spinacia oleracea (Spinach) PE=1 SV=1	A	RNA processing and modification	hypothetical protein PPTG_10740 [Phytophthora parasitica INRA-310]	molecular function: binding (GO:0005488)	--
BMK_Unigene_004038	11.0631	0.239806	1.43441	0.196243	0	0	1	--	--	--	--	--	--	Domain of unknown function (DUF4360)	--	J	Translation, ribosomal structure and biogenesis	hypothetical protein PHYSODRAFT_328278 [Phytophthora sojae]	--	--
BMK_Unigene_004091	6.76877	1.31655	2.88278	4.68361	2.05626	3.1582	1	--	--	--	--	--	--	--	--	--	--	--	--	--
BMK_Unigene_004138	3.49721	0.972469	0.136127	0.0216578	1.11088	0	1	--	--	Molecular Function: hydrolase activity (GO:0016787);; Biological Process: mycelium development (GO:0043581);;	--	--	--	Glycosyl hydrolase family 61	--	R	General function prediction only	putative glycoside hydrolase family 61 protein [Togninia minima UCRPA7]	molecular function: catalytic activity (GO:0003824);; biological process: metabolic process (GO:0008152);; biological process: multicellular organismal process (GO:0032501);; biological process: developmental process (GO:0032502);; biological process: single-organism process (GO:0044699)	--
BMK_Unigene_004143	5.04107	1.0396	0.381224	0.0660313	1.41441	0	1	[E]	Amino acid transport and metabolism	Biological Process: carbohydrate metabolic process (GO:0005975);; Molecular Function: oxidoreductase activity, acting on CH-OH group of donors (GO:0016614);; Molecular Function: carbohydrate binding (GO:0030246);; Molecular Function: flavin adenine dinucleotide binding (GO:0050660);; Biological Process: oxidation-reduction process (GO:0055114);;	--	[R]	General function prediction only	GMC oxidoreductase;; GMC oxidoreductase;; FAD binding domain;; FAD dependent oxidoreductase;; Pyridine nucleotide-disulphide oxidoreductase;; NAD(P)-binding Rossmann-like domain	(R)-mandelonitrile lyase-like (Precursor) GN=At1g73050 OS=Arabidopsis thaliana (Mouse-ear cress) PE=2 SV=1	R	General function prediction only	cellobiose dehydrogenase [Thielavia terrestris NRRL 8126]	biological process: metabolic process (GO:0008152);; molecular function: catalytic activity (GO:0003824);; biological process: single-organism process (GO:0044699);; molecular function: binding (GO:0005488)	--
BMK_Unigene_004360	6.06204	3.1346	4.14514	1.93508	6.70434	2.90581	1	--	--	--	--	[R]	General function prediction only	--	Uncharacterized protein At4g22758 GN=At4g22758 OS=Arabidopsis thaliana (Mouse-ear cress) PE=2 SV=1	S	Function unknown	PREDICTED: uncharacterized protein At4g22758-like [Setaria italica]	--	--
BMK_Unigene_004384	27.3427	2.02017	0.432468	0.173096	1.35576	0	1	--	--	--	--	--	--	Domain of unknown function (DUF4360)	--	R	General function prediction only	hypothetical protein GGTG_04912 [Gaeumannomyces graminis var. tritici R3-111a-1]	--	--
BMK_Unigene_004404	7.88375	0.769402	0.730041	0	0.402668	0	1	--	--	--	--	--	--	--	--	R	General function prediction only	putative cbd9-like protein [Togninia minima UCRPA7]	--	--
BMK_Unigene_004627	51.106	9.68055	27.3852	40.5622	18.4096	26.6009	1	--	--	--	--	--	--	--	--	--	--	--	--	--
BMK_Unigene_004914	3.39202	0.50278	0.850998	0.32931	0.550868	0.0177971	1	--	--	Cellular Component: plastid (GO:0009536);;	K10523|2.6976e-157|sbi:SORBI_01g021780|SORBIDRAFT_01g021780, Sb01g021780; hypothetical protein; K10523 speckle-type POZ protein (A)	[DR]	--	BTB/POZ domain;; MATH domain	BTB/POZ and MATH domain-containing protein 3 GN=BPM3 OS=Arabidopsis thaliana (Mouse-ear cress) PE=1 SV=1	--	--	hypothetical protein SORBIDRAFT_01g021780 [Sorghum bicolor]	cellular component: cell (GO:0005623);; cellular component: organelle (GO:0043226);; cellular component: cell part (GO:0044464)	--
BMK_Unigene_005007	3.37476	0.385751	0.585349	0.0953433	0.687631	0.125276	1	--	--	--	--	--	--	--	--	--	--	--	--	--
BMK_Unigene_005021	13.1903	0.904412	0.218082	0	1.0208	0	1	--	--	--	--	--	--	--	--	--	--	--	--	--
BMK_Unigene_005079	4.29239	1.27375	2.6681	0.744211	0.0301609	0.0292639	1	--	--	--	--	--	--	--	--	--	--	--	--	--
BMK_Unigene_005146	81.0424	24.4095	51.0481	38.0387	29.3355	61.0823	1	--	--	Cellular Component: vacuolar membrane (GO:0005774);; Biological Process: calcium ion transport (GO:0006816);; Molecular Function: calcium:proton antiporter activity (GO:0015369);; Cellular Component: integral component of membrane (GO:0016021);; Biological Process: transmembrane transport (GO:0055085);;	K07300|0|sita:101768015|vacuolar cation/proton exchanger 1a-like; K07300 Ca2+:H+ antiporter (A)	[P]	Inorganic ion transport and metabolism	Sodium/calcium exchanger protein	Vacuolar cation/proton exchanger 1a OS=Oryza sativa subsp. japonica (Rice) PE=1 SV=1	P	Inorganic ion transport and metabolism	PREDICTED: vacuolar cation/proton exchanger 1a-like [Setaria italica]	cellular component: cell (GO:0005623);; cellular component: membrane (GO:0016020);; cellular component: organelle (GO:0043226);; cellular component: organelle part (GO:0044422);; cellular component: cell part (GO:0044464);; biological process: single-organism process (GO:0044699);; biological process: localization (GO:0051179);; molecular function: transporter activity (GO:0005215);; biological p…	--
BMK_Unigene_005196	2.78939	1.01554	0.359509	0	1.52375	0	1	--	--	--	--	--	--	Domain of unknown function (DUF1996)	--	--	--	hypothetical protein SNOG_01460 [Phaeosphaeria nodorum SN15]	--	--
BMK_Unigene_005413	9.02796	2.40383	3.6889	1.48349	1.19239	1.75947	1	--	--	Cellular Component: vacuole (GO:0005773);; Molecular Function: xylan 1,4-beta-xylosidase activity (GO:0009044);; Cellular Component: plant-type cell wall (GO:0009505);; Cellular Component: cytoplasmic membrane-bounded vesicle (GO:0016023);; Biological Process: xylan catabolic process (GO:0045493);; Biological Process: L-arabinose metabolic process (GO:0046373);; Molecular Function: alpha-L-arabin…	K01209|1.17741e-62|sita:101767000|alpha-L-arabinofuranosidase 1-like; K01209 alpha-N-arabinofuranosidase [EC:3.2.1.55] (A)	--	--	Alpha-L-arabinofuranosidase C-terminus	Alpha-L-arabinofuranosidase 1 (Precursor) GN=T7M13.18 OS=Arabidopsis thaliana (Mouse-ear cress) PE=1 SV=1	R	General function prediction only	PREDICTED: alpha-L-arabinofuranosidase 1-like [Setaria italica]	cellular component: cell (GO:0005623);; cellular component: organelle (GO:0043226);; cellular component: cell part (GO:0044464);; molecular function: catalytic activity (GO:0003824);; biological process: metabolic process (GO:0008152);; biological process: cellular process (GO:0009987);; biological process: single-organism process (GO:0044699);; cellular component: extracellular region (GO:000557…	Amino sugar and nucleotide sugar metabolism (ko00520)
BMK_Unigene_005474	20.2585	6.26221	13.6082	2.85408	5.83168	4.12634	1	[R]	General function prediction only	Molecular Function: catalytic activity (GO:0003824);; Biological Process: metabolic process (GO:0008152);; Molecular Function: molybdenum ion binding (GO:0030151);; Molecular Function: pyridoxal phosphate binding (GO:0030170);;	--	[R]	General function prediction only	MOSC domain	Molybdenum cofactor sulfurase {ECO:0000255|HAMAP-Rule:MF_03050} GN=P0686E06.35 OS=Oryza sativa subsp. japonica (Rice) PE=2 SV=2	R	General function prediction only	PREDICTED: MOSC domain-containing protein 2, mitochondrial-like [Setaria italica]	molecular function: catalytic activity (GO:0003824);; biological process: metabolic process (GO:0008152);; molecular function: binding (GO:0005488)	--
BMK_Unigene_005535	312.828	63.4878	107.436	161.166	87.3019	131.267	1	[E]	Amino acid transport and metabolism	Molecular Function: lactoylglutathione lyase activity (GO:0004462);; Cellular Component: vacuole (GO:0005773);; Cellular Component: peroxisome (GO:0005777);; Cellular Component: cytosol (GO:0005829);; Cellular Component: plasma membrane (GO:0005886);; Biological Process: gluconeogenesis (GO:0006094);; Biological Process: glycolytic process (GO:0006096);; Biological Process: response to salt stres…	K01759|0|sita:101778296|lactoylglutathione lyase-like; K01759 lactoylglutathione lyase [EC:4.4.1.5] (A)	[G]	Carbohydrate transport and metabolism	Glyoxalase/Bleomycin resistance protein/Dioxygenase superfamily;; Glyoxalase-like domain;; Glyoxalase/Bleomycin resistance protein/Dioxygenase superfamily	Lactoylglutathione lyase GN=OSJNBa0056O06.9-1 OS=Oryza sativa subsp. japonica (Rice) PE=1 SV=2	G	Carbohydrate transport and metabolism	PREDICTED: lactoylglutathione lyase-like isoform X1 [Setaria italica]	molecular function: catalytic activity (GO:0003824);; biological process: metabolic process (GO:0008152);; cellular component: cell (GO:0005623);; cellular component: organelle (GO:0043226);; cellular component: cell part (GO:0044464);; cellular component: membrane (GO:0016020);; biological process: single-organism process (GO:0044699);; biological process: cellular process (GO:0009987);; biologi…	Pyruvate metabolism (ko00620)
BMK_Unigene_005636	3.63286	1.17716	0.4444	0.431717	1.00928	0.93598	1	--	--	--	--	--	--	P21-Rho-binding domain	CRIB domain-containing protein RIC10 GN=RIC10 OS=Arabidopsis thaliana (Mouse-ear cress) PE=2 SV=1	S	Function unknown	PREDICTED: uncharacterized protein LOC101774732 isoform X3 [Setaria italica]	--	--
BMK_Unigene_005686	4.84842	0.0657313	0.0299946	0.188826	2.4047	0.0607404	1	--	--	Biological Process: COPII vesicle coating (GO:0048208);;	--	[K]	Transcription	Sec23-binding domain of Sec16	Protein transport protein SEC16B homolog {ECO:0000305} OS=Arabidopsis thaliana (Mouse-ear cress) PE=1 SV=1	--	--	PREDICTED: COPII coat assembly protein sec16-like [Setaria italica]	biological process: cellular process (GO:0009987);; biological process: single-organism process (GO:0044699);; biological process: localization (GO:0051179);; biological process: cellular component organization or biogenesis (GO:0071840)	--
BMK_Unigene_005799	5.5524	0.409905	1.45176	1.22395	0.89018	1.19146	1	--	--	Molecular Function: nucleic acid binding (GO:0003676);; Molecular Function: ubiquitin-protein transferase activity (GO:0004842);; Molecular Function: zinc ion binding (GO:0008270);; Biological Process: plastid organization (GO:0009657);; Biological Process: gene expression (GO:0010467);; Cellular Component: membrane (GO:0016020);; Biological Process: protein ubiquitination (GO:0016567);; Biologic…	--	[O]	Posttranslational modification, protein turnover, chaperones	Ring finger domain;; RING-H2 zinc finger;; Zinc finger, C3HC4 type (RING finger);; Zinc finger, C3HC4 type (RING finger);; Zinc finger, C3HC4 type (RING finger);; Anaphase-promoting complex subunit 11 RING-H2 finger	E3 ubiquitin-protein ligase Os04g0590900 OS=Oryza sativa subsp. japonica (Rice) PE=2 SV=2	--	--	PREDICTED: E3 ubiquitin-protein ligase Os04g0590900-like [Setaria italica]	molecular function: binding (GO:0005488);; molecular function: catalytic activity (GO:0003824);; biological process: metabolic process (GO:0008152);; biological process: cellular process (GO:0009987);; biological process: cellular component organization or biogenesis (GO:0071840);; cellular component: membrane (GO:0016020);; cellular component: cell (GO:0005623);; cellular component: cell part (G…	--
BMK_Unigene_005960	1.53284	0.464272	0.476134	0	1.73457	0	1	--	--	--	--	--	--	--	--	--	--	--	--	--
BMK_Unigene_006063	25.2497	2.94555	11.4204	16.3877	4.3528	8.65177	1	--	--	Biological Process: proteolysis (GO:0006508);; Biological Process: lipid transport (GO:0006869);; Molecular Function: peptidase activity (GO:0008233);; Molecular Function: lipid binding (GO:0008289);; Cellular Component: cytoplasmic membrane-bounded vesicle (GO:0016023);;	--	--	--	Probable lipid transfer;; Protease inhibitor/seed storage/LTP family	Non-specific lipid transfer protein GPI-anchored 2 (Precursor) GN=T28A8.10 OS=Arabidopsis thaliana (Mouse-ear cress) PE=2 SV=1	R	General function prediction only	PREDICTED: non-specific lipid-transfer protein-like protein At2g13820-like isoform X2 [Setaria italica]	biological process: metabolic process (GO:0008152);; biological process: single-organism process (GO:0044699);; biological process: localization (GO:0051179);; molecular function: catalytic activity (GO:0003824);; molecular function: binding (GO:0005488);; cellular component: cell (GO:0005623);; cellular component: organelle (GO:0043226);; cellular component: cell part (GO:0044464)	--
BMK_Unigene_006169	134.532	43.5625	78.9926	56.7695	28.7915	36.8966	1	--	--	--	--	--	--	--	--	--	--	--	--	--
BMK_Unigene_006207	8.66527	1.53424	3.45544	1.19767	3.28912	1.64884	1	--	--	Molecular Function: sequence-specific DNA binding transcription factor activity (GO:0003700);; Biological Process: regulation of transcription, DNA-templated (GO:0006355);; Molecular Function: sequence-specific DNA binding (GO:0043565);;	K14432|9.0679e-98|sita:101758999|bZIP transcription factor TRAB1-like; K14432 ABA responsive element binding factor (A)	--	--	--	bZIP transcription factor TRAB1 OS=Oryza sativa subsp. japonica (Rice) PE=1 SV=1	K	Transcription	PREDICTED: bZIP transcription factor TRAB1-like [Setaria italica]	molecular function: nucleic acid binding transcription factor activity (GO:0001071);; biological process: biological regulation (GO:0065007);; molecular function: binding (GO:0005488)	Plant hormone signal transduction (ko04075)
BMK_Unigene_006277	55.434	7.57023	26.9172	17.0045	4.99142	9.23231	1	[T]	Signal transduction mechanisms	Molecular Function: phosphorelay response regulator activity (GO:0000156);; Biological Process: phosphorelay signal transduction system (GO:0000160);; Biological Process: regulation of transcription, DNA-templated (GO:0006355);; Biological Process: response to cytokinin (GO:0009735);; Biological Process: intracellular signal transduction (GO:0035556);;	K14492|2.67399e-124|sita:101767490|two-component response regulator ARR4-like; K14492 two-component response regulator ARR-A family (A)	[K]	Transcription	Response regulator receiver domain	Two-component response regulator ARR5 GN=T17F15.30 OS=Arabidopsis thaliana (Mouse-ear cress) PE=1 SV=2	K	Transcription	PREDICTED: two-component response regulator ARR4-like [Setaria italica]	molecular function: molecular transducer activity (GO:0060089);; biological process: cellular process (GO:0009987);; biological process: signaling (GO:0023052);; biological process: single-organism process (GO:0044699);; biological process: response to stimulus (GO:0050896);; biological process: biological regulation (GO:0065007)	Plant hormone signal transduction (ko04075)
BMK_Unigene_006593	8.67963	0.338718	1.35678	7.32001	1.53434	3.85011	1	--	--	Biological Process: xylem development (GO:0010089);; Cellular Component: cytoplasmic membrane-bounded vesicle (GO:0016023);; Biological Process: cell wall macromolecule metabolic process (GO:0044036);;	--	--	--	X8 domain	Glucan endo-1,3-beta-glucosidase 1 (Precursor) OS=Arabidopsis thaliana (Mouse-ear cress) PE=1 SV=3	--	--	hypothetical protein precursor [Zea mays]	biological process: developmental process (GO:0032502);; cellular component: cell (GO:0005623);; cellular component: organelle (GO:0043226);; cellular component: cell part (GO:0044464);; biological process: metabolic process (GO:0008152);; biological process: cellular process (GO:0009987)	--
BMK_Unigene_006729	11.1021	1.01244	5.78018	0.426738	0.228908	0	1	[EM]	--	Biological Process: metabolic process (GO:0008152);; Molecular Function: lyase activity (GO:0016829);;	--	--	--	Dihydrodipicolinate synthetase family	--	--	--	hypothetical protein HMPREF1624_05729 [Sporothrix schenckii ATCC 58251]	biological process: metabolic process (GO:0008152);; molecular function: catalytic activity (GO:0003824)	--
BMK_Unigene_006787	5.09437	0.465631	0.281015	0.701702	2.25704	0.348873	1	--	--	Biological Process: maltose metabolic process (GO:0000023);; Biological Process: rRNA processing (GO:0006364);; Cellular Component: PSII associated light-harvesting complex II (GO:0009517);; Biological Process: thylakoid membrane organization (GO:0010027);; Biological Process: stomatal complex morphogenesis (GO:0010103);; Biological Process: nonphotochemical quenching (GO:0010196);; Biological Pr…	K03542|5.91901e-129|sbi:SORBI_03g041100|SORBIDRAFT_03g041100, Sb03g041100; hypothetical protein; K03542 photosystem II 22kDa protein (A)	--	--	Chlorophyll A-B binding protein	Photosystem II 22 kDa protein, chloroplastic (Precursor) GN=PSBS OS=Nicotiana tabacum (Common tobacco) PE=2 SV=1	--	--	hypothetical protein SORBIDRAFT_03g041100 [Sorghum bicolor]	biological process: metabolic process (GO:0008152);; biological process: cellular process (GO:0009987);; biological process: single-organism process (GO:0044699);; biological process: cellular component organization or biogenesis (GO:0071840);; cellular component: cell (GO:0005623);; cellular component: membrane (GO:0016020);; cellular component: macromolecular complex (GO:0032991);; cellular com…	Photosynthesis (ko00195)
BMK_Unigene_006877	2.40005	0.506585	0.517523	0	0.334479	0	1	--	--	--	--	--	--	--	--	--	--	hypothetical protein VDAG_08037 [Verticillium dahliae VdLs.17]	--	--
BMK_Unigene_006994	176.894	11.7646	26.4493	16.3641	48.7623	7.81382	1	--	--	--	--	--	--	BURP domain	BURP domain-containing protein 9 (Precursor) GN=OSJNBa0052G07.35 OS=Oryza sativa subsp. japonica (Rice) PE=2 SV=1	--	--	hypothetical protein OsJ_20766 [Oryza sativa Japonica Group]	--	--
BMK_Unigene_007052	4.73557	0.809107	9.13781	3.54422	3.21755	3.38008	1	--	--	--	--	--	--	--	Signal recognition particle 54 kDa protein 2 GN=SRP54-2 OS=Hordeum vulgare (Barley) PE=2 SV=1	--	--	--	--	--
BMK_Unigene_007100	1.91553	0.583187	0.495176	0.083763	1.34552	0	1	--	--	--	K13457|9.33155e-94|sita:101784866|disease resistance protein RPM1-like; K13457 disease resistance protein RPM1 (A)	[T]	Signal transduction mechanisms	NB-ARC domain;; AAA domain;; Poxvirus A32 protein;; AAA domain;; ATPase family associated with various cellular activities (AAA)	Disease resistance protein RPM1 GN=F17A9.20 OS=Arabidopsis thaliana (Mouse-ear cress) PE=1 SV=1	T	Signal transduction mechanisms	Disease resistance protein RPP13 [Triticum urartu]	--	Plant-pathogen interaction (ko04626)
BMK_Unigene_007151	7.01889	2.7956	4.50533	2.25437	2.15743	4.65433	1	[T]	Signal transduction mechanisms	Molecular Function: protein serine/threonine phosphatase activity (GO:0004722);; Cellular Component: plasma membrane (GO:0005886);; Biological Process: protein dephosphorylation (GO:0006470);; Cellular Component: cytoplasmic membrane-bounded vesicle (GO:0016023);; Biological Process: defense response to bacterium (GO:0042742);; Molecular Function: metal ion binding (GO:0046872);;	K17506|0|sita:101770287|probable protein phosphatase 2C 59-like; K17506 protein phosphatase 1L [EC:3.1.3.16] (A)	[T]	Signal transduction mechanisms	Protein phosphatase 2C;; Protein phosphatase 2C	Probable protein phosphatase 2C 59 (Precursor) OS=Oryza sativa subsp. japonica (Rice) PE=2 SV=1	T	Signal transduction mechanisms	PREDICTED: probable protein phosphatase 2C 59-like isoform X2 [Setaria italica]	molecular function: catalytic activity (GO:0003824);; biological process: metabolic process (GO:0008152);; biological process: cellular process (GO:0009987);; cellular component: cell (GO:0005623);; cellular component: membrane (GO:0016020);; cellular component: cell part (GO:0044464);; cellular component: organelle (GO:0043226);; biological process: response to stimulus (GO:0050896);; biological…	--
BMK_Unigene_007224	22.3437	2.3393	6.18786	4.60721	2.3448	3.43578	1	--	--	Biological Process: metal ion transport (GO:0030001);; Molecular Function: metal ion binding (GO:0046872);;	--	[P]	Inorganic ion transport and metabolism	Heavy-metal-associated domain	Copper transport protein ATX1 GN=ATX1 OS=Arabidopsis thaliana (Mouse-ear cress) PE=1 SV=1	P	Inorganic ion transport and metabolism	PREDICTED: uncharacterized protein LOC101769589 [Setaria italica]	biological process: single-organism process (GO:0044699);; biological process: localization (GO:0051179);; molecular function: binding (GO:0005488)	--
BMK_Unigene_007302	2.41992	0.71456	0.407292	0.449157	0.343426	0.243752	1	--	--	--	K10728|0|sita:101778601|BRCT domain-containing protein At4g02110-like; K10728 topoisomerase (DNA) II binding protein 1 (A)	[L]	Replication, recombination and repair	twin BRCT domain;; BRCA1 C Terminus (BRCT) domain;; PHD-finger	BRCT domain-containing protein At4g02110 GN=At4g02110 OS=Arabidopsis thaliana (Mouse-ear cress) PE=3 SV=3	L	Replication, recombination and repair	PREDICTED: BRCT domain-containing protein At4g02110-like isoform X1 [Setaria italica]	--	--
BMK_Unigene_007582	5.83248	0.764338	2.34245	0.610961	0.341244	0.233531	1	--	--	Molecular Function: transferase activity, transferring acyl groups other than amino-acyl groups (GO:0016747);;	--	--	--	Transferase family;; Transferase family	Shikimate O-hydroxycinnamoyltransferase GN=K19E20.4 OS=Arabidopsis thaliana (Mouse-ear cress) PE=2 SV=1	--	--	PREDICTED: shikimate O-hydroxycinnamoyltransferase-like [Setaria italica]	molecular function: catalytic activity (GO:0003824);; biological process: metabolic process (GO:0008152)	--
BMK_Unigene_007601	108.498	38.3075	60.7401	30.7098	33.9304	30.6902	1	--	--	Molecular Function: D-arabinono-1,4-lactone oxidase activity (GO:0003885);; Cellular Component: cell wall (GO:0005618);; Molecular Function: UDP-N-acetylmuramate dehydrogenase activity (GO:0008762);; Cellular Component: membrane (GO:0016020);; Cellular Component: cytoplasmic membrane-bounded vesicle (GO:0016023);; Molecular Function: flavin adenine dinucleotide binding (GO:0050660);; Biological P…	--	[V]	Defense mechanisms	FAD binding domain	--	--	--	PREDICTED: uncharacterized protein LOC100831264 [Brachypodium distachyon]	molecular function: catalytic activity (GO:0003824);; biological process: metabolic process (GO:0008152);; biological process: single-organism process (GO:0044699);; cellular component: cell (GO:0005623);; cellular component: cell part (GO:0044464);; cellular component: membrane (GO:0016020);; cellular component: organelle (GO:0043226);; molecular function: binding (GO:0005488)	--
BMK_Unigene_007813	4.77478	0.328559	0.703715	0	0.146651	2.84137	1	--	--	--	--	--	--	Domain of unknown function (DUF239)	--	--	--	embryo-sac basal-endosperm layer embryo-surrounding-region precursor [Zea mays]	--	--
BMK_Unigene_007941	95.6821	19.8903	34.6816	69.9549	30.2701	43.9565	1	[J]	Translation, ribosomal structure and biogenesis	Molecular Function: endoribonuclease activity (GO:0004521);; Cellular Component: mitochondrion (GO:0005739);; Cellular Component: vacuole (GO:0005773);; Biological Process: gluconeogenesis (GO:0006094);; Biological Process: glycolytic process (GO:0006096);; Cellular Component: chloroplast stroma (GO:0009570);; Cellular Component: thylakoid (GO:0009579);; Biological Process: response to salt stres…	--	[J]	Translation, ribosomal structure and biogenesis	Endoribonuclease L-PSP	Reactive Intermediate Deaminase A, chloroplastic {ECO:0000303|PubMed:25070638} (Precursor) OS=Arabidopsis thaliana (Mouse-ear cress) PE=1 SV=1	--	--	PREDICTED: ribonuclease UK114-like [Setaria italica]	molecular function: catalytic activity (GO:0003824);; biological process: metabolic process (GO:0008152);; biological process: cellular process (GO:0009987);; cellular component: cell (GO:0005623);; cellular component: organelle (GO:0043226);; cellular component: cell part (GO:0044464);; biological process: single-organism process (GO:0044699);; cellular component: organelle part (GO:0044422);; b…	--
BMK_Unigene_007978	33.1054	2.53058	0.387745	0.238784	2.01781	0.0507439	1	--	--	--	--	--	--	Domain of unknown function (DUF4360)	--	--	--	hypothetical protein CTHT_0070550 [Chaetomium thermophilum var. thermophilum DSM 1495]	--	--
BMK_Unigene_008098	1.58067	0.26317	0.987053	0.0476954	0.867515	0.0458846	1	--	--	--	--	--	--	--	--	--	--	--	--	--
BMK_Unigene_008201	2.38704	0.0503297	0.637702	0.446258	0.184292	0.115692	1	--	--	Cellular Component: cytoplasmic membrane-bounded vesicle (GO:0016023);;	--	--	--	GDSL/SGNH-like Acyl-Esterase family found in Pmr5 and Cas1p;; PMR5 N terminal Domain	Protein trichome birefringence-like 20 GN=TBL20 OS=Arabidopsis thaliana (Mouse-ear cress) PE=2 SV=2	S	Function unknown	PREDICTED: uncharacterized protein LOC101775275 [Setaria italica]	cellular component: cell (GO:0005623);; cellular component: organelle (GO:0043226);; cellular component: cell part (GO:0044464)	--
BMK_Unigene_008213	5.48721	0	0	0	1.69296	0	1	--	--	--	--	--	--	--	--	S	Function unknown	PREDICTED: uncharacterized protein LOC101769360 [Setaria italica]	--	--
BMK_Unigene_008249	20.8174	7.82125	12.2337	4.3086	13.2517	4.54056	1	--	--	--	--	--	--	--	--	--	--	--	--	--
BMK_Unigene_008256	4.89121	1.07291	2.11588	1.17559	1.39622	0.101004	1	--	--	Molecular Function: nucleotide binding (GO:0000166);; Molecular Function: protein kinase activity (GO:0004672);; Cellular Component: mitochondrion (GO:0005739);; Cellular Component: membrane (GO:0016020);; Cellular Component: cytoplasmic membrane-bounded vesicle (GO:0016023);;	--	--	--	--	Probable LRR receptor-like serine/threonine-protein kinase At1g56130 (Precursor) GN=At1g56130 OS=Arabidopsis thaliana (Mouse-ear cress) PE=2 SV=2	--	--	H0818E11.1 [Oryza sativa Indica Group]	molecular function: binding (GO:0005488);; molecular function: catalytic activity (GO:0003824);; biological process: metabolic process (GO:0008152);; biological process: cellular process (GO:0009987);; cellular component: cell (GO:0005623);; cellular component: organelle (GO:0043226);; cellular component: cell part (GO:0044464);; cellular component: membrane (GO:0016020)	--
BMK_Unigene_008312	132.336	10.1306	34.3658	17.6034	17.9919	41.5671	1	--	--	Cellular Component: integral component of plasma membrane (GO:0005887);; Biological Process: carbohydrate transport (GO:0008643);; Biological Process: leaf senescence (GO:0010150);; Cellular Component: cytoplasmic membrane-bounded vesicle (GO:0016023);; Molecular Function: sugar transmembrane transporter activity (GO:0051119);; Biological Process: cellular response to abscisic acid stimulus (GO:0…	K15382|5.03717e-163|sita:101753489|bidirectional sugar transporter SWEET13-like; K15382 solute carrier family 50 (sugar transporter) (A)	[R]	General function prediction only	Sugar efflux transporter for intercellular exchange;; PQ loop repeat	Bidirectional sugar transporter SWEET13 GN=OsJ_36063 OS=Oryza sativa subsp. japonica (Rice) PE=2 SV=1	R	General function prediction only	PREDICTED: bidirectional sugar transporter SWEET13-like [Setaria italica]	cellular component: cell (GO:0005623);; cellular component: membrane (GO:0016020);; cellular component: membrane part (GO:0044425);; cellular component: cell part (GO:0044464);; biological process: single-organism process (GO:0044699);; biological process: localization (GO:0051179);; biological process: multicellular organismal process (GO:0032501);; biological process: developmental process (GO:…	--
BMK_Unigene_008657	63.4289	0.566958	2.41035	1.04651	0	0	1	--	--	--	--	--	--	Elicitin	Beta-elicitin cinnamomin OS=Phytophthora cinnamomi (Cinnamon fungus) PE=1 SV=1	--	--	elicitin [Phytophthora boehmeriae]	--	--
BMK_Unigene_008696	36.351	6.7726	7.37825	2.92062	7.82408	3.79136	1	--	--	Cellular Component: plasma membrane (GO:0005886);; Biological Process: carbohydrate transport (GO:0008643);; Cellular Component: integral component of membrane (GO:0016021);;	K15382|8.6819e-122|zma:103650117|bidirectional sugar transporter SWEET17-like; K15382 solute carrier family 50 (sugar transporter) (A)	[R]	General function prediction only	Sugar efflux transporter for intercellular exchange	Bidirectional sugar transporter SWEET17 OS=Arabidopsis thaliana (Mouse-ear cress) PE=2 SV=2	--	--	PREDICTED: bidirectional sugar transporter SWEET17-like [Zea mays]	cellular component: cell (GO:0005623);; cellular component: membrane (GO:0016020);; cellular component: cell part (GO:0044464);; biological process: single-organism process (GO:0044699);; biological process: localization (GO:0051179);; cellular component: membrane part (GO:0044425)	--
BMK_Unigene_008815	91.457	20.7959	78.5008	114.193	65.5198	60.156	1	--	--	--	--	--	--	--	--	--	--	--	--	--
BMK_Unigene_008873	4.04972	1.08831	2.55001	0	0.385651	0	1	--	--	--	--	--	--	Protein of unknown function (DUF3129)	--	--	--	cell surface protein [Colletotrichum fioriniae PJ7]	--	--
BMK_Unigene_009047	5.26611	1.33904	2.17607	1.61313	1.97032	0.718041	1	--	--	Molecular Function: DNA binding (GO:0003677);; Biological Process: metabolic process (GO:0008152);; Molecular Function: transferase activity (GO:0016740);; Molecular Function: ion binding (GO:0043167);;	--	[L]	Replication, recombination and repair	Domain of unknown function (DUF4413);; hAT family C-terminal dimerisation region	Zinc finger BED domain-containing protein RICESLEEPER 2 OS=Oryza sativa subsp. japonica (Rice) PE=2 SV=1	L	Replication, recombination and repair	hAT family dimerisation domain containing protein [Oryza sativa Japonica Group]	molecular function: binding (GO:0005488);; biological process: metabolic process (GO:0008152);; molecular function: catalytic activity (GO:0003824)	--
BMK_Unigene_009068	10.3047	0.893174	3.50498	4.63356	2.32531	3.30093	1	--	--	--	--	--	--	--	--	--	--	--	--	--
BMK_Unigene_009134	8.73315	0.989932	4.25267	2.36697	3.64793	0.228273	1	--	--	--	--	[M]	Cell wall/membrane/envelope biogenesis	Ankyrin repeats (3 copies);; Ankyrin repeat;; Ankyrin repeats (many copies);; Ankyrin repeats (many copies);; Ankyrin repeat	--	R	General function prediction only	hypothetical protein OsI_34815 [Oryza sativa Indica Group]	--	--
BMK_Unigene_009232	1.90332	0.275019	0.549146	0	0.146583	0	1	--	--	--	--	--	--	--	--	--	--	--	--	--
BMK_Unigene_009243	28.6032	14.5962	10.015	12.1712	22.3363	11.5261	1	--	--	Molecular Function: transporter activity (GO:0005215);; Cellular Component: intracellular (GO:0005622);; Biological Process: transport (GO:0006810);;	--	[I]	Lipid transport and metabolism	CRAL/TRIO domain;; CRAL/TRIO, N-terminal domain	Phosphatidylinositol/phosphatidylcholine transfer protein SFH2 GN=SFH2 OS=Arabidopsis thaliana (Mouse-ear cress) PE=2 SV=1	I	Lipid transport and metabolism	PREDICTED: SEC14 cytosolic factor-like [Setaria italica]	molecular function: transporter activity (GO:0005215);; biological process: localization (GO:0051179);; cellular component: cell (GO:0005623);; cellular component: cell part (GO:0044464)	--
BMK_Unigene_009502	26.9174	0.162008	4.00546	0.807153	0	0	1	--	--	--	--	--	--	Elicitin	--	--	--	hypothetical protein PHYSODRAFT_405686, partial [Phytophthora sojae]	--	--
BMK_Unigene_009580	4.79674	0.385258	1.45353	0.156605	0.585408	0	1	--	--	--	--	--	--	--	--	R	General function prediction only	hypothetical protein PFICI_12027 [Pestalotiopsis fici W106-1]	--	--
BMK_Unigene_009592	77.5109	29.4515	39.5441	16.685	15.029	26.813	1	--	--	Molecular Function: D-arabinono-1,4-lactone oxidase activity (GO:0003885);; Cellular Component: cell wall (GO:0005618);; Molecular Function: UDP-N-acetylmuramate dehydrogenase activity (GO:0008762);; Cellular Component: membrane (GO:0016020);; Cellular Component: cytoplasmic membrane-bounded vesicle (GO:0016023);; Molecular Function: flavin adenine dinucleotide binding (GO:0050660);; Biological P…	--	[V]	Defense mechanisms	D-arabinono-1,4-lactone oxidase	--	V	Defense mechanisms	hypothetical protein SORBIDRAFT_08g019590 [Sorghum bicolor]	molecular function: catalytic activity (GO:0003824);; biological process: metabolic process (GO:0008152);; biological process: single-organism process (GO:0044699);; cellular component: cell (GO:0005623);; cellular component: cell part (GO:0044464);; cellular component: membrane (GO:0016020);; cellular component: organelle (GO:0043226);; molecular function: binding (GO:0005488)	--
BMK_Unigene_009603	2.61705	0.374265	0.0382512	0.0784074	0.0592421	0	1	--	--	--	--	--	--	--	--	S	Function unknown	PREDICTED: uncharacterized protein LOC101769400 isoform X1 [Setaria italica]	--	--
BMK_Unigene_009639	5.80043	2.488	1.74067	1.3427	2.76223	0.702477	1	--	--	--	--	--	--	--	--	--	--	--	--	--
BMK_Unigene_009651	3.67712	0.684868	1.23599	0.226009	0.420713	0.0628938	1	[MG]	--	Cellular Component: cytoplasmic membrane-bounded vesicle (GO:0016023);;	--	--	--	Dirigent-like protein	Dirigent protein 21 (Precursor) GN=DIR21 OS=Arabidopsis thaliana (Mouse-ear cress) PE=3 SV=1	R	General function prediction only	hypothetical protein SORBIDRAFT_05g008800 [Sorghum bicolor]	cellular component: cell (GO:0005623);; cellular component: organelle (GO:0043226);; cellular component: cell part (GO:0044464)	--
BMK_Unigene_009837	2.10543	0.322999	0.607705	0.0976424	0.136189	0	1	--	--	--	--	--	--	--	--	S	Function unknown	hypothetical protein UCRPA7_2267 [Togninia minima UCRPA7]	--	--
BMK_Unigene_010066	1.10054	0.717468	1.37805	0	0.99384	0	1	--	--	--	--	--	--	--	--	--	--	--	--	--
BMK_Unigene_010186	7.74702	0.114747	0.977528	0.290156	0	0	1	[R]	General function prediction only	--	K06911|1.84901e-88|mus:103968475|pirin-like protein; K06911 (A)	--	--	Pirin;; Pirin C-terminal cupin domain	Pirin-like protein OS=Solanum lycopersicum (Tomato) PE=2 SV=1	R	General function prediction only	hypothetical protein F443_20736 [Phytophthora parasitica P1569]	--	--
BMK_Unigene_010206	7.93998	2.66701	12.4679	12.202	5.41665	4.35992	1	[G]	Carbohydrate transport and metabolism	Molecular Function: glucan exo-1,3-beta-glucosidase activity (GO:0004338);; Molecular Function: beta-galactosidase activity (GO:0004565);; Molecular Function: beta-mannosidase activity (GO:0004567);; Biological Process: carbohydrate metabolic process (GO:0005975);; Cellular Component: plant-type cell wall (GO:0009505);; Cellular Component: cytoplasmic membrane-bounded vesicle (GO:0016023);; Cellu…	K05350|2.06859e-131|sbi:SORBI_02g041550|SORBIDRAFT_02g041550, Sb02g041550; hypothetical protein; K05350 beta-glucosidase [EC:3.2.1.21] (A)	[G]	Carbohydrate transport and metabolism	Glycosyl hydrolase family 1	Beta-glucosidase 26 (Precursor) GN=OsJ_25416 OS=Oryza sativa subsp. japonica (Rice) PE=1 SV=1	G	Carbohydrate transport and metabolism	hypothetical protein SORBIDRAFT_02g041550 [Sorghum bicolor]	molecular function: catalytic activity (GO:0003824);; biological process: metabolic process (GO:0008152);; cellular component: cell (GO:0005623);; cellular component: cell part (GO:0044464);; cellular component: organelle (GO:0043226);; cellular component: macromolecular complex (GO:0032991)	Cyanoamino acid metabolism (ko00460);; Starch and sucrose metabolism (ko00500);; Phenylpropanoid biosynthesis (ko00940)
BMK_Unigene_010260	9.38636	3.78278	4.38854	2.14117	4.54409	3.47711	1	--	--	--	--	--	--	--	--	--	--	--	--	--
BMK_Unigene_010366	8.4665	5.05122	3.58283	3.67792	4.34451	3.28993	1	--	--	Cellular Component: ubiquitin ligase complex (GO:0000151);; Molecular Function: ubiquitin-protein transferase activity (GO:0004842);; Cellular Component: mitochondrion (GO:0005739);; Biological Process: protein ubiquitination (GO:0016567);;	--	[S]	Function unknown	U-box domain	U-box domain-containing protein 45 GN=PUB45 OS=Arabidopsis thaliana (Mouse-ear cress) PE=1 SV=1	S	Function unknown	PREDICTED: U-box domain-containing protein 6-like isoform X1 [Setaria italica]	cellular component: cell (GO:0005623);; cellular component: macromolecular complex (GO:0032991);; cellular component: cell part (GO:0044464);; molecular function: catalytic activity (GO:0003824);; biological process: metabolic process (GO:0008152);; biological process: cellular process (GO:0009987);; cellular component: organelle (GO:0043226)	--
BMK_Unigene_010455	9.42954	2.19794	0.474478	0.0859135	1.21867	0.0866771	1	--	--	Molecular Function: hydrolase activity (GO:0016787);;	--	--	--	Glycosyl hydrolase family 61;; Fungal cellulose binding domain	--	R	General function prediction only	endoglucanase II [Neurospora crassa OR74A]	molecular function: catalytic activity (GO:0003824);; biological process: metabolic process (GO:0008152)	--
BMK_Unigene_010560	17.9766	0.567665	5.34839	0	0.401547	0	1	--	--	--	--	--	--	--	--	--	--	--	--	--
BMK_Unigene_010734	3.33504	0.657968	0.707447	0.375768	0.458511	0.237058	1	--	--	Biological Process: defense response (GO:0006952);; Molecular Function: ADP binding (GO:0043531);;	--	--	--	--	Putative disease resistance protein RGA4 GN=RGA4 OS=Solanum bulbocastanum (Wild potato) PE=2 SV=1	T	Signal transduction mechanisms	PREDICTED: putative disease resistance RPP13-like protein 1-like [Setaria italica]	biological process: response to stimulus (GO:0050896);; molecular function: binding (GO:0005488)	--
BMK_Unigene_010913	5.74965	0.53257	2.41761	0.139919	1.44772	6.25663	1	--	--	--	--	--	--	--	--	S	Function unknown	PREDICTED: uncharacterized protein LOC101777162 [Setaria italica]	--	--
BMK_Unigene_010967	7.52814	1.21305	3.41468	1.05085	0.763747	0.336903	1	--	--	Molecular Function: monooxygenase activity (GO:0004497);; Molecular Function: iron ion binding (GO:0005506);; Molecular Function: electron carrier activity (GO:0009055);; Cellular Component: cytoplasmic membrane-bounded vesicle (GO:0016023);; Molecular Function: oxidoreductase activity, acting on paired donors, with incorporation or reduction of molecular oxygen (GO:0016705);; Molecular Function:…	--	[Q]	Secondary metabolites biosynthesis, transport and catabolism	Cytochrome P450	Cytochrome P450 71A1 GN=CYP71A1 OS=Persea americana (Avocado) PE=1 SV=2	Q	Secondary metabolites biosynthesis, transport and catabolism	hypothetical protein SORBIDRAFT_03g001040 [Sorghum bicolor]	molecular function: catalytic activity (GO:0003824);; biological process: metabolic process (GO:0008152);; biological process: single-organism process (GO:0044699);; molecular function: binding (GO:0005488);; molecular function: electron carrier activity (GO:0009055);; cellular component: cell (GO:0005623);; cellular component: organelle (GO:0043226);; cellular component: cell part (GO:0044464)	--
BMK_Unigene_011089	9.46536	0.839923	1.48514	0.11279	0.167262	0	1	[G]	Carbohydrate transport and metabolism	Molecular Function: catalytic activity (GO:0003824);; Biological Process: carbohydrate metabolic process (GO:0005975);;	K01785|1.4454e-30|tcc:TCM_013886|Galactose mutarotase-like superfamily protein; K01785 aldose 1-epimerase [EC:5.1.3.3] (A)	[G]	Carbohydrate transport and metabolism	Aldose 1-epimerase	--	G	Carbohydrate transport and metabolism	hypothetical protein S7711_04403 [Stachybotrys chartarum IBT 7711]	molecular function: catalytic activity (GO:0003824);; biological process: metabolic process (GO:0008152)	Glycolysis / Gluconeogenesis (ko00010);; Galactose metabolism (ko00052)
BMK_Unigene_011191	3.92162	0.437666	0.163171	0.022531	0.222548	0.021525	1	--	--	--	--	--	--	--	--	R	General function prediction only	CBD9-like protein [Glarea lozoyensis ATCC 20868]	--	--
BMK_Unigene_011275	9.65357	0	3.59755	0.509066	0	0	1	--	--	--	--	--	--	Elicitin	Elicitin-like protein 2 (Precursor) GN=POD-2 OS=Pythium oligandrum (Mycoparasitic fungus) PE=2 SV=1	--	--	Chain A, Crystal Structure Of Sylvaticin, A New Secreted Protein From Pythium Sylvaticum	--	--
BMK_Unigene_011371	29.995	0.544208	2.85755	0.382543	0	0	1	--	--	--	--	--	--	--	--	--	--	conserved hypothetical protein [Phytophthora infestans T30-4]	--	--
BMK_Unigene_011421	31.1013	4.74885	9.519	0.969476	0	0	1	--	--	--	--	--	--	--	--	R	General function prediction only	hypothetical protein PHYSODRAFT_249195 [Phytophthora sojae]	--	--
BMK_Unigene_011426	14.8705	4.07305	5.19058	2.40192	2.02955	1.09831	1	--	--	--	--	--	--	--	--	--	--	PREDICTED: dentin sialophosphoprotein-like [Setaria italica]	--	--
BMK_Unigene_012051	2.66296	0.842181	2.05661	0	1.63777	0	1	--	--	--	--	[L]	Replication, recombination and repair	DDE superfamily endonuclease;; DDE superfamily endonuclease	--	L	Replication, recombination and repair	PREDICTED: putative nuclease HARBI1-like [Setaria italica]	--	--
BMK_Unigene_012069	4.15878	1.1907	2.40626	0	0.540868	0.00705664	1	--	--	Molecular Function: hydrolase activity (GO:0016787);;	--	--	--	Ulp1 protease family, C-terminal catalytic domain	Protein FAR1-RELATED SEQUENCE 5 GN=FRS5 OS=Arabidopsis thaliana (Mouse-ear cress) PE=2 SV=1	--	--	Ulp1 protease family, C-terminal catalytic domain containing protein, expressed [Oryza sativa Japonica Group]	molecular function: catalytic activity (GO:0003824);; biological process: metabolic process (GO:0008152)	--
BMK_Unigene_012077	1.72537	0.536043	1.79343	0.137797	1.28738	0.0637055	1	--	--	--	--	--	--	--	--	S	Function unknown	hypothetical protein SORBIDRAFT_02g021496 [Sorghum bicolor]	--	--
BMK_Unigene_012194	66.635	3.19916	9.87493	41.8638	3.46401	16.3104	1	--	--	--	--	--	--	--	--	S	Function unknown	hypothetical protein [Zea mays]	--	--
BMK_Unigene_012474	2.77281	0.336631	0.273784	0.0257075	0.249878	0	1	[S]	Function unknown	Biological Process: cellular nitrogen compound biosynthetic process (GO:0044271);;	--	--	--	OPT oligopeptide transporter protein	Probable metal-nicotianamine transporter YSL12 GN=OSJNBb0065J09.17 OS=Oryza sativa subsp. japonica (Rice) PE=2 SV=2	S	Function unknown	putative oligopeptide transporter protein [Togninia minima UCRPA7]	biological process: metabolic process (GO:0008152);; biological process: cellular process (GO:0009987)	--
BMK_Unigene_012714	4.24594	0.885275	0.441134	0.11511	0.453274	0.115171	1	--	--	--	--	--	--	Hydrophobic surface binding protein A	--	R	General function prediction only	hypothetical protein CGLO_03844 [Colletotrichum gloeosporioides Cg-14]	--	--
BMK_Unigene_012966	10.1184	3.80842	4.80133	3.10391	3.00959	3.16494	1	--	--	--	--	--	--	C2 domain	C2 and GRAM domain-containing protein At1g03370 GN=At1g03370 OS=Arabidopsis thaliana (Mouse-ear cress) PE=2 SV=4	R	General function prediction only	PREDICTED: uncharacterized protein LOC101774861 [Setaria italica]	--	--
BMK_Unigene_013019	19.2412	6.3702	2.76083	2.81692	5.8276	2.64127	1	--	--	--	--	--	--	--	--	--	--	--	--	--
BMK_Unigene_013267	6.9793	0.57847	2.47851	3.99421	2.64724	2.62114	1	[L]	Replication, recombination and repair	Molecular Function: nucleic acid binding (GO:0003676);; Biological Process: tRNA modification (GO:0006400);; Biological Process: protein targeting to mitochondrion (GO:0006626);; Molecular Function: methyltransferase activity (GO:0008168);; Biological Process: methylation (GO:0032259);; Biological Process: 2-methylguanosine metabolic process (GO:0080180);;	K15430|0|sita:101772864|tRNA (guanine(10)-N2)-methyltransferase homolog; K15430 tRNA (guanine10-N2)-methyltransferase [EC:2.1.1.214] (A)	[L]	Replication, recombination and repair	Putative RNA methylase family UPF0020;; Methyltransferase domain	--	L	Replication, recombination and repair	PREDICTED: tRNA (guanine(10)-N2)-methyltransferase homolog [Setaria italica]	molecular function: binding (GO:0005488);; biological process: metabolic process (GO:0008152);; biological process: cellular process (GO:0009987);; biological process: single-organism process (GO:0044699);; biological process: localization (GO:0051179);; biological process: cellular component organization or biogenesis (GO:0071840);; molecular function: catalytic activity (GO:0003824)	--
BMK_Unigene_013296	11.6346	2.50146	6.79799	4.36654	3.04077	3.12049	1	--	--	Molecular Function: nucleic acid binding (GO:0003676);;	--	--	--	--	--	R	General function prediction only	hypothetical protein SORBIDRAFT_01g040340 [Sorghum bicolor]	molecular function: binding (GO:0005488)	--
BMK_Unigene_013321	2.0701	0.542759	0.92119	0.156922	0.155295	0.0249594	1	--	--	--	--	--	--	Protein of unknown function, DUF547;; Leucine-zipper of ternary complex factor MIP1	--	S	Function unknown	PREDICTED: uncharacterized protein LOC101778542 [Setaria italica]	--	--
BMK_Unigene_013410	113.008	2.1316	7.94384	41.464	3.32805	18.0773	1	--	--	Molecular Function: calcium ion binding (GO:0005509);;	K02183|7.45226e-64|zma:100284540|polcalcin Jun o 2; K02183 calmodulin (A)	[T]	Signal transduction mechanisms	EF hand;; EF hand;; EF-hand domain pair;; EF-hand domain pair;; EF-hand domain;; Secreted protein acidic and rich in cysteine Ca binding region	Probable calcium-binding protein CML29 OS=Oryza sativa subsp. japonica (Rice) PE=2 SV=1	T	Signal transduction mechanisms	polcalcin Jun o 2 [Zea mays]	molecular function: binding (GO:0005488)	Phosphatidylinositol signaling system (ko04070);; Plant-pathogen interaction (ko04626)
BMK_Unigene_013523	1.51944	0.109917	0.747019	0.554485	0.526944	0.0739444	1	--	--	Cellular Component: exocyst (GO:0000145);; Biological Process: exocytosis (GO:0006887);; Cellular Component: plastid (GO:0009536);;	--	[U]	Intracellular trafficking, secretion, and vesicular transport	Exo70 exocyst complex subunit	Exocyst complex component EXO70B1 GN=EXO70B1 OS=Arabidopsis thaliana (Mouse-ear cress) PE=1 SV=1	U	Intracellular trafficking, secretion, and vesicular transport	PREDICTED: uncharacterized protein LOC101785871 [Setaria italica]	cellular component: cell (GO:0005623);; cellular component: macromolecular complex (GO:0032991);; cellular component: cell part (GO:0044464);; biological process: cellular process (GO:0009987);; biological process: single-organism process (GO:0044699);; biological process: localization (GO:0051179);; cellular component: organelle (GO:0043226)	--
BMK_Unigene_013627	2.84013	0.267528	0.541102	0.0620744	0.376162	0.0123364	1	--	--	Biological Process: defense response (GO:0006952);; Molecular Function: ADP binding (GO:0043531);;	--	--	--	Domain of unknown function;; Domain of unknown function	--	--	--	hypothetical protein OsJ_33401 [Oryza sativa Japonica Group]	biological process: response to stimulus (GO:0050896);; molecular function: binding (GO:0005488)	--
BMK_Unigene_013685	28.057	1.49007	5.49613	0.149015	2.67861	1.82166	1	--	--	Cellular Component: nucleus (GO:0005634);; Cellular Component: plasma membrane (GO:0005886);;	--	--	--	--	--	--	--	PREDICTED: uncharacterized protein LOC101771085 [Setaria italica]	cellular component: cell (GO:0005623);; cellular component: organelle (GO:0043226);; cellular component: cell part (GO:0044464);; cellular component: membrane (GO:0016020)	--
BMK_Unigene_013793	5.13393	0.481534	0.282931	0.229671	0	0	1	[P]	Inorganic ion transport and metabolism	Molecular Function: iron ion binding (GO:0005506);; Molecular Function: FMN binding (GO:0010181);; Molecular Function: oxidoreductase activity (GO:0016491);; Biological Process: oxidation-reduction process (GO:0055114);;	K00327|3.51737e-89|ppp:PHYPADRAFT_120835|hypothetical protein; K00327 NADPH-ferrihemoprotein reductase [EC:1.6.2.4] (A)	[C]	Energy production and conversion	FAD binding domain;; Flavodoxin;; Oxidoreductase NAD-binding domain	NADPH--cytochrome P450 reductase OS=Vigna radiata var. radiata (Mung bean) PE=1 SV=1	--	--	NADPH-cytochrome P450 reductase, putative [Phytophthora infestans T30-4]	molecular function: binding (GO:0005488);; molecular function: catalytic activity (GO:0003824);; biological process: metabolic process (GO:0008152);; biological process: single-organism process (GO:0044699)	--
BMK_Unigene_013940	10.1313	3.58373	7.60897	2.67672	2.71091	6.26563	1	--	--	Cellular Component: mitochondrion (GO:0005739);; Molecular Function: 5'-nucleotidase activity (GO:0008253);; Molecular Function: electron carrier activity (GO:0009055);; Cellular Component: membrane (GO:0016020);; Molecular Function: oxidoreductase activity, acting on NAD(P)H (GO:0016651);; Molecular Function: metal ion binding (GO:0046872);; Molecular Function: 4 iron, 4 sulfur cluster binding (…	--	[F]	Nucleotide transport and metabolism	5' nucleotidase family;; 5' nucleotidase family	--	F	Nucleotide transport and metabolism	PREDICTED: cytosolic purine 5&apos;-nucleotidase-like [Setaria italica]	cellular component: cell (GO:0005623);; cellular component: organelle (GO:0043226);; cellular component: cell part (GO:0044464);; molecular function: catalytic activity (GO:0003824);; biological process: metabolic process (GO:0008152);; biological process: cellular process (GO:0009987);; molecular function: electron carrier activity (GO:0009055);; cellular component: membrane (GO:0016020);; biolo…	--
BMK_Unigene_013987	4.21462	0.336615	1.37636	0.0555029	0.355268	0	1	--	--	Biological Process: interaction with host via protein secreted by type II secretion system (GO:0052051);;	--	--	--	--	--	R	General function prediction only	hypothetical protein GGTG_12047 [Gaeumannomyces graminis var. tritici R3-111a-1]	biological process: multi-organism process (GO:0051704)	--
BMK_Unigene_013999	4.45183	0.360659	0.0859676	0.165614	0.439053	0.162918	1	--	--	Molecular Function: D-arabinono-1,4-lactone oxidase activity (GO:0003885);; Cellular Component: cell wall (GO:0005618);; Molecular Function: UDP-N-acetylmuramate dehydrogenase activity (GO:0008762);; Cellular Component: membrane (GO:0016020);; Cellular Component: cytoplasmic membrane-bounded vesicle (GO:0016023);; Molecular Function: flavin adenine dinucleotide binding (GO:0050660);; Biological P…	--	[V]	Defense mechanisms	FAD binding domain	--	V	Defense mechanisms	L-gulonolactone oxidase [Aegilops tauschii]	molecular function: catalytic activity (GO:0003824);; biological process: metabolic process (GO:0008152);; biological process: single-organism process (GO:0044699);; cellular component: cell (GO:0005623);; cellular component: cell part (GO:0044464);; cellular component: membrane (GO:0016020);; cellular component: organelle (GO:0043226);; molecular function: binding (GO:0005488)	--
BMK_Unigene_014090	6.8129	0.836932	0.0628238	0.178131	0.0786164	0	1	--	--	Biological Process: metabolic process (GO:0008152);;	--	--	--	Common central domain of tyrosinase	--	R	General function prediction only	hypothetical protein GGTG_04904 [Gaeumannomyces graminis var. tritici R3-111a-1]	biological process: metabolic process (GO:0008152)	--
BMK_Unigene_014107	7.51469	0.230935	1.05355	0.406302	0	0	1	--	--	--	--	--	--	Elicitin	--	--	--	--	--	--
BMK_Unigene_014278	2.95585	0.322901	0.139374	0	0.0947307	0	1	--	--	--	--	--	--	Common central domain of tyrosinase	(+)-larreatricin hydroxylase, chloroplastic (Precursor) OS=Larrea tridentata (Creosote bush) PE=1 SV=1	G	Carbohydrate transport and metabolism	hypothetical protein PFICI_05651 [Pestalotiopsis fici W106-1]	--	--
BMK_Unigene_014285	12.6138	7.73036	8.1497	4.22328	5.29664	4.10237	1	--	--	Cellular Component: integral component of membrane (GO:0016021);;	--	[R]	General function prediction only	--	--	S	Function unknown	hypothetical protein SORBIDRAFT_07g000480 [Sorghum bicolor]	cellular component: membrane (GO:0016020);; cellular component: membrane part (GO:0044425)	--
BMK_Unigene_014362	24.6797	15.2592	19.2702	18.0675	17.0657	23.9522	1	[I]	Lipid transport and metabolism	Biological Process: metabolic process (GO:0008152);; Cellular Component: membrane (GO:0016020);; Molecular Function: hydrolase activity (GO:0016787);;	K05605|0|sita:101777853|3-hydroxyisobutyryl-CoA hydrolase-like protein 3, mitochondrial-like; K05605 3-hydroxyisobutyryl-CoA hydrolase [EC:3.1.2.4] (A)	[I]	Lipid transport and metabolism	Enoyl-CoA hydratase/isomerase family;; 2-enoyl-CoA Hydratase C-terminal region	3-hydroxyisobutyryl-CoA hydrolase-like protein 3, mitochondrial (Precursor) GN=At4g13360 OS=Arabidopsis thaliana (Mouse-ear cress) PE=2 SV=2	I	Lipid transport and metabolism	PREDICTED: 3-hydroxyisobutyryl-CoA hydrolase-like protein 3, mitochondrial-like isoform X1 [Setaria italica]	biological process: metabolic process (GO:0008152);; cellular component: membrane (GO:0016020);; molecular function: catalytic activity (GO:0003824)	Valine, leucine and isoleucine degradation (ko00280);; beta-Alanine metabolism (ko00410);; Propanoate metabolism (ko00640);; Carbon metabolism (ko01200)
BMK_Unigene_014464	3.24004	0.221585	0.900242	0.0328184	0.458953	0.0217242	1	--	--	--	--	--	--	--	--	--	--	--	--	--
BMK_Unigene_014493	3.21487	0.219022	1.3931	0.161252	0.0577177	0	1	[GEPR]	--	--	--	[G]	Carbohydrate transport and metabolism	Major Facilitator Superfamily	--	G	Carbohydrate transport and metabolism	hypothetical protein SAPIO_CDS1640 [Scedosporium apiospermum]	--	--
BMK_Unigene_014594	9.62568	0.291517	0.977316	0.0803908	0.0203832	0	1	--	--	Biological Process: polysaccharide catabolic process (GO:0000272);; Molecular Function: cellulase activity (GO:0008810);; Molecular Function: oxidoreductase activity (GO:0016491);; Biological Process: oxidation-reduction process (GO:0055114);;	--	--	--	Glycosyl hydrolase family 12	--	--	--	hypothetical protein CHGG_03786 [Chaetomium globosum CBS 148.51]	biological process: metabolic process (GO:0008152);; molecular function: catalytic activity (GO:0003824);; biological process: single-organism process (GO:0044699)	--
BMK_Unigene_014638	18.8535	0.474117	4.86685	0.73791	0	0.0227408	1	--	--	Molecular Function: hydrolase activity (GO:0016787);;	--	--	--	Glycosyl hydrolase family 7	--	--	--	hypothetical protein L914_10160 [Phytophthora parasitica]	molecular function: catalytic activity (GO:0003824);; biological process: metabolic process (GO:0008152)	--
BMK_Unigene_014673	7.30869	1.58015	2.0903	1.20568	1.35757	2.70047	1	--	--	--	--	--	--	--	--	--	--	predicted protein [Hordeum vulgare subsp. vulgare]	--	--
BMK_Unigene_014723	2.22579	0.573383	1.43225	0.214511	0.445078	0.0420414	1	--	--	--	--	--	--	--	--	--	--	--	--	--
BMK_Unigene_014772	8.26055	0.5638	2.91484	0.25797	0.449275	0.12879	1	--	--	--	--	--	--	--	--	--	--	--	--	--
BMK_Unigene_014774	20.9436	2.23776	6.12342	0.542646	0	0	1	--	--	--	--	--	--	--	--	--	--	hypothetical protein PHYSODRAFT_299801 [Phytophthora sojae]	--	--
BMK_Unigene_014782	2.64953	2.19083	3.63707	0	4.05128	0	1	--	--	--	--	--	--	--	--	--	--	--	--	--
BMK_Unigene_014792	4.27118	1.49778	1.32792	0	0.249837	0	1	--	--	--	--	--	--	--	--	--	--	hypothetical protein OsJ_03652 [Oryza sativa Japonica Group]	--	--
BMK_Unigene_014825	6.97867	0.212618	0.951318	0.203124	0	0	1	--	--	Molecular Function: actin binding (GO:0003779);; Biological Process: cytoskeleton organization (GO:0007010);;	K05761|1.30231e-87|mis:MICPUN_64728|hypothetical protein; K05761 villin 1 (A)	[Z]	Cytoskeleton	Gelsolin repeat;; Villin headpiece domain	Villin-3 {ECO:0000303|PubMed:10631247} OS=Arabidopsis thaliana (Mouse-ear cress) PE=1 SV=2	R	General function prediction only	hypothetical protein PHYSODRAFT_349852 [Phytophthora sojae]	molecular function: binding (GO:0005488);; biological process: cellular process (GO:0009987);; biological process: cellular component organization or biogenesis (GO:0071840)	--
BMK_Unigene_014895	2.89756	0.346267	0.546084	0	0.801915	0	1	--	--	--	--	--	--	--	--	--	--	--	--	--
BMK_Unigene_015051	12.5606	0.085627	0.503211	0	0.423424	0	1	--	--	Molecular Function: lyase activity (GO:0016829);; Molecular Function: metal ion binding (GO:0046872);;	--	--	--	Terpene synthase family, metal binding domain;; Terpene synthase, N-terminal domain	(S)-beta-bisabolene synthase GN=TPS1 OS=Zingiber officinale (Ginger) PE=1 SV=1	R	General function prediction only	hypothetical protein OsI_11558 [Oryza sativa Indica Group]	molecular function: catalytic activity (GO:0003824);; biological process: metabolic process (GO:0008152);; molecular function: binding (GO:0005488)	--
BMK_Unigene_015096	18.2304	1.46117	0.463423	0.206052	0.384769	0.036066	1	--	--	Biological Process: carbohydrate metabolic process (GO:0005975);; Molecular Function: cellulose 1,4-beta-cellobiosidase activity (GO:0016162);;	--	--	--	Glycosyl hydrolase family 7	--	R	General function prediction only	Exoglucanase 1 [Pestalotiopsis fici W106-1]	biological process: metabolic process (GO:0008152);; molecular function: catalytic activity (GO:0003824)	--
BMK_Unigene_015246	2.29165	0.726347	0.785335	0	0.260905	0	1	--	--	Molecular Function: binding (GO:0005488);; Molecular Function: oxidoreductase activity (GO:0016491);;	--	[Q]	Secondary metabolites biosynthesis, transport and catabolism	Cytochrome P450;; Cytochrome P450	Cytochrome P450 71B1 GN=CYP71B1 OS=Thlaspi arvense (Field penny-cress) PE=2 SV=1	Q	Secondary metabolites biosynthesis, transport and catabolism	hypothetical protein SMAC_03616 [Sordaria macrospora k-hell]	molecular function: binding (GO:0005488);; molecular function: catalytic activity (GO:0003824);; biological process: metabolic process (GO:0008152);; biological process: single-organism process (GO:0044699)	--
BMK_Unigene_015303	2.74503	1.22799	1.05104	0	0.362317	0	1	[U]	Intracellular trafficking, secretion, and vesicular transport	Biological Process: protein targeting (GO:0006605);; Molecular Function: P-P-bond-hydrolysis-driven protein transmembrane transporter activity (GO:0015450);; Cellular Component: membrane (GO:0016020);;	K07342|1.75009e-14|sita:101765575|protein transport protein Sec61 subunit gamma-like; K07342 protein transport protein SEC61 subunit gamma and related proteins (A)	[U]	Intracellular trafficking, secretion, and vesicular transport	SecE/Sec61-gamma subunits of protein translocation complex	Protein transport protein Sec61 subunit gamma OS=Oryza sativa subsp. japonica (Rice) PE=3 SV=1	U	Intracellular trafficking, secretion, and vesicular transport	hypothetical protein OIDMADRAFT_20614 [Oidiodendron maius Zn]	biological process: single-organism process (GO:0044699);; biological process: localization (GO:0051179);; molecular function: transporter activity (GO:0005215);; biological process: cellular process (GO:0009987);; cellular component: membrane (GO:0016020)	Protein export (ko03060);; Protein processing in endoplasmic reticulum (ko04141);; Phagosome (ko04145)
BMK_Unigene_015345	18.259	5.94772	8.57821	12.3187	8.11426	13.0068	1	[R]	General function prediction only	Biological Process: mRNA modification (GO:0016556);;	--	--	--	Rhodanese-like domain	Rhodanese-like domain-containing protein 8, chloroplastic (Precursor) GN=STR8 OS=Arabidopsis thaliana (Mouse-ear cress) PE=2 SV=1	S	Function unknown	PREDICTED: microtubule-associated protein futsch-like [Zea mays]	biological process: metabolic process (GO:0008152);; biological process: cellular process (GO:0009987)	--
BMK_Unigene_015509	4.49967	0.679784	0.286969	0.045989	0.384327	0	1	--	--	--	--	--	--	CVNH domain	--	R	General function prediction only	hypothetical protein GGTG_05997 [Gaeumannomyces graminis var. tritici R3-111a-1]	--	--
BMK_Unigene_015593	55.1915	1.21695	4.92693	4.52913	1.54206	0.399283	1	[QR]	--	Molecular Function: phosphoethanolamine N-methyltransferase activity (GO:0000234);; Biological Process: phosphatidylcholine biosynthetic process (GO:0006656);; Biological Process: pollen development (GO:0009555);; Biological Process: pollen tube growth (GO:0009860);; Biological Process: pollen tube guidance (GO:0010183);; Biological Process: methylation (GO:0032259);; Biological Process: choline …	K05929|0|sita:101754563|phosphoethanolamine N-methyltransferase 1-like; K05929 phosphoethanolamine N-methyltransferase [EC:2.1.1.103] (A)	[IR]	--	Methyltransferase domain;; Methyltransferase domain;; Methyltransferase domain;; Methyltransferase domain;; Methyltransferase domain;; AdoMet dependent proline di-methyltransferase;; Nodulation protein S (NodS);; Methyltransferase domain;; Tellurite resistance protein TehB;; ubiE/COQ5 methyltransferase family;; CheR methyltransferase, SAM binding domain;; Methyltransferase domain;; Methyltransfer…	Phosphoethanolamine N-methyltransferase 1 GN=MEB5.22 OS=Arabidopsis thaliana (Mouse-ear cress) PE=1 SV=1	I	Lipid transport and metabolism	PREDICTED: phosphoethanolamine N-methyltransferase 1-like [Setaria italica]	molecular function: catalytic activity (GO:0003824);; biological process: metabolic process (GO:0008152);; biological process: cellular process (GO:0009987);; biological process: single-organism process (GO:0044699);; biological process: multicellular organismal process (GO:0032501);; biological process: developmental process (GO:0032502);; biological process: reproductive process (GO:0022414);; …	Glycerophospholipid metabolism (ko00564)
BMK_Unigene_015745	45.1805	3.65241	7.38294	2.17499	4.11563	15.9721	1	[O]	Posttranslational modification, protein turnover, chaperones	Molecular Function: serine-type endopeptidase activity (GO:0004252);; Cellular Component: extracellular region (GO:0005576);; Biological Process: proteolysis (GO:0006508);; Cellular Component: plant-type cell wall (GO:0009505);; Cellular Component: cytoplasmic membrane-bounded vesicle (GO:0016023);; Molecular Function: identical protein binding (GO:0042802);; Biological Process: negative regulati…	--	--	--	Subtilase family;; PA domain;; Peptidase inhibitor I9	Subtilisin-like protease (Precursor) GN=At5g67360 OS=Arabidopsis thaliana (Mouse-ear cress) PE=1 SV=1	--	--	PREDICTED: subtilisin-like protease-like [Setaria italica]	molecular function: catalytic activity (GO:0003824);; biological process: metabolic process (GO:0008152);; cellular component: extracellular region (GO:0005576);; cellular component: cell (GO:0005623);; cellular component: cell part (GO:0044464);; cellular component: organelle (GO:0043226);; molecular function: binding (GO:0005488);; biological process: biological regulation (GO:0065007)	--
BMK_Unigene_015815	3.90034	0.948215	0.0863397	0.0820838	1.60263	0.0404279	1	--	--	--	--	--	--	--	--	--	--	hypothetical protein CHLPROCp009, partial [Auxenochlorella protothecoides]	--	--
BMK_Unigene_015829	16.6386	2.77839	10.3695	1.57515	0.797177	0.878128	1	--	--	Molecular Function: cysteine-type endopeptidase activity (GO:0004197);; Biological Process: proteolysis (GO:0006508);;	K01369|0|sita:101758290|vacuolar-processing enzyme beta-isozyme-like; K01369 legumain [EC:3.4.22.34] (A)	[O]	Posttranslational modification, protein turnover, chaperones	Peptidase C13 family	Vacuolar-processing enzyme beta-isozyme (Precursor) GN=At1g62710 OS=Arabidopsis thaliana (Mouse-ear cress) PE=2 SV=3	--	--	PREDICTED: vacuolar-processing enzyme beta-isozyme-like [Setaria italica]	molecular function: catalytic activity (GO:0003824);; biological process: metabolic process (GO:0008152)	--
BMK_Unigene_015842	17.7061	0.00953639	2.22991	0	1.0822	0.923213	1	--	--	--	--	--	--	--	--	--	--	uncharacterized protein LOC100383519 precursor [Zea mays]	--	--
BMK_Unigene_016004	20.466	16.0859	17.9976	16.9548	21.6419	17.7159	1	[RTKL]	--	Molecular Function: protein serine/threonine kinase activity (GO:0004674);; Molecular Function: ATP binding (GO:0005524);; Cellular Component: plasma membrane (GO:0005886);; Biological Process: ATP catabolic process (GO:0006200);; Biological Process: protein phosphorylation (GO:0006468);; Biological Process: response to abscisic acid (GO:0009737);; Cellular Component: integral component of membra…	--	[T]	Signal transduction mechanisms	ABC-2 type transporter;; ABC transporter;; AAA domain;; Protein kinase domain;; Protein tyrosine kinase;; Phosphotransferase enzyme family	Casein kinase I isoform delta-like GN=At4g26100 OS=Arabidopsis thaliana (Mouse-ear cress) PE=2 SV=2	Q	Secondary metabolites biosynthesis, transport and catabolism	PREDICTED: LOW QUALITY PROTEIN: ABC transporter G family member 25-like [Setaria italica]	molecular function: catalytic activity (GO:0003824);; biological process: metabolic process (GO:0008152);; biological process: cellular process (GO:0009987);; molecular function: binding (GO:0005488);; cellular component: cell (GO:0005623);; cellular component: membrane (GO:0016020);; cellular component: cell part (GO:0044464);; biological process: single-organism process (GO:0044699);; biologica…	--
BMK_Unigene_016280	64.0592	7.60185	15.611	48.7364	8.33252	23.0721	1	[V]	Defense mechanisms	Molecular Function: ATP binding (GO:0005524);; Biological Process: ATP catabolic process (GO:0006200);; Cellular Component: membrane (GO:0016020);; Molecular Function: ATPase activity, coupled to transmembrane movement of substances (GO:0042626);;	--	[Q]	Secondary metabolites biosynthesis, transport and catabolism	ABC-2 type transporter;; ABC transporter	ABC transporter G family member 14 OS=Arabidopsis thaliana (Mouse-ear cress) PE=2 SV=1	Q	Secondary metabolites biosynthesis, transport and catabolism	PREDICTED: ABC transporter G family member 14-like [Setaria italica]	molecular function: binding (GO:0005488);; biological process: metabolic process (GO:0008152);; biological process: cellular process (GO:0009987);; biological process: single-organism process (GO:0044699);; cellular component: membrane (GO:0016020);; molecular function: catalytic activity (GO:0003824);; molecular function: transporter activity (GO:0005215);; biological process: localization (GO:0…	--
BMK_Unigene_016743	34.9899	5.86296	9.73043	24.9408	8.16284	16.3119	1	--	--	Cellular Component: membrane (GO:0016020);;	--	[A]	RNA processing and modification	RING-variant domain	Probable E3 ubiquitin ligase SUD1 GN=F28A23.140 OS=Arabidopsis thaliana (Mouse-ear cress) PE=1 SV=1	A	RNA processing and modification	PREDICTED: uncharacterized protein LOC101774528 isoform X1 [Setaria italica]	cellular component: membrane (GO:0016020)	--
BMK_Unigene_016810	7.92608	0	1.13211	0.162937	0	0	1	[O]	Posttranslational modification, protein turnover, chaperones	--	K08653|6.31145e-13|mis:MICPUN_64337|hypothetical protein; K08653 membrane-bound transcription factor site-1 protease [EC:3.4.21.112] (A)	[O]	Posttranslational modification, protein turnover, chaperones	Subtilase family	Subtilisin-like protease (Precursor) GN=At5g67360 OS=Arabidopsis thaliana (Mouse-ear cress) PE=1 SV=1	O	Posttranslational modification, protein turnover, chaperones	hypothetical protein L916_19767 [Phytophthora parasitica]	--	Protein processing in endoplasmic reticulum (ko04141)
BMK_Unigene_016862	5.82835	0.0252398	0.861816	0.153175	0	0	1	--	--	Molecular Function: peptidase activity (GO:0008233);;	--	[E]	Amino acid transport and metabolism	Trypsin	--	O	Posttranslational modification, protein turnover, chaperones	hypothetical protein L917_00360 [Phytophthora parasitica]	molecular function: catalytic activity (GO:0003824);; biological process: metabolic process (GO:0008152)	--
BMK_Unigene_016957	9.78905	0.746756	3.87365	0	1.07364	0	1	--	--	--	--	--	--	--	--	--	--	--	--	--
BMK_Unigene_017044	21.5895	0.810871	2.98944	0.186064	0	0	1	--	--	Cellular Component: extracellular region (GO:0005576);; Molecular Function: cellulose binding (GO:0030248);; Molecular Function: endo-1,4-beta-xylanase activity (GO:0031176);; Biological Process: xylan catabolic process (GO:0045493);;	--	--	--	Glycosyl hydrolases family 11	--	G	Carbohydrate transport and metabolism	endo-1,4-beta xylanase glycoside hydrolase family 11 [Zymoseptoria tritici IPO323]	cellular component: extracellular region (GO:0005576);; molecular function: binding (GO:0005488);; molecular function: catalytic activity (GO:0003824);; biological process: metabolic process (GO:0008152);; biological process: cellular process (GO:0009987)	--
BMK_Unigene_017133	12.1311	0.160177	3.14593	0.190994	0	0	1	--	--	Biological Process: carbohydrate metabolic process (GO:0005975);; Molecular Function: hydrolase activity, acting on glycosyl bonds (GO:0016798);;	--	--	--	Glycosyl hydrolase family 10	--	G	Carbohydrate transport and metabolism	hypothetical protein L916_02851 [Phytophthora parasitica]	biological process: metabolic process (GO:0008152);; molecular function: catalytic activity (GO:0003824)	--
BMK_Unigene_017215	68.5899	26.4755	44.2666	30.8323	18.5206	33.347	1	[OC]	--	--	K03671|9.8933e-39|sita:101783832|thioredoxin H2-2-like; K03671 thioredoxin 1 (A)	[O]	Posttranslational modification, protein turnover, chaperones	Thioredoxin	Thioredoxin H-type 2 GN=THL-2 OS=Brassica napus (Rape) PE=2 SV=1	O	Posttranslational modification, protein turnover, chaperones	PREDICTED: thioredoxin H2-2-like [Setaria italica]	--	--
BMK_Unigene_017510	8.4443	1.23128	1.7846	0.0359407	0.0876071	0.0686949	1	[G]	Carbohydrate transport and metabolism	--	--	--	--	Lactonase, 7-bladed beta-propeller	--	R	General function prediction only	putative 3-carboxymuconate cyclase protein [Eutypa lata UCREL1]	--	--
BMK_Unigene_017735	6.70859	0	0	0	1.33887	0	1	--	--	--	--	--	--	--	--	--	--	hypothetical protein SORBIDRAFT_08g017786 [Sorghum bicolor]	--	--
BMK_Unigene_017787	4.27751	0.946482	1.01589	0.238462	0.369079	0.0150242	1	--	--	Cellular Component: cytoplasmic membrane-bounded vesicle (GO:0016023);;	--	--	--	Fasciclin domain	Fasciclin-like arabinogalactan protein 8 (Precursor) GN=FLA8 OS=Arabidopsis thaliana (Mouse-ear cress) PE=1 SV=1	R	General function prediction only	PREDICTED: fasciclin-like arabinogalactan protein 8-like [Setaria italica]	cellular component: cell (GO:0005623);; cellular component: organelle (GO:0043226);; cellular component: cell part (GO:0044464)	--
BMK_Unigene_018167	5.14705	0.364952	0.847575	0	0.129285	0	1	--	--	--	--	--	--	--	--	--	--	--	--	--
BMK_Unigene_018405	6.4332	0.775372	3.97784	0	2.44201	0.0207097	1	--	--	--	--	--	--	--	--	--	--	--	--	--
BMK_Unigene_018413	4.9894	0.399738	1.31747	1.41929	0.405178	0.87625	1	[S]	Function unknown	Molecular Function: protein kinase activity (GO:0004672);; Molecular Function: ATP binding (GO:0005524);; Biological Process: protein phosphorylation (GO:0006468);; Cellular Component: integral component of membrane (GO:0016021);; Cellular Component: cytoplasmic membrane-bounded vesicle (GO:0016023);;	--	--	--	Protein tyrosine kinase;; Leucine Rich repeats (2 copies);; Protein kinase domain;; Leucine rich repeat;; Leucine Rich Repeat	Probable inactive leucine-rich repeat receptor-like protein kinase At3g03770 (Precursor) GN=At3g03770 OS=Arabidopsis thaliana (Mouse-ear cress) PE=2 SV=1	T	Signal transduction mechanisms	PREDICTED: probable inactive leucine-rich repeat receptor-like protein kinase At3g03770-like isoform X1 [Setaria italica]	molecular function: catalytic activity (GO:0003824);; biological process: metabolic process (GO:0008152);; biological process: cellular process (GO:0009987);; molecular function: binding (GO:0005488);; cellular component: membrane (GO:0016020);; cellular component: membrane part (GO:0044425);; cellular component: cell (GO:0005623);; cellular component: organelle (GO:0043226);; cellular component:…	--
BMK_Unigene_018428	4.80736	1.6072	3.50255	0.380156	0.708542	0.274233	1	[CHR]	--	Cellular Component: cytosol (GO:0005829);; Molecular Function: formate dehydrogenase (NAD+) activity (GO:0008863);; Molecular Function: oxidoreductase activity, acting on the CH-OH group of donors, NAD or NADP as acceptor (GO:0016616);; Molecular Function: NAD binding (GO:0051287);; Biological Process: oxidation-reduction process (GO:0055114);;	K00122|5.82465e-150|gsl:Gasu_34200|NAD-dependent formate dehydrogenase (EC:1.2.1.2); K00122 formate dehydrogenase [EC:1.2.1.2] (A)	[C]	Energy production and conversion	D-isomer specific 2-hydroxyacid dehydrogenase, NAD binding domain;; D-isomer specific 2-hydroxyacid dehydrogenase, catalytic domain	Formate dehydrogenase 2, mitochondrial (Precursor) OS=Oryza sativa subsp. japonica (Rice) PE=2 SV=1	C	Energy production and conversion	hypothetical protein COCSADRAFT_102003 [Bipolaris sorokiniana ND90Pr]	cellular component: cell (GO:0005623);; cellular component: cell part (GO:0044464);; molecular function: catalytic activity (GO:0003824);; biological process: metabolic process (GO:0008152);; biological process: single-organism process (GO:0044699);; molecular function: binding (GO:0005488)	Glyoxylate and dicarboxylate metabolism (ko00630);; Carbon metabolism (ko01200)
BMK_Unigene_018553	6.8401	1.44172	1.54095	0.321348	0	0	1	--	--	Cellular Component: mitochondrial inner membrane (GO:0005743);; Biological Process: mitochondrial pyruvate transport (GO:0006850);;	--	[S]	Function unknown	Uncharacterised protein family (UPF0041)	Mitochondrial pyruvate carrier 4 {ECO:0000305} OS=Arabidopsis thaliana (Mouse-ear cress) PE=3 SV=1	S	Function unknown	hypothetical protein PPTG_07053 [Phytophthora parasitica INRA-310]	cellular component: cell (GO:0005623);; cellular component: membrane (GO:0016020);; cellular component: organelle (GO:0043226);; cellular component: organelle part (GO:0044422);; cellular component: cell part (GO:0044464);; biological process: single-organism process (GO:0044699);; biological process: localization (GO:0051179)	--
BMK_Unigene_018796	7.11869	0.7359	1.91362	0.579876	0	0	1	--	--	--	--	--	--	--	--	--	--	--	--	--
BMK_Unigene_018941	5.12577	0	0.527679	0.164794	0	0	1	--	--	--	--	--	--	--	--	--	--	conserved hypothetical protein [Phytophthora infestans T30-4]	--	--
BMK_Unigene_018980	233.446	3.85231	32.2179	0.182905	0.92327	34.5395	1	--	--	--	--	--	--	--	--	--	--	--	--	--
BMK_Unigene_019265	3.82175	0.795491	0.398796	0.0875755	0.264883	0	1	--	--	Cellular Component: extracellular region (GO:0005576);; Molecular Function: endo-1,4-beta-xylanase activity (GO:0031176);; Biological Process: D-xylose metabolic process (GO:0042732);; Biological Process: xylan catabolic process (GO:0045493);;	--	--	--	Glycosyl hydrolases family 11	--	R	General function prediction only	hypothetical protein CHGG_02067 [Chaetomium globosum CBS 148.51]	cellular component: extracellular region (GO:0005576);; molecular function: catalytic activity (GO:0003824);; biological process: metabolic process (GO:0008152);; biological process: single-organism process (GO:0044699);; biological process: cellular process (GO:0009987)	--
BMK_Unigene_019269	3.81885	0.263767	0.331792	0.157221	0.467032	0.203136	1	--	--	Cellular Component: cytoplasmic membrane-bounded vesicle (GO:0016023);; Molecular Function: kinase activity (GO:0016301);; Biological Process: phosphorylation (GO:0016310);;	--	--	--	Domain of unknown function (DUF303)	Probable carbohydrate esterase At4g34215 GN=At4g34215 OS=Arabidopsis thaliana (Mouse-ear cress) PE=1 SV=2	R	General function prediction only	PREDICTED: probable carbohydrate esterase At4g34215-like [Setaria italica]	cellular component: cell (GO:0005623);; cellular component: organelle (GO:0043226);; cellular component: cell part (GO:0044464);; molecular function: catalytic activity (GO:0003824);; biological process: metabolic process (GO:0008152);; biological process: cellular process (GO:0009987)	--
BMK_Unigene_019372	3.18799	0.129429	0.100292	0	2.35017	0.06497	1	--	--	--	--	[G]	Carbohydrate transport and metabolism	F-box domain	Glucose-6-phosphate 1-dehydrogenase 2, chloroplastic (Precursor) GN=At5g13110 OS=Arabidopsis thaliana (Mouse-ear cress) PE=2 SV=2	R	General function prediction only	PREDICTED: F-box/LRR-repeat protein At5g02910-like [Setaria italica]	--	--
BMK_Unigene_019381	3.16788	0.456961	0.678497	0	0.957043	0	1	[RTKL]	--	Molecular Function: kinase activity (GO:0016301);;	K04730|9.47326e-76|dosa:Os11t0212300-00|Os11g0212300; Similar to Protein kinase domain containing protein, expressed.; K04730 interleukin-1 receptor-associated kinase 1 [EC:2.7.11.1] (A)	--	--	Protein kinase domain;; Protein tyrosine kinase;; Protein tyrosine kinase	Cysteine-rich receptor-like protein kinase 41 (Precursor) OS=Arabidopsis thaliana (Mouse-ear cress) PE=3 SV=2	T	Signal transduction mechanisms	protein kinase domain containing protein-2 [Oryza australiensis]	molecular function: catalytic activity (GO:0003824);; biological process: metabolic process (GO:0008152);; biological process: cellular process (GO:0009987)	--
BMK_Unigene_019434	21.3387	1.00298	2.22937	0.703448	0	0	1	--	--	--	--	[I]	Lipid transport and metabolism	START domain	--	--	--	hypothetical protein PHYSODRAFT_319813 [Phytophthora sojae]	--	--
BMK_Unigene_019591	12.6125	0.326455	1.96575	0.381628	0	0	1	--	--	--	--	--	--	--	--	--	--	hypothetical protein L917_02211 [Phytophthora parasitica]	--	--
BMK_Unigene_019625	7.78843	0.183065	0.526983	1.08591	1.78437	0.969591	1	--	--	Cellular Component: mitochondrion (GO:0005739);; Molecular Function: transferase activity, transferring glycosyl groups (GO:0016757);;	--	--	--	--	--	S	Function unknown	TPA: hypothetical protein ZEAMMB73_648118 [Zea mays]	cellular component: cell (GO:0005623);; cellular component: organelle (GO:0043226);; cellular component: cell part (GO:0044464);; molecular function: catalytic activity (GO:0003824);; biological process: metabolic process (GO:0008152)	--
BMK_Unigene_019643	6.43026	0.840789	1.89725	0.201415	0	0	1	[R]	General function prediction only	--	--	[M]	Cell wall/membrane/envelope biogenesis	Ankyrin repeat;; Ankyrin repeats (3 copies);; Ankyrin repeats (many copies);; Ankyrin repeats (many copies);; Ankyrin repeat	Probable E3 ubiquitin-protein ligase XBOS36 GN=XBOS36 OS=Oryza sativa subsp. japonica (Rice) PE=2 SV=1	M	Cell wall/membrane/envelope biogenesis	hypothetical protein PPTG_09173 [Phytophthora parasitica INRA-310]	--	--
BMK_Unigene_019769	13.8929	0.0577338	1.76657	0.387834	0	0	1	--	--	--	--	--	--	Elicitin	Elicitin-like protein 2 (Precursor) GN=POD-2 OS=Pythium oligandrum (Mycoparasitic fungus) PE=2 SV=1	--	--	hypothetical protein PPTG_12160 [Phytophthora parasitica INRA-310]	--	--
BMK_Unigene_019834	21.9769	2.27669	2.35112	0.272401	0	0	1	[G]	Carbohydrate transport and metabolism	Molecular Function: catalytic activity (GO:0003824);;	--	--	--	Cellulase (glycosyl hydrolase family 5)	--	G	Carbohydrate transport and metabolism	putative exo1 [Albugo laibachii Nc14]	molecular function: catalytic activity (GO:0003824);; biological process: metabolic process (GO:0008152)	--
BMK_Unigene_019867	10.8981	2.60318	4.69858	3.37712	2.02639	1.86167	1	--	--	Cellular Component: endosome (GO:0005768);; Biological Process: calcium-mediated signaling (GO:0019722);; Cellular Component: BLOC-1 complex (GO:0031083);; Biological Process: late endosome to vacuole transport (GO:0045324);; Biological Process: root development (GO:0048364);;	--	[K]	Transcription	GCN5-like protein 1 (GCN5L1)	Biogenesis of lysosome-related organelles complex 1 subunit 1 GN=T09D09.14 OS=Arabidopsis thaliana (Mouse-ear cress) PE=1 SV=1	K	Transcription	PREDICTED: biogenesis of lysosome-related organelles complex 1 subunit 1-like [Setaria italica]	cellular component: cell (GO:0005623);; cellular component: organelle (GO:0043226);; cellular component: cell part (GO:0044464);; biological process: cellular process (GO:0009987);; biological process: signaling (GO:0023052);; biological process: single-organism process (GO:0044699);; biological process: response to stimulus (GO:0050896);; biological process: biological regulation (GO:0065007);; …	--
BMK_Unigene_019893	2.46452	0.526222	0.547898	0	0.366307	0	1	--	--	--	--	--	--	--	--	--	--	--	--	--
BMK_Unigene_020002	3.52262	0.785085	0.724278	0	0.229804	0	1	--	--	--	--	--	--	Glycosyl hydrolase family 61	--	R	General function prediction only	hypothetical protein HMPREF1624_06002 [Sporothrix schenckii ATCC 58251]	--	--
BMK_Unigene_020015	1.58354	0.328655	0.681135	0.292933	0.122454	0.0655642	1	--	--	--	--	--	--	--	--	S	Function unknown	PREDICTED: uncharacterized protein LOC101756891 [Setaria italica]	--	--
BMK_Unigene_020071	3.69088	0.550098	2.00125	1.04751	1.14683	1.25608	1	--	--	Cellular Component: membrane (GO:0016020);;	--	[R]	General function prediction only	Ankyrin repeats (3 copies);; Ankyrin repeat;; Domain of unknown function;; Ankyrin repeat;; Ankyrin repeats (many copies);; Ankyrin repeats (many copies)	--	R	General function prediction only	putative ankyrin repeat protein family [Oryza sativa Japonica Group]	cellular component: membrane (GO:0016020)	--
BMK_Unigene_020305	2.23084	0.15545	0.492462	0.0990272	0.0979657	0	1	[C]	Energy production and conversion	Molecular Function: glycerol-3-phosphate dehydrogenase [NAD+] activity (GO:0004367);; Biological Process: carbohydrate metabolic process (GO:0005975);; Cellular Component: glycerol-3-phosphate dehydrogenase complex (GO:0009331);; Cellular Component: chloroplast (GO:0009507);; Molecular Function: protein homodimerization activity (GO:0042803);; Biological Process: glycerol-3-phosphate biosynthetic…	K00006|0|zma:100284124|glycerol-3-phosphate dehydrogenase (EC:1.1.1.8); K00006 glycerol-3-phosphate dehydrogenase (NAD+) [EC:1.1.1.8] (A)	[C]	Energy production and conversion	NAD-dependent glycerol-3-phosphate dehydrogenase N-terminus;; NAD-dependent glycerol-3-phosphate dehydrogenase C-terminus	Glycerol-3-phosphate dehydrogenase [NAD(+)] GN=GPDH OS=Cuphea lanceolata (Cigar flower) PE=2 SV=1	C	Energy production and conversion	glycerol-3-phosphate dehydrogenase [Zea mays]	molecular function: catalytic activity (GO:0003824);; biological process: metabolic process (GO:0008152);; biological process: single-organism process (GO:0044699);; cellular component: cell (GO:0005623);; cellular component: macromolecular complex (GO:0032991);; cellular component: cell part (GO:0044464);; cellular component: organelle (GO:0043226);; molecular function: binding (GO:0005488);; bi…	Glycerophospholipid metabolism (ko00564)
BMK_Unigene_020415	16.6995	5.00268	10.9049	3.11153	4.13548	6.18935	1	[HC]	--	Molecular Function: squalene monooxygenase activity (GO:0004506);; Cellular Component: plastid (GO:0009536);; Cellular Component: integral component of membrane (GO:0016021);; Cellular Component: cytoplasmic membrane-bounded vesicle (GO:0016023);; Molecular Function: flavin adenine dinucleotide binding (GO:0050660);; Biological Process: oxidation-reduction process (GO:0055114);;	K00511|0|zma:100274333|uncharacterized LOC100274333; K00511 squalene monooxygenase [EC:1.14.13.132] (A)	[I]	Lipid transport and metabolism	Squalene epoxidase;; FAD binding domain;; FAD dependent oxidoreductase;; Glucose inhibited division protein A;; FAD binding domain;; NAD(P)-binding Rossmann-like domain;; Thi4 family	Squalene monooxygenase OS=Panax ginseng (Korean ginseng) PE=2 SV=1	I	Lipid transport and metabolism	uncharacterized protein LOC100274333 [Zea mays]	molecular function: catalytic activity (GO:0003824);; biological process: metabolic process (GO:0008152);; biological process: single-organism process (GO:0044699);; cellular component: cell (GO:0005623);; cellular component: organelle (GO:0043226);; cellular component: cell part (GO:0044464);; cellular component: membrane (GO:0016020);; cellular component: membrane part (GO:0044425);; molecular …	Steroid biosynthesis (ko00100);; Sesquiterpenoid and triterpenoid biosynthesis (ko00909)
BMK_Unigene_020477	5.29565	0.51266	0.805786	0	0.669944	0	1	--	--	--	--	--	--	--	--	S	Function unknown	PREDICTED: mucin-22-like [Setaria italica]	--	--
BMK_Unigene_020490	1.37537	0.670498	0.553141	0.00596676	2.61005	0.0172522	1	--	--	Molecular Function: nucleic acid binding (GO:0003676);; Molecular Function: hydrolase activity, hydrolyzing O-glycosyl compounds (GO:0004553);; Molecular Function: calcium ion binding (GO:0005509);; Molecular Function: zinc ion binding (GO:0008270);; Cellular Component: photosystem II oxygen evolving complex (GO:0009654);; Biological Process: DNA integration (GO:0015074);; Biological Process: pho…	--	[R]	General function prediction only	Integrase core domain;; GAG-pre-integrase domain;; gag-polypeptide of LTR copia-type;; gag-polypeptide of LTR copia-type;; Retrotransposon gag protein;; Zinc knuckle;; Reverse transcriptase (RNA-dependent DNA polymerase)	Endonuclease OS=Nicotiana tabacum (Common tobacco) PE=2 SV=1	R	General function prediction only	polyprotein [Oryza sativa Japonica Group]	molecular function: binding (GO:0005488);; molecular function: catalytic activity (GO:0003824);; biological process: metabolic process (GO:0008152);; cellular component: cell (GO:0005623);; cellular component: membrane (GO:0016020);; cellular component: macromolecular complex (GO:0032991);; cellular component: membrane part (GO:0044425);; cellular component: cell part (GO:0044464);; biological pr…	--
BMK_Unigene_020533	2.53764	0.272126	0.130294	0	0.359672	0	1	--	--	Biological Process: defense response (GO:0006952);; Molecular Function: ADP binding (GO:0043531);;	--	[T]	Signal transduction mechanisms	NB-ARC domain	Disease resistance protein RPP13 GN=RPP13 OS=Arabidopsis thaliana (Mouse-ear cress) PE=2 SV=2	T	Signal transduction mechanisms	hypothetical protein SORBIDRAFT_05g027290 [Sorghum bicolor]	biological process: response to stimulus (GO:0050896);; molecular function: binding (GO:0005488)	--
BMK_Unigene_020720	1.64053	0	0.108883	0	2.62289	0	1	--	--	Molecular Function: ADP binding (GO:0043531);;	--	--	--	--	--	--	--	PREDICTED: putative disease resistance RPP13-like protein 1-like isoform X1 [Setaria italica]	molecular function: binding (GO:0005488)	--
BMK_Unigene_020857	3.92508	0.213247	0.575151	0.453997	0.506932	0	1	[C]	Energy production and conversion	Molecular Function: glycerol-3-phosphate dehydrogenase [NAD+] activity (GO:0004367);; Biological Process: carbohydrate metabolic process (GO:0005975);; Cellular Component: glycerol-3-phosphate dehydrogenase complex (GO:0009331);; Cellular Component: chloroplast (GO:0009507);; Molecular Function: protein homodimerization activity (GO:0042803);; Biological Process: glycerol-3-phosphate biosynthetic…	K00006|2.75037e-100|sita:101765172|glycerol-3-phosphate dehydrogenase [NAD(+)]-like; K00006 glycerol-3-phosphate dehydrogenase (NAD+) [EC:1.1.1.8] (A)	[C]	Energy production and conversion	NAD-dependent glycerol-3-phosphate dehydrogenase C-terminus	Glycerol-3-phosphate dehydrogenase [NAD(+)] GN=GPDH OS=Cuphea lanceolata (Cigar flower) PE=2 SV=1	--	--	PREDICTED: glycerol-3-phosphate dehydrogenase [NAD(+)]-like isoform X1 [Setaria italica]	molecular function: catalytic activity (GO:0003824);; biological process: metabolic process (GO:0008152);; biological process: single-organism process (GO:0044699);; cellular component: cell (GO:0005623);; cellular component: macromolecular complex (GO:0032991);; cellular component: cell part (GO:0044464);; cellular component: organelle (GO:0043226);; molecular function: binding (GO:0005488);; bi…	Glycerophospholipid metabolism (ko00564)
BMK_Unigene_020871	231.655	1.39954	29.1313	0	1.01978	4.54439	1	--	--	--	--	--	--	--	--	--	--	hypothetical protein SORBIDRAFT_03g043410 [Sorghum bicolor]	--	--
BMK_Unigene_020914	4.47189	0.654303	0.486793	0.232963	0.0328042	0.361076	1	[C]	Energy production and conversion	Molecular Function: pyruvate dehydrogenase (acetyl-transferring) activity (GO:0004739);; Biological Process: glycolytic process (GO:0006096);; Cellular Component: intracellular membrane-bounded organelle (GO:0043231);; Biological Process: oxidation-reduction process (GO:0055114);;	K00161|1.5088e-123|cme:CYME_CMT256C|pyruvate dehydrogenase E1 alpha subunit, mitochondrial precursor; K00161 pyruvate dehydrogenase E1 component alpha subunit [EC:1.2.4.1] (A)	[C]	Energy production and conversion	Dehydrogenase E1 component	Pyruvate dehydrogenase E1 component subunit alpha-1, mitochondrial (Precursor) OS=Oryza sativa subsp. japonica (Rice) PE=2 SV=1	--	--	pyruvate dehydrogenase E1 alpha subunit [Phytophthora sojae]	molecular function: catalytic activity (GO:0003824);; biological process: metabolic process (GO:0008152);; biological process: single-organism process (GO:0044699);; biological process: cellular process (GO:0009987);; cellular component: cell (GO:0005623);; cellular component: organelle (GO:0043226);; cellular component: cell part (GO:0044464)	Glycolysis / Gluconeogenesis (ko00010);; Citrate cycle (TCA cycle) (ko00020);; Pyruvate metabolism (ko00620);; Carbon metabolism (ko01200)
BMK_Unigene_020920	3.75511	0.759048	2.06603	0	2.05839	0	1	--	--	--	--	--	--	--	--	--	--	--	--	--
BMK_Unigene_021140	3.24321	0.403648	0.931572	0.269395	0.858245	0.25997	1	--	--	--	--	--	--	--	--	--	--	--	--	--
BMK_Unigene_021807	2.83709	0.652417	0.545986	0	0	0	1	[OC]	--	Biological Process: glycerol ether metabolic process (GO:0006662);; Molecular Function: electron carrier activity (GO:0009055);; Molecular Function: protein disulfide oxidoreductase activity (GO:0015035);; Biological Process: cell redox homeostasis (GO:0045454);;	K03671|8.74253e-21|olu:OSTLU_26095|hypothetical protein; K03671 thioredoxin 1 (A)	[O]	Posttranslational modification, protein turnover, chaperones	Thioredoxin;; Thioredoxin-like domain;; Thioredoxin-like;; Glutaredoxin;; Thioredoxin;; AhpC/TSA family	Thioredoxin H3 GN=TRX3 OS=Arabidopsis thaliana (Mouse-ear cress) PE=1 SV=1	O	Posttranslational modification, protein turnover, chaperones	conserved hypothetical protein [Phytophthora infestans T30-4]	biological process: metabolic process (GO:0008152);; biological process: single-organism process (GO:0044699);; molecular function: electron carrier activity (GO:0009055);; molecular function: catalytic activity (GO:0003824);; biological process: cellular process (GO:0009987);; biological process: biological regulation (GO:0065007)	--
BMK_Unigene_021835	9.66169	0.526854	0.40742	0	0	0	1	--	--	Molecular Function: chitin binding (GO:0008061);; Cellular Component: cytoplasmic membrane-bounded vesicle (GO:0016023);;	--	[R]	General function prediction only	Chitin recognition protein	Root-specific lectin (Precursor) OS=Hordeum vulgare (Barley) PE=1 SV=1	R	General function prediction only	Agglutinin isolectin 2 [Triticum urartu]	molecular function: binding (GO:0005488);; cellular component: cell (GO:0005623);; cellular component: organelle (GO:0043226);; cellular component: cell part (GO:0044464)	--
BMK_Unigene_021936	8.53092	3.77369	4.89871	3.95326	3.19006	4.12106	1	--	--	--	--	--	--	--	--	--	--	--	--	--
BMK_Unigene_021961	3.20308	0	0.250905	0	0	0	1	--	--	--	--	--	--	--	--	--	--	--	--	--
BMK_Unigene_022065	2.0882	0.30256	0.783129	0	0	0	1	--	--	--	--	--	--	--	--	--	--	--	--	--
BMK_Unigene_022510	37.5874	2.93874	0.844557	0.173938	2.73397	0	1	--	--	--	--	--	--	Domain of unknown function (DUF4360)	--	R	General function prediction only	hypothetical protein CTHT_0047050 [Chaetomium thermophilum var. thermophilum DSM 1495]	--	--
BMK_Unigene_022784	9.15562	0.536889	0.324322	0	0	0	1	--	--	Biological Process: lipid metabolic process (GO:0006629);; Molecular Function: hydrolase activity, acting on ester bonds (GO:0016788);;	--	--	--	GDSL-like Lipase/Acylhydrolase;; GDSL-like Lipase/Acylhydrolase family	--	R	General function prediction only	hypothetical protein PFICI_12896 [Pestalotiopsis fici W106-1]	biological process: metabolic process (GO:0008152);; biological process: single-organism process (GO:0044699);; molecular function: catalytic activity (GO:0003824)	--
BMK_Unigene_022809	4.7426	0.0560288	0.429833	0.0534466	0	0	1	--	--	--	--	--	--	Elicitin	--	--	--	--	--	--
BMK_Unigene_022874	2.77579	0.308828	0.372871	0.024648	0	0	1	--	--	--	--	--	--	CUE domain	--	--	--	conserved hypothetical protein [Phytophthora infestans T30-4]	--	--
BMK_Unigene_022918	3.47683	0.663568	0.978976	0.0235852	0	0	1	--	--	--	--	--	--	--	--	--	--	--	--	--
BMK_Unigene_023105	6.91148	0.0425025	0	0	0.380395	0	1	--	--	Cellular Component: extracellular region (GO:0005576);; Molecular Function: cellulose binding (GO:0030248);; Molecular Function: endo-1,4-beta-xylanase activity (GO:0031176);; Biological Process: xylan catabolic process (GO:0045493);;	--	--	--	Glycosyl hydrolases family 11	--	R	General function prediction only	glycoside hydrolase family 11 protein [Bipolaris sorokiniana ND90Pr]	cellular component: extracellular region (GO:0005576);; molecular function: binding (GO:0005488);; molecular function: catalytic activity (GO:0003824);; biological process: metabolic process (GO:0008152);; biological process: cellular process (GO:0009987)	--
BMK_Unigene_023366	3.82331	0.17824	1.02195	0.166254	0.0339509	0.56303	1	--	--	--	--	--	--	--	--	--	--	--	--	--
BMK_Unigene_023399	2.2065	0.0891958	0.710583	0.112857	0	0	1	--	--	Biological Process: metabolic process (GO:0008152);; Molecular Function: transferase activity, transferring hexosyl groups (GO:0016758);;	--	[GC]	--	--	UDP-glucose flavonoid 3-O-glucosyltransferase 6 {ECO:0000303|PubMed:18487633} OS=Fragaria ananassa (Strawberry) PE=1 SV=1	G	Carbohydrate transport and metabolism	hypothetical protein SORBIDRAFT_07g002380 [Sorghum bicolor]	biological process: metabolic process (GO:0008152);; molecular function: catalytic activity (GO:0003824)	--
BMK_Unigene_023484	1.77203	0.320655	1.21113	0	0	0	1	--	--	--	--	--	--	--	--	--	--	--	--	--
BMK_Unigene_023550	251.264	3.74751	34.3698	0.46976	0.758991	25.9629	1	--	--	--	--	--	--	--	Metallothionein-like protein type 3 GN=MT2 OS=Malus domestica (Apple) PE=3 SV=1	R	General function prediction only	hypothetical protein EUGRSUZ_F01127 [Eucalyptus grandis]	--	--
BMK_Unigene_023790	3.65526	0	0.417993	0	0	0	1	[OC]	--	Molecular Function: catalytic activity (GO:0003824);;	K09580|6.61286e-09|ccp:CHC_T00009389001|Protein disulfide-isomerase, PDIA-4 Endoplasmic reticulum lumen; K09580 protein disulfide-isomerase A1 [EC:5.3.4.1] (A)	[O]	Posttranslational modification, protein turnover, chaperones	Thioredoxin;; Thioredoxin-like domain	Thioredoxin H-type GN=TRXH OS=Chlamydomonas reinhardtii (Chlamydomonas smithii) PE=1 SV=3	O	Posttranslational modification, protein turnover, chaperones	thioredoxin, putative [Phytophthora infestans T30-4]	molecular function: catalytic activity (GO:0003824);; biological process: metabolic process (GO:0008152)	Protein processing in endoplasmic reticulum (ko04141)
BMK_Unigene_023811	5.43817	0.0663081	1.2441	0.127266	0	0	1	--	--	--	--	--	--	4F5 protein family	--	--	--	--	--	--
BMK_Unigene_023812	20.5489	0	0.0134402	0.0142094	6.24283	0	1	[R]	General function prediction only	--	K17302|7.97774e-60|zma:100216577|uncharacterized LOC100216577; K17302 coatomer, subunit beta' (A)	[U]	Intracellular trafficking, secretion, and vesicular transport	MSP (Major sperm protein) domain	Coatomer subunit beta&apos;-2 GN=At1g52360 OS=Arabidopsis thaliana (Mouse-ear cress) PE=2 SV=1	U	Intracellular trafficking, secretion, and vesicular transport	hypothetical protein M569_11963, partial [Genlisea aurea]	--	--
BMK_Unigene_024082	3.17235	0.359163	0.44998	0	0	0	1	--	--	--	--	--	--	--	--	S	Function unknown	hypothetical protein PHYSODRAFT_284951 [Phytophthora sojae]	--	--
BMK_Unigene_024143	3.23862	0.299569	0.0789584	0.0412646	0.32451	0.0788444	1	--	--	--	--	--	--	--	--	--	--	--	--	--
BMK_Unigene_024250	4.5952	0	0.358554	0.166214	0	0	1	[J]	Translation, ribosomal structure and biogenesis	Molecular Function: structural constituent of ribosome (GO:0003735);; Cellular Component: ribosome (GO:0005840);; Biological Process: translation (GO:0006412);; Molecular Function: 5S rRNA binding (GO:0008097);;	K02897|8.20929e-13|bpg:Bathy13g01030|50S ribosomal protein L25/general stress protein Ctc; K02897 large subunit ribosomal protein L25 (A)	--	--	Ribosomal protein TL5, C-terminal domain;; Ribosomal L25p family	--	J	Translation, ribosomal structure and biogenesis	50S ribosomal protein L25, putative [Phytophthora infestans T30-4]	molecular function: structural molecule activity (GO:0005198);; cellular component: cell (GO:0005623);; cellular component: macromolecular complex (GO:0032991);; cellular component: organelle (GO:0043226);; cellular component: cell part (GO:0044464);; biological process: metabolic process (GO:0008152);; biological process: cellular process (GO:0009987);; molecular function: binding (GO:0005488)	Ribosome (ko03010)
BMK_Unigene_024337	6.47787	0.186385	0.690884	0	0.029543	0	1	--	--	--	--	--	--	--	--	--	--	--	--	--
BMK_Unigene_024880	4.298	0.488748	2.10347	0	0	0	1	--	--	--	--	--	--	--	--	--	--	--	--	--
BMK_Unigene_024886	4.53723	0.900594	1.03649	0	0	0	1	--	--	--	--	--	--	--	--	--	--	hypothetical protein PHYSODRAFT_285828 [Phytophthora sojae]	--	--
BMK_Unigene_025301	9.72837	0.0902868	0.88372	0.311285	0	0	1	--	--	Molecular Function: structural constituent of ribosome (GO:0003735);; Cellular Component: ribosome (GO:0005840);; Biological Process: translation (GO:0006412);;	--	--	--	Sec61beta family	--	O	Posttranslational modification, protein turnover, chaperones	hypothetical protein PPTG_15693 [Phytophthora parasitica INRA-310]	molecular function: structural molecule activity (GO:0005198);; cellular component: cell (GO:0005623);; cellular component: macromolecular complex (GO:0032991);; cellular component: organelle (GO:0043226);; cellular component: cell part (GO:0044464);; biological process: metabolic process (GO:0008152);; biological process: cellular process (GO:0009987)	--
BMK_Unigene_025420	5.44778	0	0.596667	0	0	0	1	--	--	--	--	--	--	Polymorphic PE/PPE proteins C terminal;; Domain of unknown function (DUF1996)	--	R	General function prediction only	hypothetical protein HMPREF1624_01918 [Sporothrix schenckii ATCC 58251]	--	--
BMK_Unigene_025805	7.66369	0.304997	2.26083	0	0	0	1	--	--	Biological Process: pathogenesis (GO:0009405);; Biological Process: entry into host (GO:0044409);;	--	--	--	Protein of unknown function (DUF3129)	--	R	General function prediction only	MAS3 protein [Gaeumannomyces graminis var. tritici R3-111a-1]	biological process: multi-organism process (GO:0051704);; biological process: locomotion (GO:0040011)	--
BMK_Unigene_025812	7.24719	1.05078	1.88533	0	0	0	1	--	--	--	--	--	--	Protein of unknown function (DUF3129)	--	R	General function prediction only	putative mas3 protein [Togninia minima UCRPA7]	--	--
BMK_Unigene_025820	53.6466	1.46104	0.620204	0	0	0	1	--	--	--	--	--	--	--	--	R	General function prediction only	hypothetical protein SMAC_07605 [Sordaria macrospora k-hell]	--	--
BMK_Unigene_025839	3.2864	0	0.383532	0	0	0	1	--	--	--	--	--	--	--	--	S	Function unknown	conserved hypothetical protein [Blastomyces dermatitidis SLH14081]	--	--
BMK_Unigene_025917	21.2857	1.48378	3.40098	0.317904	0	0	1	--	--	--	--	--	--	PX domain	--	--	--	hypothetical protein PPTG_16021 [Phytophthora parasitica INRA-310]	--	--
BMK_Unigene_025921	18.7583	2.47591	7.4625	14.059	4.41573	6.01637	1	--	--	--	--	--	--	--	--	--	--	--	--	--
BMK_Unigene_025922	2.92555	0.467717	0.493914	0	0	0	1	--	--	Cellular Component: mitochondrion (GO:0005739);; Molecular Function: peptidase activity (GO:0008233);; Cellular Component: plastid (GO:0009536);;	--	[O]	Posttranslational modification, protein turnover, chaperones	Cathepsin propeptide inhibitor domain (I29)	Cysteine proteinase EP-B 2 (Precursor) GN=EPB2 OS=Hordeum vulgare (Barley) PE=1 SV=1	S	Function unknown	PREDICTED: uncharacterized protein LOC101784052 [Setaria italica]	cellular component: cell (GO:0005623);; cellular component: organelle (GO:0043226);; cellular component: cell part (GO:0044464);; molecular function: catalytic activity (GO:0003824);; biological process: metabolic process (GO:0008152)	--
BMK_Unigene_025976	2.89194	0	1.026	0	0	0	1	--	--	Molecular Function: serine-type endopeptidase activity (GO:0004252);; Biological Process: proteolysis (GO:0006508);;	--	[E]	Amino acid transport and metabolism	Trypsin;; Trypsin-like peptidase domain	--	E	Amino acid transport and metabolism	hypothetical protein COCC4DRAFT_45984 [Bipolaris maydis ATCC 48331]	molecular function: catalytic activity (GO:0003824);; biological process: metabolic process (GO:0008152)	--
BMK_Unigene_026148	11.9072	0.0610974	4.11189	0	0	0	1	--	--	--	--	--	--	--	--	--	--	--	--	--
BMK_Unigene_026149	6.2309	0.387353	0	0	0.0263833	0	1	--	--	--	--	--	--	Domain of unknown function (DUF4360)	--	R	General function prediction only	predicted protein [Leptosphaeria maculans JN3]	--	--
BMK_Unigene_026439	3.45056	0	0.936282	0	0	0	1	--	--	--	--	--	--	--	--	--	--	hypothetical protein V495_01203 [Pseudogymnoascus pannorum VKM F-4514 (FW-929)]	--	--
BMK_Unigene_026583	4.9008	0	1.68642	0	0	0	1	--	--	--	--	--	--	--	--	--	--	--	--	--
BMK_Unigene_026919	16.9593	1.48734	1.36221	0.208219	0	0.802098	1	[H]	Coenzyme transport and metabolism	Molecular Function: methionine adenosyltransferase activity (GO:0004478);; Molecular Function: ATP binding (GO:0005524);; Biological Process: S-adenosylmethionine biosynthetic process (GO:0006556);; Biological Process: one-carbon metabolic process (GO:0006730);; Molecular Function: metal ion binding (GO:0046872);;	K00789|2.03285e-40|ccp:CHC_T00008826001|S-adenosylmethionine synthetase; K00789 S-adenosylmethionine synthetase [EC:2.5.1.6] (A)	[H]	Coenzyme transport and metabolism	S-adenosylmethionine synthetase, C-terminal domain	S-adenosylmethionine synthase 2 GN=METK2 OS=Suaeda salsa (Seepweed) PE=2 SV=1	H	Coenzyme transport and metabolism	S-adenosylmethionine synthase 2 [Phytophthora parasitica INRA-310]	molecular function: catalytic activity (GO:0003824);; biological process: metabolic process (GO:0008152);; molecular function: binding (GO:0005488);; biological process: cellular process (GO:0009987);; biological process: single-organism process (GO:0044699)	Cysteine and methionine metabolism (ko00270);; Biosynthesis of amino acids (ko01230)
BMK_Unigene_027052	3.78721	0	0.362078	0	0	0	1	--	--	--	--	--	--	--	--	R	General function prediction only	hypothetical protein PTT_08565 [Pyrenophora teres f. teres 0-1]	--	--
BMK_Unigene_027053	3.56805	0	0.346764	0	0.10871	0	1	--	--	--	--	--	--	--	--	R	General function prediction only	hypothetical protein COCSADRAFT_101134 [Bipolaris sorokiniana ND90Pr]	--	--
BMK_Unigene_027112	3.01676	0.0394003	0.272641	0	0	0	1	--	--	--	--	--	--	PLAC8 family	--	S	Function unknown	hypothetical protein SPRG_15574 [Saprolegnia parasitica CBS 223.65]	--	--
BMK_Unigene_027151	2.94314	0.0555202	0.545634	0	0	0	1	--	--	--	--	[O]	Posttranslational modification, protein turnover, chaperones	Myb-like DNA-binding domain	Protein REVEILLE 5 GN=RVE5 OS=Arabidopsis thaliana (Mouse-ear cress) PE=2 SV=1	--	--	hypothetical protein PHYSODRAFT_520835 [Phytophthora sojae]	--	--
BMK_Unigene_027289	2.28915	0.526111	0.805875	0.0773168	0	0	1	[U]	Intracellular trafficking, secretion, and vesicular transport	Biological Process: signal peptide processing (GO:0006465);; Biological Process: proteolysis (GO:0006508);; Molecular Function: serine-type peptidase activity (GO:0008236);; Cellular Component: integral component of membrane (GO:0016021);;	K13280|8.51139e-61|brp:103869883|signal peptidase complex catalytic subunit SEC11C-like; K13280 signal peptidase, endoplasmic reticulum-type [EC:3.4.-.-] (A)	[U]	Intracellular trafficking, secretion, and vesicular transport	Peptidase S24-like	--	U	Intracellular trafficking, secretion, and vesicular transport	hypothetical protein PHYSODRAFT_284098 [Phytophthora sojae]	biological process: metabolic process (GO:0008152);; biological process: cellular process (GO:0009987);; molecular function: catalytic activity (GO:0003824);; cellular component: membrane (GO:0016020);; cellular component: membrane part (GO:0044425)	Protein export (ko03060)
BMK_Unigene_027524	20.8318	0	1.27857	0.726633	1.53435	0.497621	1	--	--	--	--	--	--	--	--	--	--	--	--	--
BMK_Unigene_027697	3.88887	0.393082	0.587468	0.15348	0	0	1	--	--	Biological Process: protein peptidyl-prolyl isomerization (GO:0000413);; Molecular Function: peptidyl-prolyl cis-trans isomerase activity (GO:0003755);; Molecular Function: FK506 binding (GO:0005528);; Cellular Component: endoplasmic reticulum (GO:0005783);; Biological Process: protein folding (GO:0006457);; Cellular Component: membrane (GO:0016020);;	K09569|1.8911e-47|csl:COCSUDRAFT_25703|hypothetical protein; K09569 FK506-binding protein 2 [EC:5.2.1.8] (A)	[O]	Posttranslational modification, protein turnover, chaperones	FKBP-type peptidyl-prolyl cis-trans isomerase	Peptidyl-prolyl cis-trans isomerase FKBP15-2 (Precursor) GN=FKBP15-2 OS=Arabidopsis thaliana (Mouse-ear cress) PE=2 SV=2	O	Posttranslational modification, protein turnover, chaperones	hypothetical protein SPRG_16574 [Saprolegnia parasitica CBS 223.65]	biological process: metabolic process (GO:0008152);; biological process: cellular process (GO:0009987);; biological process: single-organism process (GO:0044699);; molecular function: catalytic activity (GO:0003824);; molecular function: binding (GO:0005488);; cellular component: cell (GO:0005623);; cellular component: organelle (GO:0043226);; cellular component: cell part (GO:0044464);; cellular…	--
BMK_Unigene_027703	1.74633	0.308668	1.00416	0	0	0	1	[Q]	Secondary metabolites biosynthesis, transport and catabolism	Molecular Function: binding (GO:0005488);; Molecular Function: hydrolase activity (GO:0016787);; Biological Process: primary metabolic process (GO:0044238);; Biological Process: organic substance metabolic process (GO:0071704);;	--	--	--	Putative esterase	--	R	General function prediction only	hypothetical protein [Podospora anserina S mat+]	molecular function: binding (GO:0005488);; molecular function: catalytic activity (GO:0003824);; biological process: metabolic process (GO:0008152)	--
BMK_Unigene_027858	3.69364	0.038324	1.0296	0.036778	0	0	1	--	--	--	--	--	--	--	--	--	--	--	--	--
BMK_Unigene_028081	527.573	5.00486	12.4064	0	0.0363149	0.0369561	1	--	--	--	--	--	--	--	--	S	Function unknown	PREDICTED: glycine-rich cell wall structural protein-like [Setaria italica]	--	--
BMK_Unigene_028097	9.96605	1.59234	3.76783	0.472943	0	0	1	--	--	--	--	--	--	--	--	--	--	--	--	--
BMK_Unigene_028124	15.6045	2.17224	1.88513	0.327488	0	0	1	--	--	--	--	--	--	--	--	--	--	hypothetical protein PHYSODRAFT_295927 [Phytophthora sojae]	--	--
BMK_Unigene_028191	8.10551	1.81987	0.367928	0.668113	1.99948	0.556815	1	--	--	Molecular Function: calcium ion binding (GO:0005509);;	--	--	--	--	--	T	Signal transduction mechanisms	PREDICTED: uncharacterized protein LOC101786117 [Setaria italica]	molecular function: binding (GO:0005488)	--
BMK_Unigene_028194	23.9286	5.16582	4.56146	2.40806	1.80256	1.34501	1	--	--	--	--	--	--	--	--	--	--	--	--	--
BMK_Unigene_028327	5.17717	0	0.501748	0	0	0	1	--	--	--	--	--	--	--	--	--	--	--	--	--
BMK_Unigene_028395	4.25731	0.100373	1.54434	0	0	0	1	--	--	--	--	--	--	Hydrophobic surface binding protein A	--	R	General function prediction only	hypothetical protein CFIO01_10632 [Colletotrichum fioriniae PJ7]	--	--
BMK_Unigene_028396	3.08342	0.0439876	0.466704	0	0	0	1	--	--	--	--	--	--	--	--	--	--	--	--	--
BMK_Unigene_028451	6.71324	0.914638	5.19888	0.224407	0.0272655	0.106347	1	--	--	--	--	--	--	--	--	S	Function unknown	apomixis-related protein Pca21 [Cenchrus ciliaris]	--	--
BMK_Unigene_028478	3.35734	0.628705	1.63556	0	0	0	1	--	--	Cellular Component: plastid (GO:0009536);;	--	--	--	--	--	R	General function prediction only	NC domain-containing protein, putative [Oryza sativa Japonica Group]	cellular component: cell (GO:0005623);; cellular component: organelle (GO:0043226);; cellular component: cell part (GO:0044464)	--
BMK_Unigene_028504	4.10444	0.648834	0.54222	0	0	0	1	--	--	--	--	--	--	--	--	--	--	--	--	--
BMK_Unigene_028692	9.59023	0.386044	1.19658	0.368945	0	0.0255683	1	[O]	Posttranslational modification, protein turnover, chaperones	Cellular Component: membrane (GO:0016020);;	K17080|4.91245e-96|vcn:VOLCADRAFT_73453|phb2; prohibitin; K17080 prohibitin 1 (A)	[O]	Posttranslational modification, protein turnover, chaperones	SPFH domain / Band 7 family	Prohibitin-4, mitochondrial GN=PHB4 OS=Arabidopsis thaliana (Mouse-ear cress) PE=1 SV=1	O	Posttranslational modification, protein turnover, chaperones	prohibitin putative [Albugo laibachii Nc14]	cellular component: membrane (GO:0016020)	--
BMK_Unigene_028785	4.69856	0.248138	0.727115	0.0394898	0	0	1	--	--	--	--	--	--	--	--	--	--	hypothetical protein PPTG_10410 [Phytophthora parasitica INRA-310]	--	--
BMK_Unigene_028792	2.64889	0.291106	0.506595	0	0	0	1	--	--	Molecular Function: oxidoreductase activity (GO:0016491);; Molecular Function: metal ion binding (GO:0046872);; Biological Process: oxidation-reduction process (GO:0055114);;	--	--	--	Common central domain of tyrosinase	--	R	General function prediction only	hypothetical protein MYCTH_2297253 [Myceliophthora thermophila ATCC 42464]	molecular function: catalytic activity (GO:0003824);; biological process: metabolic process (GO:0008152);; biological process: single-organism process (GO:0044699);; molecular function: binding (GO:0005488)	--
BMK_Unigene_028809	3.64228	0.256759	1.26381	0	0	0	1	--	--	Molecular Function: purine ribonucleoside binding (GO:0032550);; Molecular Function: adenyl ribonucleotide binding (GO:0032559);; Molecular Function: anion binding (GO:0043168);;	--	--	--	--	--	T	Signal transduction mechanisms	hypothetical protein SORBIDRAFT_05g027290 [Sorghum bicolor]	molecular function: binding (GO:0005488)	--
BMK_Unigene_028828	4.21051	0.079344	1.90559	0	0	0	1	--	--	--	--	--	--	--	--	R	General function prediction only	hypothetical protein VDAG_03287 [Verticillium dahliae VdLs.17]	--	--
BMK_Unigene_028834	12.6701	0.93727	2.44717	0.320547	0	0	1	--	--	Biological Process: mitochondrial electron transport, ubiquinol to cytochrome c (GO:0006122);; Molecular Function: ubiquinol-cytochrome-c reductase activity (GO:0008121);;	K00416|1.1075e-15|mpp:MICPUCDRAFT_9520|hypothetical protein; K00416 ubiquinol-cytochrome c reductase subunit 6 (A)	[C]	Energy production and conversion	Ubiquinol-cytochrome C reductase hinge protein	Cytochrome b-c1 complex subunit 6 OS=Solanum tuberosum (Potato) PE=1 SV=2	O	Posttranslational modification, protein turnover, chaperones	hypothetical protein PPTG_13081 [Phytophthora parasitica INRA-310]	biological process: metabolic process (GO:0008152);; biological process: cellular process (GO:0009987);; biological process: single-organism process (GO:0044699);; molecular function: catalytic activity (GO:0003824);; molecular function: transporter activity (GO:0005215);; biological process: localization (GO:0051179)	Oxidative phosphorylation (ko00190)
BMK_Unigene_028897	3.32806	0.660333	0.533548	0	0	0	1	--	--	--	--	--	--	--	--	--	--	--	--	--
BMK_Unigene_028916	11.6952	0.732813	0.72963	0.17578	0	0	1	[CI]	--	Molecular Function: heme binding (GO:0020037);; Molecular Function: metal ion binding (GO:0046872);;	--	[C]	Energy production and conversion	Cytochrome b5-like Heme/Steroid binding domain	Cytochrome b5 OS=Nicotiana tabacum (Common tobacco) PE=2 SV=1	I	Lipid transport and metabolism	hypothetical protein F444_12905 [Phytophthora parasitica P1976]	molecular function: binding (GO:0005488)	--
BMK_Unigene_028983	10.7973	1.01491	0.189318	0	0.444203	0	1	--	--	--	--	--	--	--	--	--	--	hypothetical protein BBAD15_g8947 [Beauveria bassiana D1-5]	--	--
BMK_Unigene_029004	3.38758	1.68192	2.63054	1.15518	1.82756	1.87643	1	--	--	--	--	--	--	--	--	--	--	--	--	--
BMK_Unigene_029117	4.63728	0	0.619481	0	0	0	1	--	--	--	--	--	--	--	--	S	Function unknown	hypothetical protein COCSADRAFT_33419 [Bipolaris sorokiniana ND90Pr]	--	--
BMK_Unigene_029183	4.33293	0.0464462	0.233838	0	0	0	1	--	--	--	--	--	--	Domain of unknown function (DUF4360)	--	R	General function prediction only	hypothetical protein CHGG_06723 [Chaetomium globosum CBS 148.51]	--	--
BMK_Unigene_029243	4.07172	0.0631059	0.297155	0	0	0	1	--	--	Molecular Function: hydrolase activity (GO:0016787);;	--	--	--	Glycosyl hydrolase family 61	--	R	General function prediction only	hypothetical protein CTHT_0034920 [Chaetomium thermophilum var. thermophilum DSM 1495]	molecular function: catalytic activity (GO:0003824);; biological process: metabolic process (GO:0008152)	--
BMK_Unigene_029283	5.51356	0.27937	0.619052	0.0337703	1.31295	0	1	--	--	--	--	--	--	--	--	--	--	--	--	--
BMK_Unigene_029345	10.7123	0.219801	0.868522	0.0464599	0	0	1	[GEPR]	--	Cellular Component: integral component of membrane (GO:0016021);; Molecular Function: transmembrane transporter activity (GO:0022857);; Biological Process: transmembrane transport (GO:0055085);;	--	[R]	General function prediction only	Sugar (and other) transporter;; Major Facilitator Superfamily	Organic cation/carnitine transporter 7 GN=MGH6.16 OS=Arabidopsis thaliana (Mouse-ear cress) PE=2 SV=1	G	Carbohydrate transport and metabolism	hypothetical protein PPTG_00405 [Phytophthora parasitica INRA-310]	cellular component: membrane (GO:0016020);; cellular component: membrane part (GO:0044425);; molecular function: transporter activity (GO:0005215);; biological process: cellular process (GO:0009987);; biological process: single-organism process (GO:0044699);; biological process: localization (GO:0051179)	--
BMK_Unigene_029371	16.9563	2.50203	3.11537	0.414129	0	0.0956187	1	[U]	Intracellular trafficking, secretion, and vesicular transport	--	K17279|5.37858e-26|sly:101245834|HVA22-like protein k; K17279 receptor expression-enhancing protein 5/6 (A)	[U]	Intracellular trafficking, secretion, and vesicular transport	TB2/DP1, HVA22 family	HVA22-like protein k GN=HVA22K OS=Arabidopsis thaliana (Mouse-ear cress) PE=2 SV=1	U	Intracellular trafficking, secretion, and vesicular transport	hypothetical protein PHYSODRAFT_492117 [Phytophthora sojae]	--	--
BMK_Unigene_029382	22.4258	0.425186	3.81234	0	0	0	1	--	--	--	--	[R]	General function prediction only	Sulfotransferase domain	Cytosolic sulfotransferase 5 GN=T14D3.10 OS=Arabidopsis thaliana (Mouse-ear cress) PE=1 SV=1	R	General function prediction only	hypothetical protein SORBIDRAFT_04g003960 [Sorghum bicolor]	--	--
BMK_Unigene_029411	3.36979	0.171382	0.12102	0	0	0	1	--	--	--	--	--	--	--	--	--	--	--	--	--
BMK_Unigene_029488	7.1736	0.245743	0.236416	0	0	0	1	--	--	--	--	--	--	--	--	--	--	--	--	--
BMK_Unigene_029573	2.99497	0.0388239	1.07685	0	0	0	1	--	--	--	--	--	--	Protein of unknown function (DUF3129)	--	R	General function prediction only	hypothetical protein CHGG_04052 [Chaetomium globosum CBS 148.51]	--	--
BMK_Unigene_029582	2.17791	0.367216	1.22417	0	0.0208197	0	1	--	--	--	--	--	--	--	--	R	General function prediction only	hypothetical protein THITE_2121305 [Thielavia terrestris NRRL 8126]	--	--
BMK_Unigene_029624	2.10951	0.352877	0.62638	0	0.0556722	0	1	--	--	--	--	--	--	--	--	--	--	--	--	--
BMK_Unigene_029699	6.75026	0.34166	0.663591	0	0	0	1	--	--	--	--	--	--	--	--	--	--	--	--	--
BMK_Unigene_029759	10.1675	2.10663	4.07739	0	0.891315	0	1	--	--	--	--	--	--	--	--	--	--	--	--	--
BMK_Unigene_029892	5.07393	0.256705	0.145117	0	0	0	1	--	--	--	--	--	--	--	--	--	--	hypothetical protein PPTG_12704 [Phytophthora parasitica INRA-310]	--	--
BMK_Unigene_029923	3.99417	0	0.364139	0	0.0344348	0.0350428	1	--	--	--	--	--	--	--	--	--	--	--	--	--
BMK_Unigene_030209	3.51248	0.529603	0.593547	0.193064	0	0.438805	1	--	--	--	K11599|3.83033e-21|ppp:PHYPADRAFT_218370|hypothetical protein; K11599 proteasome maturation protein (A)	[O]	Posttranslational modification, protein turnover, chaperones	Proteasome maturation factor UMP1	--	O	Posttranslational modification, protein turnover, chaperones	hypothetical protein PPTG_06511 [Phytophthora parasitica INRA-310]	--	Proteasome (ko03050)
BMK_Unigene_030295	9.487	0	0.674634	0	0	0	1	--	--	--	--	--	--	Elicitin	--	--	--	--	--	--
BMK_Unigene_030303	287.314	0.450447	26.3197	1.85569	0.203245	7.8419	1	--	--	--	--	--	--	--	--	--	--	--	--	--
BMK_Unigene_030341	2.48955	0.304821	0.518615	0	0	0	1	[O]	Posttranslational modification, protein turnover, chaperones	Cellular Component: integral component of membrane (GO:0016021);;	K17794|2.31634e-09|pvu:PHAVU_007G186600g|hypothetical protein; K17794 mitochondrial import inner membrane translocase subunit TIM23 (A)	[U]	Intracellular trafficking, secretion, and vesicular transport	Tim17/Tim22/Tim23/Pmp24 family	Mitochondrial import inner membrane translocase subunit TIM23-3 OS=Arabidopsis thaliana (Mouse-ear cress) PE=2 SV=1	S	Function unknown	hypothetical protein PHYSODRAFT_354995 [Phytophthora sojae]	cellular component: membrane (GO:0016020);; cellular component: membrane part (GO:0044425)	--
BMK_Unigene_030361	5.65392	0.225818	0.846152	0.21567	0	0	1	--	--	Molecular Function: oxidoreductase activity, acting on the CH-CH group of donors (GO:0016627);; Cellular Component: membrane part (GO:0044425);;	K00236|1.43088e-10|mis:MICPUN_55738|hypothetical protein; K00236 succinate dehydrogenase (ubiquinone) cytochrome b560 subunit (A)	--	--	Succinate dehydrogenase/Fumarate reductase transmembrane subunit	--	G	Carbohydrate transport and metabolism	transmembrane protein, putative [Phytophthora infestans T30-4]	molecular function: catalytic activity (GO:0003824);; biological process: metabolic process (GO:0008152);; biological process: single-organism process (GO:0044699);; cellular component: membrane (GO:0016020);; cellular component: membrane part (GO:0044425)	Citrate cycle (TCA cycle) (ko00020);; Oxidative phosphorylation (ko00190);; Carbon metabolism (ko01200)
BMK_Unigene_030478	10.0124	2.52037	2.51296	0	0.245987	0	1	--	--	--	--	--	--	--	--	--	--	--	--	--
BMK_Unigene_030540	3.4831	0.130824	0.583367	0.0623977	0	0	1	--	--	Cellular Component: intracellular (GO:0005622);;	--	--	--	Ribosomal protein S21	--	--	--	hypothetical protein PPTG_00033 [Phytophthora parasitica INRA-310]	cellular component: cell (GO:0005623);; cellular component: cell part (GO:0044464)	--
BMK_Unigene_030940	4.60283	0.392712	0	0.0468267	0	0	1	--	--	--	--	--	--	--	--	R	General function prediction only	hypothetical protein PHYSODRAFT_346993 [Phytophthora sojae]	--	--
BMK_Unigene_031000	3.82157	0.33982	0.8977	0.204154	0	0.0412203	1	--	--	Molecular Function: DNA binding (GO:0003677);;	--	--	--	--	--	S	Function unknown	hypothetical protein F443_08032 [Phytophthora parasitica P1569]	molecular function: binding (GO:0005488)	--
BMK_Unigene_031009	2.52764	0.124598	0.553496	0	0	0	1	--	--	--	--	--	--	--	--	--	--	--	--	--
BMK_Unigene_031017	18.5427	1.61796	2.02484	0.585219	0	0	1	--	--	--	--	--	--	--	--	S	Function unknown	hypothetical protein PHYSODRAFT_286335 [Phytophthora sojae]	--	--
BMK_Unigene_031034	2.92374	0	2.07503	0	0	0	1	--	--	Molecular Function: actin binding (GO:0003779);; Cellular Component: cytoplasm (GO:0005737);; Cellular Component: plasma membrane (GO:0005886);; Biological Process: actin polymerization or depolymerization (GO:0008154);;	K05759|4.28463e-19|gsl:Gasu_22100|profilin; K05759 profilin (A)	[Z]	Cytoskeleton	Profilin	Profilin-1 OS=Phaseolus vulgaris (Kidney bean) PE=1 SV=1	Z	Cytoskeleton	hypothetical protein BATDEDRAFT_14302 [Batrachochytrium dendrobatidis JAM81]	molecular function: binding (GO:0005488);; cellular component: cell (GO:0005623);; cellular component: cell part (GO:0044464);; cellular component: membrane (GO:0016020);; biological process: cellular process (GO:0009987);; biological process: single-organism process (GO:0044699);; biological process: cellular component organization or biogenesis (GO:0071840)	--
BMK_Unigene_031064	4.10515	0	1.5617	0	0	0	1	--	--	Molecular Function: copper ion binding (GO:0005507);; Molecular Function: electron carrier activity (GO:0009055);;	--	--	--	Copper binding proteins, plastocyanin/azurin family	--	R	General function prediction only	hypothetical protein SETTUDRAFT_164817 [Setosphaeria turcica Et28A]	molecular function: binding (GO:0005488);; molecular function: electron carrier activity (GO:0009055)	--
BMK_Unigene_031076	12.6746	1.46676	2.94119	0.161684	0	0	1	--	--	--	--	--	--	Clc-like	--	--	--	hypothetical protein PHYSODRAFT_523409 [Phytophthora sojae]	--	--
BMK_Unigene_031080	15.1812	0.811974	4.2196	3.57798	1.1486	11.2821	1	[GEPR]	--	Cellular Component: integral component of membrane (GO:0016021);; Molecular Function: substrate-specific transmembrane transporter activity (GO:0022891);; Biological Process: transmembrane transport (GO:0055085);;	--	[R]	General function prediction only	Sugar (and other) transporter;; Sugar (and other) transporter	Sugar transport protein 12 GN=STP12 OS=Arabidopsis thaliana (Mouse-ear cress) PE=2 SV=1	R	General function prediction only	hypothetical protein SORBIDRAFT_06g018600 [Sorghum bicolor]	cellular component: membrane (GO:0016020);; cellular component: membrane part (GO:0044425);; molecular function: transporter activity (GO:0005215);; biological process: cellular process (GO:0009987);; biological process: single-organism process (GO:0044699);; biological process: localization (GO:0051179)	--
BMK_Unigene_031083	3.46586	0.130647	0.35726	0	0	0	1	--	--	Biological Process: carbohydrate metabolic process (GO:0005975);; Molecular Function: raffinose alpha-galactosidase activity (GO:0052692);;	K07407|6.10695e-75|vvi:100248541|alpha-galactosidase; K07407 alpha-galactosidase [EC:3.2.1.22] (A)	[G]	Carbohydrate transport and metabolism	Melibiase	Alpha-galactosidase (Precursor) GN=OSJNBa0041P03 OS=Oryza sativa subsp. japonica (Rice) PE=1 SV=1	G	Carbohydrate transport and metabolism	hypothetical protein [Podospora anserina S mat+]	biological process: metabolic process (GO:0008152);; molecular function: catalytic activity (GO:0003824)	Galactose metabolism (ko00052);; Glycerolipid metabolism (ko00561);; Sphingolipid metabolism (ko00600);; Glycosphingolipid biosynthesis - globo series (ko00603)
BMK_Unigene_031192	4.66824	0	0.0444321	0	0.211154	0	1	--	--	--	--	--	--	--	--	--	--	--	--	--
BMK_Unigene_031334	2.55137	0.111794	0.960998	0.107027	0	0	1	[R]	General function prediction only	Molecular Function: catalytic activity (GO:0003824);;	--	[I]	Lipid transport and metabolism	Alpha/beta hydrolase family;; alpha/beta hydrolase fold;; Alpha/beta hydrolase family	--	I	Lipid transport and metabolism	epoxide hydrolase, putative [Phytophthora infestans T30-4]	molecular function: catalytic activity (GO:0003824);; biological process: metabolic process (GO:0008152)	--
BMK_Unigene_031376	5.10591	0.3507	0.826977	0.0478731	0	0	1	--	--	--	--	--	--	Domain of unknown function (DUF543)	--	--	--	conserved hypothetical protein [Phytophthora infestans T30-4]	--	--
BMK_Unigene_031479	5.99987	0.353643	1.1168	0	0	0	1	--	--	--	--	--	--	--	--	--	--	--	--	--
BMK_Unigene_031484	4.2802	0.669961	2.1658	0	0	0	1	--	--	--	--	--	--	--	--	--	--	--	--	--
BMK_Unigene_031623	149.492	3.78981	19.5831	86.9865	12.703	20.9996	1	[KAD]	--	Molecular Function: DNA binding (GO:0003677);; Molecular Function: chromatin binding (GO:0003682);;	K09422|2.41015e-82|sbi:SORBI_05g027360|SORBIDRAFT_05g027360, Sb05g027360; hypothetical protein; K09422 myb proto-oncogene protein, plant (A)	[K]	Transcription	Myb-like DNA-binding domain;; Myb-like DNA-binding domain	Myb-related protein MYBAS1 GN=MYBAS1 OS=Oryza sativa subsp. japonica (Rice) PE=2 SV=1	K	Transcription	hypothetical protein SORBIDRAFT_05g027360 [Sorghum bicolor]	molecular function: binding (GO:0005488)	--
BMK_Unigene_031666	3.88073	0.143164	0.504355	0.196693	0	0	1	--	--	--	--	--	--	--	--	--	--	hypothetical protein PPTG_04099 [Phytophthora parasitica INRA-310]	--	--
BMK_Unigene_031684	2.74662	0.354736	0.44618	0.156645	0.0304328	0.307926	1	[J]	Translation, ribosomal structure and biogenesis	Molecular Function: translation initiation factor activity (GO:0003743);; Biological Process: translational initiation (GO:0006413);;	K03238|3.06433e-57|smo:SELMODRAFT_114331|hypothetical protein; K03238 translation initiation factor 2 subunit 2 (A)	[J]	Translation, ribosomal structure and biogenesis	Domain found in IF2B/IF5	Eukaryotic translation initiation factor 2 subunit beta OS=Triticum aestivum (Wheat) PE=1 SV=1	J	Translation, ribosomal structure and biogenesis	hypothetical protein PHYSODRAFT_346938 [Phytophthora sojae]	molecular function: binding (GO:0005488);; biological process: metabolic process (GO:0008152);; biological process: cellular process (GO:0009987)	RNA transport (ko03013)
BMK_Unigene_031693	2.33894	0.195927	0.398834	0	0.127331	0	1	--	--	--	--	--	--	--	--	--	--	--	--	--
BMK_Unigene_031738	4.76038	0.0463055	0.411226	0.132515	0	0	1	--	--	--	K00237|2.58278e-26|bpg:Bathy01g05210|hypothetical protein; K00237 succinate dehydrogenase (ubiquinone) membrane anchor subunit (A)	--	--	CybS	--	S	Function unknown	hypothetical protein PHYSODRAFT_285034 [Phytophthora sojae]	--	Citrate cycle (TCA cycle) (ko00020);; Oxidative phosphorylation (ko00190);; Carbon metabolism (ko01200)
BMK_Unigene_031761	10.6893	0.0312949	2.55188	0.36039	0	0.0300484	1	[G]	Carbohydrate transport and metabolism	Biological Process: pentose-phosphate shunt (GO:0006098);; Molecular Function: xylose isomerase activity (GO:0009045);; Biological Process: D-xylose metabolic process (GO:0042732);; Molecular Function: metal ion binding (GO:0046872);;	K01805|2.03466e-77|sita:101755351|xylose isomerase-like; K01805 xylose isomerase [EC:5.3.1.5] (A)	--	--	Xylose isomerase-like TIM barrel	Xylose isomerase GN=XYLA OS=Arabidopsis thaliana (Mouse-ear cress) PE=2 SV=2	G	Carbohydrate transport and metabolism	xylose isomerase [Phytophthora parasitica P1976]	biological process: metabolic process (GO:0008152);; biological process: cellular process (GO:0009987);; biological process: single-organism process (GO:0044699);; molecular function: catalytic activity (GO:0003824);; molecular function: binding (GO:0005488)	Pentose and glucuronate interconversions (ko00040);; Fructose and mannose metabolism (ko00051)
BMK_Unigene_031875	2.44917	0.482057	0.783845	0	0	0	1	--	--	--	--	--	--	--	--	--	--	hypothetical protein OsI_30661 [Oryza sativa Indica Group]	--	--
BMK_Unigene_031923	15.4578	0.387204	0.745353	0.105576	0	0	1	[P]	Inorganic ion transport and metabolism	--	K01674|2.9873e-27|zma:100272575|pco087467a; LOC100272575; K01674 carbonic anhydrase [EC:4.2.1.1] (A)	[R]	General function prediction only	Eukaryotic-type carbonic anhydrase	Alpha carbonic anhydrase 8 (Precursor) GN=ACA8 OS=Arabidopsis thaliana (Mouse-ear cress) PE=3 SV=2	P	Inorganic ion transport and metabolism	hypothetical protein F443_00088 [Phytophthora parasitica P1569]	--	Nitrogen metabolism (ko00910)
BMK_Unigene_031927	88.4739	2.05452	9.88606	0.564342	0.0856992	7.66293	1	--	--	--	--	--	--	--	--	--	--	--	--	--
BMK_Unigene_031981	2.12448	0.35102	0.583999	0.033605	0	0	1	--	--	--	--	--	--	--	--	--	--	--	--	--
BMK_Unigene_031998	2.9523	0.450415	1.04174	0	0	0	1	[OC]	--	Molecular Function: protein disulfide isomerase activity (GO:0003756);; Cellular Component: endoplasmic reticulum (GO:0005783);; Biological Process: protein folding (GO:0006457);; Biological Process: glycerol ether metabolic process (GO:0006662);; Molecular Function: electron carrier activity (GO:0009055);; Molecular Function: protein disulfide oxidoreductase activity (GO:0015035);; Biological Pr…	K09584|6.48412e-28|ppp:PHYPADRAFT_143297|hypothetical protein; K09584 protein disulfide-isomerase A6 [EC:5.3.4.1] (A)	[O]	Posttranslational modification, protein turnover, chaperones	Thioredoxin;; Thioredoxin-like domain	Protein disulfide isomerase-like 2-2 (Precursor) OS=Oryza sativa subsp. japonica (Rice) PE=2 SV=1	O	Posttranslational modification, protein turnover, chaperones	thioredoxin-like protein [Phytophthora infestans T30-4]	molecular function: catalytic activity (GO:0003824);; biological process: metabolic process (GO:0008152);; biological process: cellular process (GO:0009987);; cellular component: cell (GO:0005623);; cellular component: organelle (GO:0043226);; cellular component: cell part (GO:0044464);; biological process: single-organism process (GO:0044699);; molecular function: electron carrier activity (GO:0…	Protein processing in endoplasmic reticulum (ko04141)
BMK_Unigene_032005	10.3786	0.201871	4.13954	0.224663	0	0	1	--	--	--	--	--	--	--	--	--	--	conserved hypothetical protein [Phytophthora infestans T30-4]	--	--
BMK_Unigene_032110	2.74784	0.54628	0.723285	0.0579005	0	0	1	--	--	--	--	--	--	--	--	--	--	--	--	--
BMK_Unigene_032186	2.80848	0.66333	0.872652	0.0906269	0	0	1	--	--	--	--	--	--	--	--	--	--	--	--	--
BMK_Unigene_032189	4.57022	0	0.816941	0.0376948	0	0	1	--	--	--	--	--	--	--	--	--	--	--	--	--
BMK_Unigene_032198	3.84633	0.494373	1.07188	0	0	0	1	--	--	--	K18170|3.15373e-08|pvu:PHAVU_007G146200g|hypothetical protein; K18170 complex III assembly factor LYRM7 (A)	--	--	Complex 1 protein (LYR family);; Complex1_LYR-like	--	--	--	hypothetical protein F442_11757 [Phytophthora parasitica P10297]	--	--
BMK_Unigene_032363	19.5943	2.42872	3.00597	0.946322	0.215337	0.217031	1	--	--	Biological Process: ATP synthesis coupled proton transport (GO:0015986);; Cellular Component: membrane (GO:0016020);; Molecular Function: proton-transporting ATP synthase activity, rotational mechanism (GO:0046933);;	K02137|1.61736e-35|bpg:Bathy03g02500|ATP synthase subunit O, mitochondrial precursor; K02137 F-type H+-transporting ATPase subunit O (A)	[C]	Energy production and conversion	ATP synthase delta (OSCP) subunit	ATP synthase subunit O, mitochondrial (Precursor) OS=Ipomoea batatas (Sweet potato) PE=1 SV=1	C	Energy production and conversion	ATP synthase F1, delta subunit [Phytophthora parasitica INRA-310]	biological process: metabolic process (GO:0008152);; biological process: cellular process (GO:0009987);; biological process: single-organism process (GO:0044699);; biological process: localization (GO:0051179);; cellular component: membrane (GO:0016020);; molecular function: catalytic activity (GO:0003824);; molecular function: transporter activity (GO:0005215)	Oxidative phosphorylation (ko00190)
BMK_Unigene_032425	7.52667	0.606306	1.78684	0	0	0	1	[H]	Coenzyme transport and metabolism	Cellular Component: cytosol (GO:0005829);; Biological Process: response to stress (GO:0006950);; Biological Process: thiamine biosynthetic process (GO:0009228);; Cellular Component: chloroplast stroma (GO:0009570);; Molecular Function: metal ion binding (GO:0046872);; Biological Process: thiazole biosynthetic process (GO:0052837);;	K03146|5.47791e-71|sita:101774400|thiamine thiazole synthase 2, chloroplastic-like; K03146 thiamine thiazole synthase (A)	[R]	General function prediction only	Thi4 family	Thiamine thiazole synthase 2, chloroplastic {ECO:0000255|HAMAP-Rule:MF_03158} (Precursor) GN=VIT_10s0116g00530 OS=Vitis vinifera (Grape) PE=3 SV=1	H	Coenzyme transport and metabolism	thiazole biosynthesis enzyme, variant 2 [Aphanomyces astaci]	cellular component: cell (GO:0005623);; cellular component: cell part (GO:0044464);; biological process: response to stimulus (GO:0050896);; biological process: metabolic process (GO:0008152);; biological process: cellular process (GO:0009987);; biological process: single-organism process (GO:0044699);; cellular component: organelle (GO:0043226);; cellular component: organelle part (GO:0044422);;…	Thiamine metabolism (ko00730)
BMK_Unigene_032458	6.45112	1.61123	2.04492	0	0.717201	0	1	--	--	--	--	--	--	--	--	--	--	--	--	--
BMK_Unigene_032506	1.76225	0.105413	1.0726	0	0.103269	0.0254378	1	--	--	--	--	--	--	--	--	--	--	--	--	--
BMK_Unigene_032512	4.91822	0	1.18064	0.35156	0	0	1	--	--	Cellular Component: extracellular region (GO:0005576);; Molecular Function: cellulose binding (GO:0030248);; Biological Process: pectin catabolic process (GO:0045490);; Biological Process: L-arabinose metabolic process (GO:0046373);; Molecular Function: alpha-L-arabinofuranosidase activity (GO:0046556);;	--	--	--	Glycosyl hydrolase family 62	--	R	General function prediction only	Arabinanase/levansucrase/invertase [Glarea lozoyensis ATCC 20868]	cellular component: extracellular region (GO:0005576);; molecular function: binding (GO:0005488);; biological process: metabolic process (GO:0008152);; biological process: single-organism process (GO:0044699);; molecular function: catalytic activity (GO:0003824)	--
BMK_Unigene_032549	2.42717	0.66939	0.786395	0	0	0	1	[R]	General function prediction only	Molecular Function: GTP binding (GO:0005525);; Biological Process: small GTPase mediated signal transduction (GO:0007264);; Biological Process: protein transport (GO:0015031);;	K07897|3.08061e-39|bdi:100821204|ras-related protein Rab7; K07897 Ras-related protein Rab-7A (A)	[T]	Signal transduction mechanisms	Ras family;; Miro-like protein;; ADP-ribosylation factor family;; Gtr1/RagA G protein conserved region	Ras-related protein YPTC6 GN=YPTC6 OS=Chlamydomonas reinhardtii (Chlamydomonas smithii) PE=3 SV=1	R	General function prediction only	hypothetical protein PHYSODRAFT_561505 [Phytophthora sojae]	molecular function: binding (GO:0005488);; biological process: cellular process (GO:0009987);; biological process: signaling (GO:0023052);; biological process: single-organism process (GO:0044699);; biological process: response to stimulus (GO:0050896);; biological process: biological regulation (GO:0065007);; biological process: localization (GO:0051179)	Endocytosis (ko04144);; Phagosome (ko04145)
BMK_Unigene_032553	15.051	1.89442	6.55724	2.17853	4.2403	0.867388	1	--	--	Cellular Component: cytoplasmic membrane-bounded vesicle (GO:0016023);;	--	--	--	--	--	R	General function prediction only	expressed protein [Oryza sativa Japonica Group]	cellular component: cell (GO:0005623);; cellular component: organelle (GO:0043226);; cellular component: cell part (GO:0044464)	--
BMK_Unigene_032583	4.78554	0.924034	1.01699	0.141252	0	0	1	--	--	--	--	--	--	--	--	--	--	hypothetical protein PHYSODRAFT_348206 [Phytophthora sojae]	--	--
BMK_Unigene_032639	2.60066	0.239117	0.55328	0.0253779	0	0.024584	1	--	--	Biological Process: intracellular protein transport (GO:0006886);;	K15296|4.65998e-66|ppp:PHYPADRAFT_55046|hypothetical protein; K15296 alpha-soluble NSF attachment protein (A)	[U]	Intracellular trafficking, secretion, and vesicular transport	Soluble NSF attachment protein, SNAP	Alpha-soluble NSF attachment protein 2 GN=F18O21_150 OS=Arabidopsis thaliana (Mouse-ear cress) PE=1 SV=1	U	Intracellular trafficking, secretion, and vesicular transport	unnamed protein product [Albugo candida]	biological process: localization (GO:0051179)	--
BMK_Unigene_032641	3.80042	0.457435	0.472813	0	0	0	1	--	--	--	--	--	--	--	--	S	Function unknown	hypothetical protein [Podospora anserina S mat+]	--	--
BMK_Unigene_032697	3.3158	0.773786	2.08437	0	0.214196	0	1	--	--	--	--	--	--	--	--	--	--	--	--	--
BMK_Unigene_032794	2.63535	0.0241832	0.422273	0	0.0240487	0	1	[S]	Function unknown	--	--	--	--	Cutinase	--	--	--	hypothetical protein MGG_12016 [Magnaporthe oryzae 70-15]	--	--
BMK_Unigene_032818	14.5544	1.45271	3.01515	0.656965	0	0.33764	1	--	--	Molecular Function: actin binding (GO:0003779);; Cellular Component: actin cytoskeleton (GO:0015629);; Biological Process: actin filament depolymerization (GO:0030042);;	K05765|2.74375e-33|mdm:103439753|actin-depolymerizing factor 7; K05765 cofilin (A)	[Z]	Cytoskeleton	Cofilin/tropomyosin-type actin-binding protein	Actin-depolymerizing factor 2 GN=ADF2 OS=Petunia hybrida (Petunia) PE=2 SV=1	O	Posttranslational modification, protein turnover, chaperones	hypothetical protein PHYSODRAFT_354436 [Phytophthora sojae]	molecular function: binding (GO:0005488);; cellular component: cell (GO:0005623);; cellular component: organelle (GO:0043226);; cellular component: cell part (GO:0044464);; biological process: cellular process (GO:0009987);; biological process: single-organism process (GO:0044699);; biological process: cellular component organization or biogenesis (GO:0071840)	--
BMK_Unigene_032838	7.53789	1.4948	1.76016	0.109863	0	0.0549603	1	--	--	--	--	--	--	--	--	--	--	AlNc14C277G10058 [Albugo laibachii Nc14]	--	--
BMK_Unigene_032855	6.95004	0.425382	0.662195	0.0225507	0	0	1	[CE]	--	Molecular Function: magnesium ion binding (GO:0000287);; Molecular Function: 3-isopropylmalate dehydrogenase activity (GO:0003862);; Cellular Component: cytoplasm (GO:0005737);; Biological Process: leucine biosynthetic process (GO:0009098);; Molecular Function: NAD binding (GO:0051287);; Biological Process: oxidation-reduction process (GO:0055114);;	--	[E]	Amino acid transport and metabolism	Isocitrate/isopropylmalate dehydrogenase	3-isopropylmalate dehydrogenase 1, chloroplastic (Precursor) GN=IMDH1 OS=Arabidopsis thaliana (Mouse-ear cress) PE=2 SV=2	E	Amino acid transport and metabolism	putative dehydrogenase [Phytophthora sojae]	molecular function: binding (GO:0005488);; molecular function: catalytic activity (GO:0003824);; biological process: metabolic process (GO:0008152);; biological process: single-organism process (GO:0044699);; cellular component: cell (GO:0005623);; cellular component: cell part (GO:0044464);; biological process: cellular process (GO:0009987)	--
BMK_Unigene_032856	2.88123	0.243257	0.215401	0	0	0	1	--	--	Biological Process: carbohydrate metabolic process (GO:0005975);; Molecular Function: cellulase activity (GO:0008810);;	--	--	--	Glycosyl hydrolase family 45	--	R	General function prediction only	putative glycoside hydrolase family 45 protein [Togninia minima UCRPA7]	biological process: metabolic process (GO:0008152);; molecular function: catalytic activity (GO:0003824)	--
BMK_Unigene_032883	41.5183	8.42626	21.7815	4.72998	2.47348	2.98158	1	--	--	--	--	--	--	--	--	--	--	hypothetical protein OsJ_33749 [Oryza sativa Japonica Group]	--	--
BMK_Unigene_032884	4.54844	1.07123	1.03218	0.139919	0	0	1	--	--	Biological Process: cell cycle (GO:0007049);;	--	[R]	General function prediction only	Enhancer of rudimentary	Enhancer of rudimentary homolog GN=At5g10810 OS=Arabidopsis thaliana (Mouse-ear cress) PE=3 SV=1	R	General function prediction only	hypothetical protein PPTG_13978 [Phytophthora parasitica INRA-310]	biological process: cellular process (GO:0009987);; biological process: single-organism process (GO:0044699)	--
BMK_Unigene_033015	1.88232	0.0434718	0.0307075	0	1.21044	0	1	--	--	--	--	--	--	--	--	--	--	--	--	--
BMK_Unigene_033068	4.37603	0.44898	0.182007	0	0	0	1	--	--	Molecular Function: nucleic acid binding (GO:0003676);;	--	[R]	General function prediction only	Degradation arginine-rich protein for mis-folding	--	R	General function prediction only	hypothetical protein PHYSODRAFT_496425 [Phytophthora sojae]	molecular function: binding (GO:0005488)	--
BMK_Unigene_033097	5.62177	0.458748	0.417387	0.0336931	0	0	1	--	--	--	--	[K]	Transcription	Pyridoxamine 5'-phosphate oxidase	--	K	Transcription	hypothetical protein, variant [Phytophthora parasitica INRA-310]	--	--
BMK_Unigene_033193	8.82897	0.368112	0.37322	0.221094	0.708068	0.3447	1	--	--	Cellular Component: cytoplasmic membrane-bounded vesicle (GO:0016023);; Molecular Function: kinase activity (GO:0016301);; Biological Process: phosphorylation (GO:0016310);;	--	--	--	Domain of unknown function (DUF303)	Probable carbohydrate esterase At4g34215 GN=At4g34215 OS=Arabidopsis thaliana (Mouse-ear cress) PE=1 SV=2	R	General function prediction only	PREDICTED: probable carbohydrate esterase At4g34215-like [Setaria italica]	cellular component: cell (GO:0005623);; cellular component: organelle (GO:0043226);; cellular component: cell part (GO:0044464);; molecular function: catalytic activity (GO:0003824);; biological process: metabolic process (GO:0008152);; biological process: cellular process (GO:0009987)	--
BMK_Unigene_033250	30.5551	2.45653	3.68415	0.664303	0	0.114631	1	[OC]	--	Cellular Component: endoplasmic reticulum (GO:0005783);; Biological Process: glycerol ether metabolic process (GO:0006662);; Molecular Function: electron carrier activity (GO:0009055);; Molecular Function: protein disulfide oxidoreductase activity (GO:0015035);; Molecular Function: isomerase activity (GO:0016853);; Biological Process: cell redox homeostasis (GO:0045454);;	K09580|4.1654e-87|cre:CHLREDRAFT_195895|RB60; protein disulfide isomerase 1 (EC:5.3.4.1); K09580 protein disulfide-isomerase A1 [EC:5.3.4.1] (A)	[O]	Posttranslational modification, protein turnover, chaperones	Thioredoxin;; Thioredoxin-like domain;; Thioredoxin-like domain;; Thioredoxin-like;; Thioredoxin-like;; AhpC/TSA family;; Redoxin;; ERp29, N-terminal domain	Protein disulfide isomerase-like 1-4 (Precursor) GN=MUP24.6 OS=Arabidopsis thaliana (Mouse-ear cress) PE=1 SV=1	O	Posttranslational modification, protein turnover, chaperones	protein disulfide-isomerase domain [Phytophthora parasitica INRA-310]	cellular component: cell (GO:0005623);; cellular component: organelle (GO:0043226);; cellular component: cell part (GO:0044464);; biological process: metabolic process (GO:0008152);; biological process: single-organism process (GO:0044699);; molecular function: electron carrier activity (GO:0009055);; molecular function: catalytic activity (GO:0003824);; biological process: cellular process (GO:0…	Protein processing in endoplasmic reticulum (ko04141)
BMK_Unigene_033330	5.97428	0.759054	1.43755	0.153178	0	0	1	--	--	--	--	--	--	--	--	S	Function unknown	hypothetical protein PHYSODRAFT_285861 [Phytophthora sojae]	--	--
BMK_Unigene_033396	4.7906	0.367423	1.3245	0	0	0	1	[O]	Posttranslational modification, protein turnover, chaperones	--	K12160|7.57889e-23|cre:CHLREDRAFT_174416|hypothetical protein; K12160 small ubiquitin-related modifier (A)	[O]	Posttranslational modification, protein turnover, chaperones	Ubiquitin-2 like Rad60 SUMO-like;; Ubiquitin family	Small ubiquitin-related modifier 1 OS=Oryza sativa subsp. japonica (Rice) PE=1 SV=1	O	Posttranslational modification, protein turnover, chaperones	hypothetical protein PHYSODRAFT_355014 [Phytophthora sojae]	--	RNA transport (ko03013)
BMK_Unigene_033424	6.58864	0.991898	0.257304	0	3.38661	0	1	--	--	--	--	--	--	CVNH domain	--	--	--	hypothetical protein SCLCIDRAFT_1212806 [Scleroderma citrinum Foug A]	--	--
BMK_Unigene_033581	3.68672	0.224911	0.260368	0	0	0	1	--	--	Molecular Function: catalytic activity (GO:0003824);; Biological Process: carbohydrate metabolic process (GO:0005975);;	--	--	--	Glucanosyltransferase	--	G	Carbohydrate transport and metabolism	hypothetical protein L914_07051 [Phytophthora parasitica]	molecular function: catalytic activity (GO:0003824);; biological process: metabolic process (GO:0008152)	--
BMK_Unigene_033712	56.3721	39.8934	44.8239	40.9275	29.6568	47.8724	1	[K]	Transcription	Cellular Component: DNA-directed RNA polymerase IV complex (GO:0000418);; Molecular Function: DNA binding (GO:0003677);; Molecular Function: DNA-directed RNA polymerase activity (GO:0003899);; Cellular Component: DNA-directed RNA polymerase II, core complex (GO:0005665);; Biological Process: transcription, DNA-templated (GO:0006351);; Molecular Function: zinc ion binding (GO:0008270);;	--	[K]	Transcription	RNA polymerases N / 8 kDa subunit	DNA-directed RNA polymerases II, IV and V subunit 10 GN=T23J18.30 OS=Arabidopsis thaliana (Mouse-ear cress) PE=1 SV=1	K	Transcription	DNA-directed RNA polymerase II 8.2 kDa polypeptide [Zea mays]	cellular component: cell (GO:0005623);; cellular component: membrane-enclosed lumen (GO:0031974);; cellular component: macromolecular complex (GO:0032991);; cellular component: organelle (GO:0043226);; cellular component: organelle part (GO:0044422);; cellular component: cell part (GO:0044464);; molecular function: binding (GO:0005488);; molecular function: catalytic activity (GO:0003824);; biolo…	--
BMK_Unigene_033818	7.19346	0.725731	0.673529	0.147142	0	0	1	--	--	Molecular Function: ion binding (GO:0043167);;	K06694|9.43856e-06|sly:101250015|26S proteasome non-ATPase regulatory subunit 10; K06694 26S proteasome non-ATPase regulatory subunit 10 (A)	[R]	General function prediction only	Ankyrin repeat;; Ankyrin repeats (3 copies);; Ankyrin repeats (many copies);; Ankyrin repeat;; Ankyrin repeats (many copies);; FYVE zinc finger	--	--	--	myosin-like protein [Phytophthora infestans T30-4]	molecular function: binding (GO:0005488)	--
BMK_Unigene_033861	50.4322	3.98624	3.77897	0.691282	0	0	1	--	--	--	--	--	--	--	--	--	--	hypothetical protein F442_11811 [Phytophthora parasitica P10297]	--	--
BMK_Unigene_033911	2.32292	0.362166	0.739988	0.0988763	0	0	1	[E]	Amino acid transport and metabolism	Molecular Function: peptidase activity (GO:0008233);;	K16298|3.10711e-42|rcu:RCOM_0721950|Serine carboxypeptidase, putative (EC:3.4.16.5); K16298 serine carboxypeptidase-like clade IV [EC:3.4.16.-] (A)	[OE]	--	Serine carboxypeptidase	Serine carboxypeptidase-like 49 (Precursor) GN=SCPL49 OS=Arabidopsis thaliana (Mouse-ear cress) PE=2 SV=2	E	Amino acid transport and metabolism	hypothetical protein L917_17131 [Phytophthora parasitica]	molecular function: catalytic activity (GO:0003824);; biological process: metabolic process (GO:0008152)	--
BMK_Unigene_033968	2.604	0.466563	0.74264	0.0377404	0	0	1	--	--	Cellular Component: extracellular region (GO:0005576);; Molecular Function: cellulose binding (GO:0030248);; Biological Process: L-arabinose metabolic process (GO:0046373);; Molecular Function: alpha-L-arabinofuranosidase activity (GO:0046556);;	--	--	--	Glycosyl hydrolase family 62	--	G	Carbohydrate transport and metabolism	hypothetical protein V490_06792 [Pseudogymnoascus pannorum VKM F-3557]	cellular component: extracellular region (GO:0005576);; molecular function: binding (GO:0005488);; biological process: metabolic process (GO:0008152);; biological process: single-organism process (GO:0044699);; molecular function: catalytic activity (GO:0003824)	--
BMK_Unigene_034113	4.2352	0.58752	1.89579	0	0	0	1	--	--	--	--	--	--	--	--	--	--	--	--	--
BMK_Unigene_034135	19.3403	2.54109	5.64798	2.29658	1.9778	0.986798	1	--	--	--	--	--	--	--	--	--	--	--	--	--
BMK_Unigene_034243	8.00462	0.623928	1.05673	0.209794	0	0	1	--	--	--	--	--	--	Protein of unknown function (DUF2807)	--	--	--	hypothetical protein F443_18660 [Phytophthora parasitica P1569]	--	--
BMK_Unigene_034305	10.6973	0.436477	1.26179	0.423939	0.027727	0.276723	1	--	--	Molecular Function: zinc ion binding (GO:0008270);; Biological Process: response to cold (GO:0009409);; Molecular Function: structure-specific DNA binding (GO:0043566);; Biological Process: cellular macromolecule metabolic process (GO:0044260);; Biological Process: nucleic acid metabolic process (GO:0090304);;	K09250|8.27318e-25|ath:AT4G36020|CSDP1; cold shock protein 1; K09250 cellular nucleic acid-binding protein (A)	[J]	Translation, ribosomal structure and biogenesis	Zinc knuckle;; Zinc knuckle;; Zinc knuckle;; Zinc knuckle	Cold shock protein 1 GN=T19K4.150 OS=Arabidopsis thaliana (Mouse-ear cress) PE=1 SV=1	U	Intracellular trafficking, secretion, and vesicular transport	hypothetical protein PPTG_01924 [Phytophthora parasitica INRA-310]	molecular function: binding (GO:0005488);; biological process: response to stimulus (GO:0050896);; biological process: metabolic process (GO:0008152);; biological process: cellular process (GO:0009987)	--
BMK_Unigene_034336	4.96961	1.5087	1.82889	0.340848	0.440915	1.00232	1	--	--	Biological Process: transport (GO:0006810);; Cellular Component: plastid (GO:0009536);; Cellular Component: membrane (GO:0016020);;	K08193|1.01498e-11|sita:101760355|probable anion transporter 6, chloroplastic-like; K08193 MFS transporter, ACS family, solute carrier family 17 (sodium-dependent inorganic phosphate cotransporter), other (A)	--	--	--	Probable anion transporter 5, chloroplastic (Precursor) GN=PHT4;5 OS=Oryza sativa subsp. japonica (Rice) PE=2 SV=2	G	Carbohydrate transport and metabolism	unnamed protein product [Oryza sativa Japonica Group]	biological process: localization (GO:0051179);; cellular component: cell (GO:0005623);; cellular component: organelle (GO:0043226);; cellular component: cell part (GO:0044464);; cellular component: membrane (GO:0016020)	--
BMK_Unigene_034490	19.4472	0.593707	1.42894	0.0651656	0	0	1	--	--	--	--	--	--	--	--	--	--	--	--	--
BMK_Unigene_034557	10.6995	1.15259	1.13463	0.0587608	0	0.0284612	1	--	--	Molecular Function: catalytic activity (GO:0003824);;	--	--	--	Cellulase (glycosyl hydrolase family 5)	--	G	Carbohydrate transport and metabolism	hypothetical protein SDRG_04820 [Saprolegnia diclina VS20]	molecular function: catalytic activity (GO:0003824);; biological process: metabolic process (GO:0008152)	--
BMK_Unigene_034630	4.29775	0.0907402	0.476809	0.173117	0	0	1	[C]	Energy production and conversion	Biological Process: metabolic process (GO:0008152);; Molecular Function: transferase activity, transferring acyl groups (GO:0016746);;	K00627|3.95453e-57|brp:103871061|dihydrolipoyllysine-residue acetyltransferase component 3 of pyruvate dehydrogenase complex, mitochondrial; K00627 pyruvate dehydrogenase E2 component (dihydrolipoamide acetyltransferase) [EC:2.3.1.12] (A)	[C]	Energy production and conversion	2-oxoacid dehydrogenases acyltransferase (catalytic domain);; e3 binding domain	Dihydrolipoyllysine-residue acetyltransferase component 2 of pyruvate dehydrogenase complex, mitochondrial (Precursor) GN=At3g13930 OS=Arabidopsis thaliana (Mouse-ear cress) PE=2 SV=2	C	Energy production and conversion	hypothetical protein PHYSODRAFT_562723 [Phytophthora sojae]	biological process: metabolic process (GO:0008152);; molecular function: catalytic activity (GO:0003824)	Glycolysis / Gluconeogenesis (ko00010);; Citrate cycle (TCA cycle) (ko00020);; Pyruvate metabolism (ko00620);; Carbon metabolism (ko01200)
BMK_Unigene_034633	14.4829	0.215025	7.08984	0	0	0	1	--	--	--	--	--	--	--	--	--	--	--	--	--
BMK_Unigene_034684	3.86584	0.45707	0.795114	0.0762844	0	0	1	[IQ]	--	Biological Process: fatty acid biosynthetic process (GO:0006633);; Cellular Component: chloroplast (GO:0009507);; Biological Process: auxin-activated signaling pathway (GO:0009734);; Biological Process: unidimensional cell growth (GO:0009826);; Molecular Function: indole-3-acetic acid amido synthetase activity (GO:0010279);; Molecular Function: metal ion binding (GO:0046872);;	K03955|3.86068e-26|vvi:100854213|acyl carrier protein 2, mitochondrial; K03955 NADH dehydrogenase (ubiquinone) 1 alpha/beta subcomplex 1 (A)	[CIQ]	--	Phosphopantetheine attachment site	Acyl carrier protein 2, mitochondrial (Precursor) GN=MTACP2 OS=Arabidopsis thaliana (Mouse-ear cress) PE=1 SV=1	I	Lipid transport and metabolism	conserved hypothetical protein [Phytophthora infestans T30-4]	biological process: metabolic process (GO:0008152);; biological process: cellular process (GO:0009987);; biological process: single-organism process (GO:0044699);; cellular component: cell (GO:0005623);; cellular component: organelle (GO:0043226);; cellular component: cell part (GO:0044464);; biological process: signaling (GO:0023052);; biological process: response to stimulus (GO:0050896);; biol…	Oxidative phosphorylation (ko00190)
BMK_Unigene_034821	14.6647	0.747788	1.32268	0.234171	0	0.0386789	1	[H]	Coenzyme transport and metabolism	Molecular Function: adenosylhomocysteinase activity (GO:0004013);; Molecular Function: copper ion binding (GO:0005507);; Cellular Component: vacuolar membrane (GO:0005774);; Cellular Component: Golgi apparatus (GO:0005794);; Cellular Component: cytosol (GO:0005829);; Cellular Component: plasma membrane (GO:0005886);; Biological Process: gluconeogenesis (GO:0006094);; Biological Process: glycolyti…	K01251|1.17529e-117|vcn:VOLCADRAFT_74602|hypothetical protein; K01251 adenosylhomocysteinase [EC:3.3.1.1] (A)	[H]	Coenzyme transport and metabolism	S-adenosyl-L-homocysteine hydrolase, NAD binding domain;; S-adenosyl-L-homocysteine hydrolase;; D-isomer specific 2-hydroxyacid dehydrogenase, NAD binding domain;; Acetohydroxy acid isomeroreductase, catalytic domain	Adenosylhomocysteinase GN=SAHH OS=Medicago sativa (Alfalfa) PE=2 SV=1	H	Coenzyme transport and metabolism	unnamed protein product [Albugo laibachii Nc14]	molecular function: catalytic activity (GO:0003824);; biological process: metabolic process (GO:0008152);; molecular function: binding (GO:0005488);; cellular component: cell (GO:0005623);; cellular component: membrane (GO:0016020);; cellular component: organelle (GO:0043226);; cellular component: organelle part (GO:0044422);; cellular component: cell part (GO:0044464);; biological process: singl…	Cysteine and methionine metabolism (ko00270)
BMK_Unigene_034822	15.6542	0.197464	0.750345	0.152795	0	0	1	[H]	Coenzyme transport and metabolism	Molecular Function: adenosylhomocysteinase activity (GO:0004013);; Biological Process: one-carbon metabolic process (GO:0006730);; Molecular Function: hydrolase activity, acting on glycosyl bonds (GO:0016798);;	K01251|1.65424e-63|csl:COCSUDRAFT_38482|S-Adenosyl homocysteine hydrolase; K01251 adenosylhomocysteinase [EC:3.3.1.1] (A)	[H]	Coenzyme transport and metabolism	S-adenosyl-L-homocysteine hydrolase;; S-adenosyl-L-homocysteine hydrolase, NAD binding domain	Adenosylhomocysteinase GN=SAHH OS=Petroselinum crispum (Parsley) PE=2 SV=2	H	Coenzyme transport and metabolism	hypothetical protein SPRG_17078 [Saprolegnia parasitica CBS 223.65]	molecular function: catalytic activity (GO:0003824);; biological process: metabolic process (GO:0008152);; biological process: cellular process (GO:0009987);; biological process: single-organism process (GO:0044699)	Cysteine and methionine metabolism (ko00270)
BMK_Unigene_034833	3.30359	0.290477	0.278519	0	0	0	1	--	--	--	--	--	--	--	--	--	--	--	--	--
BMK_Unigene_034850	3.74262	0	0.498345	0	0	0	1	[J]	Translation, ribosomal structure and biogenesis	Molecular Function: structural constituent of ribosome (GO:0003735);; Cellular Component: ribosome (GO:0005840);; Biological Process: translation (GO:0006412);;	K02879|6.24081e-44|cvr:CHLNCDRAFT_17719|hypothetical protein; K02879 large subunit ribosomal protein L17 (A)	[J]	Translation, ribosomal structure and biogenesis	Ribosomal protein L17	50S ribosomal protein L17, chloroplastic (Precursor) GN=RPL17 OS=Nicotiana tabacum (Common tobacco) PE=2 SV=1	J	Translation, ribosomal structure and biogenesis	Mitochondrial/chloroplast ribosomal protein L17 [Phytophthora sojae]	molecular function: structural molecule activity (GO:0005198);; cellular component: cell (GO:0005623);; cellular component: macromolecular complex (GO:0032991);; cellular component: organelle (GO:0043226);; cellular component: cell part (GO:0044464);; biological process: metabolic process (GO:0008152);; biological process: cellular process (GO:0009987)	Ribosome (ko03010)
BMK_Unigene_034979	5.13735	0.299556	0.29246	0.0304343	0	0.0318729	1	[H]	Coenzyme transport and metabolism	Molecular Function: porphobilinogen synthase activity (GO:0004655);; Biological Process: porphyrin-containing compound biosynthetic process (GO:0006779);; Molecular Function: metal ion binding (GO:0046872);;	K01698|8.22192e-24|atr:s00006p00259220|AMTR_s00006p00259220; hypothetical protein; K01698 porphobilinogen synthase [EC:4.2.1.24] (A)	[H]	Coenzyme transport and metabolism	Delta-aminolevulinic acid dehydratase;; Delta-aminolevulinic acid dehydratase	Delta-aminolevulinic acid dehydratase, chloroplastic (Precursor; Fragment) GN=HEMB OS=Pisum sativum (Garden pea) PE=1 SV=1	H	Coenzyme transport and metabolism	deltaaminolevulinic acid dehydratase putative [Albugo laibachii Nc14]	molecular function: catalytic activity (GO:0003824);; biological process: metabolic process (GO:0008152);; biological process: cellular process (GO:0009987);; molecular function: binding (GO:0005488)	Porphyrin and chlorophyll metabolism (ko00860)
BMK_Unigene_035003	10.1579	0.367498	4.24832	0.506366	0	0	1	--	--	Biological Process: carbohydrate metabolic process (GO:0005975);; Molecular Function: hydrolase activity, acting on glycosyl bonds (GO:0016798);;	--	--	--	Glycosyl hydrolase family 10	--	G	Carbohydrate transport and metabolism	hypothetical protein F444_03039 [Phytophthora parasitica P1976]	biological process: metabolic process (GO:0008152);; molecular function: catalytic activity (GO:0003824)	--
BMK_Unigene_035032	3.16846	0.0841131	0.344679	0.0320947	0	0	1	[S]	Function unknown	Cellular Component: integral component of membrane (GO:0016021);; Molecular Function: transferase activity, transferring acyl groups (GO:0016746);;	K13519|2.23749e-61|pxb:103931841|lysophospholipid acyltransferase 1-like; K13519 lysophospholipid acyltransferase [EC:2.3.1.51 2.3.1.23 2.3.1.-] (A)	[S]	Function unknown	MBOAT, membrane-bound O-acyltransferase family	Lysophospholipid acyltransferase 1 GN=T12C24.17 OS=Arabidopsis thaliana (Mouse-ear cress) PE=1 SV=1	S	Function unknown	hypothetical protein PHYSODRAFT_314590 [Phytophthora sojae]	cellular component: membrane (GO:0016020);; cellular component: membrane part (GO:0044425);; molecular function: catalytic activity (GO:0003824);; biological process: metabolic process (GO:0008152)	Glycerolipid metabolism (ko00561);; Glycerophospholipid metabolism (ko00564);; Ether lipid metabolism (ko00565)
BMK_Unigene_035145	3.92652	0.537921	0	0	0.236849	0	1	--	--	--	--	--	--	--	--	R	General function prediction only	hypothetical protein GGTG_04356 [Gaeumannomyces graminis var. tritici R3-111a-1]	--	--
BMK_Unigene_035224	3.02781	0.560088	0.850837	0.0242985	0	0	1	--	--	--	--	--	--	--	--	R	General function prediction only	hypothetical protein PPTG_11742 [Phytophthora parasitica INRA-310]	--	--
BMK_Unigene_035283	2.30693	0.233996	0.921419	0	0	0	1	[K]	Transcription	Molecular Function: translation elongation factor activity (GO:0003746);; Cellular Component: nucleus (GO:0005634);; Biological Process: translational elongation (GO:0006414);; Molecular Function: zinc ion binding (GO:0008270);; Biological Process: positive regulation of DNA-templated transcription, elongation (GO:0032786);;	K15171|5.80188e-33|cam:101489315|transcription elongation factor SPT4 homolog 1-like; K15171 transcription elongation factor SPT4 (A)	[K]	Transcription	Spt4/RpoE2 zinc finger	Transcription elongation factor SPT4 homolog 1 GN=At5g08565 OS=Arabidopsis thaliana (Mouse-ear cress) PE=2 SV=3	K	Transcription	unnamed protein product [Albugo candida]	molecular function: binding (GO:0005488);; biological process: metabolic process (GO:0008152);; biological process: cellular process (GO:0009987);; cellular component: cell (GO:0005623);; cellular component: organelle (GO:0043226);; cellular component: cell part (GO:0044464);; biological process: biological regulation (GO:0065007)	--
BMK_Unigene_035374	3.64693	0.666503	0.739178	0.185431	0	0.0376044	1	[J]	Translation, ribosomal structure and biogenesis	Molecular Function: structural constituent of ribosome (GO:0003735);; Cellular Component: ribosome (GO:0005840);; Biological Process: translation (GO:0006412);;	K02871|1.22741e-41|csv:101204778|50S ribosomal protein L13-like; K02871 large subunit ribosomal protein L13 (A)	[J]	Translation, ribosomal structure and biogenesis	Ribosomal protein L13	50S ribosomal protein L13, chloroplastic {ECO:0000255|HAMAP-Rule:MF_01366} OS=Porphyra purpurea (Red seaweed) PE=3 SV=1	J	Translation, ribosomal structure and biogenesis	Mitochondrial/chloroplast ribosomal protein L13 [Phytophthora sojae]	molecular function: structural molecule activity (GO:0005198);; cellular component: cell (GO:0005623);; cellular component: macromolecular complex (GO:0032991);; cellular component: organelle (GO:0043226);; cellular component: cell part (GO:0044464);; biological process: metabolic process (GO:0008152);; biological process: cellular process (GO:0009987)	Ribosome (ko03010)
BMK_Unigene_035385	2.30055	0.45101	0.118569	0	0.767703	0	1	--	--	--	--	--	--	--	--	--	--	--	--	--
BMK_Unigene_035411	2.87924	0.244628	0.322358	0.0388923	0	0	1	--	--	--	--	--	--	--	--	S	Function unknown	hypothetical protein PPTG_05027 [Phytophthora parasitica INRA-310]	--	--
BMK_Unigene_035533	4.45003	0.303895	0.430399	0	0.0126756	0	1	[E]	Amino acid transport and metabolism	Biological Process: carbohydrate metabolic process (GO:0005975);; Molecular Function: oxidoreductase activity, acting on CH-OH group of donors (GO:0016614);; Molecular Function: carbohydrate binding (GO:0030246);;	K08248|2.01567e-08|csv:101214272|(R)-mandelonitrile lyase 1-like; K08248 mandelonitrile lyase [EC:4.1.2.10] (A)	[R]	General function prediction only	GMC oxidoreductase;; GMC oxidoreductase;; FAD binding domain;; FAD dependent oxidoreductase;; Pyridine nucleotide-disulphide oxidoreductase;; NAD(P)-binding Rossmann-like domain;; Thi4 family	--	R	General function prediction only	cellobiose dehydrogenase [Thielavia terrestris NRRL 8126]	biological process: metabolic process (GO:0008152);; molecular function: catalytic activity (GO:0003824);; biological process: single-organism process (GO:0044699);; molecular function: binding (GO:0005488)	Cyanoamino acid metabolism (ko00460)
BMK_Unigene_035557	3.39637	0.197337	0.0948914	0.0478879	0	0	1	--	--	--	--	--	--	--	--	R	General function prediction only	hypothetical protein SPBR_08463 [Sporothrix brasiliensis 5110]	--	--
BMK_Unigene_035563	28.8828	6.3799	6.38752	4.35816	0.0830055	3.05772	1	[T]	Signal transduction mechanisms	Biological Process: DNA damage checkpoint (GO:0000077);; Biological Process: signal transduction involved in filamentous growth (GO:0001402);; Molecular Function: DNA replication origin binding (GO:0003688);; Cellular Component: nucleus (GO:0005634);; Biological Process: glycogen metabolic process (GO:0005977);; Biological Process: pre-replicative complex assembly involved in nuclear cell cycle D…	K06630|3.57818e-80|pda:103704463|14-3-3-like protein GF14 iota; K06630 14-3-3 protein epsilon (A)	[O]	Posttranslational modification, protein turnover, chaperones	14-3-3 protein	14-3-3-like protein OS=Fucus vesiculosus (Bladder wrack) PE=2 SV=1	T	Signal transduction mechanisms	14-3-3 protein epsilon [Phytophthora infestans T30-4]	biological process: cellular process (GO:0009987);; biological process: single-organism process (GO:0044699);; biological process: response to stimulus (GO:0050896);; biological process: signaling (GO:0023052);; biological process: growth (GO:0040007);; biological process: biological regulation (GO:0065007);; molecular function: binding (GO:0005488);; cellular component: cell (GO:0005623);; cellu…	--
BMK_Unigene_035565	5.83523	0.482546	1.41948	0	3.81232	0	1	--	--	--	--	--	--	--	--	K	Transcription	hypothetical protein SORBIDRAFT_10g000570 [Sorghum bicolor]	--	--
BMK_Unigene_035580	3.33305	0.083436	0.653535	0.0265303	0	0	1	[R]	General function prediction only	Cellular Component: membrane (GO:0016020);;	--	[V]	Defense mechanisms	Inhibitor of apoptosis-promoting Bax1	Bax inhibitor 1 GN=BI-1 OS=Arabidopsis thaliana (Mouse-ear cress) PE=1 SV=1	R	General function prediction only	hypothetical protein F443_17293 [Phytophthora parasitica P1569]	cellular component: membrane (GO:0016020)	--
BMK_Unigene_035648	14.7482	0.218365	2.18537	0.156226	0	0	1	--	--	Molecular Function: catalytic activity (GO:0003824);;	--	--	--	Trypsin-like peptidase domain;; Peptidase S46	--	S	Function unknown	hypothetical protein L917_13945 [Phytophthora parasitica]	molecular function: catalytic activity (GO:0003824);; biological process: metabolic process (GO:0008152)	--
BMK_Unigene_035666	3.90713	0.545861	1.0124	0.0790524	0	0	1	--	--	--	--	--	--	Sulfite exporter TauE/SafE	--	S	Function unknown	hypothetical protein PPTG_06534 [Phytophthora parasitica INRA-310]	--	--
BMK_Unigene_035815	3.35655	1.16246	1.81851	0.0701729	2.84615	0.0280686	1	--	--	--	--	--	--	--	--	--	--	--	--	--
BMK_Unigene_035945	3.59847	0.101681	0.375198	0.048643	0	0	1	--	--	--	--	--	--	--	--	--	--	unnamed protein product [Albugo candida]	--	--
BMK_Unigene_035958	2.87527	0.0581651	0.380262	0.0739794	0.0184654	0	1	--	--	Cellular Component: plasma membrane (GO:0005886);;	--	[M]	Cell wall/membrane/envelope biogenesis	Phosphate transport (Pho88);; Ankyrin repeats (3 copies);; Ankyrin repeats (many copies);; Ankyrin repeat;; Ankyrin repeat;; Ankyrin repeats (many copies)	--	R	General function prediction only	conserved hypothetical protein [Phytophthora infestans T30-4]	cellular component: cell (GO:0005623);; cellular component: membrane (GO:0016020);; cellular component: cell part (GO:0044464)	--
BMK_Unigene_036079	3.31105	0.278796	0.041038	0.0401283	0.15602	0	1	--	--	Molecular Function: hydrolase activity, hydrolyzing O-glycosyl compounds (GO:0004553);; Biological Process: carbohydrate metabolic process (GO:0005975);;	--	--	--	Glycosyl hydrolase family 62	--	G	Carbohydrate transport and metabolism	RecName: Full=Probable alpha-L-arabinofuranosidase axhA; AltName: Full=Arabinoxylan arabinofuranohydrolase axhA; Flags: Precursor [Aspergillus tubingensis]	molecular function: catalytic activity (GO:0003824);; biological process: metabolic process (GO:0008152)	--
BMK_Unigene_036096	3.18247	0.272846	0.719232	0.232125	0	0.0277201	1	[O]	Posttranslational modification, protein turnover, chaperones	Molecular Function: threonine-type endopeptidase activity (GO:0004298);; Cellular Component: nucleus (GO:0005634);; Cellular Component: cytoplasm (GO:0005737);; Biological Process: ubiquitin-dependent protein catabolic process (GO:0006511);; Cellular Component: proteasome core complex, alpha-subunit complex (GO:0019773);;	K02729|1.50769e-108|mus:103970768|proteasome subunit alpha type-5; K02729 20S proteasome subunit alpha 5 [EC:3.4.25.1] (A)	[O]	Posttranslational modification, protein turnover, chaperones	Proteasome subunit;; Proteasome subunit A N-terminal signature	Proteasome subunit alpha type-5 GN=PAE1 OS=Oryza sativa subsp. japonica (Rice) PE=2 SV=1	O	Posttranslational modification, protein turnover, chaperones	hypothetical protein PHYSODRAFT_354158 [Phytophthora sojae]	molecular function: catalytic activity (GO:0003824);; biological process: metabolic process (GO:0008152);; cellular component: cell (GO:0005623);; cellular component: organelle (GO:0043226);; cellular component: cell part (GO:0044464);; biological process: cellular process (GO:0009987);; cellular component: macromolecular complex (GO:0032991)	Proteasome (ko03050)
BMK_Unigene_036186	4.06889	0.534621	0.961279	0.165857	0	0.0964009	1	[J]	Translation, ribosomal structure and biogenesis	Molecular Function: structural constituent of ribosome (GO:0003735);; Cellular Component: ribosome (GO:0005840);; Biological Process: translation (GO:0006412);;	K02906|8.63964e-76|mdm:103452733|50S ribosomal protein L3-2, chloroplastic-like; K02906 large subunit ribosomal protein L3 (A)	[J]	Translation, ribosomal structure and biogenesis	Ribosomal protein L3	50S ribosomal protein L3-2, chloroplastic (Precursor) GN=RPL3B OS=Arabidopsis thaliana (Mouse-ear cress) PE=2 SV=1	J	Translation, ribosomal structure and biogenesis	50S ribosomal protein L3 [Phytophthora parasitica]	molecular function: structural molecule activity (GO:0005198);; cellular component: cell (GO:0005623);; cellular component: macromolecular complex (GO:0032991);; cellular component: organelle (GO:0043226);; cellular component: cell part (GO:0044464);; biological process: metabolic process (GO:0008152);; biological process: cellular process (GO:0009987)	Ribosome (ko03010)
BMK_Unigene_036597	2.20651	0.473323	0.670337	0.112877	0	0	1	--	--	--	--	--	--	--	--	G	Carbohydrate transport and metabolism	hypothetical protein H257_03798 [Aphanomyces astaci]	--	--
BMK_Unigene_036608	6.12405	0.308668	3.33549	0.373122	0.903233	3.59423	1	--	--	Molecular Function: DNA binding (GO:0003677);; Biological Process: transcription, DNA-templated (GO:0006351);;	K09338|1.00063e-174|sita:101779903|homeobox-leucine zipper protein HOX7-like; K09338 homeobox-leucine zipper protein (A)	[K]	Transcription	Homeobox associated leucine zipper;; Homeobox domain	Homeobox-leucine zipper protein HOX7 GN=HOX7 OS=Oryza sativa subsp. indica (Rice) PE=1 SV=2	K	Transcription	PREDICTED: homeobox-leucine zipper protein HOX7-like [Setaria italica]	molecular function: binding (GO:0005488);; biological process: metabolic process (GO:0008152);; biological process: cellular process (GO:0009987)	--
BMK_Unigene_036676	11.8941	1.4689	1.25871	0.185215	0	0.215493	1	[C]	Energy production and conversion	Biological Process: ATP synthesis coupled proton transport (GO:0015986);; Cellular Component: proton-transporting ATP synthase complex, catalytic core F(1) (GO:0045261);; Molecular Function: proton-transporting ATP synthase activity, rotational mechanism (GO:0046933);; Molecular Function: proton-transporting ATPase activity, rotational mechanism (GO:0046961);;	K02136|1.95358e-26|csl:COCSUDRAFT_28042|F1F0 ATP synthase gamma subunit; K02136 F-type H+-transporting ATPase subunit gamma (A)	[C]	Energy production and conversion	ATP synthase	ATP synthase subunit gamma, mitochondrial (Precursor) GN=ATPC OS=Ipomoea batatas (Sweet potato) PE=1 SV=2	C	Energy production and conversion	ATP synthase F1, gamma subunit [Phytophthora parasitica P1976]	biological process: metabolic process (GO:0008152);; biological process: cellular process (GO:0009987);; biological process: single-organism process (GO:0044699);; biological process: localization (GO:0051179);; cellular component: cell (GO:0005623);; cellular component: membrane (GO:0016020);; cellular component: macromolecular complex (GO:0032991);; cellular component: membrane part (GO:0044425…	Oxidative phosphorylation (ko00190)
BMK_Unigene_036727	2.77254	0.0928457	0.48752	0	0	0	1	--	--	Molecular Function: binding (GO:0005488);; Biological Process: proteolysis (GO:0006508);; Molecular Function: serine-type peptidase activity (GO:0008236);;	--	--	--	--	--	R	General function prediction only	hypothetical protein GGTG_03171 [Gaeumannomyces graminis var. tritici R3-111a-1]	molecular function: binding (GO:0005488);; biological process: metabolic process (GO:0008152);; molecular function: catalytic activity (GO:0003824)	--
BMK_Unigene_036765	7.49455	2.82043	3.27345	1.72359	1.46624	2.0704	1	--	--	--	--	--	--	--	--	--	--	--	--	--
BMK_Unigene_036833	2.51783	0.394516	2.10117	0	0.0481891	0	1	--	--	--	--	--	--	CFEM domain	--	R	General function prediction only	hypothetical protein COCCADRAFT_113436 [Bipolaris zeicola 26-R-13]	--	--
BMK_Unigene_036838	2.79833	0.288958	0.0907584	0	0.139899	0	1	--	--	--	--	--	--	--	--	R	General function prediction only	hypothetical protein PFICI_07551 [Pestalotiopsis fici W106-1]	--	--
BMK_Unigene_036867	7.90904	1.759	2.1983	0.884939	2.52199	4.74077	1	[OC]	--	Biological Process: glycerol ether metabolic process (GO:0006662);; Molecular Function: electron carrier activity (GO:0009055);; Molecular Function: protein disulfide oxidoreductase activity (GO:0015035);; Biological Process: cell redox homeostasis (GO:0045454);;	K03671|4.4985e-59|zma:100281021|thioredoxin H-type; K03671 thioredoxin 1 (A)	[O]	Posttranslational modification, protein turnover, chaperones	Thioredoxin	Thioredoxin H7 GN=TRX7 OS=Arabidopsis thaliana (Mouse-ear cress) PE=2 SV=1	O	Posttranslational modification, protein turnover, chaperones	thioredoxin H-type [Zea mays]	biological process: metabolic process (GO:0008152);; biological process: single-organism process (GO:0044699);; molecular function: electron carrier activity (GO:0009055);; molecular function: catalytic activity (GO:0003824);; biological process: cellular process (GO:0009987);; biological process: biological regulation (GO:0065007)	--
BMK_Unigene_036946	2.36107	0.555231	0.456012	0	0	0	1	[R]	General function prediction only	Molecular Function: nucleotide binding (GO:0000166);; Biological Process: formation of translation preinitiation complex (GO:0001731);; Molecular Function: translation initiation factor activity (GO:0003743);; Cellular Component: eukaryotic translation initiation factor 3 complex (GO:0005852);; Biological Process: regulation of translational initiation (GO:0006446);; Cellular Component: eukaryoti…	K03248|5.86063e-59|mus:103999791|eukaryotic translation initiation factor 3 subunit G {ECO:0000255|HAMAP-Rule:MF_03006}-like; K03248 translation initiation factor 3 subunit G (A)	[J]	Translation, ribosomal structure and biogenesis	Eukaryotic translation initiation factor 3 subunit G;; RNA recognition motif. (a.k.a. RRM, RBD, or RNP domain);; RNA recognition motif (a.k.a. RRM, RBD, or RNP domain);; RNA recognition motif. (a.k.a. RRM, RBD, or RNP domain)	Serine/arginine-rich SC35-like splicing factor SCL30A GN=SCL30A OS=Arabidopsis thaliana (Mouse-ear cress) PE=1 SV=1	J	Translation, ribosomal structure and biogenesis	eukaryotic translation initiation factor 3 subunit G, putative [Phytophthora infestans T30-4]	molecular function: binding (GO:0005488);; biological process: metabolic process (GO:0008152);; biological process: cellular process (GO:0009987);; biological process: cellular component organization or biogenesis (GO:0071840);; cellular component: cell (GO:0005623);; cellular component: macromolecular complex (GO:0032991);; cellular component: cell part (GO:0044464);; biological process: biologi…	RNA transport (ko03013)
BMK_Unigene_036951	3.69127	0.0548876	1.77039	0.157074	0	0	1	--	--	--	--	--	--	NADH-ubiquinone reductase complex 1 MLRQ subunit	--	--	--	hypothetical protein PHYSODRAFT_352694 [Phytophthora sojae]	--	--
BMK_Unigene_036957	16.8506	3.25054	4.70751	0.602075	1.47697	0.413079	1	[S]	Function unknown	Cellular Component: intracellular membrane-bounded organelle (GO:0043231);; Cellular Component: cytoplasmic part (GO:0044444);;	--	--	--	Leucine Rich repeats (2 copies)	--	T	Signal transduction mechanisms	PREDICTED: putative disease resistance protein At3g14460-like [Setaria italica]	cellular component: cell (GO:0005623);; cellular component: organelle (GO:0043226);; cellular component: cell part (GO:0044464)	--
BMK_Unigene_036958	11.2829	3.41843	3.18996	1.66835	4.11176	5.13082	1	--	--	--	--	--	--	--	--	--	--	--	--	--
BMK_Unigene_037001	84.9481	1.39013	11.5234	5.43102	1.83622	11.1731	1	--	--	--	--	--	--	--	--	S	Function unknown	PREDICTED: uncharacterized protein LOC101772049 [Setaria italica]	--	--
BMK_Unigene_037146	8.6499	0.666663	0	0	0.352095	0	1	--	--	--	--	--	--	--	--	--	--	--	--	--
BMK_Unigene_037147	5.16034	0.358583	0.216352	0.0435726	0.0428393	0	1	--	--	--	--	--	--	Domain of unknown function (DUF4360)	--	R	General function prediction only	Secreted protein [Scedosporium apiospermum]	--	--
BMK_Unigene_037288	92.1296	27.6563	37.5702	21.4168	26.9069	23.5296	1	[R]	General function prediction only	Molecular Function: epoxide hydrolase activity (GO:0004301);; Cellular Component: cytosol (GO:0005829);; Biological Process: metabolic process (GO:0008152);;	--	[I]	Lipid transport and metabolism	Alpha/beta hydrolase family;; alpha/beta hydrolase fold;; Alpha/beta hydrolase family	--	I	Lipid transport and metabolism	PREDICTED: bifunctional epoxide hydrolase 2-like [Setaria italica]	molecular function: catalytic activity (GO:0003824);; biological process: metabolic process (GO:0008152);; cellular component: cell (GO:0005623);; cellular component: cell part (GO:0044464)	--
BMK_Unigene_037303	3.28343	0.294258	0.610734	0	0	0.109587	1	[R]	General function prediction only	Biological Process: formation of translation preinitiation complex (GO:0001731);; Molecular Function: translation initiation factor activity (GO:0003743);; Cellular Component: eukaryotic translation initiation factor 3 complex (GO:0005852);; Biological Process: regulation of translational initiation (GO:0006446);; Cellular Component: eukaryotic 43S preinitiation complex (GO:0016282);; Cellular Co…	K03249|1.80973e-72|smo:SELMODRAFT_127524|hypothetical protein; K03249 translation initiation factor 3 subunit F (A)	[J]	Translation, ribosomal structure and biogenesis	JAB1/Mov34/MPN/PAD-1 ubiquitin protease;; Maintenance of mitochondrial structure and function	Eukaryotic translation initiation factor 3 subunit F {ECO:0000255|HAMAP-Rule:MF_03005} GN=TIF3F1 OS=Arabidopsis thaliana (Mouse-ear cress) PE=1 SV=1	R	General function prediction only	hypothetical protein PHYSODRAFT_355949 [Phytophthora sojae]	biological process: metabolic process (GO:0008152);; biological process: cellular process (GO:0009987);; biological process: cellular component organization or biogenesis (GO:0071840);; molecular function: binding (GO:0005488);; cellular component: cell (GO:0005623);; cellular component: macromolecular complex (GO:0032991);; cellular component: cell part (GO:0044464);; biological process: biologi…	RNA transport (ko03013)
BMK_Unigene_037308	19.9574	2.11096	3.70434	0.923641	0.920992	0.919867	1	--	--	--	K01602|4.53612e-08|sita:101768770|ribulose bisphosphate carboxylase small chain A, chloroplastic-like; K01602 ribulose-bisphosphate carboxylase small chain [EC:4.1.1.39] (A)	--	--	--	Ribulose bisphosphate carboxylase small chain S41, chloroplastic (Precursor) OS=Nicotiana sylvestris (Wood tobacco) PE=3 SV=1	C	Energy production and conversion	PREDICTED: ribulose bisphosphate carboxylase small chain A, chloroplastic-like [Setaria italica]	--	Glyoxylate and dicarboxylate metabolism (ko00630);; Carbon fixation in photosynthetic organisms (ko00710);; Carbon metabolism (ko01200)
BMK_Unigene_037309	3.98117	0.436819	0.332888	0.0724675	0	0	1	--	--	Molecular Function: metal ion binding (GO:0046872);;	--	[R]	General function prediction only	Ankyrin repeats (3 copies);; Ankyrin repeats (many copies);; Ankyrin repeats (many copies);; Ankyrin repeat;; Ankyrin repeat;; FYVE zinc finger	--	R	General function prediction only	hypothetical protein PPTG_19559 [Phytophthora parasitica INRA-310]	molecular function: binding (GO:0005488)	--
BMK_Unigene_037316	3.83652	0.848718	1.12385	0.440116	0.0417426	0.0616934	1	[G]	Carbohydrate transport and metabolism	Molecular Function: sedoheptulose-7-phosphate:D-glyceraldehyde-3-phosphate glyceronetransferase activity (GO:0004801);; Cellular Component: cytoplasm (GO:0005737);; Biological Process: pentose-phosphate shunt (GO:0006098);;	K00616|1.50302e-122|gsl:Gasu_24580|transaldolase (EC:2.2.1.2); K00616 transaldolase [EC:2.2.1.2] (A)	[G]	Carbohydrate transport and metabolism	Transaldolase	--	G	Carbohydrate transport and metabolism	transaldolase putative [Albugo laibachii Nc14]	molecular function: catalytic activity (GO:0003824);; biological process: metabolic process (GO:0008152);; cellular component: cell (GO:0005623);; cellular component: cell part (GO:0044464);; biological process: cellular process (GO:0009987);; biological process: single-organism process (GO:0044699)	Pentose phosphate pathway (ko00030);; Carbon metabolism (ko01200);; Biosynthesis of amino acids (ko01230)
BMK_Unigene_037337	2.54207	0.27508	0.199196	0.072766	0	0	1	--	--	--	--	--	--	PX domain	--	R	General function prediction only	conserved hypothetical protein [Phytophthora infestans T30-4]	--	--
BMK_Unigene_037380	3.39533	0	0	0	1.676	0	1	--	--	--	--	--	--	--	--	--	--	--	--	--
BMK_Unigene_037533	6.05234	0.662081	0.637698	0.492757	0.250092	0.24572	1	--	--	--	--	--	--	--	--	--	--	--	--	--
BMK_Unigene_037534	6.98241	1.22723	3.01694	0.92768	0.327949	0.327068	1	--	--	Cellular Component: chloroplast stroma (GO:0009570);; Cellular Component: chloroplast envelope (GO:0009941);; Biological Process: carotenoid biosynthetic process (GO:0016117);; Biological Process: isopentenyl diphosphate biosynthetic process, methylerythritol 4-phosphate pathway (GO:0019288);;	--	--	--	--	--	S	Function unknown	PREDICTED: uncharacterized protein LOC101764804 isoform X1 [Setaria italica]	cellular component: cell (GO:0005623);; cellular component: organelle (GO:0043226);; cellular component: organelle part (GO:0044422);; cellular component: cell part (GO:0044464);; biological process: metabolic process (GO:0008152);; biological process: cellular process (GO:0009987);; biological process: single-organism process (GO:0044699)	--
BMK_Unigene_037539	5.47456	0.152002	0.841371	0.183445	0	0.142002	1	[C]	Energy production and conversion	Molecular Function: magnesium ion binding (GO:0000287);; Molecular Function: inorganic diphosphatase activity (GO:0004427);; Molecular Function: calcium ion binding (GO:0005509);; Molecular Function: phospholipid binding (GO:0005543);; Biological Process: phosphate-containing compound metabolic process (GO:0006796);; Biological Process: defense response (GO:0006952);; Cellular Component: chloropl…	K01507|8.87574e-77|bpg:Bathy07g04590|inorganic pyrophosphatase; K01507 inorganic pyrophosphatase [EC:3.6.1.1] (A)	[C]	Energy production and conversion	Inorganic pyrophosphatase;; EF-hand domain pair;; EF-hand domain;; EF hand	Soluble inorganic pyrophosphatase 1, chloroplastic (Precursor) GN=ppa1 OS=Chlamydomonas reinhardtii (Chlamydomonas smithii) PE=1 SV=1	C	Energy production and conversion	hypothetical protein PHYSODRAFT_350197 [Phytophthora sojae]	molecular function: binding (GO:0005488);; molecular function: catalytic activity (GO:0003824);; biological process: metabolic process (GO:0008152);; biological process: cellular process (GO:0009987);; biological process: response to stimulus (GO:0050896);; cellular component: cell (GO:0005623);; cellular component: organelle (GO:0043226);; cellular component: cell part (GO:0044464);; biological …	Oxidative phosphorylation (ko00190)
BMK_Unigene_037573	3.69539	0.404856	0.366179	0.191157	0.221572	0.0952418	1	[M]	Cell wall/membrane/envelope biogenesis	Molecular Function: polygalacturonase activity (GO:0004650);; Cellular Component: extracellular region (GO:0005576);; Biological Process: carbohydrate metabolic process (GO:0005975);; Cellular Component: cytoplasmic membrane-bounded vesicle (GO:0016023);;	--	--	--	Glycosyl hydrolases family 28;; Glycosyl hydrolases family 28	Probable polygalacturonase OS=Vitis vinifera (Grape) PE=1 SV=1	R	General function prediction only	pectin lyase-like superfamily protein, partial [Panicum virgatum]	molecular function: catalytic activity (GO:0003824);; biological process: metabolic process (GO:0008152);; cellular component: extracellular region (GO:0005576);; cellular component: cell (GO:0005623);; cellular component: organelle (GO:0043226);; cellular component: cell part (GO:0044464)	--
BMK_Unigene_037738	5.28135	0.874221	0.876666	0.0759463	0	0	1	--	--	--	--	--	--	PX domain	--	--	--	conserved hypothetical protein [Phytophthora infestans T30-4]	--	--
BMK_Unigene_037753	3.77498	0.402572	0.69701	0.185294	0.0169746	0.0501751	1	[C]	Energy production and conversion	Molecular Function: dihydrolipoyl dehydrogenase activity (GO:0004148);; Biological Process: cell redox homeostasis (GO:0045454);; Molecular Function: flavin adenine dinucleotide binding (GO:0050660);; Biological Process: oxidation-reduction process (GO:0055114);;	K00382|0|smo:SELMODRAFT_270051|hypothetical protein; K00382 dihydrolipoamide dehydrogenase [EC:1.8.1.4] (A)	[C]	Energy production and conversion	Pyridine nucleotide-disulphide oxidoreductase;; Pyridine nucleotide-disulphide oxidoreductase, dimerisation domain;; Pyridine nucleotide-disulphide oxidoreductase;; Pyridine nucleotide-disulphide oxidoreductase;; FAD dependent oxidoreductase;; FAD binding domain;; Glucose inhibited division protein A;; NAD(P)-binding Rossmann-like domain;; FAD dependent oxidoreductase;; L-lysine 6-monooxygenase (…	Dihydrolipoyl dehydrogenase 1, mitochondrial (Precursor) GN=LPD1 OS=Arabidopsis thaliana (Mouse-ear cress) PE=1 SV=2	C	Energy production and conversion	hypothetical protein PHYSODRAFT_556052 [Phytophthora sojae]	molecular function: catalytic activity (GO:0003824);; biological process: metabolic process (GO:0008152);; biological process: single-organism process (GO:0044699);; biological process: cellular process (GO:0009987);; biological process: biological regulation (GO:0065007);; molecular function: binding (GO:0005488)	Glycolysis / Gluconeogenesis (ko00010);; Citrate cycle (TCA cycle) (ko00020);; Glycine, serine and threonine metabolism (ko00260);; Valine, leucine and isoleucine degradation (ko00280);; Pyruvate metabolism (ko00620);; Carbon metabolism (ko01200)
BMK_Unigene_037759	8.72371	0.398928	1.61992	0.295978	0	0	1	--	--	--	--	--	--	Elicitin	--	--	--	elicitin-like protein RAL7A [Phytophthora ramorum]	--	--
BMK_Unigene_037842	6.4808	1.45017	0.435079	0.105297	2.64617	0	1	--	--	Molecular Function: hydrolase activity, hydrolyzing O-glycosyl compounds (GO:0004553);; Cellular Component: extracellular region (GO:0005576);; Biological Process: carbohydrate metabolic process (GO:0005975);; Molecular Function: cellulose binding (GO:0030248);;	--	--	--	Glycosyl hydrolase family 61	--	R	General function prediction only	hypothetical protein [Podospora anserina S mat+]	molecular function: catalytic activity (GO:0003824);; biological process: metabolic process (GO:0008152);; cellular component: extracellular region (GO:0005576);; molecular function: binding (GO:0005488)	--
BMK_Unigene_037888	19.599	3.04951	7.17448	0	1.31534	0	1	--	--	--	--	--	--	--	--	--	--	--	--	--
BMK_Unigene_037896	252.138	169.552	173.172	144.387	136.002	186.003	1	--	--	Cellular Component: plasma membrane (GO:0005886);; Biological Process: proton transport (GO:0015992);; Cellular Component: vacuolar proton-transporting V-type ATPase complex (GO:0016471);; Molecular Function: hydrolase activity, acting on acid anhydrides, catalyzing transmembrane movement of substances (GO:0016820);;	K02152|5.9184e-54|sita:101774139|V-type proton ATPase subunit G 1-like; K02152 V-type H+-transporting ATPase subunit G (A)	[C]	Energy production and conversion	Vacuolar (H+)-ATPase G subunit	V-type proton ATPase subunit G GN=VATG OS=Citrus limon (Lemon) PE=3 SV=1	C	Energy production and conversion	PREDICTED: V-type proton ATPase subunit G 1-like isoform X1 [Setaria italica]	cellular component: cell (GO:0005623);; cellular component: membrane (GO:0016020);; cellular component: cell part (GO:0044464);; biological process: single-organism process (GO:0044699);; biological process: localization (GO:0051179);; cellular component: macromolecular complex (GO:0032991);; cellular component: organelle (GO:0043226);; cellular component: organelle part (GO:0044422);; cellular c…	Oxidative phosphorylation (ko00190);; Phagosome (ko04145)
BMK_Unigene_037907	3.0439	0	0.475476	0.0365168	0	0	1	[E]	Amino acid transport and metabolism	Molecular Function: L-aspartate:2-oxoglutarate aminotransferase activity (GO:0004069);; Biological Process: cellular amino acid metabolic process (GO:0006520);; Biological Process: biosynthetic process (GO:0009058);; Molecular Function: pyridoxal phosphate binding (GO:0030170);; Molecular Function: L-phenylalanine:2-oxoglutarate aminotransferase activity (GO:0080130);;	K14455|1.42263e-107|olu:OSTLU_31597|hypothetical protein; K14455 aspartate aminotransferase, mitochondrial [EC:2.6.1.1] (A)	[E]	Amino acid transport and metabolism	Aminotransferase class I and II	Aspartate aminotransferase, mitochondrial (Precursor) GN=ASP1 OS=Arabidopsis thaliana (Mouse-ear cress) PE=1 SV=1	E	Amino acid transport and metabolism	hypothetical protein PHYSODRAFT_284595 [Phytophthora sojae]	molecular function: catalytic activity (GO:0003824);; biological process: metabolic process (GO:0008152);; biological process: cellular process (GO:0009987);; biological process: single-organism process (GO:0044699);; molecular function: binding (GO:0005488)	Alanine, aspartate and glutamate metabolism (ko00250);; Cysteine and methionine metabolism (ko00270);; Arginine and proline metabolism (ko00330);; Tyrosine metabolism (ko00350);; Phenylalanine metabolism (ko00360);; Phenylalanine, tyrosine and tryptophan biosynthesis (ko00400);; Carbon fixation in photosynthetic organisms (ko00710);; Isoquinoline alkaloid biosynthesis (ko00950);; Tropane, piperid…
BMK_Unigene_037937	2.42335	0.299306	0.396374	0.0646738	0	0	1	--	--	Molecular Function: voltage-gated potassium channel activity (GO:0005249);; Biological Process: potassium ion transport (GO:0006813);; Cellular Component: voltage-gated potassium channel complex (GO:0008076);;	--	--	--	Protein of unknown function (DUF3228)	--	S	Function unknown	unnamed protein product [Albugo candida]	molecular function: transporter activity (GO:0005215);; biological process: cellular process (GO:0009987);; biological process: single-organism process (GO:0044699);; biological process: localization (GO:0051179);; biological process: biological regulation (GO:0065007);; cellular component: cell (GO:0005623);; cellular component: membrane (GO:0016020);; cellular component: macromolecular complex …	--
BMK_Unigene_037959	56.5877	2.51453	8.46001	17.7837	12.2846	16.3228	1	--	--	Biological Process: glycerol ether metabolic process (GO:0006662);; Molecular Function: electron carrier activity (GO:0009055);; Molecular Function: protein disulfide oxidoreductase activity (GO:0015035);; Biological Process: cell redox homeostasis (GO:0045454);;	--	[O]	Posttranslational modification, protein turnover, chaperones	Thioredoxin	Thioredoxin H2-2 OS=Oryza sativa subsp. japonica (Rice) PE=2 SV=1	--	--	Thioredoxin H-type 2 [Aegilops tauschii]	biological process: metabolic process (GO:0008152);; biological process: single-organism process (GO:0044699);; molecular function: electron carrier activity (GO:0009055);; molecular function: catalytic activity (GO:0003824);; biological process: cellular process (GO:0009987);; biological process: biological regulation (GO:0065007)	--
BMK_Unigene_037996	2.64089	0.165481	0.609759	0	0	0	1	--	--	Molecular Function: DNA binding (GO:0003677);; Molecular Function: phospholipid binding (GO:0005543);; Cellular Component: nucleus (GO:0005634);; Biological Process: transcription, DNA-templated (GO:0006351);;	--	--	--	PH domain;; Pleckstrin homology domain	--	R	General function prediction only	hypothetical protein PHYSODRAFT_534531 [Phytophthora sojae]	molecular function: binding (GO:0005488);; cellular component: cell (GO:0005623);; cellular component: organelle (GO:0043226);; cellular component: cell part (GO:0044464);; biological process: metabolic process (GO:0008152);; biological process: cellular process (GO:0009987)	--
BMK_Unigene_038066	3.44325	0.0577733	0.534821	0.0331857	0	0.0107158	1	--	--	Molecular Function: aminopeptidase activity (GO:0004177);; Biological Process: proteolysis (GO:0006508);; Molecular Function: dipeptidyl-peptidase activity (GO:0008239);;	--	--	--	X-Pro dipeptidyl-peptidase (S15 family);; X-Pro dipeptidyl-peptidase C-terminal non-catalytic domain;; Alpha/beta hydrolase family	--	R	General function prediction only	hypothetical protein PPTG_02106 [Phytophthora parasitica INRA-310]	molecular function: catalytic activity (GO:0003824);; biological process: metabolic process (GO:0008152)	--
BMK_Unigene_038134	2.93445	0.426348	2.02119	0	0.00842225	0	1	--	--	Molecular Function: nucleotide binding (GO:0000166);; Molecular Function: DNA binding (GO:0003677);; Molecular Function: transposase activity (GO:0004803);; Cellular Component: nucleus (GO:0005634);; Biological Process: transposition, DNA-mediated (GO:0006313);; Molecular Function: zinc ion binding (GO:0008270);; Cellular Component: plastid (GO:0009536);; Cellular Component: cytoplasmic membrane-…	--	--	--	MuDR family transposase	--	S	Function unknown	PREDICTED: uncharacterized protein LOC103634356 [Zea mays]	molecular function: binding (GO:0005488);; molecular function: catalytic activity (GO:0003824);; biological process: metabolic process (GO:0008152);; cellular component: cell (GO:0005623);; cellular component: organelle (GO:0043226);; cellular component: cell part (GO:0044464);; biological process: cellular process (GO:0009987);; biological process: single-organism process (GO:0044699)	--
BMK_Unigene_038197	17.7643	1.40795	6.17357	0.327041	0.0505092	0.0502564	1	--	--	--	K09273|0|sita:101765841|high mobility group B protein 6-like; K09273 upstream-binding transcription factor (A)	[R]	General function prediction only	HMG (high mobility group) box;; HMG-box domain	High mobility group B protein 6 OS=Arabidopsis thaliana (Mouse-ear cress) PE=2 SV=1	R	General function prediction only	PREDICTED: high mobility group B protein 6-like [Setaria italica]	--	--
BMK_Unigene_038286	3.19636	0	0.599489	0.165653	0	0	1	--	--	Biological Process: protein targeting to vacuole (GO:0006623);; Biological Process: membrane fusion (GO:0006944);; Biological Process: positive regulation of cell proliferation (GO:0008284);; Biological Process: response to symbiotic fungus (GO:0009610);; Biological Process: vesicle-mediated transport (GO:0016192);; Biological Process: endosomal transport (GO:0016197);; Biological Process: protea…	--	[S]	Function unknown	Protein of unknown function (DUF1014)	--	S	Function unknown	hypothetical protein F443_19335 [Phytophthora parasitica P1569]	biological process: single-organism process (GO:0044699);; biological process: localization (GO:0051179);; biological process: biological regulation (GO:0065007);; biological process: response to stimulus (GO:0050896);; biological process: multi-organism process (GO:0051704);; biological process: metabolic process (GO:0008152);; biological process: cellular process (GO:0009987);; biological proce…	--
BMK_Unigene_038329	2.73089	0.215862	0.649301	0.0207154	0	0	1	--	--	--	--	--	--	--	--	S	Function unknown	hypothetical protein PHYSODRAFT_540892 [Phytophthora sojae]	--	--
BMK_Unigene_038577	4.17631	0.115206	0.343614	0.112293	0	0.0811191	1	[J]	Translation, ribosomal structure and biogenesis	Molecular Function: structural constituent of ribosome (GO:0003735);; Cellular Component: ribosome (GO:0005840);; Biological Process: translation (GO:0006412);;	K02884|1.39973e-15|ppp:PHYPADRAFT_159921|hypothetical protein; K02884 large subunit ribosomal protein L19 (A)	[J]	Translation, ribosomal structure and biogenesis	Ribosomal protein L19	50S ribosomal protein L19, chloroplastic (Precursor) GN=RPL19 OS=Spinacia oleracea (Spinach) PE=1 SV=2	J	Translation, ribosomal structure and biogenesis	ribosomal protein L19 [Phytophthora parasitica INRA-310]	molecular function: structural molecule activity (GO:0005198);; cellular component: cell (GO:0005623);; cellular component: macromolecular complex (GO:0032991);; cellular component: organelle (GO:0043226);; cellular component: cell part (GO:0044464);; biological process: metabolic process (GO:0008152);; biological process: cellular process (GO:0009987)	Ribosome (ko03010)
BMK_Unigene_038681	6.41971	0.452763	3.48369	4.53031	3.01404	2.73011	1	--	--	--	--	--	--	--	--	R	General function prediction only	PREDICTED: uncharacterized protein LOC101782711 [Setaria italica]	--	--
BMK_Unigene_038782	2.7507	0.037258	0.283406	0.179186	0	0	1	[G]	Carbohydrate transport and metabolism	Molecular Function: glucose-6-phosphate dehydrogenase activity (GO:0004345);; Biological Process: pentose-phosphate shunt (GO:0006098);; Molecular Function: NADP binding (GO:0050661);;	K00036|3.60947e-59|ccp:CHC_T00010152001|glucose 6 phosphate 1 dehydrogenase; K00036 glucose-6-phosphate 1-dehydrogenase [EC:1.1.1.49] (A)	[G]	Carbohydrate transport and metabolism	Glucose-6-phosphate dehydrogenase, NAD binding domain	Glucose-6-phosphate 1-dehydrogenase 3, chloroplastic (Precursor) GN=At1g24280 OS=Arabidopsis thaliana (Mouse-ear cress) PE=2 SV=2	G	Carbohydrate transport and metabolism	glucose-6-phosphate 1-dehydrogenase [Phytophthora infestans T30-4]	molecular function: catalytic activity (GO:0003824);; biological process: metabolic process (GO:0008152);; biological process: single-organism process (GO:0044699);; biological process: cellular process (GO:0009987);; molecular function: binding (GO:0005488)	Pentose phosphate pathway (ko00030);; Glutathione metabolism (ko00480);; Carbon metabolism (ko01200)
BMK_Unigene_038787	2.92451	0.648742	1.06548	0.343597	0.250477	0.0778847	1	--	--	--	--	--	--	--	--	--	--	--	--	--
BMK_Unigene_038864	3.36548	0	0.373067	0.074336	0	0	1	--	--	Molecular Function: aspartic-type endopeptidase activity (GO:0004190);; Biological Process: proteolysis (GO:0006508);; Cellular Component: integral component of membrane (GO:0016021);;	K09595|4.87259e-76|csl:COCSUDRAFT_38415|eukaryotic-type signal peptide peptidase; K09595 minor histocompatibility antigen H13 [EC:3.4.23.-] (A)	[S]	Function unknown	Signal peptide peptidase	Signal peptide peptidase 1 OS=Oryza sativa subsp. japonica (Rice) PE=2 SV=1	U	Intracellular trafficking, secretion, and vesicular transport	hypothetical protein PPTG_08028 [Phytophthora parasitica INRA-310]	molecular function: catalytic activity (GO:0003824);; biological process: metabolic process (GO:0008152);; cellular component: membrane (GO:0016020);; cellular component: membrane part (GO:0044425)	--
BMK_Unigene_038911	2.99766	0	0.612258	0.137182	0	0	1	[E]	Amino acid transport and metabolism	--	--	--	--	Metallopeptidase family M24	--	E	Amino acid transport and metabolism	hypothetical protein PPTG_06040 [Phytophthora parasitica INRA-310]	--	--
BMK_Unigene_038972	5.18585	0.216078	0.521103	0.186289	0	0	1	--	--	Molecular Function: phosphoenolpyruvate carboxykinase (ATP) activity (GO:0004612);; Molecular Function: ATP binding (GO:0005524);; Biological Process: gluconeogenesis (GO:0006094);;	--	--	--	Phosphoenolpyruvate carboxykinase	--	S	Function unknown	hypothetical protein PHYSODRAFT_348042 [Phytophthora sojae]	molecular function: catalytic activity (GO:0003824);; biological process: metabolic process (GO:0008152);; molecular function: binding (GO:0005488);; biological process: single-organism process (GO:0044699)	--
BMK_Unigene_038978	13.6065	4.66428	7.64834	3.56911	2.28334	4.22795	1	--	--	Molecular Function: carboxylic ester hydrolase activity (GO:0004091);; Biological Process: metabolic process (GO:0008152);; Cellular Component: plastid (GO:0009536);; Biological Process: pollen tube growth (GO:0009860);;	--	[V]	Defense mechanisms	alpha/beta hydrolase fold;; Alpha/beta hydrolase family;; Carboxylesterase family	Probable carboxylesterase 18 GN=CXE18 OS=Arabidopsis thaliana (Mouse-ear cress) PE=1 SV=1	V	Defense mechanisms	PREDICTED: probable carboxylesterase 18-like [Setaria italica]	biological process: metabolic process (GO:0008152);; cellular component: cell (GO:0005623);; cellular component: organelle (GO:0043226);; cellular component: cell part (GO:0044464);; biological process: cellular process (GO:0009987);; biological process: reproductive process (GO:0022414);; biological process: multicellular organismal process (GO:0032501);; biological process: developmental proces…	--
BMK_Unigene_038994	4.01701	0.00963614	0.383848	0.0555908	0	0	1	[O]	Posttranslational modification, protein turnover, chaperones	Molecular Function: ATP binding (GO:0005524);;	K09486|6.94114e-112|pda:103701937|heat shock 70 kDa protein 17; K09486 hypoxia up-regulated 1 (A)	[O]	Posttranslational modification, protein turnover, chaperones	Hsp70 protein;; NAD-specific glutamate dehydrogenase	Heat shock 70 kDa protein 17 (Precursor) OS=Arabidopsis thaliana (Mouse-ear cress) PE=1 SV=1	O	Posttranslational modification, protein turnover, chaperones	hypothetical protein PHYSODRAFT_255506 [Phytophthora sojae]	molecular function: binding (GO:0005488)	Protein processing in endoplasmic reticulum (ko04141)
BMK_Unigene_039017	6.77427	0.983239	1.88259	0.102286	0	0	1	--	--	Cellular Component: membrane (GO:0016020);;	--	[PQ]	--	Ferric reductase like transmembrane component;; Ferric reductase NAD binding domain;; Oxidoreductase NAD-binding domain;; DOMON domain;; FAD-binding domain	Ferric reduction oxidase 8, mitochondrial (Precursor) GN=FRO8 OS=Arabidopsis thaliana (Mouse-ear cress) PE=2 SV=1	Q	Secondary metabolites biosynthesis, transport and catabolism	transmembrane protein, putative [Phytophthora infestans T30-4]	cellular component: membrane (GO:0016020)	--
BMK_Unigene_039328	12.3838	2.37838	3.10241	1.01069	0.048716	0.58155	1	--	--	Cellular Component: mitochondrial outer membrane (GO:0005741);; Biological Process: transmembrane transport (GO:0055085);;	K15040|4.09535e-22|ccp:CHC_T00007150001|hypothetical protein; K15040 voltage-dependent anion channel protein 2 (A)	--	--	Eukaryotic porin	Mitochondrial outer membrane protein porin 6 GN=VDAC6 OS=Oryza sativa subsp. japonica (Rice) PE=2 SV=1	P	Inorganic ion transport and metabolism	hypothetical protein PHYSODRAFT_354972 [Phytophthora sojae]	cellular component: cell (GO:0005623);; cellular component: membrane (GO:0016020);; cellular component: organelle (GO:0043226);; cellular component: organelle part (GO:0044422);; cellular component: cell part (GO:0044464);; biological process: cellular process (GO:0009987);; biological process: single-organism process (GO:0044699);; biological process: localization (GO:0051179)	--
BMK_Unigene_039391	5.84339	0	1.00352	0	0	0	1	--	--	--	--	--	--	--	--	--	--	--	--	--
BMK_Unigene_039434	3.06605	0.914205	0.591433	0.308454	0.850799	0.389019	1	--	--	--	--	--	--	--	--	--	--	--	--	--
BMK_Unigene_039555	2.69862	0.171352	0.269411	0.0233708	0	0	1	--	--	--	--	--	--	--	--	S	Function unknown	hypothetical protein L914_18119 [Phytophthora parasitica]	--	--
BMK_Unigene_039588	149.316	23.9815	59.2037	46.9441	23.0198	40.5917	1	--	--	Cellular Component: vacuole (GO:0005773);; Cellular Component: plasma membrane (GO:0005886);; Cellular Component: cytoplasmic membrane-bounded vesicle (GO:0016023);;	--	--	--	SOUL heme-binding protein	--	R	General function prediction only	PREDICTED: heme-binding protein 2-like [Setaria italica]	cellular component: cell (GO:0005623);; cellular component: organelle (GO:0043226);; cellular component: cell part (GO:0044464);; cellular component: membrane (GO:0016020)	--
BMK_Unigene_039636	6.04823	1.21768	3.07523	0.766158	2.73845	3.56609	1	--	--	Cellular Component: cytoplasmic membrane-bounded vesicle (GO:0016023);;	--	--	--	Polysaccharide biosynthesis	Glucuronoxylan 4-O-methyltransferase 1 GN=GXM1 OS=Arabidopsis thaliana (Mouse-ear cress) PE=1 SV=1	S	Function unknown	PREDICTED: glucuronoxylan 4-O-methyltransferase 1-like [Setaria italica]	cellular component: cell (GO:0005623);; cellular component: organelle (GO:0043226);; cellular component: cell part (GO:0044464)	--
BMK_Unigene_039813	6.01242	0.0390787	0.628328	0.354648	0.684093	0.440506	1	[BK]	--	Biological Process: cellular process (GO:0009987);;	K03125|3.49463e-91|sita:101777699|transcription initiation factor TFIID subunit 1-like; K03125 transcription initiation factor TFIID subunit 1 (A)	[K]	Transcription	Bromodomain	Transcription initiation factor TFIID subunit 1 OS=Oryza sativa subsp. japonica (Rice) PE=2 SV=1	K	Transcription	PREDICTED: transcription initiation factor TFIID subunit 1-like [Setaria italica]	biological process: cellular process (GO:0009987)	Basal transcription factors (ko03022)
BMK_Unigene_039832	3.54242	0.212523	0.999091	0.23159	0.0803495	0.162136	1	--	--	--	--	--	--	--	--	--	--	hypothetical protein SORBIDRAFT_02g036763 [Sorghum bicolor]	--	--
BMK_Unigene_039835	2.25599	0.632382	1.55289	0.22287	0.277938	0.109916	1	--	--	--	--	--	--	--	--	--	--	--	--	--
BMK_Unigene_039870	4.69498	0.87172	1.32521	0.0286918	0	0	1	[O]	Posttranslational modification, protein turnover, chaperones	Molecular Function: isomerase activity (GO:0016853);; Biological Process: cellular protein metabolic process (GO:0044267);;	--	[O]	Posttranslational modification, protein turnover, chaperones	PPIC-type PPIASE domain;; PPIC-type PPIASE domain;; PPIC-type PPIASE domain;; PPIC-type PPIASE domain	Peptidyl-prolyl cis-trans isomerase Pin1 GN=PIN1 OS=Arabidopsis thaliana (Mouse-ear cress) PE=1 SV=1	O	Posttranslational modification, protein turnover, chaperones	hypothetical protein PHYSODRAFT_353613 [Phytophthora sojae]	molecular function: catalytic activity (GO:0003824);; biological process: metabolic process (GO:0008152);; biological process: cellular process (GO:0009987)	--
BMK_Unigene_039872	3.50612	0.386851	0.697632	0	0	0	1	--	--	--	--	--	--	--	--	--	--	--	--	--
BMK_Unigene_039879	3.50091	0.438101	0.0442663	0.0662573	0	0	1	[R]	General function prediction only	Molecular Function: translation elongation factor activity (GO:0003746);; Molecular Function: ATP binding (GO:0005524);; Biological Process: ATP catabolic process (GO:0006200);; Biological Process: translational elongation (GO:0006414);; Molecular Function: ATPase activity (GO:0016887);;	K03235|9.07434e-94|csl:COCSUDRAFT_47721|elongation factor EF-3; K03235 elongation factor 3 (A)	[EJ]	--	ABC transporter;; AAA domain	ABC transporter F family member 4 GN=T14E10.110 OS=Arabidopsis thaliana (Mouse-ear cress) PE=2 SV=1	R	General function prediction only	hypothetical protein PPTG_09042 [Phytophthora parasitica INRA-310]	molecular function: binding (GO:0005488);; biological process: metabolic process (GO:0008152);; biological process: cellular process (GO:0009987);; biological process: single-organism process (GO:0044699);; molecular function: catalytic activity (GO:0003824)	--
BMK_Unigene_039923	2.5111	0	0.97289	0.0887497	0	0	1	[V]	Defense mechanisms	--	K03327|4.13675e-61|osa:4342011|Os06g0707100; K03327 multidrug resistance protein, MATE family (A)	[R]	General function prediction only	MatE	MATE efflux family protein 7 GN=F3L12.9 OS=Arabidopsis thaliana (Mouse-ear cress) PE=2 SV=1	V	Defense mechanisms	hypothetical protein PPTG_15347 [Phytophthora parasitica INRA-310]	--	--
BMK_Unigene_039927	8.52717	3.40667	3.7222	1.96563	1.79476	1.74792	1	--	--	--	--	--	--	--	--	--	--	--	--	--
BMK_Unigene_039968	4.58665	0.0380916	0.576514	0.0726723	0	0	1	--	--	--	--	[O]	Posttranslational modification, protein turnover, chaperones	Glutathione S-transferase, N-terminal domain;; Glutathione S-transferase, N-terminal domain;; Glutathione S-transferase, N-terminal domain	--	O	Posttranslational modification, protein turnover, chaperones	hypothetical protein PHYSODRAFT_554350 [Phytophthora sojae]	--	--
BMK_Unigene_040121	13.7246	3.4166	3.9288	1.70289	0.0512161	1.48005	1	[J]	Translation, ribosomal structure and biogenesis	Molecular Function: translation initiation factor activity (GO:0003743);; Molecular Function: translation elongation factor activity (GO:0003746);; Cellular Component: cytoplasm (GO:0005737);; Biological Process: translational initiation (GO:0006413);; Biological Process: translational frameshifting (GO:0006452);; Biological Process: peptidyl-lysine modification to peptidyl-hypusine (GO:0008612);…	K03263|1.31827e-63|csl:COCSUDRAFT_18132|eukaryotic initiation factor; K03263 translation initiation factor 5A (A)	[J]	Translation, ribosomal structure and biogenesis	Eukaryotic elongation factor 5A hypusine, DNA-binding OB fold	Eukaryotic translation initiation factor 5A-1 OS=Arabidopsis thaliana (Mouse-ear cress) PE=1 SV=1	J	Translation, ribosomal structure and biogenesis	translation elongation factor IF5A [Phytophthora parasitica INRA-310]	molecular function: binding (GO:0005488);; biological process: metabolic process (GO:0008152);; biological process: cellular process (GO:0009987);; cellular component: cell (GO:0005623);; cellular component: cell part (GO:0044464);; biological process: single-organism process (GO:0044699);; biological process: developmental process (GO:0032502);; biological process: biological regulation (GO:0065…	--
BMK_Unigene_040178	2.50754	0.286705	0.698495	0	0	0	1	[L]	Replication, recombination and repair	Molecular Function: DNA binding (GO:0003677);; Molecular Function: protein binding (GO:0005515);; Cellular Component: nucleolus (GO:0005730);; Cellular Component: cytosol (GO:0005829);; Biological Process: DNA-dependent DNA replication (GO:0006261);; Biological Process: regulation of DNA replication (GO:0006275);; Biological Process: DNA methylation (GO:0006306);; Biological Process: cell prolife…	K04802|7.70882e-113|ppp:PHYPADRAFT_162696|hypothetical protein; K04802 proliferating cell nuclear antigen (A)	[L]	Replication, recombination and repair	Proliferating cell nuclear antigen, C-terminal domain;; Proliferating cell nuclear antigen, N-terminal domain;; Rad9	Proliferating cellular nuclear antigen 1 GN=F22G5.29 OS=Arabidopsis thaliana (Mouse-ear cress) PE=1 SV=2	L	Replication, recombination and repair	proliferating cell nuclear antigen [Phytophthora infestans T30-4]	molecular function: binding (GO:0005488);; cellular component: cell (GO:0005623);; cellular component: membrane-enclosed lumen (GO:0031974);; cellular component: organelle (GO:0043226);; cellular component: organelle part (GO:0044422);; cellular component: cell part (GO:0044464);; biological process: metabolic process (GO:0008152);; biological process: cellular process (GO:0009987);; biological p…	DNA replication (ko03030);; Base excision repair (ko03410);; Nucleotide excision repair (ko03420);; Mismatch repair (ko03430)
BMK_Unigene_040223	18.5917	11.8661	18.8825	18.8598	16.8651	13.8946	1	--	--	--	--	--	--	Protein of unknown function (DUF295)	--	--	--	hypothetical protein OsI_35619 [Oryza sativa Indica Group]	--	--
BMK_Unigene_040277	4.54727	0.813449	1.12827	0.149464	0	0	1	--	--	Molecular Function: oxidoreductase activity, acting on NAD(P)H (GO:0016651);; Biological Process: electron transport chain (GO:0022900);;	K03937|3.44254e-16|ppp:PHYPADRAFT_48732|hypothetical protein; K03937 NADH dehydrogenase (ubiquinone) Fe-S protein 4 (A)	[C]	Energy production and conversion	ETC complex I subunit conserved region	NADH dehydrogenase [ubiquinone] iron-sulfur protein 4, mitochondrial (Precursor) GN=FRO1 OS=Arabidopsis thaliana (Mouse-ear cress) PE=2 SV=1	G	Carbohydrate transport and metabolism	hypothetical protein L917_04739 [Phytophthora parasitica]	molecular function: catalytic activity (GO:0003824);; biological process: metabolic process (GO:0008152);; biological process: single-organism process (GO:0044699);; biological process: cellular process (GO:0009987)	Oxidative phosphorylation (ko00190)
BMK_Unigene_040322	77.4837	35.0505	30.8003	32.1532	58.5583	28.5794	1	--	--	Biological Process: lipid metabolic process (GO:0006629);; Molecular Function: O-acyltransferase activity (GO:0008374);;	K06129|0|sbi:SORBI_03g006290|SORBIDRAFT_03g006290, Sb03g006290; hypothetical protein; K06129 lysophospholipase III [EC:3.1.1.5] (A)	[I]	Lipid transport and metabolism	Lecithin:cholesterol acyltransferase;; Alpha/beta hydrolase family;; Alpha/beta hydrolase family	Lecithin-cholesterol acyltransferase-like 1 OS=Oryza sativa subsp. japonica (Rice) PE=2 SV=1	I	Lipid transport and metabolism	hypothetical protein SORBIDRAFT_03g006290 [Sorghum bicolor]	biological process: metabolic process (GO:0008152);; biological process: single-organism process (GO:0044699);; molecular function: catalytic activity (GO:0003824)	Glycerophospholipid metabolism (ko00564)
BMK_Unigene_040331	64.529	23.6895	93.3062	29.2242	35.4655	32.2004	1	--	--	--	--	--	--	--	--	--	--	--	--	--
BMK_Unigene_040337	15.8584	3.08739	7.60903	8.6654	4.84789	6.42705	1	--	--	--	--	--	--	--	--	--	--	--	--	--
BMK_Unigene_040350	3.20645	0.57972	0.915073	0.597207	0.806316	0.275973	1	--	--	--	--	--	--	--	--	--	--	--	--	--
BMK_Unigene_040351	3.76791	0.187152	0.85184	0.056853	0	0.119081	1	[O]	Posttranslational modification, protein turnover, chaperones	Molecular Function: ATP binding (GO:0005524);; Biological Process: response to stress (GO:0006950);;	K09490|2.41574e-14|vcn:VOLCADRAFT_109722|bip1; luminal binding protein Bip1; K09490 heat shock 70kDa protein 5 (A)	[O]	Posttranslational modification, protein turnover, chaperones	Hsp70 protein	Luminal-binding protein 3 (Fragment) GN=BIP3 OS=Nicotiana tabacum (Common tobacco) PE=2 SV=1	O	Posttranslational modification, protein turnover, chaperones	unnamed protein product [Albugo candida]	molecular function: binding (GO:0005488);; biological process: response to stimulus (GO:0050896)	Protein export (ko03060);; Protein processing in endoplasmic reticulum (ko04141)
BMK_Unigene_040364	2.56997	0.300236	0.652071	0.01449	0.074558	0	1	--	--	--	--	--	--	--	--	--	--	--	--	--
BMK_Unigene_040399	2.12131	0.247837	1.19422	0	0	0	1	--	--	--	--	--	--	--	--	--	--	--	--	--
BMK_Unigene_040480	3.13974	0.148015	0.459726	0.0240547	0	0.0475882	1	--	--	Biological Process: carbohydrate metabolic process (GO:0005975);; Molecular Function: isomerase activity (GO:0016853);; Molecular Function: carbohydrate binding (GO:0030246);;	K01792|4.15814e-51|smo:SELMODRAFT_166129|hypothetical protein; K01792 glucose-6-phosphate 1-epimerase [EC:5.1.3.15] (A)	[G]	Carbohydrate transport and metabolism	Aldose 1-epimerase	Putative glucose-6-phosphate 1-epimerase OS=Cenchrus ciliaris (Buffelgrass) PE=2 SV=1	G	Carbohydrate transport and metabolism	aldose 1-epimerase, putative [Phytophthora infestans T30-4]	biological process: metabolic process (GO:0008152);; molecular function: catalytic activity (GO:0003824);; molecular function: binding (GO:0005488)	Glycolysis / Gluconeogenesis (ko00010)
BMK_Unigene_040541	6.0801	0.169769	0.361359	0.0709042	0.00995242	0.00981228	1	[RTKL]	--	Molecular Function: protein serine/threonine kinase activity (GO:0004674);; Molecular Function: ATP binding (GO:0005524);; Biological Process: protein phosphorylation (GO:0006468);;	--	[T]	Signal transduction mechanisms	Protein kinase domain;; Protein tyrosine kinase;; Leucine Rich repeats (2 copies);; Leucine rich repeat;; Leucine Rich Repeat;; Leucine Rich repeat	Serine/threonine-protein kinase EDR1 GN=F22O13.20 OS=Arabidopsis thaliana (Mouse-ear cress) PE=1 SV=1	T	Signal transduction mechanisms	TKL protein kinase [Phytophthora parasitica P10297]	molecular function: catalytic activity (GO:0003824);; biological process: metabolic process (GO:0008152);; biological process: cellular process (GO:0009987);; molecular function: binding (GO:0005488)	--
BMK_Unigene_040663	3.06937	0.239242	0.488066	0	0.0166723	0	1	[G]	Carbohydrate transport and metabolism	--	K01053|4.36197e-17|ppp:PHYPADRAFT_63780|hypothetical protein; K01053 gluconolactonase [EC:3.1.1.17] (A)	--	--	SMP-30/Gluconolaconase/LRE-like region	--	G	Carbohydrate transport and metabolism	predicted protein [Physcomitrella patens]	--	Pentose phosphate pathway (ko00030);; Ascorbate and aldarate metabolism (ko00053);; Carbon metabolism (ko01200);; Degradation of aromatic compounds (ko01220)
BMK_Unigene_040668	18.1436	2.00288	2.15278	0.747908	0.862454	0.292139	1	--	--	Biological Process: defense response (GO:0006952);; Molecular Function: ADP binding (GO:0043531);;	--	[T]	Signal transduction mechanisms	NB-ARC domain	Putative late blight resistance protein homolog R1A-6 GN=R1A-6 OS=Solanum demissum (Wild potato) PE=3 SV=2	T	Signal transduction mechanisms	Disease resistance protein RPM1 [Triticum urartu]	biological process: response to stimulus (GO:0050896);; molecular function: binding (GO:0005488)	--
BMK_Unigene_040829	2.41062	0.0185452	0.611994	0.00889852	0	0	1	--	--	--	K11593|0|atr:s00044p00049370|AMTR_s00044p00049370; hypothetical protein; K11593 eukaryotic translation initiation factor 2C (A)	[J]	Translation, ribosomal structure and biogenesis	Piwi domain;; PAZ domain;; Domain of unknown function (DUF1785)	Protein argonaute 1A GN=OJ1493_H11.13 OS=Oryza sativa subsp. japonica (Rice) PE=2 SV=1	J	Translation, ribosomal structure and biogenesis	Argonaute2 (AGO2) [Phytophthora infestans T30-4]	--	--
BMK_Unigene_040835	3.12228	0	0.469766	0	0	0.0584591	1	[E]	Amino acid transport and metabolism	Molecular Function: 2-isopropylmalate synthase activity (GO:0003852);; Biological Process: leucine biosynthetic process (GO:0009098);;	K01649|1.7036e-87|sly:101245066|2-isopropylmalate synthase B; K01649 2-isopropylmalate synthase [EC:2.3.3.13] (A)	[E]	Amino acid transport and metabolism	HMGL-like	2-isopropylmalate synthase A GN=IPMSA OS=Solanum pennellii (Tomato) PE=2 SV=1	E	Amino acid transport and metabolism	2-isopropylmalate synthase [Phytophthora parasitica INRA-310]	molecular function: catalytic activity (GO:0003824);; biological process: metabolic process (GO:0008152);; biological process: cellular process (GO:0009987);; biological process: single-organism process (GO:0044699)	Valine, leucine and isoleucine biosynthesis (ko00290);; Pyruvate metabolism (ko00620);; 2-Oxocarboxylic acid metabolism (ko01210);; Biosynthesis of amino acids (ko01230)
BMK_Unigene_040850	2.58065	0.490953	0.885972	0.171037	0	0	1	--	--	--	--	--	--	PWWP domain	--	S	Function unknown	PREDICTED: uncharacterized protein LOC101770265 [Setaria italica]	--	--
BMK_Unigene_040943	24.2803	14.7265	17.3108	22.608	15.3656	18.9763	1	--	--	Biological Process: mitotic G2 phase (GO:0000085);; Biological Process: RNA splicing, via endonucleolytic cleavage and ligation (GO:0000394);; Molecular Function: RNA binding (GO:0003723);; Cellular Component: cytosol (GO:0005829);; Biological Process: DNA recombination (GO:0006310);; Biological Process: mRNA export from nucleus (GO:0006406);; Biological Process: meiotic nuclear division (GO:0007…	K06963|0|sita:101773757|THUMP domain-containing protein 1 homolog; K06963 tRNA acetyltransferase TAN1 (A)	[R]	General function prediction only	THUMP domain	--	R	General function prediction only	PREDICTED: THUMP domain-containing protein 1 homolog isoform X2 [Setaria italica]	biological process: biological phase (GO:0044848);; biological process: metabolic process (GO:0008152);; biological process: cellular process (GO:0009987);; molecular function: binding (GO:0005488);; cellular component: cell (GO:0005623);; cellular component: cell part (GO:0044464);; biological process: localization (GO:0051179);; biological process: reproduction (GO:0000003);; biological process…	--
BMK_Unigene_040988	36.6645	2.11475	4.61483	30.3633	4.65139	16.4728	1	--	--	Cellular Component: mitochondrion (GO:0005739);;	--	--	--	Protein of unknown function, DUF617;; Protein of unknown function, DUF617	Protein MIZU-KUSSEI 1 GN=MIZ1 OS=Arabidopsis thaliana (Mouse-ear cress) PE=1 SV=1	S	Function unknown	PREDICTED: uncharacterized protein LOC101766682 [Setaria italica]	cellular component: cell (GO:0005623);; cellular component: organelle (GO:0043226);; cellular component: cell part (GO:0044464)	--
BMK_Unigene_041000	2.83302	0.109298	0.430215	0.0348581	0	0	1	--	--	Biological Process: transport (GO:0006810);;	--	[T]	Signal transduction mechanisms	Copine;; C2 domain	Protein BONZAI 1 GN=K22G18.2 OS=Arabidopsis thaliana (Mouse-ear cress) PE=1 SV=2	R	General function prediction only	hypothetical protein L914_16950 [Phytophthora parasitica]	biological process: localization (GO:0051179)	--
BMK_Unigene_041130	3.61849	0.808672	0.619276	0.0335611	0	0.0167895	1	[R]	General function prediction only	Molecular Function: nucleotide binding (GO:0000166);; Molecular Function: nucleic acid binding (GO:0003676);;	--	[R]	General function prediction only	RNA recognition motif. (a.k.a. RRM, RBD, or RNP domain);; RNA recognition motif (a.k.a. RRM, RBD, or RNP domain);; RNA recognition motif. (a.k.a. RRM, RBD, or RNP domain);; RNA binding motif;; RNA recognition motif. (a.k.a. RRM, RBD, or RNP domain)	Polyadenylate-binding protein RBP47 GN=RBP47 OS=Nicotiana plumbaginifolia (Leadwort-leaved tobacco) PE=1 SV=1	R	General function prediction only	hypothetical protein PPTG_06213 [Phytophthora parasitica INRA-310]	molecular function: binding (GO:0005488)	--
BMK_Unigene_041206	2.19524	0.383389	0.610109	0.0611363	0	0	1	--	--	--	--	--	--	--	--	--	--	hypothetical protein PPTG_16883 [Phytophthora parasitica INRA-310]	--	--
BMK_Unigene_041355	16.2295	0.92677	4.28647	7.93073	4.46749	4.81253	1	--	--	--	--	--	--	Protein of unknown function, DUF594;; Domain of unknown function (DUF4220)	--	S	Function unknown	PREDICTED: uncharacterized protein LOC101770414 [Setaria italica]	--	--
BMK_Unigene_041386	4.47109	0.416599	0.364274	0.0665431	0	0	1	--	--	--	--	--	--	--	--	T	Signal transduction mechanisms	TKL protein kinase [Phytophthora parasitica P1976]	--	--
BMK_Unigene_041411	2.75839	0.499803	0.487735	0.0273633	0	0	1	--	--	--	--	[O]	Posttranslational modification, protein turnover, chaperones	Papain family cysteine protease	Cysteine proteinase 3 (Precursor) GN=CYP-3 OS=Solanum lycopersicum (Tomato) PE=1 SV=1	O	Posttranslational modification, protein turnover, chaperones	cysteine protease family C01A, putative [Phytophthora infestans T30-4]	--	--
BMK_Unigene_041500	18.0862	2.03592	6.16302	0.573409	0.405846	1.51297	1	--	--	Molecular Function: transporter activity (GO:0005215);; Cellular Component: plasma membrane (GO:0005886);; Biological Process: oligopeptide transport (GO:0006857);; Cellular Component: integral component of membrane (GO:0016021);;	--	[E]	Amino acid transport and metabolism	--	Protein NRT1/ PTR FAMILY 1.2 GN=F9I5.4 OS=Arabidopsis thaliana (Mouse-ear cress) PE=1 SV=1	P	Inorganic ion transport and metabolism	TPA: hypothetical protein ZEAMMB73_864993 [Zea mays]	molecular function: transporter activity (GO:0005215);; biological process: localization (GO:0051179);; cellular component: cell (GO:0005623);; cellular component: membrane (GO:0016020);; cellular component: cell part (GO:0044464);; biological process: single-organism process (GO:0044699);; cellular component: membrane part (GO:0044425)	--
BMK_Unigene_041503	4.98798	0.0533308	1.05636	0.050873	0	0	1	[G]	Carbohydrate transport and metabolism	--	--	--	--	Cellulase (glycosyl hydrolase family 5)	--	G	Carbohydrate transport and metabolism	hypothetical protein L915_20791 [Phytophthora parasitica]	--	--
BMK_Unigene_041574	4.44608	0.388082	2.47565	0	1.74826	0	1	--	--	--	--	--	--	--	--	--	--	--	--	--
BMK_Unigene_041586	2.88094	0.237328	0.439746	0.131953	0.247459	0.0747943	1	--	--	Molecular Function: transporter activity (GO:0005215);; Cellular Component: integral component of membrane (GO:0016021);; Biological Process: transmembrane transport (GO:0055085);;	--	--	--	Sodium:solute symporter family	--	R	General function prediction only	hypothetical protein, variant 1 [Phytophthora parasitica]	molecular function: transporter activity (GO:0005215);; biological process: localization (GO:0051179);; cellular component: membrane (GO:0016020);; cellular component: membrane part (GO:0044425);; biological process: cellular process (GO:0009987);; biological process: single-organism process (GO:0044699)	--
BMK_Unigene_041679	3.37011	0.211546	0.286766	0.0811399	0	0	1	[RTKL]	--	Molecular Function: protein serine/threonine kinase activity (GO:0004674);; Molecular Function: ATP binding (GO:0005524);; Biological Process: protein phosphorylation (GO:0006468);;	--	[T]	Signal transduction mechanisms	Protein tyrosine kinase;; Protein kinase domain	Serine/threonine-protein kinase EDR1 GN=F22O13.20 OS=Arabidopsis thaliana (Mouse-ear cress) PE=1 SV=1	T	Signal transduction mechanisms	TKL protein kinase [Phytophthora parasitica INRA-310]	molecular function: catalytic activity (GO:0003824);; biological process: metabolic process (GO:0008152);; biological process: cellular process (GO:0009987);; molecular function: binding (GO:0005488)	--
BMK_Unigene_041695	10.3634	2.29166	2.12989	1.25408	2.69624	1.80527	1	[M]	Cell wall/membrane/envelope biogenesis	Molecular Function: phosphoethanolamine N-methyltransferase activity (GO:0000234);; Biological Process: phosphatidylcholine biosynthetic process (GO:0006656);; Biological Process: pollen development (GO:0009555);; Biological Process: pollen tube growth (GO:0009860);; Biological Process: pollen tube guidance (GO:0010183);; Biological Process: methylation (GO:0032259);; Biological Process: choline …	K05929|0|sita:101784745|phosphoethanolamine N-methyltransferase 1-like; K05929 phosphoethanolamine N-methyltransferase [EC:2.1.1.103] (A)	[IR]	--	Methyltransferase domain;; Methyltransferase domain;; Methyltransferase domain;; Methyltransferase domain;; Methyltransferase domain;; Methyltransferase domain;; AdoMet dependent proline di-methyltransferase;; Mycolic acid cyclopropane synthetase;; Tellurite resistance protein TehB;; Methyltransferase small domain;; Methyltransferase domain;; Nodulation protein S (NodS);; ubiE/COQ5 methyltransfer…	Phosphomethylethanolamine N-methyltransferase OS=Arabidopsis thaliana (Mouse-ear cress) PE=2 SV=2	I	Lipid transport and metabolism	PREDICTED: phosphoethanolamine N-methyltransferase 1-like [Setaria italica]	molecular function: catalytic activity (GO:0003824);; biological process: metabolic process (GO:0008152);; biological process: cellular process (GO:0009987);; biological process: single-organism process (GO:0044699);; biological process: multicellular organismal process (GO:0032501);; biological process: developmental process (GO:0032502);; biological process: reproductive process (GO:0022414);; …	Glycerophospholipid metabolism (ko00564)
BMK_Unigene_041766	8.13686	0.132395	1.07644	0.392674	0	0.0548822	1	--	--	Molecular Function: calcium ion binding (GO:0005509);; Cellular Component: endoplasmic reticulum (GO:0005783);; Biological Process: protein folding (GO:0006457);; Molecular Function: unfolded protein binding (GO:0051082);;	K08057|1.25171e-105|vcn:VOLCADRAFT_76046|hypothetical protein; K08057 calreticulin (A)	[O]	Posttranslational modification, protein turnover, chaperones	Calreticulin family	Calreticulin (Precursor) OS=Chlamydomonas reinhardtii (Chlamydomonas smithii) PE=1 SV=1	O	Posttranslational modification, protein turnover, chaperones	hypothetical protein PPTG_19590, partial [Phytophthora parasitica INRA-310]	molecular function: binding (GO:0005488);; cellular component: cell (GO:0005623);; cellular component: organelle (GO:0043226);; cellular component: cell part (GO:0044464);; biological process: metabolic process (GO:0008152);; biological process: cellular process (GO:0009987)	Protein processing in endoplasmic reticulum (ko04141);; Phagosome (ko04145)
BMK_Unigene_041808	2.09002	0.492785	0.704876	0	0	0	1	--	--	--	--	[T]	Signal transduction mechanisms	NB-ARC domain;; AAA domain	Putative disease resistance protein At1g50180 GN=At1g50180 OS=Arabidopsis thaliana (Mouse-ear cress) PE=3 SV=2	T	Signal transduction mechanisms	NBS-LRR type protein [Oryza sativa Japonica Group]	--	--
BMK_Unigene_041855	2.6197	0.495525	0.46656	0.0179775	0	0	1	--	--	Cellular Component: cytoplasm (GO:0005737);; Molecular Function: oxidoreductase activity, acting on the CH-OH group of donors, NAD or NADP as acceptor (GO:0016616);; Biological Process: glycerol-3-phosphate catabolic process (GO:0046168);; Molecular Function: NAD binding (GO:0051287);; Biological Process: oxidation-reduction process (GO:0055114);;	--	--	--	NAD/NADP octopine/nopaline dehydrogenase, alpha-helical domain;; NAD-dependent glycerol-3-phosphate dehydrogenase N-terminus	--	S	Function unknown	hypothetical protein PPTG_17150 [Phytophthora parasitica INRA-310]	cellular component: cell (GO:0005623);; cellular component: cell part (GO:0044464);; molecular function: catalytic activity (GO:0003824);; biological process: metabolic process (GO:0008152);; biological process: single-organism process (GO:0044699);; biological process: cellular process (GO:0009987);; molecular function: binding (GO:0005488)	--
BMK_Unigene_041903	5.88047	0.559109	1.66129	3.62512	1.91001	2.53348	1	--	--	Molecular Function: ATP binding (GO:0005524);; Biological Process: defense response (GO:0006952);; Molecular Function: nucleoside-triphosphatase activity (GO:0017111);; Molecular Function: ADP binding (GO:0043531);;	--	--	--	--	--	T	Signal transduction mechanisms	Putative disease resistance protein RGA1 [Aegilops tauschii]	molecular function: binding (GO:0005488);; biological process: response to stimulus (GO:0050896);; molecular function: catalytic activity (GO:0003824);; biological process: metabolic process (GO:0008152)	--
BMK_Unigene_041956	3.05277	0.619962	1.23214	0.674375	0.345192	0.524213	1	--	--	--	--	--	--	--	--	--	--	--	--	--
BMK_Unigene_041961	52.6138	9.36625	80.3908	16.8892	19.2002	21.5706	1	--	--	--	--	--	--	--	--	--	--	PREDICTED: uncharacterized protein LOC101761323 [Setaria italica]	--	--
BMK_Unigene_042042	6.33087	4.23456	5.48672	4.15464	4.52649	5.52278	1	--	--	Cellular Component: mitochondrion (GO:0005739);; Molecular Function: zinc ion binding (GO:0008270);; Cellular Component: chloroplast (GO:0009507);;	--	--	--	PPR repeat family;; PPR repeat;; Pentatricopeptide repeat domain	Pentatricopeptide repeat-containing protein At3g46870 GN=At3g46870 OS=Arabidopsis thaliana (Mouse-ear cress) PE=1 SV=1	R	General function prediction only	uncharacterized protein LOC100276080 [Zea mays]	cellular component: cell (GO:0005623);; cellular component: organelle (GO:0043226);; cellular component: cell part (GO:0044464);; molecular function: binding (GO:0005488)	--
BMK_Unigene_042209	2.34599	0.218994	1.66368	0.0179274	0	0	1	[O]	Posttranslational modification, protein turnover, chaperones	--	K08653|4.92057e-12|pda:103710901|membrane-bound transcription factor site-1 protease; K08653 membrane-bound transcription factor site-1 protease [EC:3.4.21.112] (A)	[O]	Posttranslational modification, protein turnover, chaperones	Subtilase family	Subtilisin-like protease SDD1 {ECO:0000303|PubMed:10809670} (Precursor) OS=Arabidopsis thaliana (Mouse-ear cress) PE=2 SV=1	O	Posttranslational modification, protein turnover, chaperones	hypothetical protein H310_15164 [Aphanomyces invadans]	--	Protein processing in endoplasmic reticulum (ko04141)
BMK_Unigene_042274	3.42156	0	0.255626	0	0	0	1	[P]	Inorganic ion transport and metabolism	Cellular Component: membrane (GO:0016020);;	K18059|5.40315e-34|mus:103975401|sulfate transporter 4.1, chloroplastic-like; K18059 sulfate transporter 4 (A)	[P]	Inorganic ion transport and metabolism	Sulfate transporter family;; STAS domain	Sulfate transporter 4.1, chloroplastic (Precursor) OS=Arabidopsis thaliana (Mouse-ear cress) PE=1 SV=1	P	Inorganic ion transport and metabolism	hypothetical protein PHYSODRAFT_500473 [Phytophthora sojae]	cellular component: membrane (GO:0016020)	--
BMK_Unigene_042370	3.07336	0.381565	0.863665	0.245599	0.180303	0.271933	1	--	--	--	--	--	--	BED zinc finger	--	--	--	TPA: hypothetical protein ZEAMMB73_746371 [Zea mays]	--	--
BMK_Unigene_042384	6.18306	1.30276	1.49457	0.208723	0.0292014	0.0575805	1	[CR]	--	Molecular Function: copper ion binding (GO:0005507);; Molecular Function: ATP binding (GO:0005524);; Cellular Component: nucleus (GO:0005634);; Cellular Component: mitochondrion (GO:0005739);; Molecular Function: zinc ion binding (GO:0008270);; Cellular Component: chloroplast (GO:0009507);; Molecular Function: oxidoreductase activity (GO:0016491);; Biological Process: oxidation-reduction process …	K07512|2.51318e-57|smo:SELMODRAFT_92070|hypothetical protein; K07512 mitochondrial trans-2-enoyl-CoA reductase [EC:1.3.1.38] (A)	[KC]	--	Zinc-binding dehydrogenase;; Zinc-binding dehydrogenase	Probable trans-2-enoyl-CoA reductase, mitochondrial (Precursor) GN=At3g45770 OS=Arabidopsis thaliana (Mouse-ear cress) PE=2 SV=1	C	Energy production and conversion	hypothetical protein PHYSODRAFT_545994 [Phytophthora sojae]	molecular function: binding (GO:0005488);; cellular component: cell (GO:0005623);; cellular component: organelle (GO:0043226);; cellular component: cell part (GO:0044464);; molecular function: catalytic activity (GO:0003824);; biological process: metabolic process (GO:0008152);; biological process: single-organism process (GO:0044699)	Fatty acid elongation (ko00062);; Fatty acid metabolism (ko01212)
BMK_Unigene_042389	2.19988	0.20564	1.05653	0	0	0	1	--	--	--	--	--	--	--	--	--	--	--	--	--
BMK_Unigene_042451	3.74255	0	1.17858	0	0	0	1	--	--	--	--	--	--	--	--	--	--	--	--	--
BMK_Unigene_042478	4.58779	2.50502	2.49768	2.29915	1.36443	2.607	1	[R]	General function prediction only	Cellular Component: mitochondrion (GO:0005739);; Biological Process: metabolic process (GO:0008152);; Molecular Function: hydrolase activity (GO:0016787);;	--	[R]	General function prediction only	Haloacid dehalogenase-like hydrolase	--	R	General function prediction only	PREDICTED: haloacid dehalogenase-like hydrolase domain-containing protein 3-like isoform X3 [Setaria italica]	cellular component: cell (GO:0005623);; cellular component: organelle (GO:0043226);; cellular component: cell part (GO:0044464);; biological process: metabolic process (GO:0008152);; molecular function: catalytic activity (GO:0003824)	--
BMK_Unigene_042530	6.14992	0.269502	1.8976	2.3868	1.47843	1.97431	1	--	--	--	--	--	--	--	--	--	--	--	--	--
BMK_Unigene_042618	2.10745	0	1.4318	0	0	0	1	[GEPR]	--	Biological Process: carbohydrate transport (GO:0008643);; Cellular Component: integral component of membrane (GO:0016021);; Molecular Function: substrate-specific transmembrane transporter activity (GO:0022891);; Biological Process: transmembrane transport (GO:0055085);;	--	[R]	General function prediction only	Sugar (and other) transporter;; Major Facilitator Superfamily	Sugar transport protein 10 GN=STP10 OS=Arabidopsis thaliana (Mouse-ear cress) PE=2 SV=1	G	Carbohydrate transport and metabolism	hypothetical protein F443_03207 [Phytophthora parasitica P1569]	biological process: single-organism process (GO:0044699);; biological process: localization (GO:0051179);; cellular component: membrane (GO:0016020);; cellular component: membrane part (GO:0044425);; molecular function: transporter activity (GO:0005215);; biological process: cellular process (GO:0009987)	--
BMK_Unigene_042693	3.29989	0.632278	2.554	0.440727	0.572292	0.0263539	1	--	--	--	--	--	--	--	--	--	--	--	--	--
BMK_Unigene_042789	4.11629	0.482641	1.35379	0	0	0	1	--	--	Cellular Component: plastid (GO:0009536);; Biological Process: cellular metabolic process (GO:0044237);; Biological Process: primary metabolic process (GO:0044238);; Biological Process: organic substance metabolic process (GO:0071704);;	--	--	--	--	--	S	Function unknown	hypothetical protein SORBIDRAFT_04g028110 [Sorghum bicolor]	cellular component: cell (GO:0005623);; cellular component: organelle (GO:0043226);; cellular component: cell part (GO:0044464);; biological process: metabolic process (GO:0008152);; biological process: cellular process (GO:0009987)	--
BMK_Unigene_042837	22.5291	2.19704	4.14768	0.167267	0.196765	0.097586	1	--	--	--	--	--	--	Ribosome inactivating protein	60 kDa jasmonate-induced protein OS=Hordeum vulgare (Barley) PE=2 SV=1	R	General function prediction only	PREDICTED: uncharacterized protein LOC101764155 [Setaria italica]	--	--
BMK_Unigene_042948	2.80131	0.173344	0.387705	0.173626	0	0.106851	1	[E]	Amino acid transport and metabolism	Biological Process: metabolic process (GO:0008152);; Molecular Function: transferase activity (GO:0016740);;	K00797|6.19766e-111|ccp:CHC_T00009140001|putrescine aminopropyltransferase (spermidine synthase); K00797 spermidine synthase [EC:2.5.1.16] (A)	[E]	Amino acid transport and metabolism	Spermine/spermidine synthase	Spermidine synthase 2 GN=SPDSYN2 OS=Arabidopsis thaliana (Mouse-ear cress) PE=1 SV=2	--	--	spermidine synthase [Saprolegnia diclina VS20]	biological process: metabolic process (GO:0008152);; molecular function: catalytic activity (GO:0003824)	Cysteine and methionine metabolism (ko00270);; Arginine and proline metabolism (ko00330);; beta-Alanine metabolism (ko00410);; Glutathione metabolism (ko00480)
BMK_Unigene_042991	3.28739	0.0776478	1.37203	0	0	0	1	--	--	Molecular Function: calcium ion binding (GO:0005509);; Molecular Function: calcium-dependent phospholipid binding (GO:0005544);;	--	[U]	Intracellular trafficking, secretion, and vesicular transport	Annexin	--	--	--	Annexin (Annexin) Family [Phytophthora infestans T30-4]	molecular function: binding (GO:0005488)	--
BMK_Unigene_042993	4.38968	0.179564	0.837575	0	0	0	1	--	--	Molecular Function: organic cyclic compound binding (GO:0097159);; Molecular Function: heterocyclic compound binding (GO:1901363);;	K12890|3.64028e-13|vcn:VOLCADRAFT_45192|hypothetical protein; K12890 splicing factor, arginine/serine-rich 1/9 (A)	[A]	RNA processing and modification	--	Serine/arginine-rich splicing factor SR30 GN=T12M4.19 OS=Arabidopsis thaliana (Mouse-ear cress) PE=1 SV=1	--	--	hypothetical protein PPTG_12755 [Phytophthora parasitica INRA-310]	molecular function: binding (GO:0005488)	Spliceosome (ko03040)
BMK_Unigene_042994	5.15475	0	0.633588	0	0	0	1	[R]	General function prediction only	Molecular Function: nucleotide binding (GO:0000166);; Molecular Function: nucleic acid binding (GO:0003676);;	--	[R]	General function prediction only	RNA recognition motif. (a.k.a. RRM, RBD, or RNP domain);; RNA recognition motif (a.k.a. RRM, RBD, or RNP domain);; RNA recognition motif. (a.k.a. RRM, RBD, or RNP domain)	28 kDa ribonucleoprotein, chloroplastic OS=Spinacia oleracea (Spinach) PE=1 SV=1	--	--	hypothetical protein, variant 3 [Phytophthora parasitica]	molecular function: binding (GO:0005488)	--
BMK_Unigene_043386	2.28866	0.465441	0.402586	0	0	0.0556741	1	--	--	Molecular Function: phospholipid binding (GO:0005543);;	--	--	--	PH domain	--	T	Signal transduction mechanisms	hypothetical protein PHYSODRAFT_304784 [Phytophthora sojae]	molecular function: binding (GO:0005488)	--
BMK_Unigene_043489	2.32642	0.368837	0.729372	0.0114004	0	0	1	--	--	--	--	--	--	--	--	S	Function unknown	hypothetical protein F441_18792, partial [Phytophthora parasitica CJ01A1]	--	--
BMK_Unigene_043541	22.1502	5.39499	10.9197	5.96519	5.26416	3.67968	1	--	--	Molecular Function: purine nucleobase transmembrane transporter activity (GO:0005345);; Biological Process: purine nucleobase transport (GO:0006863);; Biological Process: nucleobase-containing compound transport (GO:0015931);; Cellular Component: integral component of membrane (GO:0016021);;	--	--	--	Triose-phosphate Transporter family;; EamA-like transporter family;; Multidrug resistance efflux transporter;; UAA transporter family	Probable purine permease 5 GN=F27D4.13 OS=Arabidopsis thaliana (Mouse-ear cress) PE=2 SV=2	G	Carbohydrate transport and metabolism	PREDICTED: probable purine permease 5-like [Setaria italica]	molecular function: transporter activity (GO:0005215);; biological process: cellular process (GO:0009987);; biological process: single-organism process (GO:0044699);; biological process: localization (GO:0051179);; cellular component: membrane (GO:0016020);; cellular component: membrane part (GO:0044425)	--
BMK_Unigene_043632	2.65968	0.260906	0.421709	0.0936244	0	0	1	[OC]	--	Biological Process: glycerol ether metabolic process (GO:0006662);; Molecular Function: electron carrier activity (GO:0009055);; Molecular Function: protein disulfide oxidoreductase activity (GO:0015035);; Biological Process: cell redox homeostasis (GO:0045454);;	--	[U]	Intracellular trafficking, secretion, and vesicular transport	Endoplasmic reticulum vesicle transporter;; Endoplasmic Reticulum-Golgi Intermediate Compartment (ERGIC);; Thioredoxin	Protein disulfide-isomerase 5-4 (Precursor) GN=T24A18.30 OS=Arabidopsis thaliana (Mouse-ear cress) PE=2 SV=1	O	Posttranslational modification, protein turnover, chaperones	hypothetical protein PHYSODRAFT_319561 [Phytophthora sojae]	biological process: metabolic process (GO:0008152);; biological process: single-organism process (GO:0044699);; molecular function: electron carrier activity (GO:0009055);; molecular function: catalytic activity (GO:0003824);; biological process: cellular process (GO:0009987);; biological process: biological regulation (GO:0065007)	--
BMK_Unigene_043636	3.52199	0.0194865	0.323004	0.0557654	0	0	1	--	--	--	--	--	--	Glycosyl hydrolases family 6	--	G	Carbohydrate transport and metabolism	hypothetical protein PHYSODRAFT_466522, partial [Phytophthora sojae]	--	--
BMK_Unigene_043658	11.1366	0.919417	3.09868	0.913076	1.02515	0.198823	1	--	--	--	--	--	--	--	--	--	--	--	--	--
BMK_Unigene_043702	12.8118	3.09698	2.9312	0.201894	0.661653	0	1	--	--	--	--	--	--	--	--	--	--	--	--	--
BMK_Unigene_043707	4.68524	0.643928	1.70419	0.0239143	0	0.0923449	1	[O]	Posttranslational modification, protein turnover, chaperones	Molecular Function: catalytic activity (GO:0003824);; Molecular Function: Rab GDP-dissociation inhibitor activity (GO:0005093);; Biological Process: protein transport (GO:0015031);;	K17255|2.04563e-110|mus:103999807|guanosine nucleotide diphosphate dissociation inhibitor At5g09550-like; K17255 Rab GDP dissociation inhibitor (A)	[O]	Posttranslational modification, protein turnover, chaperones	GDP dissociation inhibitor	Guanosine nucleotide diphosphate dissociation inhibitor 2 GN=GDI2 OS=Arabidopsis thaliana (Mouse-ear cress) PE=2 SV=1	O	Posttranslational modification, protein turnover, chaperones	rab GDP dissociation inhibitor alpha putative [Albugo laibachii Nc14]	molecular function: catalytic activity (GO:0003824);; biological process: metabolic process (GO:0008152);; molecular function: enzyme regulator activity (GO:0030234);; biological process: biological regulation (GO:0065007);; biological process: localization (GO:0051179)	--
BMK_Unigene_043855	2.99589	0.428265	0.888988	0.501951	0.377288	0.784154	1	--	--	--	--	[D]	Cell cycle control, cell division, chromosome partitioning	Histidine kinase-, DNA gyrase B-, and HSP90-like ATPase;; CW-type Zinc Finger	--	D	Cell cycle control, cell division, chromosome partitioning	Os06g0622000 [Oryza sativa Japonica Group]	--	--
BMK_Unigene_043967	3.47567	0.479035	0.519729	0	0.0221518	0	1	--	--	--	--	--	--	--	--	S	Function unknown	putative plasma membrane protein pth11- protein [Botrytis cinerea BcDW1]	--	--
BMK_Unigene_043989	5.89477	1.15861	1.34899	0.306734	0.15055	0.475413	1	[G]	Carbohydrate transport and metabolism	Molecular Function: phosphogluconate dehydrogenase (decarboxylating) activity (GO:0004616);; Biological Process: pentose-phosphate shunt (GO:0006098);; Molecular Function: NADP binding (GO:0050661);;	K00033|0|fve:101309045|6-phosphogluconate dehydrogenase, decarboxylating 1, chloroplastic-like; K00033 6-phosphogluconate dehydrogenase [EC:1.1.1.44 1.1.1.343] (A)	[G]	Carbohydrate transport and metabolism	6-phosphogluconate dehydrogenase, C-terminal domain;; NAD binding domain of 6-phosphogluconate dehydrogenase	6-phosphogluconate dehydrogenase, decarboxylating 2, chloroplastic GN=At5g41670 OS=Arabidopsis thaliana (Mouse-ear cress) PE=1 SV=1	G	Carbohydrate transport and metabolism	6-phosphogluconate dehydrogenase (decarboxylating), partial [Phytophthora parasitica]	molecular function: catalytic activity (GO:0003824);; biological process: metabolic process (GO:0008152);; biological process: single-organism process (GO:0044699);; biological process: cellular process (GO:0009987);; molecular function: binding (GO:0005488)	Pentose phosphate pathway (ko00030);; Glutathione metabolism (ko00480);; Carbon metabolism (ko01200)
BMK_Unigene_044048	8.21986	3.78325	4.38895	1.53207	3.83619	3.26301	1	--	--	Molecular Function: sequence-specific DNA binding transcription factor activity (GO:0003700);; Cellular Component: nucleus (GO:0005634);; Biological Process: regulation of transcription, DNA-templated (GO:0006355);; Molecular Function: sequence-specific DNA binding (GO:0043565);;	--	[K]	Transcription	KNOX2 domain;; KNOX1 domain;; ELK domain;; Homeobox KN domain;; Homeobox domain	Homeobox protein knotted-1-like 8 GN=OSJNBa0072F13.3 OS=Oryza sativa subsp. japonica (Rice) PE=2 SV=1	K	Transcription	PREDICTED: homeobox protein knotted-1-like 12-like [Setaria italica]	molecular function: nucleic acid binding transcription factor activity (GO:0001071);; biological process: biological regulation (GO:0065007);; cellular component: cell (GO:0005623);; cellular component: organelle (GO:0043226);; cellular component: cell part (GO:0044464);; molecular function: binding (GO:0005488)	--
BMK_Unigene_044120	2.80824	0.538479	0.240809	0.0383127	0.188339	0	1	[G]	Carbohydrate transport and metabolism	--	--	--	--	--	--	R	General function prediction only	hypothetical protein GGTG_06370 [Gaeumannomyces graminis var. tritici R3-111a-1]	--	--
BMK_Unigene_044164	2.75571	0.170839	0.340362	0.0407414	0	0	1	[G]	Carbohydrate transport and metabolism	Molecular Function: hydrolase activity, hydrolyzing O-glycosyl compounds (GO:0004553);; Biological Process: carbohydrate metabolic process (GO:0005975);;	--	--	--	--	--	G	Carbohydrate transport and metabolism	hypothetical protein PHYSODRAFT_532126 [Phytophthora sojae]	molecular function: catalytic activity (GO:0003824);; biological process: metabolic process (GO:0008152)	--
BMK_Unigene_044305	8.12663	3.71454	3.93607	2.65738	3.24808	2.88131	1	--	--	--	--	[O]	Posttranslational modification, protein turnover, chaperones	--	--	O	Posttranslational modification, protein turnover, chaperones	PREDICTED: uncharacterized protein LOC101782628 [Setaria italica]	--	--
BMK_Unigene_044361	5.39835	0.0303573	0.330282	0.377029	0.837048	0.173593	1	--	--	--	--	--	--	--	--	--	--	--	--	--
BMK_Unigene_044444	5.39814	0.982703	0.225274	0.0198195	0.598994	0.0187195	1	--	--	Molecular Function: oxidoreductase activity (GO:0016491);; Molecular Function: metal ion binding (GO:0046872);; Biological Process: oxidation-reduction process (GO:0055114);;	--	--	--	Common central domain of tyrosinase	--	--	--	hypothetical protein CHGG_05052 [Chaetomium globosum CBS 148.51]	molecular function: catalytic activity (GO:0003824);; biological process: metabolic process (GO:0008152);; biological process: single-organism process (GO:0044699);; molecular function: binding (GO:0005488)	--
BMK_Unigene_044473	2.62313	0.256585	0.570556	0.0724243	0	0	1	--	--	--	--	[U]	Intracellular trafficking, secretion, and vesicular transport	Endoplasmic reticulum vesicle transporter;; Endoplasmic Reticulum-Golgi Intermediate Compartment (ERGIC)	Protein disulfide-isomerase 5-4 (Precursor) GN=T24A18.30 OS=Arabidopsis thaliana (Mouse-ear cress) PE=2 SV=1	U	Intracellular trafficking, secretion, and vesicular transport	endoplasmic reticulum-Golgi intermediate compartment protein, putative [Phytophthora infestans T30-4]	--	--
BMK_Unigene_044741	21.6387	10.1127	10.8415	9.65104	4.82346	10.5038	1	--	--	Cellular Component: cell wall (GO:0005618);; Cellular Component: mitochondrion (GO:0005739);; Biological Process: lipid metabolic process (GO:0006629);; Cellular Component: cytoplasmic membrane-bounded vesicle (GO:0016023);; Molecular Function: hydrolase activity, acting on ester bonds (GO:0016788);;	--	--	--	GDSL-like Lipase/Acylhydrolase	GDSL esterase/lipase At1g28600 (Precursor) GN=At1g28600 OS=Arabidopsis thaliana (Mouse-ear cress) PE=2 SV=1	R	General function prediction only	PREDICTED: GDSL esterase/lipase At5g45910-like isoform X2 [Setaria italica]	cellular component: cell (GO:0005623);; cellular component: cell part (GO:0044464);; cellular component: organelle (GO:0043226);; biological process: metabolic process (GO:0008152);; biological process: single-organism process (GO:0044699);; molecular function: catalytic activity (GO:0003824)	--
BMK_Unigene_044839	16.0352	1.32843	2.34963	0	0.0494622	0	1	--	--	--	--	--	--	CFEM domain	--	--	--	extracellular membrane-like protein [Myceliophthora thermophila ATCC 42464]	--	--
BMK_Unigene_044906	3.14556	0.435306	0.219766	0.206391	0.460652	0.140844	1	--	--	--	--	--	--	--	--	--	--	--	--	--
BMK_Unigene_044920	25.9349	16.0569	19.4541	15.6186	13.1959	14.6554	1	--	--	Cellular Component: proteasome complex (GO:0000502);;	K06700|1.84138e-131|sita:101762104|probable proteasome inhibitor-like; K06700 proteasome inhibitor subunit 1 (PI31) (A)	[O]	Posttranslational modification, protein turnover, chaperones	PI31 proteasome regulator N-terminal;; PI31 proteasome regulator	Probable proteasome inhibitor GN=At3g53970 OS=Arabidopsis thaliana (Mouse-ear cress) PE=1 SV=1	--	--	PREDICTED: probable proteasome inhibitor-like [Setaria italica]	cellular component: cell (GO:0005623);; cellular component: macromolecular complex (GO:0032991);; cellular component: cell part (GO:0044464)	Proteasome (ko03050)
BMK_Unigene_045019	2.57426	0.542082	0.480414	0.0485053	0	0	1	[G]	Carbohydrate transport and metabolism	Molecular Function: hydrolase activity (GO:0016787);;	K01188|8.50136e-83|eus:EUTSA_v10001726mg|hypothetical protein; K01188 beta-glucosidase [EC:3.2.1.21] (A)	[G]	Carbohydrate transport and metabolism	Glycosyl hydrolase family 1	Beta-glucosidase 27 GN=BGLU27 OS=Arabidopsis thaliana (Mouse-ear cress) PE=2 SV=2	G	Carbohydrate transport and metabolism	glycoside hydrolase, putative [Phytophthora infestans T30-4]	molecular function: catalytic activity (GO:0003824);; biological process: metabolic process (GO:0008152)	Cyanoamino acid metabolism (ko00460);; Starch and sucrose metabolism (ko00500);; Phenylpropanoid biosynthesis (ko00940)
BMK_Unigene_045050	3.00729	0.467553	0.72676	0	0.0378938	0	1	--	--	Molecular Function: oxidoreductase activity (GO:0016491);;	--	--	--	--	--	--	--	hypothetical protein CHGG_08622 [Chaetomium globosum CBS 148.51]	molecular function: catalytic activity (GO:0003824);; biological process: metabolic process (GO:0008152);; biological process: single-organism process (GO:0044699)	--
BMK_Unigene_045147	35.161	15.8329	25.8542	29.1831	23.3456	38.9735	1	--	--	--	--	--	--	--	--	--	--	--	--	--
BMK_Unigene_045167	2.82543	0.125278	0.630673	0.061502	0	0	1	[O]	Posttranslational modification, protein turnover, chaperones	Molecular Function: ATP binding (GO:0005524);; Cellular Component: cytoplasm (GO:0005737);; Biological Process: protein folding (GO:0006457);; Molecular Function: unfolded protein binding (GO:0051082);;	K09500|1.903e-83|vcn:VOLCADRAFT_66389|cct8; chaperonin complex component; K09500 T-complex protein 1 subunit theta (A)	[O]	Posttranslational modification, protein turnover, chaperones	TCP-1/cpn60 chaperonin family	T-complex protein 1 subunit theta {ECO:0000303|PubMed:11599560} OS=Arabidopsis thaliana (Mouse-ear cress) PE=1 SV=1	O	Posttranslational modification, protein turnover, chaperones	T-complex protein 1, theta subunit [Phytophthora parasitica INRA-310]	molecular function: binding (GO:0005488);; cellular component: cell (GO:0005623);; cellular component: cell part (GO:0044464);; biological process: metabolic process (GO:0008152);; biological process: cellular process (GO:0009987)	--
BMK_Unigene_045249	2.57225	1.07549	1.84823	1.12206	1.44752	0.891774	1	--	--	Molecular Function: nucleotide binding (GO:0000166);; Cellular Component: microtubule associated complex (GO:0005875);; Biological Process: DNA metabolic process (GO:0006259);; Cellular Component: plastid (GO:0009536);; Biological Process: flower development (GO:0009908);; Biological Process: single-organism cellular process (GO:0044763);; Biological Process: regulation of cellular process (GO:00…	K10403|9.39851e-15|sita:101752670|kinesin-like protein KIF22-like; K10403 kinesin family member 22 (A)	[Z]	Cytoskeleton	--	--	Z	Cytoskeleton	PREDICTED: kinesin-like protein KIF22-like isoform X1 [Setaria italica]	molecular function: binding (GO:0005488);; cellular component: cell (GO:0005623);; cellular component: macromolecular complex (GO:0032991);; cellular component: organelle (GO:0043226);; cellular component: organelle part (GO:0044422);; cellular component: cell part (GO:0044464);; biological process: metabolic process (GO:0008152);; biological process: cellular process (GO:0009987);; biological pr…	--
BMK_Unigene_045302	3.84416	0.239853	0.102443	0	0	0.0276642	1	--	--	--	--	--	--	--	--	--	--	--	--	--
BMK_Unigene_045613	2.22505	0.412898	0.585955	0.147157	0.0143764	0.0708696	1	[O]	Posttranslational modification, protein turnover, chaperones	Molecular Function: ATP binding (GO:0005524);; Cellular Component: cytoplasm (GO:0005737);; Biological Process: protein folding (GO:0006457);; Molecular Function: unfolded protein binding (GO:0051082);;	K09493|0|cvr:CHLNCDRAFT_56162|hypothetical protein; K09493 T-complex protein 1 subunit alpha (A)	[O]	Posttranslational modification, protein turnover, chaperones	TCP-1/cpn60 chaperonin family	T-complex protein 1 subunit alpha {ECO:0000303|PubMed:11599560} OS=Arabidopsis thaliana (Mouse-ear cress) PE=1 SV=1	O	Posttranslational modification, protein turnover, chaperones	T-complex protein 1, alpha subunit [Phytophthora parasitica INRA-310]	molecular function: binding (GO:0005488);; cellular component: cell (GO:0005623);; cellular component: cell part (GO:0044464);; biological process: metabolic process (GO:0008152);; biological process: cellular process (GO:0009987)	--
BMK_Unigene_045621	23.5	4.67179	15.2774	0.319383	9.53896	0.352647	1	--	--	--	--	--	--	--	--	--	--	--	--	--
BMK_Unigene_045844	3.6527	0.0320069	0.255408	0	0	0	1	--	--	--	--	--	--	--	--	--	--	hypothetical protein L917_16919 [Phytophthora parasitica]	--	--
BMK_Unigene_045852	20.3057	0	1.69555	0	0	1.03684	1	--	--	--	--	--	--	--	--	--	--	--	--	--
BMK_Unigene_045862	2.44378	0.339232	0.479457	0.066212	0	0	1	--	--	--	--	--	--	--	--	--	--	hypothetical protein PPTG_01305 [Phytophthora parasitica INRA-310]	--	--
BMK_Unigene_045899	2.76652	0.263476	0.553417	0.0718096	0	0	1	--	--	--	--	--	--	--	--	--	--	hypothetical protein L914_00963 [Phytophthora parasitica]	--	--
BMK_Unigene_046038	14.4042	2.63352	3.5621	0.845289	0.0100418	1.06178	1	--	--	Molecular Function: inorganic diphosphatase activity (GO:0004427);; Molecular Function: hydrogen-translocating pyrophosphatase activity (GO:0009678);; Biological Process: proton transport (GO:0015992);; Cellular Component: membrane (GO:0016020);;	--	--	--	Inorganic H+ pyrophosphatase	Pyrophosphate-energized vacuolar membrane proton pump OS=Hordeum vulgare (Barley) PE=2 SV=2	C	Energy production and conversion	pyrophosphate-energized vacuolar membrane proton pump, putative [Phytophthora infestans T30-4]	molecular function: catalytic activity (GO:0003824);; biological process: metabolic process (GO:0008152);; molecular function: transporter activity (GO:0005215);; biological process: cellular process (GO:0009987);; biological process: single-organism process (GO:0044699);; biological process: localization (GO:0051179);; cellular component: membrane (GO:0016020)	--
BMK_Unigene_046039	4.36137	0.373773	0.660234	0.165863	0.0625446	0.01	1	--	--	--	--	--	--	Putative gypsy type transposon	--	--	--	Putative retroelement [Oryza sativa Japonica Group]	--	--
BMK_Unigene_046062	61.2477	1.28689	8.736	3.05859	0.271795	0.652461	1	--	--	--	--	--	--	--	--	S	Function unknown	PREDICTED: uncharacterized protein LOC101775064 [Setaria italica]	--	--
BMK_Unigene_046121	2.74962	1.01387	1.13367	0.074652	0.588937	0.231012	1	--	--	Molecular Function: binding (GO:0005488);;	--	--	--	--	--	S	Function unknown	putative mutator protein [Oryza sativa Japonica Group]	molecular function: binding (GO:0005488)	--
BMK_Unigene_046221	15.2418	0.0979417	3.56022	0.163744	0	0	1	[Q]	Secondary metabolites biosynthesis, transport and catabolism	--	--	--	--	--	--	R	General function prediction only	hypothetical protein AOL_s00004g203 [Arthrobotrys oligospora ATCC 24927]	--	--
BMK_Unigene_046241	3.03058	0.166984	0.442854	0.0270751	0	0.0266588	1	--	--	Molecular Function: calcium ion binding (GO:0005509);; Molecular Function: calcium-dependent phospholipid binding (GO:0005544);;	K17095|1.24201e-37|pda:103706790|annexin D5; K17095 annexin A7/11 (A)	[U]	Intracellular trafficking, secretion, and vesicular transport	Annexin	Annexin D8 GN=T2L20 OS=Arabidopsis thaliana (Mouse-ear cress) PE=2 SV=2	U	Intracellular trafficking, secretion, and vesicular transport	hypothetical protein PHYSODRAFT_258713 [Phytophthora sojae]	molecular function: binding (GO:0005488)	--
BMK_Unigene_046263	7.20018	2.05228	4.21184	6.03105	4.95102	3.76687	1	--	--	Molecular Function: sequence-specific DNA binding transcription factor activity (GO:0003700);; Biological Process: regulation of transcription, DNA-templated (GO:0006355);; Biological Process: N-terminal protein myristoylation (GO:0006499);;	--	[BT]	--	Cupin-like domain;; JmjC domain, hydroxylase	F-box protein At5g06550 GN=At5g06550 OS=Arabidopsis thaliana (Mouse-ear cress) PE=2 SV=1	T	Signal transduction mechanisms	PREDICTED: jmjC domain-containing protein 4-like [Setaria italica]	molecular function: nucleic acid binding transcription factor activity (GO:0001071);; biological process: biological regulation (GO:0065007);; biological process: metabolic process (GO:0008152);; biological process: cellular process (GO:0009987)	--
BMK_Unigene_046545	6.01108	0	0	0	0.513355	0	1	--	--	--	--	--	--	--	--	--	--	--	--	--
BMK_Unigene_046546	6.82733	0.46802	0.167767	0.00382086	0	0	1	[R]	General function prediction only	--	K17302|0|zma:103627012|uncharacterized LOC103627012; K17302 coatomer, subunit beta' (A)	[U]	Intracellular trafficking, secretion, and vesicular transport	WD domain, G-beta repeat;; Protein kinase domain;; Protein tyrosine kinase;; MSP (Major sperm protein) domain	Putative coatomer subunit beta&apos;-3 GN=OJ1006_A02.22 OS=Oryza sativa subsp. japonica (Rice) PE=3 SV=2	T	Signal transduction mechanisms	predicted protein [Hordeum vulgare subsp. vulgare]	--	--
BMK_Unigene_046565	60.0582	6.6337	32.6343	20.0951	5.59179	48.8266	1	--	--	Cellular Component: mitochondrion (GO:0005739);;	--	--	--	Cotton fibre expressed protein	--	S	Function unknown	PREDICTED: uncharacterized protein LOC101761226 [Setaria italica]	cellular component: cell (GO:0005623);; cellular component: organelle (GO:0043226);; cellular component: cell part (GO:0044464)	--
BMK_Unigene_046599	29.19	1.83434	6.24128	2.58319	3.66544	5.49062	1	--	--	Cellular Component: cytoplasmic membrane-bounded vesicle (GO:0016023);; Molecular Function: hydrolase activity (GO:0016787);;	--	--	--	X8 domain	PLASMODESMATA CALLOSE-BINDING PROTEIN 3 (Precursor) GN=PDCB3 OS=Arabidopsis thaliana (Mouse-ear cress) PE=1 SV=1	R	General function prediction only	PREDICTED: glucan endo-1,3-beta-glucosidase-like protein 3-like [Setaria italica]	cellular component: cell (GO:0005623);; cellular component: organelle (GO:0043226);; cellular component: cell part (GO:0044464);; molecular function: catalytic activity (GO:0003824);; biological process: metabolic process (GO:0008152)	--
BMK_Unigene_046643	4.81285	0.0293252	1.17296	0.251763	0	0	1	[G]	Carbohydrate transport and metabolism	Molecular Function: hydrolase activity (GO:0016787);;	K15920|4.46273e-70|smo:SELMODRAFT_80102|hypothetical protein; K15920 beta-D-xylosidase 4 [EC:3.2.1.37] (A)	--	--	Glycosyl hydrolase family 3 C-terminal domain	Probable beta-D-xylosidase 2 (Precursor) GN=BXL2 OS=Arabidopsis thaliana (Mouse-ear cress) PE=2 SV=1	G	Carbohydrate transport and metabolism	hypothetical protein F441_12812 [Phytophthora parasitica CJ01A1]	molecular function: catalytic activity (GO:0003824);; biological process: metabolic process (GO:0008152)	Starch and sucrose metabolism (ko00500);; Amino sugar and nucleotide sugar metabolism (ko00520)
BMK_Unigene_046691	4.40701	0	0.323169	0.0497571	0	0	1	[C]	Energy production and conversion	Molecular Function: catalytic activity (GO:0003824);; Biological Process: metabolic process (GO:0008152);; Molecular Function: ion binding (GO:0043167);;	--	--	--	Pyruvate ferredoxin/flavodoxin oxidoreductase	Pyruvate dehydrogenase [NADP(+)], mitochondrial (Precursor) GN=PNO OS=Euglena gracilis PE=1 SV=1	--	--	hypothetical protein L914_06708 [Phytophthora parasitica]	molecular function: catalytic activity (GO:0003824);; biological process: metabolic process (GO:0008152);; molecular function: binding (GO:0005488)	--
BMK_Unigene_046788	3.62089	1.13856	2.48301	0.725621	0.263928	0.205537	1	[L]	Replication, recombination and repair	Molecular Function: DNA binding (GO:0003677);; Molecular Function: RNA binding (GO:0003723);; Molecular Function: RNA-directed DNA polymerase activity (GO:0003964);; Molecular Function: aspartic-type endopeptidase activity (GO:0004190);; Biological Process: RNA-dependent DNA replication (GO:0006278);; Biological Process: DNA recombination (GO:0006310);; Biological Process: proteolysis (GO:0006508…	--	[R]	General function prediction only	Reverse transcriptase (RNA-dependent DNA polymerase);; Retroviral aspartyl protease;; Retrotransposon gag protein;; Retrotransposon gag protein	Uncharacterized mitochondrial protein AtMg00860 GN=AtMg00860 OS=Arabidopsis thaliana (Mouse-ear cress) PE=4 SV=1	--	--	PREDICTED: uncharacterized protein LOC101768429 [Setaria italica]	molecular function: binding (GO:0005488);; molecular function: catalytic activity (GO:0003824);; biological process: metabolic process (GO:0008152);; biological process: cellular process (GO:0009987);; cellular component: membrane (GO:0016020);; cellular component: cell (GO:0005623);; cellular component: organelle (GO:0043226);; cellular component: cell part (GO:0044464)	--
BMK_Unigene_046836	2.58347	0.19342	0.8049	0.273315	0	0.0454852	1	[RTKL]	--	Molecular Function: protein serine/threonine kinase activity (GO:0004674);; Molecular Function: calcium ion binding (GO:0005509);; Molecular Function: ATP binding (GO:0005524);; Biological Process: protein phosphorylation (GO:0006468);;	K13412|6.30979e-85|sbi:SORBI_06g025220|SORBIDRAFT_06g025220, Sb06g025220; hypothetical protein; K13412 calcium-dependent protein kinase [EC:2.7.11.1] (A)	[T]	Signal transduction mechanisms	Protein kinase domain;; EF-hand domain pair;; EF hand;; EF-hand domain;; EF-hand domain pair;; EF hand;; Protein tyrosine kinase	Calcium-dependent protein kinase 29 GN=CPK29 OS=Arabidopsis thaliana (Mouse-ear cress) PE=2 SV=2	--	--	CAMK/CDPK protein kinase [Phytophthora parasitica]	molecular function: catalytic activity (GO:0003824);; biological process: metabolic process (GO:0008152);; biological process: cellular process (GO:0009987);; molecular function: binding (GO:0005488)	Plant-pathogen interaction (ko04626)
BMK_Unigene_046967	1.99355	0.444311	0.653189	0.0178716	0	0	1	[E]	Amino acid transport and metabolism	Molecular Function: 3-isopropylmalate dehydratase activity (GO:0003861);; Biological Process: leucine biosynthetic process (GO:0009098);; Cellular Component: 3-isopropylmalate dehydratase complex (GO:0009316);;	K01703|8.9936e-17|brp:103833397|3-isopropylmalate dehydratase large subunit; K01703 3-isopropylmalate/(R)-2-methylmalate dehydratase large subunit [EC:4.2.1.33 4.2.1.35] (A)	[CE]	--	Aconitase family (aconitate hydratase);; Aconitase C-terminal domain	3-isopropylmalate dehydratase large subunit (Precursor) GN=IIL1 OS=Arabidopsis thaliana (Mouse-ear cress) PE=1 SV=1	--	--	hypothetical protein L917_18896 [Phytophthora parasitica]	molecular function: catalytic activity (GO:0003824);; biological process: metabolic process (GO:0008152);; biological process: cellular process (GO:0009987);; biological process: single-organism process (GO:0044699);; cellular component: cell (GO:0005623);; cellular component: macromolecular complex (GO:0032991);; cellular component: cell part (GO:0044464)	Valine, leucine and isoleucine biosynthesis (ko00290);; C5-Branched dibasic acid metabolism (ko00660);; 2-Oxocarboxylic acid metabolism (ko01210);; Biosynthesis of amino acids (ko01230)
BMK_Unigene_047298	2.28204	0.328173	0.52554	0.0383728	0.0385637	0	1	--	--	Molecular Function: catalase activity (GO:0004096);; Molecular Function: GTP binding (GO:0005525);; Cellular Component: intracellular (GO:0005622);; Biological Process: small GTPase mediated signal transduction (GO:0007264);; Molecular Function: heme binding (GO:0020037);; Biological Process: hydrogen peroxide catabolic process (GO:0042744);; Molecular Function: metal ion binding (GO:0046872);; B…	--	--	--	--	Probable WRKY transcription factor 19 GN=WRKY19 OS=Arabidopsis thaliana (Mouse-ear cress) PE=2 SV=1	R	General function prediction only	hypothetical protein PHYSODRAFT_362036 [Phytophthora sojae]	molecular function: catalytic activity (GO:0003824);; molecular function: antioxidant activity (GO:0016209);; biological process: metabolic process (GO:0008152);; biological process: single-organism process (GO:0044699);; molecular function: binding (GO:0005488);; cellular component: cell (GO:0005623);; cellular component: cell part (GO:0044464);; biological process: cellular process (GO:0009987)…	--
BMK_Unigene_047336	12.8476	0.84842	2.22481	0	0	0	1	--	--	--	--	--	--	--	--	--	--	PREDICTED: uncharacterized protein LOC104582672 [Brachypodium distachyon]	--	--
BMK_Unigene_047337	5.63595	0.218455	1.75021	0	0	0	1	--	--	--	--	--	--	--	--	R	General function prediction only	PREDICTED: uncharacterized protein LOC100825094 isoform X3 [Brachypodium distachyon]	--	--
BMK_Unigene_047366	5.43797	3.87385	3.48303	3.09735	4.53485	3.19449	1	--	--	Cellular Component: membrane (GO:0016020);; Cellular Component: cytoplasmic membrane-bounded vesicle (GO:0016023);; Molecular Function: hydrolase activity (GO:0016787);;	--	[A]	RNA processing and modification	Calcineurin-like phosphoesterase	Putative metallophosphoesterase At3g03305 (Precursor) GN=At3g03305 OS=Arabidopsis thaliana (Mouse-ear cress) PE=2 SV=1	A	RNA processing and modification	PREDICTED: putative metallophosphoesterase At3g03305-like isoform X2 [Setaria italica]	cellular component: membrane (GO:0016020);; cellular component: cell (GO:0005623);; cellular component: organelle (GO:0043226);; cellular component: cell part (GO:0044464);; molecular function: catalytic activity (GO:0003824);; biological process: metabolic process (GO:0008152)	--
BMK_Unigene_047368	16.1026	3.74357	6.6511	2.61888	4.36267	1.42636	1	--	--	Cellular Component: mitochondrion (GO:0005739);; Biological Process: pentose-phosphate shunt (GO:0006098);; Cellular Component: chloroplast stroma (GO:0009570);; Biological Process: leaf senescence (GO:0010150);; Biological Process: mRNA modification (GO:0016556);; Molecular Function: 2 iron, 2 sulfur cluster binding (GO:0051537);; Biological Process: iron ion homeostasis (GO:0055072);; Biologica…	--	[R]	General function prediction only	Iron-binding zinc finger CDGSH type	CDGSH iron-sulfur domain-containing protein NEET GN=NEET OS=Arabidopsis thaliana (Mouse-ear cress) PE=1 SV=1	R	General function prediction only	PREDICTED: CDGSH iron-sulfur domain-containing protein 2-like [Setaria italica]	cellular component: cell (GO:0005623);; cellular component: organelle (GO:0043226);; cellular component: cell part (GO:0044464);; biological process: metabolic process (GO:0008152);; biological process: cellular process (GO:0009987);; biological process: single-organism process (GO:0044699);; cellular component: organelle part (GO:0044422);; biological process: multicellular organismal process (G…	--
BMK_Unigene_047520	8.3775	1.05337	4.03277	1.85676	1.88076	0.880212	1	--	--	--	--	--	--	--	--	--	--	PREDICTED: uncharacterized protein LOC104582672 [Brachypodium distachyon]	--	--
BMK_Unigene_047772	2.56849	0.324553	0.230666	0.0155053	0	0	1	[T]	Signal transduction mechanisms	Cellular Component: membrane (GO:0016020);; Molecular Function: kinase activity (GO:0016301);; Biological Process: phosphorylation (GO:0016310);; Biological Process: phosphatidylinositol metabolic process (GO:0046488);;	K00889|1.41085e-28|osa:4333853|Os03g0705300; K00889 1-phosphatidylinositol-4-phosphate 5-kinase [EC:2.7.1.68] (A)	[T]	Signal transduction mechanisms	Phosphatidylinositol-4-phosphate 5-Kinase	Phosphatidylinositol 4-phosphate 5-kinase 1 GN=F2E2.1 OS=Arabidopsis thaliana (Mouse-ear cress) PE=1 SV=1	T	Signal transduction mechanisms	hypothetical protein PPTG_18528 [Phytophthora parasitica INRA-310]	cellular component: membrane (GO:0016020);; molecular function: catalytic activity (GO:0003824);; biological process: metabolic process (GO:0008152);; biological process: cellular process (GO:0009987);; biological process: single-organism process (GO:0044699)	Inositol phosphate metabolism (ko00562);; Phosphatidylinositol signaling system (ko04070);; Endocytosis (ko04144)
BMK_Unigene_047850	54.8418	38.488	42.083	35.5582	40.509	48.5066	1	--	--	Cellular Component: mitochondrion (GO:0005739);; Cellular Component: peroxisome (GO:0005777);; Cellular Component: plastid (GO:0009536);; Biological Process: response to bacterium (GO:0009617);; Biological Process: response to ozone (GO:0010193);; Cellular Component: membrane (GO:0016020);; Cellular Component: cytoplasmic membrane-bounded vesicle (GO:0016023);;	--	--	--	Protein of unknown function (DUF1138)	--	S	Function unknown	PREDICTED: uncharacterized protein LOC101767045 [Setaria italica]	cellular component: cell (GO:0005623);; cellular component: organelle (GO:0043226);; cellular component: cell part (GO:0044464);; biological process: response to stimulus (GO:0050896);; biological process: multi-organism process (GO:0051704);; cellular component: membrane (GO:0016020)	--
BMK_Unigene_048089	15.5725	0.0895343	2.02207	0.042704	0	0	1	[OC]	--	--	K17609|1.24963e-38|mis:MICPUN_60331|TRX_2; thioredoxin; K17609 nucleoredoxin [EC:1.8.1.8] (A)	[R]	General function prediction only	Thioredoxin-like;; Thioredoxin-like domain;; Thioredoxin;; Redoxin;; AhpC/TSA family;; Thioredoxin	Probable nucleoredoxin 1 GN=At1g60420 OS=Arabidopsis thaliana (Mouse-ear cress) PE=1 SV=1	O	Posttranslational modification, protein turnover, chaperones	hypothetical protein PHYSODRAFT_286379 [Phytophthora sojae]	--	--
BMK_Unigene_048288	1.96405	0.499815	0.62108	0.140073	0.0305063	0.774445	1	[J]	Translation, ribosomal structure and biogenesis	Molecular Function: nucleic acid binding (GO:0003676);; Molecular Function: aspartate-tRNA ligase activity (GO:0004815);; Molecular Function: ATP binding (GO:0005524);; Cellular Component: cytoplasm (GO:0005737);; Biological Process: aspartyl-tRNA aminoacylation (GO:0006422);;	K01876|0|olu:OSTLU_88658|hypothetical protein; K01876 aspartyl-tRNA synthetase [EC:6.1.1.12] (A)	[J]	Translation, ribosomal structure and biogenesis	tRNA synthetases class II (D, K and N);; OB-fold nucleic acid binding domain	Asparagine--tRNA ligase, chloroplastic/mitochondrial (Precursor) GN=dl4685w OS=Arabidopsis thaliana (Mouse-ear cress) PE=2 SV=3	J	Translation, ribosomal structure and biogenesis	aspartate-tRNA(Asn) ligase [Phytophthora parasitica INRA-310]	molecular function: binding (GO:0005488);; molecular function: catalytic activity (GO:0003824);; biological process: metabolic process (GO:0008152);; cellular component: cell (GO:0005623);; cellular component: cell part (GO:0044464);; biological process: cellular process (GO:0009987);; biological process: single-organism process (GO:0044699)	Aminoacyl-tRNA biosynthesis (ko00970)
BMK_Unigene_048507	13.9075	3.93788	3.71239	3.79122	7.33875	4.78423	1	--	--	--	K13457|1.53865e-90|sbi:SORBI_05g027220|SORBIDRAFT_05g027220, Sb05g027220; hypothetical protein; K13457 disease resistance protein RPM1 (A)	--	--	Leucine Rich repeats (2 copies);; Leucine Rich Repeat	--	T	Signal transduction mechanisms	hypothetical protein SORBIDRAFT_05g027220 [Sorghum bicolor]	--	Plant-pathogen interaction (ko04626)
BMK_Unigene_048522	9.97434	3.11197	3.30516	1.38344	0.0431963	3.25444	1	[J]	Translation, ribosomal structure and biogenesis	Molecular Function: translation elongation factor activity (GO:0003746);; Molecular Function: GTPase activity (GO:0003924);; Molecular Function: GTP binding (GO:0005525);; Biological Process: GTP catabolic process (GO:0006184);; Biological Process: translational elongation (GO:0006414);;	K03234|0|pop:POPTR_0007s08400g|POPTRDRAFT_562884; elongation factor 2 family protein; K03234 elongation factor 2 (A)	[J]	Translation, ribosomal structure and biogenesis	Elongation factor Tu GTP binding domain;; Elongation factor Tu domain 2;; 50S ribosome-binding GTPase	Elongation factor 2 OS=Blastocystis hominis PE=2 SV=1	J	Translation, ribosomal structure and biogenesis	translation elongation factor aEF-2 [Phytophthora parasitica INRA-310]	molecular function: binding (GO:0005488);; biological process: metabolic process (GO:0008152);; biological process: cellular process (GO:0009987);; molecular function: catalytic activity (GO:0003824);; biological process: single-organism process (GO:0044699)	--
BMK_Unigene_048531	2.70597	0.361009	0.86912	0.111537	0	0	1	--	--	Molecular Function: aminopeptidase activity (GO:0004177);; Biological Process: proteolysis (GO:0006508);; Molecular Function: metallopeptidase activity (GO:0008237);; Molecular Function: zinc ion binding (GO:0008270);;	K01256|1.93737e-12|pmum:103337540|puromycin-sensitive aminopeptidase; K01256 aminopeptidase N [EC:3.4.11.2] (A)	[EO]	--	Domain of unknown function (DUF3458)	Aminopeptidase M1-D GN=OJ1506_A04.11 OS=Oryza sativa subsp. japonica (Rice) PE=2 SV=1	O	Posttranslational modification, protein turnover, chaperones	membrane alanine aminopeptidase [Phytophthora sojae]	molecular function: catalytic activity (GO:0003824);; biological process: metabolic process (GO:0008152);; molecular function: binding (GO:0005488)	Glutathione metabolism (ko00480)
BMK_Unigene_048652	3.70435	0.477315	0.611346	0	0	0.0381058	1	--	--	--	--	[R]	General function prediction only	--	--	--	--	PREDICTED: uncharacterized protein LOC101760098 [Setaria italica]	--	--
BMK_Unigene_048999	4.35323	0.669608	0.786527	0	0.40348	0	1	[RTKL]	--	--	--	--	--	Protein kinase domain;; Protein tyrosine kinase;; MSP (Major sperm protein) domain;; Protein kinase domain	Putative cysteine-rich receptor-like protein kinase 20 (Precursor) GN=CRK20 OS=Arabidopsis thaliana (Mouse-ear cress) PE=2 SV=2	--	--	PREDICTED: cysteine-rich receptor-like protein kinase 10-like [Setaria italica]	--	--
BMK_Unigene_049145	3.1883	0.34197	0.865727	0.186524	0	0.0495594	1	[J]	Translation, ribosomal structure and biogenesis	Molecular Function: serine-tRNA ligase activity (GO:0004828);; Molecular Function: ATP binding (GO:0005524);; Cellular Component: cytoplasm (GO:0005737);; Biological Process: seryl-tRNA aminoacylation (GO:0006434);;	K01875|1.16081e-170|atr:s00057p00038540|AMTR_s00057p00038540; hypothetical protein; K01875 seryl-tRNA synthetase [EC:6.1.1.11] (A)	[J]	Translation, ribosomal structure and biogenesis	tRNA synthetase class II core domain (G, H, P, S and T);; Seryl-tRNA synthetase N-terminal domain	Serine--tRNA ligase OS=Helianthus annuus (Common sunflower) PE=2 SV=1	J	Translation, ribosomal structure and biogenesis	hypothetical protein PHYSODRAFT_537011 [Phytophthora sojae]	molecular function: catalytic activity (GO:0003824);; biological process: metabolic process (GO:0008152);; molecular function: binding (GO:0005488);; cellular component: cell (GO:0005623);; cellular component: cell part (GO:0044464);; biological process: cellular process (GO:0009987);; biological process: single-organism process (GO:0044699)	Aminoacyl-tRNA biosynthesis (ko00970)
BMK_Unigene_049188	11.1822	1.85547	4.57688	5.06882	2.4771	3.75595	1	--	--	Molecular Function: extracellular ligand-gated ion channel activity (GO:0005230);; Biological Process: transport (GO:0006810);; Cellular Component: membrane (GO:0016020);; Cellular Component: cytoplasmic membrane-bounded vesicle (GO:0016023);; Biological Process: single-organism process (GO:0044699);;	K05387|1.21057e-58|sbi:SORBI_02g025320|SORBIDRAFT_02g025320, Sb02g025320; hypothetical protein; K05387 glutamate receptor, ionotropic, plant (A)	[PET]	--	--	Glutamate receptor 2.8 (Precursor) GN=T9I4.19 OS=Arabidopsis thaliana (Mouse-ear cress) PE=2 SV=2	T	Signal transduction mechanisms	hypothetical protein SORBIDRAFT_02g025320 [Sorghum bicolor]	molecular function: transporter activity (GO:0005215);; biological process: cellular process (GO:0009987);; biological process: single-organism process (GO:0044699);; biological process: localization (GO:0051179);; cellular component: membrane (GO:0016020);; cellular component: cell (GO:0005623);; cellular component: organelle (GO:0043226);; cellular component: cell part (GO:0044464)	--
BMK_Unigene_049479	6.84478	1.15762	1.51995	0.473626	0.00968768	0.0683842	1	[C]	Energy production and conversion	Molecular Function: isocitrate dehydrogenase (NADP+) activity (GO:0004450);; Cellular Component: mitochondrion (GO:0005739);; Biological Process: tricarboxylic acid cycle (GO:0006099);; Molecular Function: metal ion binding (GO:0046872);; Molecular Function: 4 iron, 4 sulfur cluster binding (GO:0051539);; Molecular Function: citrate dehydratase activity (GO:0052632);; Molecular Function: isocitra…	K01681|0|mis:MICPUN_60441|isocitrate dehydrogenase/citrate hydrolyase; K01681 aconitate hydratase [EC:4.2.1.3] (A)	[CE]	--	Aconitase family (aconitate hydratase);; Aconitase C-terminal domain	Aconitate hydratase, mitochondrial (Precursor) OS=Gracilaria gracilis (Red alga) PE=3 SV=1	C	Energy production and conversion	aconitate hydratase, mitochondrial [Phytophthora parasitica P1569]	molecular function: catalytic activity (GO:0003824);; biological process: metabolic process (GO:0008152);; biological process: single-organism process (GO:0044699);; cellular component: cell (GO:0005623);; cellular component: organelle (GO:0043226);; cellular component: cell part (GO:0044464);; biological process: cellular process (GO:0009987);; molecular function: binding (GO:0005488)	Citrate cycle (TCA cycle) (ko00020);; Glyoxylate and dicarboxylate metabolism (ko00630);; Carbon metabolism (ko01200);; 2-Oxocarboxylic acid metabolism (ko01210);; Biosynthesis of amino acids (ko01230)
BMK_Unigene_049496	3.34639	0.817258	1.49369	0.227435	0.0726899	0.0198767	1	--	--	Molecular Function: aspartic-type endopeptidase activity (GO:0004190);; Biological Process: proteolysis (GO:0006508);; Cellular Component: plant-type cell wall (GO:0009505);; Cellular Component: plastid (GO:0009536);; Cellular Component: cytoplasmic membrane-bounded vesicle (GO:0016023);;	--	--	--	--	--	S	Function unknown	PREDICTED: golgin subfamily A member 4-like [Setaria italica]	molecular function: catalytic activity (GO:0003824);; biological process: metabolic process (GO:0008152);; cellular component: cell (GO:0005623);; cellular component: cell part (GO:0044464);; cellular component: organelle (GO:0043226)	--
BMK_Unigene_049624	81.2063	27.8809	28.749	28.7359	40.186	19.8436	1	--	--	Molecular Function: protein kinase activity (GO:0004672);; Molecular Function: structural molecule activity (GO:0005198);; Molecular Function: ATP binding (GO:0005524);; Biological Process: protein phosphorylation (GO:0006468);; Cellular Component: chloroplast (GO:0009507);;	--	[R]	General function prediction only	Protein kinase domain;; PAP_fibrillin	Probable plastid-lipid-associated protein 14, chloroplastic (Precursor) GN=PAP14 OS=Arabidopsis thaliana (Mouse-ear cress) PE=1 SV=1	T	Signal transduction mechanisms	PREDICTED: uncharacterized protein LOC101773274 [Setaria italica]	molecular function: catalytic activity (GO:0003824);; biological process: metabolic process (GO:0008152);; biological process: cellular process (GO:0009987);; molecular function: structural molecule activity (GO:0005198);; molecular function: binding (GO:0005488);; cellular component: cell (GO:0005623);; cellular component: organelle (GO:0043226);; cellular component: cell part (GO:0044464)	--
BMK_Unigene_049890	7.31388	3.28664	6.78011	5.9399	5.65713	4.70352	1	[L]	Replication, recombination and repair	Molecular Function: nucleic acid binding (GO:0003676);; Molecular Function: helicase activity (GO:0004386);; Biological Process: DNA recombination (GO:0006310);; Biological Process: meiotic nuclear division (GO:0007126);;	K10896|0|zma:103654570|uncharacterized LOC103654570; K10896 fanconi anemia group M protein (A)	[R]	General function prediction only	--	DEAD-box ATP-dependent RNA helicase 24 OS=Oryza sativa subsp. japonica (Rice) PE=2 SV=1	--	--	PREDICTED: uncharacterized protein LOC103654570 isoform X1 [Zea mays]	molecular function: binding (GO:0005488);; molecular function: catalytic activity (GO:0003824);; biological process: metabolic process (GO:0008152);; biological process: cellular process (GO:0009987);; biological process: reproduction (GO:0000003);; biological process: single-organism process (GO:0044699);; biological process: cellular component organization or biogenesis (GO:0071840)	--
BMK_Unigene_049899	24.3735	5.42205	2.29766	1.56731	5.93445	0.13227	1	[K]	Transcription	Molecular Function: sequence-specific DNA binding transcription factor activity (GO:0003700);; Cellular Component: nucleus (GO:0005634);; Cellular Component: cytoplasm (GO:0005737);; Biological Process: regulation of transcription, DNA-templated (GO:0006355);; Biological Process: response to heat (GO:0009408);; Molecular Function: sequence-specific DNA binding (GO:0043565);;	K09419|1.38034e-33|zma:100283649|heat shock factor protein HSF30; K09419 heat shock transcription factor, other eukaryote (A)	[K]	Transcription	HSF-type DNA-binding	Putative heat stress transcription factor A-6a OS=Oryza sativa subsp. japonica (Rice) PE=3 SV=1	--	--	heat shock factor protein HSF30 [Zea mays]	molecular function: nucleic acid binding transcription factor activity (GO:0001071);; biological process: biological regulation (GO:0065007);; cellular component: cell (GO:0005623);; cellular component: organelle (GO:0043226);; cellular component: cell part (GO:0044464);; biological process: response to stimulus (GO:0050896);; molecular function: binding (GO:0005488)	--
BMK_Unigene_050016	3.77937	0.0685746	0.315461	0.0327072	0	0.0950518	1	[I]	Lipid transport and metabolism	Biological Process: fatty acid biosynthetic process (GO:0006633);; Cellular Component: integral component of membrane (GO:0016021);; Molecular Function: oxidoreductase activity, acting on paired donors, with oxidation of a pair of donors resulting in the reduction of molecular oxygen to two molecules of water (GO:0016717);; Biological Process: oxidation-reduction process (GO:0055114);;	K00507|1.39277e-32|gsl:Gasu_05920|stearoyl-CoA desaturase (delta-9 desaturase) (EC:1.14.19.1); K00507 stearoyl-CoA desaturase (delta-9 desaturase) [EC:1.14.19.1] (A)	[I]	Lipid transport and metabolism	Fatty acid desaturase	Delta-9 acyl-lipid desaturase 2 GN=ADS2 OS=Arabidopsis thaliana (Mouse-ear cress) PE=2 SV=2	I	Lipid transport and metabolism	acyl-CoA desaturase [Phytophthora infestans T30-4]	biological process: metabolic process (GO:0008152);; biological process: cellular process (GO:0009987);; biological process: single-organism process (GO:0044699);; cellular component: membrane (GO:0016020);; cellular component: membrane part (GO:0044425);; molecular function: catalytic activity (GO:0003824)	Biosynthesis of unsaturated fatty acids (ko01040);; Fatty acid metabolism (ko01212)
BMK_Unigene_050147	5.2186	0.771329	0.834614	0.241373	0	0.014572	1	--	--	Molecular Function: ATP binding (GO:0005524);; Molecular Function: kinase activity (GO:0016301);; Biological Process: phosphorylation (GO:0016310);;	--	[C]	Energy production and conversion	ATP:guanido phosphotransferase, C-terminal catalytic domain;; ATP:guanido phosphotransferase, N-terminal domain	--	E	Amino acid transport and metabolism	hypothetical protein L917_05879 [Phytophthora parasitica]	molecular function: binding (GO:0005488);; molecular function: catalytic activity (GO:0003824);; biological process: metabolic process (GO:0008152);; biological process: cellular process (GO:0009987)	--
BMK_Unigene_050255	6.30992	0.628331	1.34229	0	0	0	1	--	--	--	--	--	--	--	--	--	--	--	--	--
BMK_Unigene_050363	12.358	2.20467	1.15995	1.28215	0.74587	0.808181	1	--	--	--	--	--	--	SANTA (SANT Associated)	--	S	Function unknown	PREDICTED: uncharacterized protein LOC101765084 [Setaria italica]	--	--
BMK_Unigene_050374	3.01227	0.775453	1.30851	0.114428	0.244088	0.0254332	1	--	--	Cellular Component: plastid (GO:0009536);;	--	--	--	--	--	R	General function prediction only	unknown [Phyllostachys edulis]	cellular component: cell (GO:0005623);; cellular component: organelle (GO:0043226);; cellular component: cell part (GO:0044464)	--
BMK_Unigene_050381	6.95796	0.954354	2.20266	2.0309	1.01401	0.629407	1	--	--	--	--	[T]	Signal transduction mechanisms	Leucine Rich repeats (2 copies);; NB-ARC domain;; Leucine rich repeat;; Leucine Rich Repeat	Putative disease resistance protein RGA3 GN=RGA3 OS=Solanum bulbocastanum (Wild potato) PE=2 SV=2	T	Signal transduction mechanisms	PREDICTED: putative disease resistance protein RGA3-like [Setaria italica]	--	--
BMK_Unigene_050464	26.9287	0.98903	10.4794	4.4446	19.0342	24.0588	1	--	--	Molecular Function: peptidase activity (GO:0008233);; Cellular Component: cytoplasmic membrane-bounded vesicle (GO:0016023);;	--	[O]	Posttranslational modification, protein turnover, chaperones	Xylanase inhibitor N-terminal;; Xylanase inhibitor C-terminal;; Eukaryotic aspartyl protease	Protein ASPARTIC PROTEASE IN GUARD CELL 2 (Precursor) GN=ASPG2 OS=Arabidopsis thaliana (Mouse-ear cress) PE=2 SV=1	O	Posttranslational modification, protein turnover, chaperones	PREDICTED: protein ASPARTIC PROTEASE IN GUARD CELL 2-like [Brachypodium distachyon]	molecular function: catalytic activity (GO:0003824);; biological process: metabolic process (GO:0008152);; cellular component: cell (GO:0005623);; cellular component: organelle (GO:0043226);; cellular component: cell part (GO:0044464)	--
BMK_Unigene_051241	52.2923	40.9643	46.4773	44.0767	43.0567	46.8055	1	--	--	Biological Process: cell morphogenesis (GO:0000902);; Biological Process: protein targeting to vacuole (GO:0006623);; Cellular Component: membrane (GO:0016020);; Biological Process: cell growth (GO:0016049);; Molecular Function: acid-amino acid ligase activity (GO:0016881);; Biological Process: Golgi vesicle transport (GO:0048193);;	--	--	--	ENTH domain;; VHS domain	VHS domain-containing protein At3g16270 GN=At3g16270 OS=Arabidopsis thaliana (Mouse-ear cress) PE=1 SV=1	R	General function prediction only	PREDICTED: VHS domain-containing protein At3g16270-like [Setaria italica]	biological process: cellular process (GO:0009987);; biological process: developmental process (GO:0032502);; biological process: single-organism process (GO:0044699);; biological process: cellular component organization or biogenesis (GO:0071840);; biological process: localization (GO:0051179);; cellular component: membrane (GO:0016020);; biological process: growth (GO:0040007);; molecular functi…	--
BMK_Unigene_051289	1.84413	0.394395	0.749002	0.0193045	0.132221	0.0190954	1	--	--	--	--	--	--	--	--	--	--	--	--	--
BMK_Unigene_051324	2.47128	0.232351	0.400445	0.0817853	0	0.0132044	1	--	--	Molecular Function: DNA binding (GO:0003677);; Molecular Function: biotin carboxylase activity (GO:0004075);; Molecular Function: pyruvate carboxylase activity (GO:0004736);; Molecular Function: ATP binding (GO:0005524);; Biological Process: gluconeogenesis (GO:0006094);; Molecular Function: metal ion binding (GO:0046872);;	K01958|0|ota:Ot08g00930|Acetyl-CoA carboxylase (ISS); K01958 pyruvate carboxylase [EC:6.4.1.1] (A)	[C]	Energy production and conversion	Conserved carboxylase domain;; HMGL-like	--	C	Energy production and conversion	putative carboxylase [Phytophthora sojae]	molecular function: binding (GO:0005488);; molecular function: catalytic activity (GO:0003824);; biological process: metabolic process (GO:0008152);; biological process: single-organism process (GO:0044699)	Citrate cycle (TCA cycle) (ko00020);; Pyruvate metabolism (ko00620);; Carbon metabolism (ko01200);; Biosynthesis of amino acids (ko01230)
BMK_Unigene_051501	8.6032	2.75633	2.11601	0	0.635131	0	1	--	--	--	--	--	--	--	--	--	--	--	--	--
BMK_Unigene_051685	11.0309	0.637492	9.05497	0.167279	0.334155	0.109148	1	--	--	--	--	--	--	--	--	--	--	--	--	--
BMK_Unigene_051767	32.5231	7.60892	13.0925	14.0753	10.345	14.261	1	--	--	Molecular Function: metal ion binding (GO:0046872);;	K11975|1.03769e-87|osa:4345732|Os08g0451800; K11975 E3 ubiquitin-protein ligase RNF144 [EC:6.3.2.19] (A)	[O]	Posttranslational modification, protein turnover, chaperones	IBR domain	Probable E3 ubiquitin-protein ligase ARI5 GN=ARI5 OS=Arabidopsis thaliana (Mouse-ear cress) PE=2 SV=1	--	--	Os08g0451800 [Oryza sativa Japonica Group]	molecular function: binding (GO:0005488)	--
BMK_Unigene_052148	3.25649	0.0726019	0.507553	0.0138512	0	0	1	[G]	Carbohydrate transport and metabolism	Biological Process: metabolic process (GO:0008152);; Molecular Function: hydrolase activity, acting on glycosyl bonds (GO:0016798);;	K05349|1.30688e-43|sbi:SORBI_01g008050|SORBIDRAFT_01g008050, Sb01g008050; hypothetical protein; K05349 beta-glucosidase [EC:3.2.1.21] (A)	--	--	Glycosyl hydrolase family 3 C-terminal domain;; Glycosyl hydrolase family 3 N terminal domain;; Fibronectin type III-like domain	Probable beta-D-xylosidase 6 (Precursor) GN=BXL6 OS=Arabidopsis thaliana (Mouse-ear cress) PE=2 SV=1	G	Carbohydrate transport and metabolism	hypothetical protein F444_14413 [Phytophthora parasitica P1976]	biological process: metabolic process (GO:0008152);; molecular function: catalytic activity (GO:0003824)	Cyanoamino acid metabolism (ko00460);; Starch and sucrose metabolism (ko00500);; Phenylpropanoid biosynthesis (ko00940)
BMK_Unigene_052159	5.43326	0.865834	1.46388	0	0.0991183	0	1	--	--	--	--	--	--	--	--	--	--	hypothetical protein GGTG_11523 [Gaeumannomyces graminis var. tritici R3-111a-1]	--	--
BMK_Unigene_052202	2.66223	0.842882	1.74924	0.563963	0.702299	0.634137	1	--	--	--	--	--	--	--	--	--	--	--	--	--
BMK_Unigene_052444	10.2609	0.0796756	3.19223	0	0.804605	0	1	--	--	--	--	--	--	--	--	--	--	hypothetical protein EMIHUDRAFT_449489 [Emiliania huxleyi CCMP1516]	--	--
BMK_Unigene_052668	3.40114	1.19496	1.33162	0.18763	0.426692	0.070232	1	[L]	Replication, recombination and repair	Molecular Function: DNA binding (GO:0003677);; Molecular Function: chromatin binding (GO:0003682);; Molecular Function: RNA binding (GO:0003723);; Molecular Function: RNA-directed DNA polymerase activity (GO:0003964);; Molecular Function: aspartic-type endopeptidase activity (GO:0004190);; Biological Process: RNA-dependent DNA replication (GO:0006278);; Biological Process: DNA recombination (GO:0…	--	[R]	General function prediction only	Reverse transcriptase (RNA-dependent DNA polymerase);; Aspartyl protease;; Retrotransposon gag protein	Uncharacterized mitochondrial protein AtMg00860 GN=AtMg00860 OS=Arabidopsis thaliana (Mouse-ear cress) PE=4 SV=1	--	--	hypothetical protein SORBIDRAFT_10g026363 [Sorghum bicolor]	molecular function: binding (GO:0005488);; molecular function: catalytic activity (GO:0003824);; biological process: metabolic process (GO:0008152);; biological process: cellular process (GO:0009987);; biological process: cellular component organization or biogenesis (GO:0071840)	--
BMK_Unigene_052731	6.2186	1.32293	2.81376	2.29816	1.49416	1.16677	1	--	--	--	--	--	--	Urb2/Npa2 family	--	S	Function unknown	PREDICTED: uncharacterized protein LOC101775138 isoform X1 [Setaria italica]	--	--
BMK_Unigene_053023	18.8386	0.302241	1.11455	0.048052	0	0	1	--	--	Cellular Component: extracellular region (GO:0005576);; Molecular Function: cellulose binding (GO:0030248);; Molecular Function: endo-1,4-beta-xylanase activity (GO:0031176);; Biological Process: xylan catabolic process (GO:0045493);;	--	--	--	Glycosyl hydrolases family 11	--	R	General function prediction only	xylanase [Bispora antennata]	cellular component: extracellular region (GO:0005576);; molecular function: binding (GO:0005488);; molecular function: catalytic activity (GO:0003824);; biological process: metabolic process (GO:0008152);; biological process: cellular process (GO:0009987)	--
BMK_Unigene_053085	15.0431	2.28358	2.68338	0.605729	0.0247155	0.224237	1	--	--	Molecular Function: iron ion binding (GO:0005506);; Molecular Function: electron carrier activity (GO:0009055);; Molecular Function: heme binding (GO:0020037);;	K00413|7.15553e-96|cme:CYME_CMP152C|cytochrome c reductase cytochrome c1 subunit; K00413 ubiquinol-cytochrome c reductase cytochrome c1 subunit (A)	[C]	Energy production and conversion	Cytochrome C1 family	Cytochrome c1-1, heme protein, mitochondrial (Precursor) GN=CYCL OS=Solanum tuberosum (Potato) PE=2 SV=1	C	Energy production and conversion	hypothetical protein L916_03555 [Phytophthora parasitica]	molecular function: binding (GO:0005488);; molecular function: electron carrier activity (GO:0009055)	Oxidative phosphorylation (ko00190)
BMK_Unigene_053094	6.47917	0.985266	2.85725	0	0	0	1	--	--	--	--	--	--	--	--	--	--	--	--	--
BMK_Unigene_053098	16.5299	0	0	0	0.332905	0	1	--	--	Molecular Function: endo-1,4-beta-xylanase activity (GO:0031176);; Biological Process: xylan catabolic process (GO:0045493);;	--	--	--	Glycosyl hydrolases family 11	--	G	Carbohydrate transport and metabolism	glycoside hydrolase family 11 protein [Setosphaeria turcica Et28A]	molecular function: catalytic activity (GO:0003824);; biological process: metabolic process (GO:0008152);; biological process: cellular process (GO:0009987)	--
BMK_Unigene_053120	12.3377	0.994241	4.86371	0	0	0	1	--	--	--	--	--	--	--	--	--	--	--	--	--
BMK_Unigene_053172	11.1694	0.862395	0	0.205663	0	0	1	--	--	--	--	--	--	PAN domain	--	R	General function prediction only	--	--	--
BMK_Unigene_053177	13.6125	0.691737	1.29552	0	0	0	1	--	--	--	--	[O]	Posttranslational modification, protein turnover, chaperones	Glutathione S-transferase, N-terminal domain;; Glutathione S-transferase, C-terminal domain;; Glutathione S-transferase, N-terminal domain	--	O	Posttranslational modification, protein turnover, chaperones	hypothetical protein PHYSODRAFT_353862 [Phytophthora sojae]	--	--
BMK_Unigene_053186	14.2244	0.0692798	2.2639	0.330435	0	0	1	--	--	--	--	--	--	Elicitin	--	--	--	Chain A, Crystal Structure Of Sylvaticin, A New Secreted Protein From Pythium Sylvaticum	--	--
BMK_Unigene_053240	7.24518	0.147485	1.6175	0.049725	0	0	1	--	--	Biological Process: carbohydrate metabolic process (GO:0005975);; Molecular Function: hydrolase activity, acting on glycosyl bonds (GO:0016798);;	--	--	--	Glycosyl hydrolase family 10	--	G	Carbohydrate transport and metabolism	endo-1,4-beta-xylanase, putative [Phytophthora infestans T30-4]	biological process: metabolic process (GO:0008152);; molecular function: catalytic activity (GO:0003824)	--
BMK_Unigene_053242	7.71797	1.3072	1.27181	0.1186	0.05764	0	1	[C]	Energy production and conversion	Molecular Function: oxidoreductase activity, acting on CH-OH group of donors (GO:0016614);;	--	--	--	FAD binding domain	Tetrahydrocannabinolic acid synthase (Precursor) OS=Cannabis sativa (Hemp) PE=1 SV=1	R	General function prediction only	hypothetical protein SMAC_07862 [Sordaria macrospora k-hell]	molecular function: catalytic activity (GO:0003824);; biological process: metabolic process (GO:0008152);; biological process: single-organism process (GO:0044699)	--
BMK_Unigene_053276	6.28065	0.645504	1.44094	0.0566252	0	0	1	--	--	Cellular Component: mitochondrial inner membrane (GO:0005743);; Molecular Function: oxidoreductase activity, acting on NAD(P)H (GO:0016651);; Biological Process: respiratory electron transport chain (GO:0022904);;	K03949|1.92109e-28|pda:103712716|probable NADH dehydrogenase [ubiquinone] 1 alpha subcomplex subunit 5, mitochondrial; K03949 NADH dehydrogenase (ubiquinone) 1 alpha subcomplex subunit 5 (A)	[C]	Energy production and conversion	ETC complex I subunit conserved region	Probable NADH dehydrogenase [ubiquinone] 1 alpha subcomplex subunit 5, mitochondrial (Precursor) GN=At5g52840 OS=Arabidopsis thaliana (Mouse-ear cress) PE=1 SV=1	C	Energy production and conversion	unnamed protein product [Albugo candida]	cellular component: cell (GO:0005623);; cellular component: membrane (GO:0016020);; cellular component: organelle (GO:0043226);; cellular component: organelle part (GO:0044422);; cellular component: cell part (GO:0044464);; molecular function: catalytic activity (GO:0003824);; biological process: metabolic process (GO:0008152);; biological process: single-organism process (GO:0044699);; biologica…	Oxidative phosphorylation (ko00190)
BMK_Unigene_053288	6.09884	0.209831	0.406255	0.20403	0	0	1	--	--	--	K03938|1.25421e-15|ppp:PHYPADRAFT_54488|hypothetical protein; K03938 NADH dehydrogenase (ubiquinone) Fe-S protein 5 (A)	--	--	NADH:ubiquinone oxidoreductase, NDUFS5-15kDa	NADH dehydrogenase [ubiquinone] iron-sulfur protein 5-B GN=At3g62790 OS=Arabidopsis thaliana (Mouse-ear cress) PE=3 SV=1	S	Function unknown	hypothetical protein PITG_19772 [Phytophthora infestans T30-4]	--	Oxidative phosphorylation (ko00190)
BMK_Unigene_053332	4.78587	0.0492435	2.76958	0.047257	0	0	1	--	--	--	--	--	--	Elicitin	Elicitin Vex1 OS=Pythium vexans (Damping-off fungus) PE=1 SV=1	--	--	Chain A, Crystal Structure Of Sylvaticin, A New Secreted Protein From Pythium Sylvaticum	--	--
BMK_Unigene_053343	6.60782	1.39133	1.46213	0.128539	0	0	1	--	--	--	--	--	--	Tim17/Tim22/Tim23/Pmp24 family	--	--	--	conserved hypothetical protein [Phytophthora infestans T30-4]	--	--
BMK_Unigene_053384	4.13591	0	2.04344	0	0	0	1	--	--	Biological Process: metabolic process (GO:0008152);;	--	--	--	Common central domain of tyrosinase	--	R	General function prediction only	hypothetical protein COCVIDRAFT_26185 [Bipolaris victoriae FI3]	biological process: metabolic process (GO:0008152)	--
BMK_Unigene_053388	5.03266	0.380035	0.423505	0	0.0405051	0	1	--	--	--	--	--	--	Domain of unknown function (DUF4360)	--	S	Function unknown	hypothetical protein MYCTH_2069031 [Myceliophthora thermophila ATCC 42464]	--	--
BMK_Unigene_054916	2.3521	0.503358	0.623691	0	0	0	1	[C]	Energy production and conversion	Molecular Function: phosphoenolpyruvate carboxykinase (ATP) activity (GO:0004612);; Molecular Function: ATP binding (GO:0005524);; Biological Process: gluconeogenesis (GO:0006094);; Molecular Function: kinase activity (GO:0016301);; Biological Process: phosphorylation (GO:0016310);;	K01610|2.75183e-14|ppp:PHYPADRAFT_210293|hypothetical protein; K01610 phosphoenolpyruvate carboxykinase (ATP) [EC:4.1.1.49] (A)	--	--	--	Phosphoenolpyruvate carboxykinase [ATP] GN=PCKA OS=Arabidopsis thaliana (Mouse-ear cress) PE=1 SV=1	C	Energy production and conversion	hypothetical protein PHYSODRAFT_562373 [Phytophthora sojae]	molecular function: catalytic activity (GO:0003824);; biological process: metabolic process (GO:0008152);; molecular function: binding (GO:0005488);; biological process: single-organism process (GO:0044699);; biological process: cellular process (GO:0009987)	Glycolysis / Gluconeogenesis (ko00010);; Citrate cycle (TCA cycle) (ko00020);; Pyruvate metabolism (ko00620);; Carbon fixation in photosynthetic organisms (ko00710);; Carbon metabolism (ko01200)
BMK_Unigene_055125	5.8091	0.393266	1.48773	0	0	0	1	--	--	--	--	--	--	--	--	--	--	--	--	--
BMK_Unigene_055537	23.8001	2.70347	6.08209	0.596696	0	0	1	--	--	--	--	--	--	Elicitin	--	--	--	--	--	--
BMK_Unigene_055547	13.6732	1.13341	3.73937	0	0.0501307	0	1	--	--	--	--	--	--	--	--	--	--	--	--	--
BMK_Unigene_056824	9.46628	0.0438973	2.05476	0.444004	0	0	1	--	--	--	--	--	--	--	--	R	General function prediction only	hypothetical protein PPTG_04567 [Phytophthora parasitica INRA-310]	--	--
BMK_Unigene_056967	16.2148	0	1.49077	0.118197	0	0	1	--	--	Cellular Component: extracellular region (GO:0005576);; Molecular Function: cellulose binding (GO:0030248);; Molecular Function: endo-1,4-beta-xylanase activity (GO:0031176);; Biological Process: xylan catabolic process (GO:0045493);;	--	--	--	Glycosyl hydrolases family 11	--	R	General function prediction only	xylanase [Bispora antennata]	cellular component: extracellular region (GO:0005576);; molecular function: binding (GO:0005488);; molecular function: catalytic activity (GO:0003824);; biological process: metabolic process (GO:0008152);; biological process: cellular process (GO:0009987)	--
BMK_Unigene_058504	15.2567	7.8169	12.1135	10.0784	12.2398	15.6725	1	--	--	Molecular Function: mRNA binding (GO:0003729);; Cellular Component: mRNA cleavage factor complex (GO:0005849);; Biological Process: mRNA polyadenylation (GO:0006378);; Biological Process: organ senescence (GO:0010260);; Molecular Function: hydrolase activity (GO:0016787);;	K14397|7.49765e-106|sita:101780585|cleavage and polyadenylation specificity factor subunit 5-like; K14397 cleavage and polyadenylation specificity factor subunit 5 (A)	[A]	RNA processing and modification	Nucleotide hydrolase	Pre-mRNA cleavage factor Im 25 kDa subunit 1 {ECO:0000303|PubMed:18479511} OS=Arabidopsis thaliana (Mouse-ear cress) PE=1 SV=1	A	RNA processing and modification	PREDICTED: cleavage and polyadenylation specificity factor subunit 5-like [Setaria italica]	molecular function: binding (GO:0005488);; cellular component: cell (GO:0005623);; cellular component: membrane-enclosed lumen (GO:0031974);; cellular component: macromolecular complex (GO:0032991);; cellular component: organelle (GO:0043226);; cellular component: organelle part (GO:0044422);; cellular component: cell part (GO:0044464);; biological process: metabolic process (GO:0008152);; biolog…	mRNA surveillance pathway (ko03015)
BMK_Unigene_059083	8.97562	1.36126	1.57763	0.356229	0	0	1	[B]	Chromatin structure and dynamics	Cellular Component: nucleosome (GO:0000786);; Molecular Function: DNA binding (GO:0003677);; Cellular Component: nucleus (GO:0005634);; Biological Process: glucose catabolic process (GO:0006007);; Biological Process: nucleosome assembly (GO:0006334);; Biological Process: protein targeting (GO:0006605);; Molecular Function: protein heterodimerization activity (GO:0046982);;	K11253|7.65757e-41|crb:CARUB_v10002094mg|hypothetical protein; K11253 histone H3 (A)	[B]	Chromatin structure and dynamics	--	Histone H3.3 OS=Vitis vinifera (Grape) PE=2 SV=3	B	Chromatin structure and dynamics	hypothetical protein CARUB_v10002094mg, partial [Capsella rubella]	cellular component: cell (GO:0005623);; cellular component: macromolecular complex (GO:0032991);; cellular component: organelle (GO:0043226);; cellular component: organelle part (GO:0044422);; cellular component: cell part (GO:0044464);; molecular function: binding (GO:0005488);; biological process: metabolic process (GO:0008152);; biological process: single-organism process (GO:0044699);; biolog…	--
BMK_Unigene_059446	5.22019	0.585866	1.05874	0.186289	0	0	1	--	--	--	--	--	--	--	--	--	--	unnamed protein product [Albugo candida]	--	--
BMK_Unigene_059456	4.71049	0	0.695232	0	0	0	1	--	--	--	--	--	--	--	--	--	--	--	--	--
BMK_Unigene_060032	5.55784	0	0.966993	0	0.432465	0	1	[C]	Energy production and conversion	Cellular Component: mitochondrial proton-transporting ATP synthase complex, coupling factor F(o) (GO:0000276);; Molecular Function: endonuclease activity (GO:0004519);; Biological Process: ATP catabolic process (GO:0006200);; Biological Process: ATP synthesis coupled proton transport (GO:0015986);; Cellular Component: integral component of membrane (GO:0016021);; Molecular Function: proton-transp…	K02126|2.06005e-44|bpg:BathyMg00030|atp6; ATP synthase F0 subunit 6; K02126 F-type H+-transporting ATPase subunit a (A)	[C]	Energy production and conversion	ATP synthase A chain	ATP synthase subunit a GN=ATP6 OS=Chondrus crispus (Carragheen moss) PE=3 SV=1	C	Energy production and conversion	RecName: Full=ATP synthase subunit a; AltName: Full=F-ATPase protein 6 (mitochondrion) [Bipolaris maydis]	cellular component: cell (GO:0005623);; cellular component: membrane (GO:0016020);; cellular component: macromolecular complex (GO:0032991);; cellular component: organelle (GO:0043226);; cellular component: organelle part (GO:0044422);; cellular component: membrane part (GO:0044425);; cellular component: cell part (GO:0044464);; molecular function: catalytic activity (GO:0003824);; biological pro…	Oxidative phosphorylation (ko00190)
BMK_Unigene_060845	4.14074	0	0.775226	0.0833317	0	0	1	[G]	Carbohydrate transport and metabolism	Molecular Function: hydrolase activity, hydrolyzing O-glycosyl compounds (GO:0004553);; Biological Process: carbohydrate metabolic process (GO:0005975);;	K15920|1.64758e-41|smo:SELMODRAFT_101733|hypothetical protein; K15920 beta-D-xylosidase 4 [EC:3.2.1.37] (A)	--	--	Glycosyl hydrolase family 3 N terminal domain	Probable beta-D-xylosidase 5 (Precursor) GN=BXL5 OS=Arabidopsis thaliana (Mouse-ear cress) PE=2 SV=2	G	Carbohydrate transport and metabolism	hypothetical protein L915_12566 [Phytophthora parasitica]	molecular function: catalytic activity (GO:0003824);; biological process: metabolic process (GO:0008152)	Starch and sucrose metabolism (ko00500);; Amino sugar and nucleotide sugar metabolism (ko00520)
BMK_Unigene_062058	10.1093	0.55033	1.97678	0.260649	0	0.169797	1	--	--	--	--	--	--	--	--	R	General function prediction only	hypothetical protein PPTG_01960 [Phytophthora parasitica INRA-310]	--	--
BMK_Unigene_062197	7.81796	0.397295	1.36478	0	0	0.120688	1	[J]	Translation, ribosomal structure and biogenesis	Molecular Function: structural constituent of ribosome (GO:0003735);; Cellular Component: ribosome (GO:0005840);; Biological Process: translation (GO:0006412);;	K02919|4.42733e-13|crb:CARUB_v10002319mg|hypothetical protein; K02919 large subunit ribosomal protein L36 (A)	[J]	Translation, ribosomal structure and biogenesis	Ribosomal protein L36	50S ribosomal protein L36, chloroplastic GN=rpl36 OS=Mesostigma viride (Green alga) PE=3 SV=1	J	Translation, ribosomal structure and biogenesis	conserved hypothetical protein [Phytophthora infestans T30-4]	molecular function: structural molecule activity (GO:0005198);; cellular component: cell (GO:0005623);; cellular component: macromolecular complex (GO:0032991);; cellular component: organelle (GO:0043226);; cellular component: cell part (GO:0044464);; biological process: metabolic process (GO:0008152);; biological process: cellular process (GO:0009987)	Ribosome (ko03010)
BMK_Unigene_062273	7.40914	0.324552	1.23128	0.312874	0	0	1	--	--	--	--	--	--	ESSS subunit of NADH:ubiquinone oxidoreductase (complex I)	--	S	Function unknown	conserved hypothetical protein [Phytophthora infestans T30-4]	--	--
BMK_Unigene_062998	13.1672	0.0360292	0.76696	0.206213	0	0	1	--	--	--	--	--	--	--	--	S	Function unknown	hypothetical protein F442_12940 [Phytophthora parasitica P10297]	--	--
BMK_Unigene_063709	7.59801	0.0866554	0.925065	0.0413309	0	0	1	--	--	--	--	--	--	C-terminal duplication domain of Friend of PRMT1	--	--	--	hypothetical protein F443_03029 [Phytophthora parasitica P1569]	--	--
BMK_Unigene_063821	7.94309	0	2.21323	0.0378056	0	0	1	[G]	Carbohydrate transport and metabolism	Biological Process: carbohydrate metabolic process (GO:0005975);; Molecular Function: hydrolase activity, acting on glycosyl bonds (GO:0016798);;	--	--	--	Glycosyl hydrolase family 10	--	G	Carbohydrate transport and metabolism	hypothetical protein PPTG_07666 [Phytophthora parasitica INRA-310]	biological process: metabolic process (GO:0008152);; molecular function: catalytic activity (GO:0003824)	--
BMK_Unigene_063861	5.80066	0.230175	1.09758	0	0	0	1	--	--	--	--	--	--	--	--	--	--	--	--	--
BMK_Unigene_065866	14.4633	1.94241	2.55696	0.46686	0.131902	0.130045	1	--	--	Cellular Component: mitochondrial proton-transporting ATP synthase complex, catalytic core F(1) (GO:0000275);; Biological Process: ATP synthesis coupled proton transport (GO:0015986);; Molecular Function: proton-transporting ATP synthase activity, rotational mechanism (GO:0046933);; Molecular Function: proton-transporting ATPase activity, rotational mechanism (GO:0046961);;	K02135|2.69807e-10|csv:101214317|ATP synthase subunit epsilon, mitochondrial-like; K02135 F-type H+-transporting ATPase subunit epsilon (A)	[C]	Energy production and conversion	Mitochondrial ATP synthase epsilon chain	ATP synthase subunit epsilon, mitochondrial GN=At1g51650 OS=Arabidopsis thaliana (Mouse-ear cress) PE=1 SV=3	R	General function prediction only	hypothetical protein PHYSODRAFT_284277 [Phytophthora sojae]	cellular component: cell (GO:0005623);; cellular component: membrane (GO:0016020);; cellular component: macromolecular complex (GO:0032991);; cellular component: organelle (GO:0043226);; cellular component: organelle part (GO:0044422);; cellular component: membrane part (GO:0044425);; cellular component: cell part (GO:0044464);; biological process: metabolic process (GO:0008152);; biological proc…	Oxidative phosphorylation (ko00190)
BMK_Unigene_066052	4.48236	1.14104	0.977393	0.111773	0	0	1	[O]	Posttranslational modification, protein turnover, chaperones	Molecular Function: threonine-type endopeptidase activity (GO:0004298);; Cellular Component: nucleus (GO:0005634);; Cellular Component: cytoplasm (GO:0005737);; Biological Process: ubiquitin-dependent protein catabolic process (GO:0006511);; Cellular Component: proteasome core complex, alpha-subunit complex (GO:0019773);;	K02730|1.19598e-104|cre:CHLREDRAFT_128384|POA1; 20S proteasome alpha subunit A (EC:3.4.25.1); K02730 20S proteasome subunit alpha 1 [EC:3.4.25.1] (A)	[O]	Posttranslational modification, protein turnover, chaperones	Proteasome subunit;; Proteasome subunit A N-terminal signature	Proteasome subunit alpha type-6 GN=PAA1 OS=Nicotiana tabacum (Common tobacco) PE=1 SV=1	O	Posttranslational modification, protein turnover, chaperones	hypothetical protein F443_09944 [Phytophthora parasitica P1569]	molecular function: catalytic activity (GO:0003824);; biological process: metabolic process (GO:0008152);; cellular component: cell (GO:0005623);; cellular component: organelle (GO:0043226);; cellular component: cell part (GO:0044464);; biological process: cellular process (GO:0009987);; cellular component: macromolecular complex (GO:0032991)	Proteasome (ko03050)
BMK_Unigene_066931	7.77438	0	0.456506	0	0	0	1	--	--	--	--	--	--	--	--	--	--	--	--	--
BMK_Unigene_068224	3.75408	0.0821732	1.43673	0.075339	1.47424	0.308475	1	--	--	Cellular Component: integral component of membrane (GO:0016021);;	--	[E]	Amino acid transport and metabolism	--	Amino acid permease 5 GN=AAP5 OS=Arabidopsis thaliana (Mouse-ear cress) PE=1 SV=1	E	Amino acid transport and metabolism	predicted protein [Hordeum vulgare subsp. vulgare]	cellular component: membrane (GO:0016020);; cellular component: membrane part (GO:0044425)	--
BMK_Unigene_068643	0.536948	0.23604	0.60881	0	0.69247	0	1	[S]	Function unknown	Cellular Component: cytoplasmic membrane-bounded vesicle (GO:0016023);;	--	[R]	General function prediction only	Leucine Rich repeats (2 copies);; Leucine Rich Repeat;; Leucine rich repeat;; Leucine Rich repeat;; Leucine rich repeat	Receptor-like protein 12 (Precursor) GN=RLP12 OS=Arabidopsis thaliana (Mouse-ear cress) PE=2 SV=2	R	General function prediction only	hypothetical protein SORBIDRAFT_04g008460 [Sorghum bicolor]	cellular component: cell (GO:0005623);; cellular component: organelle (GO:0043226);; cellular component: cell part (GO:0044464)	--
BMK_Unigene_068896	75.8157	3.19238	8.53462	26.2237	6.7026	24.7433	1	--	--	Molecular Function: receptor signaling protein serine/threonine kinase activity (GO:0004702);; Molecular Function: protein tyrosine kinase activity (GO:0004713);; Molecular Function: ATP binding (GO:0005524);; Biological Process: protein phosphorylation (GO:0006468);; Biological Process: transmembrane receptor protein tyrosine kinase signaling pathway (GO:0007169);; Biological Process: signal com…	--	--	--	Leucine Rich repeats (2 copies);; Leucine rich repeat;; Leucine Rich Repeat;; Leucine Rich repeat;; Leucine rich repeat;; Leucine rich repeat N-terminal domain	Leucine-rich repeat receptor-like kinase protein FLORAL ORGAN NUMBER1 (Precursor) OS=Oryza sativa subsp. japonica (Rice) PE=1 SV=1	S	Function unknown	PREDICTED: leucine-rich repeat receptor-like kinase protein FLORAL ORGAN NUMBER1-like [Setaria italica]	molecular function: catalytic activity (GO:0003824);; molecular function: molecular transducer activity (GO:0060089);; biological process: metabolic process (GO:0008152);; biological process: cellular process (GO:0009987);; biological process: signaling (GO:0023052);; biological process: single-organism process (GO:0044699);; biological process: response to stimulus (GO:0050896);; biological proc…	--
BMK_Unigene_068965	21.143	0	0.013951	0.0147494	9.50507	0	1	[R]	General function prediction only	Molecular Function: protein kinase activity (GO:0004672);;	K17302|2.82374e-101|bdi:100845829|uncharacterized LOC100845829; K17302 coatomer, subunit beta' (A)	[U]	Intracellular trafficking, secretion, and vesicular transport	MSP (Major sperm protein) domain	Coatomer subunit beta&apos;-2 GN=At1g52360 OS=Arabidopsis thaliana (Mouse-ear cress) PE=2 SV=1	T	Signal transduction mechanisms	PREDICTED: uncharacterized protein LOC100831776 [Brachypodium distachyon]	molecular function: catalytic activity (GO:0003824);; biological process: metabolic process (GO:0008152);; biological process: cellular process (GO:0009987)	--
BMK_Unigene_069019	3.24659	1.32325	1.64707	0	2.11102	0	1	--	--	--	--	--	--	--	--	--	--	--	--	--
BMK_Unigene_069182	43.8244	22.0707	34.3291	12.8026	16.3861	13.4483	1	--	--	Biological Process: lipid metabolic process (GO:0006629);;	K12382|1.09098e-53|sita:101753602|uncharacterized LOC101753602; K12382 saposin (A)	[IG]	--	Saposin-like type B, region 1	--	I	Lipid transport and metabolism	PREDICTED: uncharacterized protein LOC101753602 isoform X1 [Setaria italica]	biological process: metabolic process (GO:0008152);; biological process: single-organism process (GO:0044699)	--
BMK_Unigene_070312	3.38893	0.235676	1.72024	0.0762555	0.299308	4.53728	1	--	--	--	--	--	--	--	--	--	--	--	--	--
BMK_Unigene_072292	0.777523	0.194245	0.675085	0.0170848	0.813721	0	1	--	--	--	--	[R]	General function prediction only	Leucine Rich repeats (2 copies);; Leucine rich repeat;; Leucine Rich repeat;; Leucine Rich Repeat;; Leucine rich repeat;; Leucine rich repeat N-terminal domain	Leucine-rich repeat receptor-like serine/threonine-protein kinase BAM1 (Precursor) GN=BAM1 OS=Arabidopsis thaliana (Mouse-ear cress) PE=1 SV=1	R	General function prediction only	PREDICTED: receptor-like protein 12 isoform X1 [Zea mays]	--	--
BMK_Unigene_072294	3.83606	0.533502	1.50109	0.182067	0	0	1	--	--	--	--	--	--	--	--	--	--	hypothetical protein PHYSODRAFT_502535 [Phytophthora sojae]	--	--
BMK_Unigene_072741	11.1512	1.03509	2.88019	0.295861	0.135101	0.330407	1	--	--	--	--	--	--	--	--	R	General function prediction only	PREDICTED: uncharacterized protein LOC101764155 [Setaria italica]	--	--
BMK_Unigene_072936	9.93297	1.29788	2.48065	0.158074	0	0	1	--	--	--	--	--	--	--	--	--	--	--	--	--
BMK_Unigene_073276	81.0117	16.5258	53.1872	101.231	58.3571	41.6511	1	--	--	--	--	--	--	--	--	S	Function unknown	hypothetical protein SHCRBa_151_D24_F_90 [Saccharum hybrid cultivar R570]	--	--
BMK_Unigene_073472	85.6891	10.3434	16.0926	12.671	14.5336	11.56	1	--	--	Biological Process: response to stress (GO:0006950);;	--	--	--	ABA/WDS induced protein	--	S	Function unknown	PREDICTED: abscisic stress-ripening protein 2-like [Setaria italica]	biological process: response to stimulus (GO:0050896)	--
BMK_Unigene_073565	7.26908	2.12273	3.86763	0.282878	0.880556	0.0688908	1	--	--	--	--	--	--	--	--	--	--	--	--	--
BMK_Unigene_074473	4.24683	1.57265	0.331406	0	2.30866	0	1	--	--	--	--	--	--	--	--	R	General function prediction only	hypothetical protein [Podospora anserina S mat+]	--	--
BMK_Unigene_075816	7.81894	0.0998653	1.34519	3.53976	0.514641	2.87719	1	--	--	Cellular Component: mitochondrion (GO:0005739);;	--	--	--	--	--	R	General function prediction only	Os07g0611500 [Oryza sativa Japonica Group]	cellular component: cell (GO:0005623);; cellular component: organelle (GO:0043226);; cellular component: cell part (GO:0044464)	--
BMK_Unigene_077387	10.6271	6.43085	8.56425	1.5518	8.07634	2.33765	1	--	--	Molecular Function: N,N-dimethylaniline monooxygenase activity (GO:0004499);; Cellular Component: mitochondrion (GO:0005739);; Cellular Component: vacuole (GO:0005773);; Cellular Component: peroxisome (GO:0005777);; Cellular Component: plasma membrane (GO:0005886);; Cellular Component: chloroplast envelope (GO:0009941);; Cellular Component: integral component of membrane (GO:0016021);; Molecular …	K00485|0|sbi:SORBI_02g004310|SORBIDRAFT_02g004310, Sb02g004310; hypothetical protein; K00485 dimethylaniline monooxygenase (N-oxide forming) [EC:1.14.13.8] (A)	[Q]	Secondary metabolites biosynthesis, transport and catabolism	Flavin-binding monooxygenase-like	Probable flavin-containing monooxygenase 1 GN=FMO1 OS=Arabidopsis thaliana (Mouse-ear cress) PE=2 SV=1	Q	Secondary metabolites biosynthesis, transport and catabolism	hypothetical protein SORBIDRAFT_02g004310 [Sorghum bicolor]	molecular function: catalytic activity (GO:0003824);; biological process: metabolic process (GO:0008152);; biological process: single-organism process (GO:0044699);; cellular component: cell (GO:0005623);; cellular component: organelle (GO:0043226);; cellular component: cell part (GO:0044464);; cellular component: membrane (GO:0016020);; cellular component: organelle part (GO:0044422);; cellular …	--
BMK_Unigene_077413	3.37671	0.533416	1.54712	0.0761566	0.391789	0.620705	1	--	--	Cellular Component: mitochondrion (GO:0005739);; Cellular Component: vacuole (GO:0005773);; Cellular Component: plasma membrane (GO:0005886);; Biological Process: response to oxidative stress (GO:0006979);; Molecular Function: UDP-N-acetylmuramate dehydrogenase activity (GO:0008762);; Cellular Component: plant-type cell wall (GO:0009505);; Biological Process: embryo development ending in seed dor…	--	--	--	--	Inactive tetrahydrocannabinolic acid synthase (Precursor) OS=Cannabis sativa (Hemp) PE=3 SV=1	R	General function prediction only	PREDICTED: inactive tetrahydrocannabinolic acid synthase-like [Oryza brachyantha]	cellular component: cell (GO:0005623);; cellular component: organelle (GO:0043226);; cellular component: cell part (GO:0044464);; cellular component: membrane (GO:0016020);; biological process: response to stimulus (GO:0050896);; molecular function: catalytic activity (GO:0003824);; biological process: metabolic process (GO:0008152);; biological process: single-organism process (GO:0044699);; bio…	--
BMK_Unigene_077491	19.2182	0.155924	8.14504	0.794064	0	0.0240382	1	[Q]	Secondary metabolites biosynthesis, transport and catabolism	--	--	--	--	--	--	R	General function prediction only	carbohydrate esterase family 1 protein [Setosphaeria turcica Et28A]	--	--
BMK_Unigene_077633	7.55201	0.414103	4.24331	0.138182	0.352044	0.748687	1	[Q]	Secondary metabolites biosynthesis, transport and catabolism	Cellular Component: cytoplasmic membrane-bounded vesicle (GO:0016023);;	--	[R]	General function prediction only	Dienelactone hydrolase family;; Prolyl oligopeptidase family	Endo-1,3;1,4-beta-D-glucanase (Precursor) OS=Zea mays (Maize) PE=1 SV=1	R	General function prediction only	PREDICTED: endo-1,3;1,4-beta-D-glucanase-like isoform X1 [Setaria italica]	cellular component: cell (GO:0005623);; cellular component: organelle (GO:0043226);; cellular component: cell part (GO:0044464)	--
BMK_Unigene_077727	6.94395	0.67766	2.20049	5.10796	2.50879	3.23957	1	--	--	--	K13681|6.39457e-18|sbi:SORBI_10g007110|SORBIDRAFT_10g007110, Sb10g007110; hypothetical protein; K13681 xyloglucan fucosyltransferase [EC:2.4.1.-] (A)	--	--	Xyloglucan fucosyltransferase	Galactoside 2-alpha-L-fucosyltransferase GN=T18E12.11 OS=Arabidopsis thaliana (Mouse-ear cress) PE=1 SV=2	S	Function unknown	hypothetical protein SORBIDRAFT_10g007110 [Sorghum bicolor]	--	--
BMK_Unigene_078360	88.8761	2.02307	12.8133	33.0715	22.9376	33.5391	1	[OC]	--	Cellular Component: cytoplasm (GO:0005737);; Biological Process: glycerol ether metabolic process (GO:0006662);; Molecular Function: electron carrier activity (GO:0009055);; Molecular Function: protein disulfide oxidoreductase activity (GO:0015035);; Molecular Function: oxidoreductase activity, acting on a sulfur group of donors, disulfide as acceptor (GO:0016671);; Biological Process: cell redox…	--	[O]	Posttranslational modification, protein turnover, chaperones	Thioredoxin	Thioredoxin H-type 2 GN=THL-2 OS=Brassica napus (Rape) PE=2 SV=1	--	--	Thioredoxin H-type 2 [Aegilops tauschii]	cellular component: cell (GO:0005623);; cellular component: cell part (GO:0044464);; biological process: metabolic process (GO:0008152);; biological process: single-organism process (GO:0044699);; molecular function: electron carrier activity (GO:0009055);; molecular function: catalytic activity (GO:0003824);; biological process: cellular process (GO:0009987);; biological process: biological regu…	--
BMK_Unigene_079280	66.1298	27.8333	28.6936	14.9153	29.558	28.7721	1	[C]	Energy production and conversion	Molecular Function: monooxygenase activity (GO:0004497);; Molecular Function: copper ion binding (GO:0005507);; Cellular Component: cell wall (GO:0005618);; Biological Process: response to cold (GO:0009409);; Cellular Component: chloroplast thylakoid membrane (GO:0009535);; Cellular Component: chloroplast ribulose bisphosphate carboxylase complex (GO:0009573);; Biological Process: response to blu…	K01602|2.02081e-91|bdi:100825888|ribulose bisphosphate carboxylase small chain, chloroplastic-like; K01602 ribulose-bisphosphate carboxylase small chain [EC:4.1.1.39] (A)	--	--	Ribulose bisphosphate carboxylase, small chain;; Ribulose-1,5-bisphosphate carboxylase small subunit	Ribulose bisphosphate carboxylase small chain A, chloroplastic (Precursor) OS=Oryza sativa subsp. japonica (Rice) PE=2 SV=2	G	Carbohydrate transport and metabolism	ribulose-1,5-bisphosphate carboxylase/oxygenase small subunit [Echinochloa crus-galli]	molecular function: catalytic activity (GO:0003824);; biological process: metabolic process (GO:0008152);; biological process: single-organism process (GO:0044699);; molecular function: binding (GO:0005488);; cellular component: cell (GO:0005623);; cellular component: cell part (GO:0044464);; biological process: response to stimulus (GO:0050896);; cellular component: membrane (GO:0016020);; cellu…	Glyoxylate and dicarboxylate metabolism (ko00630);; Carbon fixation in photosynthetic organisms (ko00710);; Carbon metabolism (ko01200)
BMK_Unigene_079525	4.20022	1.06142	0.0863156	0.0196799	1.0142	0	1	--	--	--	--	--	--	Domain of unknown function (DUF1996)	--	R	General function prediction only	hypothetical protein THITE_160890 [Thielavia terrestris NRRL 8126]	--	--
BMK_Unigene_079829	16.9872	0	5.04761	0.905361	0.553133	0.675229	1	--	--	Molecular Function: peroxidase activity (GO:0004601);; Biological Process: response to oxidative stress (GO:0006979);; Cellular Component: cytoplasmic membrane-bounded vesicle (GO:0016023);; Molecular Function: heme binding (GO:0020037);; Molecular Function: metal ion binding (GO:0046872);; Biological Process: oxidation-reduction process (GO:0055114);;	K00430|5.5637e-62|sita:101774991|peroxidase 45-like; K00430 peroxidase [EC:1.11.1.7] (A)	--	--	Peroxidase	Peroxidase 45 (Precursor) GN=F9N11.20 OS=Arabidopsis thaliana (Mouse-ear cress) PE=1 SV=1	R	General function prediction only	PREDICTED: peroxidase 45-like [Setaria italica]	molecular function: catalytic activity (GO:0003824);; molecular function: antioxidant activity (GO:0016209);; biological process: metabolic process (GO:0008152);; biological process: single-organism process (GO:0044699);; biological process: response to stimulus (GO:0050896);; cellular component: cell (GO:0005623);; cellular component: organelle (GO:0043226);; cellular component: cell part (GO:00…	Phenylalanine metabolism (ko00360);; Phenylpropanoid biosynthesis (ko00940)
BMK_Unigene_080489	32.7781	8.08587	13.8044	11.7928	9.89642	7.5152	1	[I]	Lipid transport and metabolism	Biological Process: metabolic process (GO:0008152);; Molecular Function: hydrolase activity (GO:0016787);;	--	[V]	Defense mechanisms	alpha/beta hydrolase fold;; Alpha/beta hydrolase family;; Carboxylesterase family	Carboxylesterase 1 GN=CXE1 OS=Actinidia eriantha (Velvet vine) PE=1 SV=1	V	Defense mechanisms	PREDICTED: probable carboxylesterase 8-like [Setaria italica]	biological process: metabolic process (GO:0008152);; molecular function: catalytic activity (GO:0003824)	--
BMK_Unigene_080963	4.10814	0.533384	0.427101	0	1.27355	0	1	--	--	--	--	--	--	--	--	--	--	--	--	--
BMK_Unigene_081300	399.799	241.743	237.838	188.663	169.323	244.207	1	--	--	Cellular Component: vacuole (GO:0005773);; Cellular Component: plasma membrane (GO:0005886);;	--	--	--	Remorin, C-terminal region;; Remorin, N-terminal region	Remorin OS=Solanum tuberosum (Potato) PE=1 SV=1	S	Function unknown	PREDICTED: remorin-like [Setaria italica]	cellular component: cell (GO:0005623);; cellular component: organelle (GO:0043226);; cellular component: cell part (GO:0044464);; cellular component: membrane (GO:0016020)	--
BMK_Unigene_081367	5.2494	0.784404	2.64071	0.748019	1.16894	5.80844	1	--	--	--	--	--	--	--	--	--	--	--	--	--
BMK_Unigene_081529	13.8146	0.903336	0.325771	0	0.446369	0	1	--	--	Molecular Function: cellulose 1,4-beta-cellobiosidase activity (GO:0016162);; Biological Process: cellulose catabolic process (GO:0030245);;	--	--	--	Glycosyl hydrolases family 6	--	G	Carbohydrate transport and metabolism	hypothetical protein SMAC_06174 [Sordaria macrospora k-hell]	molecular function: catalytic activity (GO:0003824);; biological process: metabolic process (GO:0008152);; biological process: cellular process (GO:0009987)	--
BMK_Unigene_082114	6.12715	1.30175	4.9241	0	3.724	0.02445	1	--	--	Cellular Component: mitochondrion (GO:0005739);; Biological Process: defense response (GO:0006952);; Molecular Function: ADP binding (GO:0043531);;	--	--	--	--	--	T	Signal transduction mechanisms	hypothetical protein OsI_19393 [Oryza sativa Indica Group]	cellular component: cell (GO:0005623);; cellular component: organelle (GO:0043226);; cellular component: cell part (GO:0044464);; biological process: response to stimulus (GO:0050896);; molecular function: binding (GO:0005488)	--
BMK_Unigene_082183	6.46152	2.13638	1.94511	0.140041	1.10397	0.37889	1	--	--	--	--	--	--	--	--	--	--	--	--	--
BMK_Unigene_082305	82.0131	5.17331	89.5397	31.2784	43.3725	52.243	1	--	--	--	--	--	--	--	--	--	--	--	--	--
BMK_Unigene_082703	28.7673	0.591358	2.78282	2.32171	0.646047	0.138095	1	[QR]	--	Molecular Function: phosphoethanolamine N-methyltransferase activity (GO:0000234);; Biological Process: phosphatidylcholine biosynthetic process (GO:0006656);; Biological Process: pollen development (GO:0009555);; Biological Process: pollen tube growth (GO:0009860);; Biological Process: pollen tube guidance (GO:0010183);; Biological Process: methylation (GO:0032259);; Biological Process: choline …	K05929|2.48085e-147|zma:100383478|uncharacterized LOC100383478; K05929 phosphoethanolamine N-methyltransferase [EC:2.1.1.103] (A)	[IR]	--	Methyltransferase domain;; Methyltransferase domain;; Methyltransferase domain;; Mycolic acid cyclopropane synthetase;; Methyltransferase domain;; Methyltransferase domain;; Methyltransferase domain;; ubiE/COQ5 methyltransferase family;; Methionine biosynthesis protein MetW;; Methyltransferase domain;; CheR methyltransferase, SAM binding domain;; Protein-L-isoaspartate(D-aspartate) O-methyltransf…	Phosphomethylethanolamine N-methyltransferase OS=Arabidopsis thaliana (Mouse-ear cress) PE=2 SV=2	I	Lipid transport and metabolism	hypothetical protein ZEAMMB73_932976 [Zea mays]	molecular function: catalytic activity (GO:0003824);; biological process: metabolic process (GO:0008152);; biological process: cellular process (GO:0009987);; biological process: single-organism process (GO:0044699);; biological process: multicellular organismal process (GO:0032501);; biological process: developmental process (GO:0032502);; biological process: reproductive process (GO:0022414);; …	Glycerophospholipid metabolism (ko00564)
BMK_Unigene_084051	7.20129	0.687486	6.39341	0.889701	2.39507	1.42514	1	--	--	--	--	--	--	--	--	R	General function prediction only	hypothetical protein ZEAMMB73_642926 [Zea mays]	--	--
BMK_Unigene_084369	6.82989	1.68934	1.97703	0.768226	1.02005	0.414462	1	--	--	Biological Process: protein peptidyl-prolyl isomerization (GO:0000413);; Molecular Function: peptidyl-prolyl cis-trans isomerase activity (GO:0003755);; Molecular Function: FK506 binding (GO:0005528);; Biological Process: protein folding (GO:0006457);; Cellular Component: chloroplast thylakoid membrane (GO:0009535);; Cellular Component: chloroplast thylakoid lumen (GO:0009543);;	--	[O]	Posttranslational modification, protein turnover, chaperones	FKBP-type peptidyl-prolyl cis-trans isomerase	Peptidyl-prolyl cis-trans isomerase FKBP19, chloroplastic (Precursor) GN=T22N19.60 OS=Arabidopsis thaliana (Mouse-ear cress) PE=1 SV=1	O	Posttranslational modification, protein turnover, chaperones	PREDICTED: peptidyl-prolyl cis-trans isomerase FKBP19, chloroplastic-like [Setaria italica]	biological process: metabolic process (GO:0008152);; biological process: cellular process (GO:0009987);; biological process: single-organism process (GO:0044699);; molecular function: catalytic activity (GO:0003824);; molecular function: binding (GO:0005488);; cellular component: cell (GO:0005623);; cellular component: membrane (GO:0016020);; cellular component: organelle (GO:0043226);; cellular …	--
BMK_Unigene_085610	4.42532	0.092551	0.121215	0.234989	0.797653	0.203165	1	--	--	Molecular Function: protein serine/threonine kinase activity (GO:0004674);; Molecular Function: ATP binding (GO:0005524);; Cellular Component: nucleus (GO:0005634);; Cellular Component: vacuole (GO:0005773);; Cellular Component: cytosol (GO:0005829);; Cellular Component: plasma membrane (GO:0005886);; Cellular Component: cytoplasmic membrane-bounded vesicle (GO:0016023);; Molecular Function: carb…	--	--	--	S-locus glycoprotein family;; D-mannose binding lectin;; PAN-like domain;; Domain of unknown function (DUF3403)	Receptor-like serine/threonine-protein kinase SD1-8 (Precursor) GN=T6K22.110 OS=Arabidopsis thaliana (Mouse-ear cress) PE=1 SV=1	--	--	PREDICTED: receptor-like serine/threonine-protein kinase SD1-8-like [Setaria italica]	molecular function: catalytic activity (GO:0003824);; biological process: metabolic process (GO:0008152);; biological process: cellular process (GO:0009987);; molecular function: binding (GO:0005488);; cellular component: cell (GO:0005623);; cellular component: organelle (GO:0043226);; cellular component: cell part (GO:0044464);; cellular component: membrane (GO:0016020);; biological process: loc…	--
BMK_Unigene_086275	14.0736	0.0276117	0.242831	0.0139641	8.7042	0	1	--	--	--	--	--	--	--	--	--	--	--	--	--
BMK_Unigene_086500	51.2882	13.5623	45.3292	34.6123	22.4986	23.9859	1	[C]	Energy production and conversion	Cellular Component: cytosol (GO:0005829);; Biological Process: tricarboxylic acid cycle (GO:0006099);; Molecular Function: phosphoenolpyruvate carboxylase activity (GO:0008964);; Biological Process: carbon fixation (GO:0015977);; Biological Process: photosynthesis (GO:0015979);; Cellular Component: apoplast (GO:0048046);;	K01595|0|sita:101776545|phosphoenolpyruvate carboxylase 2-like; K01595 phosphoenolpyruvate carboxylase [EC:4.1.1.31] (A)	--	--	Phosphoenolpyruvate carboxylase	Phosphoenolpyruvate carboxylase 2 OS=Sorghum bicolor (Sorghum) PE=3 SV=1	C	Energy production and conversion	PREDICTED: phosphoenolpyruvate carboxylase 2-like [Setaria italica]	cellular component: cell (GO:0005623);; cellular component: cell part (GO:0044464);; biological process: metabolic process (GO:0008152);; biological process: cellular process (GO:0009987);; biological process: single-organism process (GO:0044699);; molecular function: catalytic activity (GO:0003824);; cellular component: extracellular region (GO:0005576)	Pyruvate metabolism (ko00620);; Carbon fixation in photosynthetic organisms (ko00710);; Carbon metabolism (ko01200)
BMK_Unigene_086617	7.44386	1.65443	6.67583	1.61441	8.49676	2.57826	1	--	--	--	--	--	--	--	--	--	--	--	--	--
BMK_Unigene_086760	1.23264	0.237655	1.01341	0	0.821349	0	1	--	--	--	--	--	--	--	--	--	--	--	--	--
BMK_Unigene_088787	9.2847	5.63316	9.13889	2.39034	9.9276	5.09836	1	--	--	Cellular Component: vacuole (GO:0005773);; Biological Process: glutamine metabolic process (GO:0006541);; Cellular Component: cytoplasmic membrane-bounded vesicle (GO:0016023);; Molecular Function: gamma-glutamyl-peptidase activity (GO:0034722);; Biological Process: tetrahydrofolylpolyglutamate metabolic process (GO:0046900);;	K01307|0|sita:101782252|gamma-glutamyl hydrolase-like; K01307 gamma-glutamyl hydrolase [EC:3.4.19.9] (A)	[H]	Coenzyme transport and metabolism	Peptidase C26;; Glutamine amidotransferase class-I	Gamma-glutamyl hydrolase 2 (Precursor) GN=F9K20.28 OS=Arabidopsis thaliana (Mouse-ear cress) PE=1 SV=2	--	--	PREDICTED: gamma-glutamyl hydrolase-like [Setaria italica]	cellular component: cell (GO:0005623);; cellular component: organelle (GO:0043226);; cellular component: cell part (GO:0044464);; biological process: metabolic process (GO:0008152);; biological process: cellular process (GO:0009987);; biological process: single-organism process (GO:0044699);; molecular function: catalytic activity (GO:0003824)	Folate biosynthesis (ko00790)
BMK_Unigene_088915	45.2849	5.45337	11.1225	26.7068	13.5623	13.9546	1	[J]	Translation, ribosomal structure and biogenesis	Cellular Component: cell wall (GO:0005618);; Cellular Component: nucleolus (GO:0005730);;	K14564|0|sita:101752989|nucleolar protein 56-like; K14564 nucleolar protein 56 (A)	[AJ]	--	Putative snoRNA binding domain;; NOSIC (NUC001) domain;; NOP5NT (NUC127) domain	Probable nucleolar protein 5-1 OS=Arabidopsis thaliana (Mouse-ear cress) PE=2 SV=2	J	Translation, ribosomal structure and biogenesis	PREDICTED: nucleolar protein 56-like [Setaria italica]	cellular component: cell (GO:0005623);; cellular component: cell part (GO:0044464);; cellular component: membrane-enclosed lumen (GO:0031974);; cellular component: organelle (GO:0043226);; cellular component: organelle part (GO:0044422)	Ribosome biogenesis in eukaryotes (ko03008)
BMK_Unigene_088997	3.51653	0.957353	0.538793	0	0.871329	0.855547	1	--	--	--	K09422|7.44707e-09|sita:101776612|transcription factor MYB12-like; K09422 myb proto-oncogene protein, plant (A)	--	--	--	--	K	Transcription	PREDICTED: transcription factor MYB12-like [Setaria italica]	--	--
BMK_Unigene_089491	9.8775	0.77611	2.45812	1.91193	7.64619	0.969708	1	--	--	Biological Process: defense response (GO:0006952);; Molecular Function: ADP binding (GO:0043531);;	--	[T]	Signal transduction mechanisms	NB-ARC domain;; NB-ARC domain	Disease resistance protein RPP13 GN=RPP13 OS=Arabidopsis thaliana (Mouse-ear cress) PE=2 SV=2	T	Signal transduction mechanisms	hypothetical protein SORBIDRAFT_05g027320 [Sorghum bicolor]	biological process: response to stimulus (GO:0050896);; molecular function: binding (GO:0005488)	--
BMK_Unigene_090053	150.822	18.2673	36.5159	95.7992	17.3395	80.5704	1	--	--	Molecular Function: signal transducer activity (GO:0004871);; Cellular Component: nucleus (GO:0005634);; Biological Process: calcium ion transport (GO:0006816);; Biological Process: Golgi organization (GO:0007030);; Biological Process: signal transduction (GO:0007165);; Biological Process: phototropism (GO:0009638);; Biological Process: response to salt stress (GO:0009651);; Biological Process: p…	--	--	--	NPH3 family;; BTB/POZ domain	Root phototropism protein 2 GN=T6B20.13/T6B20.14 OS=Arabidopsis thaliana (Mouse-ear cress) PE=1 SV=2	R	General function prediction only	PREDICTED: root phototropism protein 2-like [Setaria italica]	molecular function: molecular transducer activity (GO:0060089);; biological process: cellular process (GO:0009987);; biological process: signaling (GO:0023052);; biological process: single-organism process (GO:0044699);; biological process: response to stimulus (GO:0050896);; biological process: biological regulation (GO:0065007);; cellular component: cell (GO:0005623);; cellular component: organ…	--
BMK_Unigene_091847	3.64515	1.02282	1.86521	1.27968	0.913728	1.59687	1	--	--	--	--	--	--	--	--	--	--	--	--	--
BMK_Unigene_092842	189.808	0.254764	16.9861	10.6636	1.21211	40.7886	1	--	--	--	--	--	--	--	--	--	--	--	--	--
BMK_Unigene_094031	12.3875	0	1.09522	0.451015	0	0	1	--	--	Molecular Function: transporter activity (GO:0005215);; Cellular Component: mitochondrial inner membrane (GO:0005743);; Cellular Component: integral component of membrane (GO:0016021);; Biological Process: transmembrane transport (GO:0055085);;	K05863|4.1265e-27|cme:CYME_CMN084C|ADP/ATP translocase; K05863 solute carrier family 25 (mitochondrial adenine nucleotide translocator), member 4/5/6/31 (A)	[C]	Energy production and conversion	Mitochondrial carrier protein	ADP,ATP carrier protein OS=Parachlorella kessleri (Green alga) PE=3 SV=1	U	Intracellular trafficking, secretion, and vesicular transport	hypothetical protein PHYSODRAFT_289206 [Phytophthora sojae]	molecular function: transporter activity (GO:0005215);; biological process: localization (GO:0051179);; cellular component: cell (GO:0005623);; cellular component: membrane (GO:0016020);; cellular component: organelle (GO:0043226);; cellular component: organelle part (GO:0044422);; cellular component: cell part (GO:0044464);; cellular component: membrane part (GO:0044425);; biological process: ce…	--
BMK_Unigene_094258	4.13714	0.794593	0.360823	0	0.831694	0	1	--	--	Molecular Function: hydrolase activity (GO:0016787);;	--	--	--	Glycosyl hydrolase family 61	--	R	General function prediction only	hypothetical protein SMAC_04106 [Sordaria macrospora k-hell]	molecular function: catalytic activity (GO:0003824);; biological process: metabolic process (GO:0008152)	--
BMK_Unigene_096062	2.69881	0.782413	1.62025	0.0318166	0.437936	0.0636669	1	[E]	Amino acid transport and metabolism	Molecular Function: hydrolase activity, hydrolyzing O-glycosyl compounds (GO:0004553);; Cellular Component: extracellular region (GO:0005576);; Biological Process: carbohydrate catabolic process (GO:0016052);; Molecular Function: cellulose binding (GO:0030248);; Molecular Function: cellobiose dehydrogenase (acceptor) activity (GO:0047735);; Molecular Function: flavin adenine dinucleotide binding …	--	--	--	GMC oxidoreductase;; Fungal cellulose binding domain	--	R	General function prediction only	hypothetical protein CHGG_03380 [Chaetomium globosum CBS 148.51]	molecular function: catalytic activity (GO:0003824);; biological process: metabolic process (GO:0008152);; cellular component: extracellular region (GO:0005576);; molecular function: binding (GO:0005488);; biological process: single-organism process (GO:0044699)	--
BMK_Unigene_097237	4.18895	0.175187	0.419253	0.0585656	0.341556	0	1	--	--	--	--	--	--	--	--	--	--	--	--	--
BMK_Unigene_098019	3.59906	1.41077	1.3012	0.0607105	0.36623	0.217452	1	[Q]	Secondary metabolites biosynthesis, transport and catabolism	Molecular Function: monooxygenase activity (GO:0004497);; Molecular Function: iron ion binding (GO:0005506);; Cellular Component: mitochondrion (GO:0005739);; Molecular Function: electron carrier activity (GO:0009055);; Cellular Component: cytoplasmic membrane-bounded vesicle (GO:0016023);; Molecular Function: oxidoreductase activity, acting on paired donors, with incorporation or reduction of mo…	K05917|9.57046e-81|sbi:SORBI_03g028910|SORBIDRAFT_03g028910, Sb03g028910; hypothetical protein; K05917 sterol 14-demethylase [EC:1.14.13.70] (A)	[Q]	Secondary metabolites biosynthesis, transport and catabolism	Cytochrome P450	Obtusifoliol 14-alpha demethylase GN=CYP51 OS=Sorghum bicolor (Sorghum) PE=1 SV=1	Q	Secondary metabolites biosynthesis, transport and catabolism	hypothetical protein SORBIDRAFT_03g028910 [Sorghum bicolor]	molecular function: catalytic activity (GO:0003824);; biological process: metabolic process (GO:0008152);; biological process: single-organism process (GO:0044699);; molecular function: binding (GO:0005488);; cellular component: cell (GO:0005623);; cellular component: organelle (GO:0043226);; cellular component: cell part (GO:0044464);; molecular function: electron carrier activity (GO:0009055)	Steroid biosynthesis (ko00100)
BMK_Unigene_107300	2.60527	0	0.217312	0.419726	1.03239	0.272035	1	--	--	Cellular Component: plastid (GO:0009536);;	--	--	--	--	--	--	--	hypothetical protein OsI_08264 [Oryza sativa Indica Group]	cellular component: cell (GO:0005623);; cellular component: organelle (GO:0043226);; cellular component: cell part (GO:0044464)	--
BMK_Unigene_107352	5.06878	1.03465	1.60015	0	0.504243	0	1	--	--	Molecular Function: oxidoreductase activity (GO:0016491);;	--	--	--	--	--	R	General function prediction only	Chain A, Crystal Structure Of Carbohydrate Oxidase From Microdochium Nivale	molecular function: catalytic activity (GO:0003824);; biological process: metabolic process (GO:0008152);; biological process: single-organism process (GO:0044699)	--
BMK_Unigene_107653	3.6514	0.838716	1.08924	0	2.63641	0	1	--	--	--	--	--	--	--	--	R	General function prediction only	uncharacterized protein LOC100501989 [Zea mays]	--	--
BMK_Unigene_107864	38.0188	11.9122	21.9816	13.8354	8.55994	26.4716	1	--	--	--	--	--	--	--	--	--	--	--	--	--
BMK_Unigene_108307	2.4875	0	0.646324	1.91381	1.16754	2.51925	1	--	--	--	--	--	--	--	--	--	--	--	--	--
BMK_Unigene_000032	2.389	3.34623	2.84775	0	0.415027	0	2	--	--	--	--	--	--	--	--	--	--	--	--	--
BMK_Unigene_000047	4.60039	3.65561	2.98654	4.46367	2.0677	1.53907	2	--	--	--	--	--	--	--	--	--	--	--	--	--
BMK_Unigene_000073	4.94287	1.53694	2.695	3.44969	1.8658	0.673585	2	[L]	Replication, recombination and repair	Molecular Function: DNA binding (GO:0003677);; Molecular Function: DNA (cytosine-5-)-methyltransferase activity (GO:0003886);; Cellular Component: nucleus (GO:0005634);; Biological Process: chromatin silencing (GO:0006342);; Biological Process: DNA mediated transformation (GO:0009294);; Cellular Component: plastid (GO:0009536);; Biological Process: zygote asymmetric cytokinesis in embryo sac (GO:…	K00558|0|sita:101774591|DNA (cytosine-5)-methyltransferase 3-like; K00558 DNA (cytosine-5)-methyltransferase 1 [EC:2.1.1.37] (A)	--	--	C-5 cytosine-specific DNA methylase;; Chromo (CHRromatin Organisation MOdifier) domain;; BAH domain	DNA (cytosine-5)-methyltransferase 3 GN=DMT105 OS=Zea mays (Maize) PE=2 SV=1	B	Chromatin structure and dynamics	PREDICTED: DNA (cytosine-5)-methyltransferase 3-like [Setaria italica]	molecular function: binding (GO:0005488);; molecular function: catalytic activity (GO:0003824);; biological process: metabolic process (GO:0008152);; biological process: cellular process (GO:0009987);; biological process: biological regulation (GO:0065007);; cellular component: cell (GO:0005623);; cellular component: organelle (GO:0043226);; cellular component: cell part (GO:0044464);; biological…	Cysteine and methionine metabolism (ko00270)
BMK_Unigene_000101	175.78	164.13	119.304	113.213	130.472	35.8141	2	[IQ]	--	Molecular Function: ATP binding (GO:0005524);; Biological Process: phenylpropanoid metabolic process (GO:0009698);; Molecular Function: 4-coumarate-CoA ligase activity (GO:0016207);;	K01904|0|sbi:SORBI_04g005210|SORBIDRAFT_04g005210, Sb04g005210; hypothetical protein; K01904 4-coumarate--CoA ligase [EC:6.2.1.12] (A)	[I]	Lipid transport and metabolism	AMP-binding enzyme;; AMP-binding enzyme C-terminal domain	Probable 4-coumarate--CoA ligase 3 OS=Oryza sativa subsp. japonica (Rice) PE=2 SV=1	H	Coenzyme transport and metabolism	4-coumarate coenzyme A ligase 1 [Panicum virgatum]	molecular function: binding (GO:0005488);; biological process: metabolic process (GO:0008152);; biological process: cellular process (GO:0009987);; biological process: single-organism process (GO:0044699);; molecular function: catalytic activity (GO:0003824)	Ubiquinone and other terpenoid-quinone biosynthesis (ko00130);; Phenylalanine metabolism (ko00360);; Phenylpropanoid biosynthesis (ko00940)
BMK_Unigene_000124	2.93712	2.16906	1.19374	0	0.501547	0	2	--	--	Molecular Function: sequence-specific DNA binding RNA polymerase II transcription factor activity (GO:0000981);; Cellular Component: nucleus (GO:0005634);; Biological Process: regulation of transcription from RNA polymerase II promoter (GO:0006357);; Molecular Function: zinc ion binding (GO:0008270);;	--	--	--	Fungal specific transcription factor domain;; Fungal Zn(2)-Cys(6) binuclear cluster domain	--	K	Transcription	conserved hypothetical protein [Chaetomium globosum CBS 148.51]	molecular function: nucleic acid binding transcription factor activity (GO:0001071);; biological process: metabolic process (GO:0008152);; biological process: cellular process (GO:0009987);; biological process: biological regulation (GO:0065007);; cellular component: cell (GO:0005623);; cellular component: organelle (GO:0043226);; cellular component: cell part (GO:0044464);; molecular function: b…	--
BMK_Unigene_000149	3.08194	1.02738	3.28927	0	0.0214966	0	2	--	--	--	--	--	--	--	--	--	--	unknown [Zea mays]	--	--
BMK_Unigene_000165	2.12302	5.92127	2.71581	0.200352	0.069498	0.0377104	2	--	--	Biological Process: lipid metabolic process (GO:0006629);; Cellular Component: membrane (GO:0016020);; Biological Process: carboxylic acid metabolic process (GO:0019752);; Biological Process: developmental process (GO:0032502);; Biological Process: growth (GO:0040007);; Cellular Component: intracellular membrane-bounded organelle (GO:0043231);; Cellular Component: cytoplasmic part (GO:0044444);; …	K10703|3.20381e-24|bdi:100821089|very-long-chain (3R)-3-hydroxyacyl-CoA dehydratase PASTICCINO 2A-like; K10703 very-long-chain (3R)-3-hydroxyacyl-CoA dehydratase [EC:4.2.1.134] (A)	[R]	General function prediction only	Protein tyrosine phosphatase-like protein, PTPLA	Very-long-chain (3R)-3-hydroxyacyl-CoA dehydratase PASTICCINO 2A OS=Oryza sativa subsp. japonica (Rice) PE=2 SV=2	R	General function prediction only	PREDICTED: very-long-chain (3R)-3-hydroxyacyl-CoA dehydratase PASTICCINO 2A-like [Brachypodium distachyon]	biological process: metabolic process (GO:0008152);; biological process: single-organism process (GO:0044699);; cellular component: membrane (GO:0016020);; biological process: cellular process (GO:0009987);; biological process: developmental process (GO:0032502);; biological process: growth (GO:0040007);; cellular component: cell (GO:0005623);; cellular component: organelle (GO:0043226);; cellula…	Fatty acid elongation (ko00062);; Biosynthesis of unsaturated fatty acids (ko01040);; Fatty acid metabolism (ko01212)
BMK_Unigene_000169	4.57025	4.06284	4.7283	0.025258	1.14828	0.0362849	2	--	--	--	--	--	--	--	--	S	Function unknown	hypothetical protein UCRPA7_2558 [Togninia minima UCRPA7]	--	--
BMK_Unigene_000172	129.936	42.8179	70.8681	60.9899	34.0846	16.4696	2	[Q]	Secondary metabolites biosynthesis, transport and catabolism	Molecular Function: monooxygenase activity (GO:0004497);; Molecular Function: iron ion binding (GO:0005506);; Molecular Function: electron carrier activity (GO:0009055);; Molecular Function: oxidoreductase activity, acting on paired donors, with incorporation or reduction of molecular oxygen (GO:0016705);; Molecular Function: heme binding (GO:0020037);; Biological Process: oxidation-reduction pro…	--	[Q]	Secondary metabolites biosynthesis, transport and catabolism	Cytochrome P450	indole-2-monooxygenase GN=CYP71C4 OS=Zea mays (Maize) PE=1 SV=1	Q	Secondary metabolites biosynthesis, transport and catabolism	cytochrome P450 [Echinochloa phyllopogon]	molecular function: catalytic activity (GO:0003824);; biological process: metabolic process (GO:0008152);; biological process: single-organism process (GO:0044699);; molecular function: binding (GO:0005488);; molecular function: electron carrier activity (GO:0009055)	--
BMK_Unigene_000262	2.95686	7.11708	2.96999	0.360242	0.259426	0.946957	2	--	--	--	--	--	--	--	--	--	--	--	--	--
BMK_Unigene_000343	15.5462	9.53044	6.22473	0.009614	0.879024	0.00931322	2	--	--	--	--	--	--	--	--	--	--	--	--	--
BMK_Unigene_000344	10.8742	5.42768	3.74834	0	0.406472	0	2	--	--	--	--	--	--	--	--	--	--	--	--	--
BMK_Unigene_000378	0.819462	1.74487	0.972007	0	0.240836	0	2	--	--	--	--	--	--	--	--	S	Function unknown	hypothetical protein UCRPA7_7242 [Togninia minima UCRPA7]	--	--
BMK_Unigene_000394	2.07365	1.12472	0.889687	0.0432908	0	0	2	--	--	--	--	--	--	--	--	--	--	--	--	--
BMK_Unigene_000417	1.20058	0.964508	1.35865	0	0.540043	0	2	--	--	Cellular Component: membrane (GO:0016020);; Molecular Function: transferase activity (GO:0016740);;	--	--	--	Ubiquinol-cytochrome-c reductase complex subunit (QCR10)	--	--	--	hypothetical protein PFICI_04983 [Pestalotiopsis fici W106-1]	cellular component: membrane (GO:0016020);; molecular function: catalytic activity (GO:0003824);; biological process: metabolic process (GO:0008152)	--
BMK_Unigene_000469	8.70911	15.6913	5.25069	0.254675	0	0.097188	2	--	--	--	--	--	--	--	Probable WRKY transcription factor 19 GN=WRKY19 OS=Arabidopsis thaliana (Mouse-ear cress) PE=2 SV=1	--	--	hypothetical protein L915_07794 [Phytophthora parasitica]	--	--
BMK_Unigene_000473	4.34759	1.50986	1.75226	0.176081	0	0	2	--	--	--	--	--	--	--	--	--	--	--	--	--
BMK_Unigene_000508	13.3463	7.07233	9.70483	0.698637	0.885304	0.74307	2	--	--	--	--	--	--	--	--	--	--	--	--	--
BMK_Unigene_000511	12.1961	10.0773	9.69059	5.09293	7.48972	5.70647	2	--	--	Cellular Component: mitochondrion (GO:0005739);; Cellular Component: chloroplast inner membrane (GO:0009706);;	--	--	--	Transmembrane proteins 14C	--	S	Function unknown	PREDICTED: uncharacterized protein LOC101770044 [Setaria italica]	cellular component: cell (GO:0005623);; cellular component: organelle (GO:0043226);; cellular component: cell part (GO:0044464);; cellular component: membrane (GO:0016020);; cellular component: organelle part (GO:0044422)	--
BMK_Unigene_000555	6.47113	5.65733	0.980281	0.182443	0	0	2	[O]	Posttranslational modification, protein turnover, chaperones	Molecular Function: protoheme IX farnesyltransferase activity (GO:0008495);; Cellular Component: integral component of membrane (GO:0016021);; Biological Process: heme O biosynthetic process (GO:0048034);;	K02257|9.00649e-67|ppp:PHYPADRAFT_44233|hypothetical protein; K02257 protoheme IX farnesyltransferase [EC:2.5.1.-] (A)	[H]	Coenzyme transport and metabolism	UbiA prenyltransferase family	Protoheme IX farnesyltransferase, mitochondrial (Precursor) GN=COX10 OS=Arabidopsis thaliana (Mouse-ear cress) PE=2 SV=4	O	Posttranslational modification, protein turnover, chaperones	protoheme IX farnesyltransferase [Phytophthora parasitica P10297]	molecular function: catalytic activity (GO:0003824);; biological process: metabolic process (GO:0008152);; cellular component: membrane (GO:0016020);; cellular component: membrane part (GO:0044425);; biological process: cellular process (GO:0009987);; biological process: single-organism process (GO:0044699)	Oxidative phosphorylation (ko00190);; Porphyrin and chlorophyll metabolism (ko00860)
BMK_Unigene_000573	1.51903	2.07178	1.95508	0	1.07146	0.0100337	2	[J]	Translation, ribosomal structure and biogenesis	--	K02920|7.27098e-12|sot:102603301|60S ribosomal protein L36-2-like; K02920 large subunit ribosomal protein L36e (A)	[J]	Translation, ribosomal structure and biogenesis	GLUT4 regulating protein TUG;; UBX domain	60S ribosomal protein L36-1 GN=RPL36A OS=Arabidopsis thaliana (Mouse-ear cress) PE=2 SV=1	S	Function unknown	UBX domain-containing protein [Colletotrichum higginsianum]	--	Ribosome (ko03010)
BMK_Unigene_000645	6.31838	2.78585	1.63245	0	1.86238	0	2	--	--	--	--	--	--	--	--	--	--	--	--	--
BMK_Unigene_000660	2.10585	1.39401	1.10542	0.184279	0.0812137	0.071067	2	--	--	Molecular Function: nucleic acid binding (GO:0003676);; Cellular Component: mitochondrion (GO:0005739);; Molecular Function: protein dimerization activity (GO:0046983);;	--	--	--	Domain of unknown function (DUF4371);; hAT family C-terminal dimerisation region	--	S	Function unknown	hypothetical protein SORBIDRAFT_05g027190 [Sorghum bicolor]	molecular function: binding (GO:0005488);; cellular component: cell (GO:0005623);; cellular component: organelle (GO:0043226);; cellular component: cell part (GO:0044464)	--
BMK_Unigene_000678	1.65072	1.35949	1.88498	0.165	0.0905008	0.0145068	2	--	--	Molecular Function: nucleic acid binding (GO:0003676);;	--	--	--	SWIM zinc finger;; MULE transposase domain	--	--	--	PREDICTED: uncharacterized protein LOC102717739 [Oryza brachyantha]	molecular function: binding (GO:0005488)	--
BMK_Unigene_000697	1.323	1.06274	0.512286	0.0190287	0.225662	0	2	--	--	--	--	--	--	--	--	S	Function unknown	hypothetical protein UCRPA7_5832 [Togninia minima UCRPA7]	--	--
BMK_Unigene_000734	6.89899	2.65794	2.81277	0.0515679	2.15534	0	2	--	--	--	--	--	--	--	--	--	--	--	--	--
BMK_Unigene_000751	1.00056	1.65614	0.844447	0.0104263	0.386834	0	2	[HC]	--	Molecular Function: oxidoreductase activity (GO:0016491);; Biological Process: oxidation-reduction process (GO:0055114);;	K00480|7.74434e-34|pxb:103939772|zeaxanthin epoxidase, chloroplastic-like; K00480 salicylate hydroxylase [EC:1.14.13.1] (A)	--	--	FAD binding domain;; NAD(P)-binding Rossmann-like domain	Zeaxanthin epoxidase, chloroplastic (Precursor) OS=Prunus armeniaca (Apricot) PE=2 SV=1	I	Lipid transport and metabolism	hypothetical protein THITE_2115312 [Thielavia terrestris NRRL 8126]	molecular function: catalytic activity (GO:0003824);; biological process: metabolic process (GO:0008152);; biological process: single-organism process (GO:0044699)	Degradation of aromatic compounds (ko01220)
BMK_Unigene_000770	2.02908	1.3726	2.45833	0	0.214789	0.0491679	2	--	--	Molecular Function: phosphogluconate dehydrogenase (decarboxylating) activity (GO:0004616);; Cellular Component: mitochondrion (GO:0005739);; Biological Process: pentose-phosphate shunt, oxidative branch (GO:0009051);; Biological Process: cellular response to oxidative stress (GO:0034599);; Molecular Function: NADP binding (GO:0050661);;	K00033|0|gsl:Gasu_15770|6-phosphogluconate dehydrogenase; K00033 6-phosphogluconate dehydrogenase [EC:1.1.1.44 1.1.1.343] (A)	[G]	Carbohydrate transport and metabolism	6-phosphogluconate dehydrogenase, C-terminal domain;; NAD binding domain of 6-phosphogluconate dehydrogenase	6-phosphogluconate dehydrogenase, decarboxylating 2, chloroplastic (Precursor) GN=G6PGH2 OS=Oryza sativa subsp. japonica (Rice) PE=2 SV=1	G	Carbohydrate transport and metabolism	unnamed protein product [Sordaria macrospora k-hell]	molecular function: catalytic activity (GO:0003824);; biological process: metabolic process (GO:0008152);; biological process: single-organism process (GO:0044699);; cellular component: cell (GO:0005623);; cellular component: organelle (GO:0043226);; cellular component: cell part (GO:0044464);; biological process: cellular process (GO:0009987);; biological process: response to stimulus (GO:005089…	Pentose phosphate pathway (ko00030);; Glutathione metabolism (ko00480);; Carbon metabolism (ko01200)
BMK_Unigene_000777	1.95001	1.50943	1.24213	0.0286918	0.0989497	0	2	--	--	--	--	--	--	--	--	--	--	--	--	--
BMK_Unigene_000779	24.1761	7.29044	6.05427	0.774485	0.109347	0.291028	2	--	--	Cellular Component: intracellular (GO:0005622);;	--	--	--	60s Acidic ribosomal protein	--	--	--	hypothetical protein H257_07798 [Aphanomyces astaci]	cellular component: cell (GO:0005623);; cellular component: cell part (GO:0044464)	--
BMK_Unigene_000795	18.9184	18.404	16.715	13.3708	10.7963	6.03445	2	[R]	General function prediction only	--	--	[U]	Intracellular trafficking, secretion, and vesicular transport	Protein kinase domain;; Protein tyrosine kinase;; MSP (Major sperm protein) domain;; WD domain, G-beta repeat;; WD domain, G-beta repeat	Coatomer subunit beta&apos;-2 GN=OJ1006_A02.24 OS=Oryza sativa subsp. japonica (Rice) PE=2 SV=1	T	Signal transduction mechanisms	Callose synthase 2 [Triticum urartu]	--	--
BMK_Unigene_000805	4.86322	4.94053	2.5246	0.0328558	0.091637	0.0242848	2	--	--	--	--	--	--	--	--	--	--	--	--	--
BMK_Unigene_000806	3.37658	2.66557	2.08111	0.291531	2.0804	0.153705	2	--	--	--	--	--	--	--	--	--	--	--	--	--
BMK_Unigene_000814	1.66848	1.8188	2.31607	0	0.307616	0.308443	2	[R]	General function prediction only	Molecular Function: GTPase activity (GO:0003924);; Molecular Function: GTP binding (GO:0005525);; Cellular Component: nucleus (GO:0005634);; Biological Process: GTP catabolic process (GO:0006184);; Biological Process: intracellular protein transport (GO:0006886);; Biological Process: nucleocytoplasmic transport (GO:0006913);; Biological Process: small GTPase mediated signal transduction (GO:00072…	K07936|2.25401e-107|pxb:103942502|GTP-binding nuclear protein Ran; K07936 GTP-binding nuclear protein Ran (A)	[U]	Intracellular trafficking, secretion, and vesicular transport	Ras family;; Miro-like protein;; ADP-ribosylation factor family	GTP-binding nuclear protein Ran-3 GN=RAN3 OS=Arabidopsis thaliana (Mouse-ear cress) PE=1 SV=2	U	Intracellular trafficking, secretion, and vesicular transport	GTP-binding nuclear protein gsp1 ran [Colletotrichum gloeosporioides Nara gc5]	molecular function: catalytic activity (GO:0003824);; biological process: metabolic process (GO:0008152);; biological process: cellular process (GO:0009987);; biological process: single-organism process (GO:0044699);; molecular function: binding (GO:0005488);; cellular component: cell (GO:0005623);; cellular component: organelle (GO:0043226);; cellular component: cell part (GO:0044464);; biologic…	Ribosome biogenesis in eukaryotes (ko03008);; RNA transport (ko03013)
BMK_Unigene_000827	9.23203	2.0943	2.71132	2.4462	1.20212	0.285123	2	--	--	--	--	--	--	--	--	--	--	--	--	--
BMK_Unigene_000851	1.8459	4.27772	0.468824	0.00833434	0.277067	0.00798191	2	[C]	Energy production and conversion	Molecular Function: glycerol-3-phosphate dehydrogenase [NAD+] activity (GO:0004367);; Biological Process: carbohydrate metabolic process (GO:0005975);; Cellular Component: glycerol-3-phosphate dehydrogenase complex (GO:0009331);; Biological Process: glycerol-3-phosphate catabolic process (GO:0046168);; Molecular Function: NAD binding (GO:0051287);; Biological Process: oxidation-reduction process …	K00006|1.33796e-88|cam:101507906|glycerol-3-phosphate dehydrogenase [NAD(+)]-like; K00006 glycerol-3-phosphate dehydrogenase (NAD+) [EC:1.1.1.8] (A)	[C]	Energy production and conversion	NAD-dependent glycerol-3-phosphate dehydrogenase N-terminus;; NAD-dependent glycerol-3-phosphate dehydrogenase C-terminus	Glycerol-3-phosphate dehydrogenase [NAD(+)] GN=GPDH OS=Cuphea lanceolata (Cigar flower) PE=2 SV=1	C	Energy production and conversion	putative glycerol-3-phosphate dehydrogenase protein [Togninia minima UCRPA7]	molecular function: catalytic activity (GO:0003824);; biological process: metabolic process (GO:0008152);; biological process: single-organism process (GO:0044699);; cellular component: cell (GO:0005623);; cellular component: macromolecular complex (GO:0032991);; cellular component: cell part (GO:0044464);; biological process: cellular process (GO:0009987);; molecular function: binding (GO:000548…	Glycerophospholipid metabolism (ko00564)
BMK_Unigene_000862	3.6099	0.666236	0.43986	0.103056	0	0	2	[G]	Carbohydrate transport and metabolism	Molecular Function: protein serine/threonine kinase activity (GO:0004674);; Molecular Function: ATP binding (GO:0005524);; Biological Process: carbohydrate metabolic process (GO:0005975);; Biological Process: protein phosphorylation (GO:0006468);;	K00849|2.60867e-94|gsl:Gasu_09360|galactokinase (EC:2.7.1.6); K00849 galactokinase [EC:2.7.1.6] (A)	[G]	Carbohydrate transport and metabolism	Galactokinase galactose-binding signature;; GHMP kinases C terminal;; GHMP kinases N terminal domain;; Protein kinase domain;; Protein tyrosine kinase	Serine/threonine-protein kinase CTR1 GN=CTR1 OS=Arabidopsis thaliana (Mouse-ear cress) PE=1 SV=1	G	Carbohydrate transport and metabolism	TKL protein kinase [Phytophthora parasitica P1976]	molecular function: catalytic activity (GO:0003824);; biological process: metabolic process (GO:0008152);; biological process: cellular process (GO:0009987);; molecular function: binding (GO:0005488)	Galactose metabolism (ko00052);; Amino sugar and nucleotide sugar metabolism (ko00520)
BMK_Unigene_000871	4.98115	6.06645	6.60339	0	3.34706	0	2	--	--	--	--	[T]	Signal transduction mechanisms	NB-ARC domain	Disease resistance protein RPM1 GN=F17A9.20 OS=Arabidopsis thaliana (Mouse-ear cress) PE=1 SV=1	T	Signal transduction mechanisms	PREDICTED: disease resistance protein RPM1-like [Oryza brachyantha]	--	--
BMK_Unigene_000941	1.56907	1.49452	1.06964	0.0163234	0.255584	0	2	--	--	--	--	--	--	--	--	--	--	--	--	--
BMK_Unigene_001026	4.90731	4.62499	5.4497	1.04387	0.572144	0.470384	2	--	--	--	--	--	--	--	--	--	--	--	--	--
BMK_Unigene_001035	2070.55	862.239	922.021	100.575	357.394	376.364	2	--	--	--	--	--	--	Metallothionein	Metallothionein-like protein type 2, MT2-22 OS=Brassica juncea (Indian mustard) PE=3 SV=1	--	--	metallothionein-like protein type 2 [Poa secunda]	--	--
BMK_Unigene_001039	1.59902	1.01301	1.55291	0.0517343	0	0.0334214	2	--	--	--	--	--	--	--	--	--	--	--	--	--
BMK_Unigene_001054	3.07102	4.5413	1.78809	0	0.652123	0.0219802	2	--	--	--	--	--	--	--	--	R	General function prediction only	unnamed protein product [Fusarium sp. FIESC_5 CS3069]	--	--
BMK_Unigene_001088	1.08659	1.98202	1.03124	0	0.426588	0	2	[R]	General function prediction only	Molecular Function: GTP binding (GO:0005525);; Biological Process: small GTPase mediated signal transduction (GO:0007264);; Biological Process: protein transport (GO:0015031);;	K07888|1.37929e-56|mis:MICPUN_57861|hypothetical protein; K07888 Ras-related protein Rab-5B (A)	[U]	Intracellular trafficking, secretion, and vesicular transport	Ras family;; Miro-like protein;; ADP-ribosylation factor family;; Gtr1/RagA G protein conserved region;; 50S ribosome-binding GTPase;; Elongation factor Tu GTP binding domain	Ras-related protein Rab5 GN=RAB5 OS=Nicotiana tabacum (Common tobacco) PE=2 SV=1	U	Intracellular trafficking, secretion, and vesicular transport	putative rab5-like protein ypt5 protein [Togninia minima UCRPA7]	molecular function: binding (GO:0005488);; biological process: cellular process (GO:0009987);; biological process: signaling (GO:0023052);; biological process: single-organism process (GO:0044699);; biological process: response to stimulus (GO:0050896);; biological process: biological regulation (GO:0065007);; biological process: localization (GO:0051179)	Endocytosis (ko04144);; Phagosome (ko04145)
BMK_Unigene_001089	22.7099	9.03661	8.77152	6.87024	3.13895	4.37046	2	--	--	--	--	--	--	--	--	--	--	--	--	--
BMK_Unigene_001146	2.514	0.465965	0.661921	0	0.547081	0	2	--	--	--	--	--	--	--	--	--	--	--	--	--
BMK_Unigene_001185	15.4305	13.7548	19.0734	0.846467	1.40471	0.392487	2	--	--	--	--	--	--	--	--	--	--	--	--	--
BMK_Unigene_001362	1593.53	676.707	684.935	1189.77	535.289	363.806	2	[E]	Amino acid transport and metabolism	Cellular Component: cytoplasm (GO:0005737);; Biological Process: L-phenylalanine catabolic process (GO:0006559);; Biological Process: cinnamic acid biosynthetic process (GO:0009800);; Molecular Function: phenylalanine ammonia-lyase activity (GO:0045548);; Molecular Function: tyrosine ammonia-lyase activity (GO:0052883);;	K13064|0|sita:101780319|phenylalanine/tyrosine ammonia-lyase-like; K13064 phenylalanine/tyrosine ammonia-lyase [EC:4.3.1.25] (A)	[Q]	Secondary metabolites biosynthesis, transport and catabolism	Aromatic amino acid lyase	Phenylalanine/tyrosine ammonia-lyase GN=PAL1 OS=Zea mays (Maize) PE=1 SV=1	Q	Secondary metabolites biosynthesis, transport and catabolism	phenylalanine/tyrosine ammonia-lyase 1 [Panicum virgatum]	cellular component: cell (GO:0005623);; cellular component: cell part (GO:0044464);; biological process: metabolic process (GO:0008152);; biological process: cellular process (GO:0009987);; biological process: single-organism process (GO:0044699);; molecular function: catalytic activity (GO:0003824)	Phenylalanine metabolism (ko00360);; Phenylpropanoid biosynthesis (ko00940)
BMK_Unigene_001377	4.18667	2.08253	2.95511	0	0.219784	0	2	--	--	Molecular Function: nucleic acid binding (GO:0003676);; Molecular Function: allantoin uptake transmembrane transporter activity (GO:0005274);; Cellular Component: plasma membrane (GO:0005886);; Molecular Function: zinc ion binding (GO:0008270);; Cellular Component: chloroplast (GO:0009507);; Molecular Function: uracil:cation symporter activity (GO:0015505);; Biological Process: allantoin transpor…	--	--	--	Ureide permease	Ureide permease 2 GN=UPS2 OS=Arabidopsis thaliana (Mouse-ear cress) PE=2 SV=2	R	General function prediction only	Ureide permease 2, putative, expressed [Oryza sativa Japonica Group]	molecular function: binding (GO:0005488);; molecular function: transporter activity (GO:0005215);; biological process: cellular process (GO:0009987);; biological process: single-organism process (GO:0044699);; biological process: localization (GO:0051179);; cellular component: cell (GO:0005623);; cellular component: membrane (GO:0016020);; cellular component: cell part (GO:0044464);; cellular com…	--
BMK_Unigene_001394	2.02555	0.736748	0.395996	0	0.0719066	0	2	--	--	Biological Process: transcription, DNA-templated (GO:0006351);;	--	--	--	--	--	R	General function prediction only	hypothetical protein CHGG_07302 [Chaetomium globosum CBS 148.51]	biological process: metabolic process (GO:0008152);; biological process: cellular process (GO:0009987)	--
BMK_Unigene_001436	3.20854	8.33689	2.76404	0.148176	0.150925	0	2	--	--	--	--	--	--	--	--	--	--	--	--	--
BMK_Unigene_001524	7.09713	5.04792	6.64534	0.0138811	0.0409425	0	2	--	--	Molecular Function: catalytic activity (GO:0003824);; Biological Process: metabolic process (GO:0008152);; Molecular Function: molybdenum ion binding (GO:0030151);; Molecular Function: pyridoxal phosphate binding (GO:0030170);;	--	--	--	--	--	--	--	hypothetical protein OsI_32387 [Oryza sativa Indica Group]	molecular function: catalytic activity (GO:0003824);; biological process: metabolic process (GO:0008152);; molecular function: binding (GO:0005488)	--
BMK_Unigene_001603	3.81492	1.47513	1.15881	0.910452	0.287679	0.499883	2	[L]	Replication, recombination and repair	Molecular Function: DNA binding (GO:0003677);; Molecular Function: RNA binding (GO:0003723);; Molecular Function: RNA-directed DNA polymerase activity (GO:0003964);; Molecular Function: aspartic-type endopeptidase activity (GO:0004190);; Biological Process: RNA-dependent DNA replication (GO:0006278);; Biological Process: DNA recombination (GO:0006310);; Biological Process: proteolysis (GO:0006508…	--	[R]	General function prediction only	Reverse transcriptase (RNA-dependent DNA polymerase);; Retroviral aspartyl protease;; Aspartyl protease;; gag-polyprotein putative aspartyl protease;; Integrase core domain	Uncharacterized mitochondrial protein AtMg00860 GN=AtMg00860 OS=Arabidopsis thaliana (Mouse-ear cress) PE=4 SV=1	--	--	PREDICTED: uncharacterized protein LOC101755730 [Setaria italica]	molecular function: binding (GO:0005488);; molecular function: catalytic activity (GO:0003824);; biological process: metabolic process (GO:0008152);; biological process: cellular process (GO:0009987)	--
BMK_Unigene_001645	1.10854	1.79752	0.529381	0	0.190243	0	2	[R]	General function prediction only	Cellular Component: integral component of membrane (GO:0016021);;	K06890|1.08509e-42|ppp:PHYPADRAFT_58400|hypothetical protein; K06890 (A)	[T]	Signal transduction mechanisms	Inhibitor of apoptosis-promoting Bax1	BI1-like protein GN=At4g15470 OS=Arabidopsis thaliana (Mouse-ear cress) PE=2 SV=1	--	--	transmembrane BAX inhibitor motif-containing protein [Verticillium alfalfae VaMs.102]	cellular component: membrane (GO:0016020);; cellular component: membrane part (GO:0044425)	--
BMK_Unigene_001689	3.78811	3.36706	2.53149	0.345612	0	0.364361	2	[R]	General function prediction only	Molecular Function: FMN binding (GO:0010181);; Molecular Function: oxidoreductase activity (GO:0016491);; Biological Process: negative regulation of transcription, DNA-templated (GO:0045892);; Biological Process: oxidation-reduction process (GO:0055114);;	K03809|9.65009e-77|vcn:VOLCADRAFT_108932|hypothetical protein; K03809 Trp repressor binding protein (A)	[R]	General function prediction only	NADPH-dependent FMN reductase;; Flavodoxin-like fold;; Flavodoxin	Probable NAD(P)H dehydrogenase (quinone) FQR1-like 1 {ECO:0000305} OS=Arabidopsis thaliana (Mouse-ear cress) PE=2 SV=1	--	--	NAD(P)H:quinone oxidoreductase, type IV [Phytophthora parasitica INRA-310]	molecular function: binding (GO:0005488);; molecular function: catalytic activity (GO:0003824);; biological process: metabolic process (GO:0008152);; biological process: single-organism process (GO:0044699);; biological process: biological regulation (GO:0065007)	--
BMK_Unigene_001700	12.1461	7.11213	4.58433	4.03116	3.64019	3.10889	2	--	--	--	--	--	--	--	--	--	--	--	--	--
BMK_Unigene_001733	2.71395	1.78679	0.697208	0.141385	0	0.0254542	2	--	--	--	--	--	--	--	--	--	--	hypothetical protein SORBIDRAFT_05g020730 [Sorghum bicolor]	--	--
BMK_Unigene_001818	8.42133	8.11316	5.86353	2.96941	1.40545	1.84702	2	--	--	--	--	[L]	Replication, recombination and repair	DDE superfamily endonuclease	--	--	--	hypothetical protein SORBIDRAFT_08g019015 [Sorghum bicolor]	--	--
BMK_Unigene_001838	2.90024	1.04607	1.74474	0	0.259583	0	2	--	--	Biological Process: pathogenesis (GO:0009405);; Biological Process: interaction with host via protein secreted by type II secretion system (GO:0052051);;	--	--	--	Cerato-platanin	--	--	--	SnodProt1, partial [Gaeumannomyces graminis var. tritici R3-111a-1]	biological process: multi-organism process (GO:0051704)	--
BMK_Unigene_001858	4.62403	1.91479	4.62282	0.609644	0.0840443	0.230935	2	--	--	--	--	--	--	--	--	--	--	--	--	--
BMK_Unigene_001882	1.03121	0.828295	1.2395	0	0.10535	0	2	--	--	--	--	--	--	WSC domain	--	S	Function unknown	hypothetical protein CMQ_3905 [Grosmannia clavigera kw1407]	--	--
BMK_Unigene_001895	1.1122	0.851571	1.61794	0	0.202026	0.0170228	2	--	--	Molecular Function: translation elongation factor activity (GO:0003746);; Molecular Function: ATP binding (GO:0005524);; Biological Process: ATP catabolic process (GO:0006200);; Biological Process: translational elongation (GO:0006414);; Biological Process: translational termination (GO:0006415);; Molecular Function: ATPase activity (GO:0016887);; Cellular Component: cytosolic ribosome (GO:002262…	K03235|3.53207e-95|csl:COCSUDRAFT_47721|elongation factor EF-3; K03235 elongation factor 3 (A)	[J]	Translation, ribosomal structure and biogenesis	ABC transporter;; HEAT repeat	ABC transporter F family member 4 GN=T14E10.110 OS=Arabidopsis thaliana (Mouse-ear cress) PE=2 SV=1	J	Translation, ribosomal structure and biogenesis	hypothetical protein THITE_2115984 [Thielavia terrestris NRRL 8126]	molecular function: binding (GO:0005488);; biological process: metabolic process (GO:0008152);; biological process: cellular process (GO:0009987);; biological process: single-organism process (GO:0044699);; biological process: cellular component organization or biogenesis (GO:0071840);; molecular function: catalytic activity (GO:0003824);; cellular component: cell (GO:0005623);; cellular componen…	--
BMK_Unigene_001977	8.42838	2.51801	0.464241	0.328439	0	0	2	--	--	--	--	--	--	--	--	--	--	M96 mating-specific protein family [Phytophthora infestans T30-4]	--	--
BMK_Unigene_001987	14.7088	6.38373	7.26345	9.63513	6.2205	1.99096	2	[R]	General function prediction only	Cellular Component: mitochondrion (GO:0005739);; Molecular Function: zinc ion binding (GO:0008270);; Biological Process: response to bacterium (GO:0009617);; Biological Process: plant-type hypersensitive response (GO:0009626);; Biological Process: lignin biosynthetic process (GO:0009809);; Molecular Function: aryl-alcohol dehydrogenase (NAD+) activity (GO:0018456);; Molecular Function: cinnamyl-a…	K00083|8.10744e-123|sita:101757369|probable cinnamyl alcohol dehydrogenase 8D-like; K00083 cinnamyl-alcohol dehydrogenase [EC:1.1.1.195] (A)	[Q]	Secondary metabolites biosynthesis, transport and catabolism	Zinc-binding dehydrogenase;; D-isomer specific 2-hydroxyacid dehydrogenase, NAD binding domain;; Alcohol dehydrogenase GroES-like domain	Probable cinnamyl alcohol dehydrogenase 8D OS=Oryza sativa subsp. japonica (Rice) PE=2 SV=1	Q	Secondary metabolites biosynthesis, transport and catabolism	PREDICTED: probable cinnamyl alcohol dehydrogenase 8D-like [Setaria italica]	cellular component: cell (GO:0005623);; cellular component: organelle (GO:0043226);; cellular component: cell part (GO:0044464);; molecular function: binding (GO:0005488);; biological process: response to stimulus (GO:0050896);; biological process: multi-organism process (GO:0051704);; biological process: immune system process (GO:0002376);; biological process: cellular process (GO:0009987);; bio…	Phenylpropanoid biosynthesis (ko00940)
BMK_Unigene_002019	3.24091	1.97973	1.7313	0.150796	0.115689	0.0231376	2	--	--	Molecular Function: nucleic acid binding (GO:0003676);; Cellular Component: mitochondrion (GO:0005739);; Cellular Component: plastid (GO:0009536);; Biological Process: DNA integration (GO:0015074);;	--	[R]	General function prediction only	Reverse transcriptase (RNA-dependent DNA polymerase)	Endonuclease OS=Nicotiana tabacum (Common tobacco) PE=2 SV=1	R	General function prediction only	PREDICTED: uncharacterized protein LOC101773259 [Setaria italica]	molecular function: binding (GO:0005488);; cellular component: cell (GO:0005623);; cellular component: organelle (GO:0043226);; cellular component: cell part (GO:0044464);; biological process: metabolic process (GO:0008152);; biological process: cellular process (GO:0009987)	--
[truncated: 9,436 more rows]
