# Supplementary material for: De novo transcriptome in roots of switchgrass (Panicum virgatum L.) reveals gene expression dynamic and act network under alkaline salt stress
Source: BMC Genomics. 2021 Jan 28;22:82. doi: 10.1186/s12864-021-07368-w (PMC7841905; doi:10.1186/s12864-021-07368-w)
Supplement: Supplementary file 7 — Additional file 7: Table S6. Information on the 1831 genes in Group 1. [file 12864_2021_7368_MOESM7_ESM.xlsx]

## Sheet: Sheet1
#Gene_ID	S0	S6	S24	T0	T6	T24	COG_class	COG_class_annotation	GO_annotation	KEGG_annotation	KOG_class	KOG_class_annotation	Pfam_annotation	Swissprot_annotation	eggNOG_class	eggNOG_class_annotation	nr_annotation	GO_second_level_annotation	KEGG_pathway_annotation
BMK_Unigene_000032	2.389	3.34623	2.84775	0	0.415027	0	--	--	--	--	--	--	--	--	--	--	--	--	--
BMK_Unigene_000047	4.60039	3.65561	2.98654	4.46367	2.0677	1.53907	--	--	--	--	--	--	--	--	--	--	--	--	--
BMK_Unigene_000073	4.94287	1.53694	2.695	3.44969	1.8658	0.673585	[L]	Replication, recombination and repair	Molecular Function: DNA binding (GO:0003677);; Molecular Function: DNA (cytosine-5-)-methyltransferase activity (GO:0003886);; Cellular Component: nucleus (GO:0005634);; Biological Process: chromatin silencing (GO:0006342);; Biological Process: DNA mediated transformation (GO:0009294);; Cellular Component: plastid (GO:0009536);; Biological Process: zygote asymmetric cytokinesis in embryo sac (GO:…	K00558|0|sita:101774591|DNA (cytosine-5)-methyltransferase 3-like; K00558 DNA (cytosine-5)-methyltransferase 1 [EC:2.1.1.37] (A)	--	--	C-5 cytosine-specific DNA methylase;; Chromo (CHRromatin Organisation MOdifier) domain;; BAH domain	DNA (cytosine-5)-methyltransferase 3 GN=DMT105 OS=Zea mays (Maize) PE=2 SV=1	B	Chromatin structure and dynamics	PREDICTED: DNA (cytosine-5)-methyltransferase 3-like [Setaria italica]	molecular function: binding (GO:0005488);; molecular function: catalytic activity (GO:0003824);; biological process: metabolic process (GO:0008152);; biological process: cellular process (GO:0009987);; biological process: biological regulation (GO:0065007);; cellular component: cell (GO:0005623);; cellular component: organelle (GO:0043226);; cellular component: cell part (GO:0044464);; biological…	Cysteine and methionine metabolism (ko00270)
BMK_Unigene_000101	175.78	164.13	119.304	113.213	130.472	35.8141	[IQ]	--	Molecular Function: ATP binding (GO:0005524);; Biological Process: phenylpropanoid metabolic process (GO:0009698);; Molecular Function: 4-coumarate-CoA ligase activity (GO:0016207);;	K01904|0|sbi:SORBI_04g005210|SORBIDRAFT_04g005210, Sb04g005210; hypothetical protein; K01904 4-coumarate--CoA ligase [EC:6.2.1.12] (A)	[I]	Lipid transport and metabolism	AMP-binding enzyme;; AMP-binding enzyme C-terminal domain	Probable 4-coumarate--CoA ligase 3 OS=Oryza sativa subsp. japonica (Rice) PE=2 SV=1	H	Coenzyme transport and metabolism	4-coumarate coenzyme A ligase 1 [Panicum virgatum]	molecular function: binding (GO:0005488);; biological process: metabolic process (GO:0008152);; biological process: cellular process (GO:0009987);; biological process: single-organism process (GO:0044699);; molecular function: catalytic activity (GO:0003824)	Ubiquinone and other terpenoid-quinone biosynthesis (ko00130);; Phenylalanine metabolism (ko00360);; Phenylpropanoid biosynthesis (ko00940)
BMK_Unigene_000124	2.93712	2.16906	1.19374	0	0.501547	0	--	--	Molecular Function: sequence-specific DNA binding RNA polymerase II transcription factor activity (GO:0000981);; Cellular Component: nucleus (GO:0005634);; Biological Process: regulation of transcription from RNA polymerase II promoter (GO:0006357);; Molecular Function: zinc ion binding (GO:0008270);;	--	--	--	Fungal specific transcription factor domain;; Fungal Zn(2)-Cys(6) binuclear cluster domain	--	K	Transcription	conserved hypothetical protein [Chaetomium globosum CBS 148.51]	molecular function: nucleic acid binding transcription factor activity (GO:0001071);; biological process: metabolic process (GO:0008152);; biological process: cellular process (GO:0009987);; biological process: biological regulation (GO:0065007);; cellular component: cell (GO:0005623);; cellular component: organelle (GO:0043226);; cellular component: cell part (GO:0044464);; molecular function: b…	--
BMK_Unigene_000149	3.08194	1.02738	3.28927	0	0.0214966	0	--	--	--	--	--	--	--	--	--	--	unknown [Zea mays]	--	--
BMK_Unigene_000165	2.12302	5.92127	2.71581	0.200352	0.069498	0.0377104	--	--	Biological Process: lipid metabolic process (GO:0006629);; Cellular Component: membrane (GO:0016020);; Biological Process: carboxylic acid metabolic process (GO:0019752);; Biological Process: developmental process (GO:0032502);; Biological Process: growth (GO:0040007);; Cellular Component: intracellular membrane-bounded organelle (GO:0043231);; Cellular Component: cytoplasmic part (GO:0044444);; …	K10703|3.20381e-24|bdi:100821089|very-long-chain (3R)-3-hydroxyacyl-CoA dehydratase PASTICCINO 2A-like; K10703 very-long-chain (3R)-3-hydroxyacyl-CoA dehydratase [EC:4.2.1.134] (A)	[R]	General function prediction only	Protein tyrosine phosphatase-like protein, PTPLA	Very-long-chain (3R)-3-hydroxyacyl-CoA dehydratase PASTICCINO 2A OS=Oryza sativa subsp. japonica (Rice) PE=2 SV=2	R	General function prediction only	PREDICTED: very-long-chain (3R)-3-hydroxyacyl-CoA dehydratase PASTICCINO 2A-like [Brachypodium distachyon]	biological process: metabolic process (GO:0008152);; biological process: single-organism process (GO:0044699);; cellular component: membrane (GO:0016020);; biological process: cellular process (GO:0009987);; biological process: developmental process (GO:0032502);; biological process: growth (GO:0040007);; cellular component: cell (GO:0005623);; cellular component: organelle (GO:0043226);; cellula…	Fatty acid elongation (ko00062);; Biosynthesis of unsaturated fatty acids (ko01040);; Fatty acid metabolism (ko01212)
BMK_Unigene_000169	4.57025	4.06284	4.7283	0.025258	1.14828	0.0362849	--	--	--	--	--	--	--	--	S	Function unknown	hypothetical protein UCRPA7_2558 [Togninia minima UCRPA7]	--	--
BMK_Unigene_000172	129.936	42.8179	70.8681	60.9899	34.0846	16.4696	[Q]	Secondary metabolites biosynthesis, transport and catabolism	Molecular Function: monooxygenase activity (GO:0004497);; Molecular Function: iron ion binding (GO:0005506);; Molecular Function: electron carrier activity (GO:0009055);; Molecular Function: oxidoreductase activity, acting on paired donors, with incorporation or reduction of molecular oxygen (GO:0016705);; Molecular Function: heme binding (GO:0020037);; Biological Process: oxidation-reduction pro…	--	[Q]	Secondary metabolites biosynthesis, transport and catabolism	Cytochrome P450	indole-2-monooxygenase GN=CYP71C4 OS=Zea mays (Maize) PE=1 SV=1	Q	Secondary metabolites biosynthesis, transport and catabolism	cytochrome P450 [Echinochloa phyllopogon]	molecular function: catalytic activity (GO:0003824);; biological process: metabolic process (GO:0008152);; biological process: single-organism process (GO:0044699);; molecular function: binding (GO:0005488);; molecular function: electron carrier activity (GO:0009055)	--
BMK_Unigene_000262	2.95686	7.11708	2.96999	0.360242	0.259426	0.946957	--	--	--	--	--	--	--	--	--	--	--	--	--
BMK_Unigene_000343	15.5462	9.53044	6.22473	0.009614	0.879024	0.00931322	--	--	--	--	--	--	--	--	--	--	--	--	--
BMK_Unigene_000344	10.8742	5.42768	3.74834	0	0.406472	0	--	--	--	--	--	--	--	--	--	--	--	--	--
BMK_Unigene_000378	0.819462	1.74487	0.972007	0	0.240836	0	--	--	--	--	--	--	--	--	S	Function unknown	hypothetical protein UCRPA7_7242 [Togninia minima UCRPA7]	--	--
BMK_Unigene_000394	2.07365	1.12472	0.889687	0.0432908	0	0	--	--	--	--	--	--	--	--	--	--	--	--	--
BMK_Unigene_000417	1.20058	0.964508	1.35865	0	0.540043	0	--	--	Cellular Component: membrane (GO:0016020);; Molecular Function: transferase activity (GO:0016740);;	--	--	--	Ubiquinol-cytochrome-c reductase complex subunit (QCR10)	--	--	--	hypothetical protein PFICI_04983 [Pestalotiopsis fici W106-1]	cellular component: membrane (GO:0016020);; molecular function: catalytic activity (GO:0003824);; biological process: metabolic process (GO:0008152)	--
BMK_Unigene_000469	8.70911	15.6913	5.25069	0.254675	0	0.097188	--	--	--	--	--	--	--	Probable WRKY transcription factor 19 GN=WRKY19 OS=Arabidopsis thaliana (Mouse-ear cress) PE=2 SV=1	--	--	hypothetical protein L915_07794 [Phytophthora parasitica]	--	--
BMK_Unigene_000473	4.34759	1.50986	1.75226	0.176081	0	0	--	--	--	--	--	--	--	--	--	--	--	--	--
BMK_Unigene_000508	13.3463	7.07233	9.70483	0.698637	0.885304	0.74307	--	--	--	--	--	--	--	--	--	--	--	--	--
BMK_Unigene_000511	12.1961	10.0773	9.69059	5.09293	7.48972	5.70647	--	--	Cellular Component: mitochondrion (GO:0005739);; Cellular Component: chloroplast inner membrane (GO:0009706);;	--	--	--	Transmembrane proteins 14C	--	S	Function unknown	PREDICTED: uncharacterized protein LOC101770044 [Setaria italica]	cellular component: cell (GO:0005623);; cellular component: organelle (GO:0043226);; cellular component: cell part (GO:0044464);; cellular component: membrane (GO:0016020);; cellular component: organelle part (GO:0044422)	--
BMK_Unigene_000555	6.47113	5.65733	0.980281	0.182443	0	0	[O]	Posttranslational modification, protein turnover, chaperones	Molecular Function: protoheme IX farnesyltransferase activity (GO:0008495);; Cellular Component: integral component of membrane (GO:0016021);; Biological Process: heme O biosynthetic process (GO:0048034);;	K02257|9.00649e-67|ppp:PHYPADRAFT_44233|hypothetical protein; K02257 protoheme IX farnesyltransferase [EC:2.5.1.-] (A)	[H]	Coenzyme transport and metabolism	UbiA prenyltransferase family	Protoheme IX farnesyltransferase, mitochondrial (Precursor) GN=COX10 OS=Arabidopsis thaliana (Mouse-ear cress) PE=2 SV=4	O	Posttranslational modification, protein turnover, chaperones	protoheme IX farnesyltransferase [Phytophthora parasitica P10297]	molecular function: catalytic activity (GO:0003824);; biological process: metabolic process (GO:0008152);; cellular component: membrane (GO:0016020);; cellular component: membrane part (GO:0044425);; biological process: cellular process (GO:0009987);; biological process: single-organism process (GO:0044699)	Oxidative phosphorylation (ko00190);; Porphyrin and chlorophyll metabolism (ko00860)
BMK_Unigene_000573	1.51903	2.07178	1.95508	0	1.07146	0.0100337	[J]	Translation, ribosomal structure and biogenesis	--	K02920|7.27098e-12|sot:102603301|60S ribosomal protein L36-2-like; K02920 large subunit ribosomal protein L36e (A)	[J]	Translation, ribosomal structure and biogenesis	GLUT4 regulating protein TUG;; UBX domain	60S ribosomal protein L36-1 GN=RPL36A OS=Arabidopsis thaliana (Mouse-ear cress) PE=2 SV=1	S	Function unknown	UBX domain-containing protein [Colletotrichum higginsianum]	--	Ribosome (ko03010)
BMK_Unigene_000645	6.31838	2.78585	1.63245	0	1.86238	0	--	--	--	--	--	--	--	--	--	--	--	--	--
BMK_Unigene_000660	2.10585	1.39401	1.10542	0.184279	0.0812137	0.071067	--	--	Molecular Function: nucleic acid binding (GO:0003676);; Cellular Component: mitochondrion (GO:0005739);; Molecular Function: protein dimerization activity (GO:0046983);;	--	--	--	Domain of unknown function (DUF4371);; hAT family C-terminal dimerisation region	--	S	Function unknown	hypothetical protein SORBIDRAFT_05g027190 [Sorghum bicolor]	molecular function: binding (GO:0005488);; cellular component: cell (GO:0005623);; cellular component: organelle (GO:0043226);; cellular component: cell part (GO:0044464)	--
BMK_Unigene_000678	1.65072	1.35949	1.88498	0.165	0.0905008	0.0145068	--	--	Molecular Function: nucleic acid binding (GO:0003676);;	--	--	--	SWIM zinc finger;; MULE transposase domain	--	--	--	PREDICTED: uncharacterized protein LOC102717739 [Oryza brachyantha]	molecular function: binding (GO:0005488)	--
BMK_Unigene_000697	1.323	1.06274	0.512286	0.0190287	0.225662	0	--	--	--	--	--	--	--	--	S	Function unknown	hypothetical protein UCRPA7_5832 [Togninia minima UCRPA7]	--	--
BMK_Unigene_000734	6.89899	2.65794	2.81277	0.0515679	2.15534	0	--	--	--	--	--	--	--	--	--	--	--	--	--
BMK_Unigene_000751	1.00056	1.65614	0.844447	0.0104263	0.386834	0	[HC]	--	Molecular Function: oxidoreductase activity (GO:0016491);; Biological Process: oxidation-reduction process (GO:0055114);;	K00480|7.74434e-34|pxb:103939772|zeaxanthin epoxidase, chloroplastic-like; K00480 salicylate hydroxylase [EC:1.14.13.1] (A)	--	--	FAD binding domain;; NAD(P)-binding Rossmann-like domain	Zeaxanthin epoxidase, chloroplastic (Precursor) OS=Prunus armeniaca (Apricot) PE=2 SV=1	I	Lipid transport and metabolism	hypothetical protein THITE_2115312 [Thielavia terrestris NRRL 8126]	molecular function: catalytic activity (GO:0003824);; biological process: metabolic process (GO:0008152);; biological process: single-organism process (GO:0044699)	Degradation of aromatic compounds (ko01220)
BMK_Unigene_000770	2.02908	1.3726	2.45833	0	0.214789	0.0491679	--	--	Molecular Function: phosphogluconate dehydrogenase (decarboxylating) activity (GO:0004616);; Cellular Component: mitochondrion (GO:0005739);; Biological Process: pentose-phosphate shunt, oxidative branch (GO:0009051);; Biological Process: cellular response to oxidative stress (GO:0034599);; Molecular Function: NADP binding (GO:0050661);;	K00033|0|gsl:Gasu_15770|6-phosphogluconate dehydrogenase; K00033 6-phosphogluconate dehydrogenase [EC:1.1.1.44 1.1.1.343] (A)	[G]	Carbohydrate transport and metabolism	6-phosphogluconate dehydrogenase, C-terminal domain;; NAD binding domain of 6-phosphogluconate dehydrogenase	6-phosphogluconate dehydrogenase, decarboxylating 2, chloroplastic (Precursor) GN=G6PGH2 OS=Oryza sativa subsp. japonica (Rice) PE=2 SV=1	G	Carbohydrate transport and metabolism	unnamed protein product [Sordaria macrospora k-hell]	molecular function: catalytic activity (GO:0003824);; biological process: metabolic process (GO:0008152);; biological process: single-organism process (GO:0044699);; cellular component: cell (GO:0005623);; cellular component: organelle (GO:0043226);; cellular component: cell part (GO:0044464);; biological process: cellular process (GO:0009987);; biological process: response to stimulus (GO:005089…	Pentose phosphate pathway (ko00030);; Glutathione metabolism (ko00480);; Carbon metabolism (ko01200)
BMK_Unigene_000777	1.95001	1.50943	1.24213	0.0286918	0.0989497	0	--	--	--	--	--	--	--	--	--	--	--	--	--
BMK_Unigene_000779	24.1761	7.29044	6.05427	0.774485	0.109347	0.291028	--	--	Cellular Component: intracellular (GO:0005622);;	--	--	--	60s Acidic ribosomal protein	--	--	--	hypothetical protein H257_07798 [Aphanomyces astaci]	cellular component: cell (GO:0005623);; cellular component: cell part (GO:0044464)	--
BMK_Unigene_000795	18.9184	18.404	16.715	13.3708	10.7963	6.03445	[R]	General function prediction only	--	--	[U]	Intracellular trafficking, secretion, and vesicular transport	Protein kinase domain;; Protein tyrosine kinase;; MSP (Major sperm protein) domain;; WD domain, G-beta repeat;; WD domain, G-beta repeat	Coatomer subunit beta&apos;-2 GN=OJ1006_A02.24 OS=Oryza sativa subsp. japonica (Rice) PE=2 SV=1	T	Signal transduction mechanisms	Callose synthase 2 [Triticum urartu]	--	--
BMK_Unigene_000805	4.86322	4.94053	2.5246	0.0328558	0.091637	0.0242848	--	--	--	--	--	--	--	--	--	--	--	--	--
BMK_Unigene_000806	3.37658	2.66557	2.08111	0.291531	2.0804	0.153705	--	--	--	--	--	--	--	--	--	--	--	--	--
BMK_Unigene_000814	1.66848	1.8188	2.31607	0	0.307616	0.308443	[R]	General function prediction only	Molecular Function: GTPase activity (GO:0003924);; Molecular Function: GTP binding (GO:0005525);; Cellular Component: nucleus (GO:0005634);; Biological Process: GTP catabolic process (GO:0006184);; Biological Process: intracellular protein transport (GO:0006886);; Biological Process: nucleocytoplasmic transport (GO:0006913);; Biological Process: small GTPase mediated signal transduction (GO:00072…	K07936|2.25401e-107|pxb:103942502|GTP-binding nuclear protein Ran; K07936 GTP-binding nuclear protein Ran (A)	[U]	Intracellular trafficking, secretion, and vesicular transport	Ras family;; Miro-like protein;; ADP-ribosylation factor family	GTP-binding nuclear protein Ran-3 GN=RAN3 OS=Arabidopsis thaliana (Mouse-ear cress) PE=1 SV=2	U	Intracellular trafficking, secretion, and vesicular transport	GTP-binding nuclear protein gsp1 ran [Colletotrichum gloeosporioides Nara gc5]	molecular function: catalytic activity (GO:0003824);; biological process: metabolic process (GO:0008152);; biological process: cellular process (GO:0009987);; biological process: single-organism process (GO:0044699);; molecular function: binding (GO:0005488);; cellular component: cell (GO:0005623);; cellular component: organelle (GO:0043226);; cellular component: cell part (GO:0044464);; biologic…	Ribosome biogenesis in eukaryotes (ko03008);; RNA transport (ko03013)
BMK_Unigene_000827	9.23203	2.0943	2.71132	2.4462	1.20212	0.285123	--	--	--	--	--	--	--	--	--	--	--	--	--
BMK_Unigene_000851	1.8459	4.27772	0.468824	0.00833434	0.277067	0.00798191	[C]	Energy production and conversion	Molecular Function: glycerol-3-phosphate dehydrogenase [NAD+] activity (GO:0004367);; Biological Process: carbohydrate metabolic process (GO:0005975);; Cellular Component: glycerol-3-phosphate dehydrogenase complex (GO:0009331);; Biological Process: glycerol-3-phosphate catabolic process (GO:0046168);; Molecular Function: NAD binding (GO:0051287);; Biological Process: oxidation-reduction process …	K00006|1.33796e-88|cam:101507906|glycerol-3-phosphate dehydrogenase [NAD(+)]-like; K00006 glycerol-3-phosphate dehydrogenase (NAD+) [EC:1.1.1.8] (A)	[C]	Energy production and conversion	NAD-dependent glycerol-3-phosphate dehydrogenase N-terminus;; NAD-dependent glycerol-3-phosphate dehydrogenase C-terminus	Glycerol-3-phosphate dehydrogenase [NAD(+)] GN=GPDH OS=Cuphea lanceolata (Cigar flower) PE=2 SV=1	C	Energy production and conversion	putative glycerol-3-phosphate dehydrogenase protein [Togninia minima UCRPA7]	molecular function: catalytic activity (GO:0003824);; biological process: metabolic process (GO:0008152);; biological process: single-organism process (GO:0044699);; cellular component: cell (GO:0005623);; cellular component: macromolecular complex (GO:0032991);; cellular component: cell part (GO:0044464);; biological process: cellular process (GO:0009987);; molecular function: binding (GO:000548…	Glycerophospholipid metabolism (ko00564)
BMK_Unigene_000862	3.6099	0.666236	0.43986	0.103056	0	0	[G]	Carbohydrate transport and metabolism	Molecular Function: protein serine/threonine kinase activity (GO:0004674);; Molecular Function: ATP binding (GO:0005524);; Biological Process: carbohydrate metabolic process (GO:0005975);; Biological Process: protein phosphorylation (GO:0006468);;	K00849|2.60867e-94|gsl:Gasu_09360|galactokinase (EC:2.7.1.6); K00849 galactokinase [EC:2.7.1.6] (A)	[G]	Carbohydrate transport and metabolism	Galactokinase galactose-binding signature;; GHMP kinases C terminal;; GHMP kinases N terminal domain;; Protein kinase domain;; Protein tyrosine kinase	Serine/threonine-protein kinase CTR1 GN=CTR1 OS=Arabidopsis thaliana (Mouse-ear cress) PE=1 SV=1	G	Carbohydrate transport and metabolism	TKL protein kinase [Phytophthora parasitica P1976]	molecular function: catalytic activity (GO:0003824);; biological process: metabolic process (GO:0008152);; biological process: cellular process (GO:0009987);; molecular function: binding (GO:0005488)	Galactose metabolism (ko00052);; Amino sugar and nucleotide sugar metabolism (ko00520)
BMK_Unigene_000871	4.98115	6.06645	6.60339	0	3.34706	0	--	--	--	--	[T]	Signal transduction mechanisms	NB-ARC domain	Disease resistance protein RPM1 GN=F17A9.20 OS=Arabidopsis thaliana (Mouse-ear cress) PE=1 SV=1	T	Signal transduction mechanisms	PREDICTED: disease resistance protein RPM1-like [Oryza brachyantha]	--	--
BMK_Unigene_000941	1.56907	1.49452	1.06964	0.0163234	0.255584	0	--	--	--	--	--	--	--	--	--	--	--	--	--
BMK_Unigene_001026	4.90731	4.62499	5.4497	1.04387	0.572144	0.470384	--	--	--	--	--	--	--	--	--	--	--	--	--
BMK_Unigene_001035	2070.55	862.239	922.021	100.575	357.394	376.364	--	--	--	--	--	--	Metallothionein	Metallothionein-like protein type 2, MT2-22 OS=Brassica juncea (Indian mustard) PE=3 SV=1	--	--	metallothionein-like protein type 2 [Poa secunda]	--	--
BMK_Unigene_001039	1.59902	1.01301	1.55291	0.0517343	0	0.0334214	--	--	--	--	--	--	--	--	--	--	--	--	--
BMK_Unigene_001054	3.07102	4.5413	1.78809	0	0.652123	0.0219802	--	--	--	--	--	--	--	--	R	General function prediction only	unnamed protein product [Fusarium sp. FIESC_5 CS3069]	--	--
BMK_Unigene_001088	1.08659	1.98202	1.03124	0	0.426588	0	[R]	General function prediction only	Molecular Function: GTP binding (GO:0005525);; Biological Process: small GTPase mediated signal transduction (GO:0007264);; Biological Process: protein transport (GO:0015031);;	K07888|1.37929e-56|mis:MICPUN_57861|hypothetical protein; K07888 Ras-related protein Rab-5B (A)	[U]	Intracellular trafficking, secretion, and vesicular transport	Ras family;; Miro-like protein;; ADP-ribosylation factor family;; Gtr1/RagA G protein conserved region;; 50S ribosome-binding GTPase;; Elongation factor Tu GTP binding domain	Ras-related protein Rab5 GN=RAB5 OS=Nicotiana tabacum (Common tobacco) PE=2 SV=1	U	Intracellular trafficking, secretion, and vesicular transport	putative rab5-like protein ypt5 protein [Togninia minima UCRPA7]	molecular function: binding (GO:0005488);; biological process: cellular process (GO:0009987);; biological process: signaling (GO:0023052);; biological process: single-organism process (GO:0044699);; biological process: response to stimulus (GO:0050896);; biological process: biological regulation (GO:0065007);; biological process: localization (GO:0051179)	Endocytosis (ko04144);; Phagosome (ko04145)
BMK_Unigene_001089	22.7099	9.03661	8.77152	6.87024	3.13895	4.37046	--	--	--	--	--	--	--	--	--	--	--	--	--
BMK_Unigene_001146	2.514	0.465965	0.661921	0	0.547081	0	--	--	--	--	--	--	--	--	--	--	--	--	--
BMK_Unigene_001185	15.4305	13.7548	19.0734	0.846467	1.40471	0.392487	--	--	--	--	--	--	--	--	--	--	--	--	--
BMK_Unigene_001362	1593.53	676.707	684.935	1189.77	535.289	363.806	[E]	Amino acid transport and metabolism	Cellular Component: cytoplasm (GO:0005737);; Biological Process: L-phenylalanine catabolic process (GO:0006559);; Biological Process: cinnamic acid biosynthetic process (GO:0009800);; Molecular Function: phenylalanine ammonia-lyase activity (GO:0045548);; Molecular Function: tyrosine ammonia-lyase activity (GO:0052883);;	K13064|0|sita:101780319|phenylalanine/tyrosine ammonia-lyase-like; K13064 phenylalanine/tyrosine ammonia-lyase [EC:4.3.1.25] (A)	[Q]	Secondary metabolites biosynthesis, transport and catabolism	Aromatic amino acid lyase	Phenylalanine/tyrosine ammonia-lyase GN=PAL1 OS=Zea mays (Maize) PE=1 SV=1	Q	Secondary metabolites biosynthesis, transport and catabolism	phenylalanine/tyrosine ammonia-lyase 1 [Panicum virgatum]	cellular component: cell (GO:0005623);; cellular component: cell part (GO:0044464);; biological process: metabolic process (GO:0008152);; biological process: cellular process (GO:0009987);; biological process: single-organism process (GO:0044699);; molecular function: catalytic activity (GO:0003824)	Phenylalanine metabolism (ko00360);; Phenylpropanoid biosynthesis (ko00940)
BMK_Unigene_001377	4.18667	2.08253	2.95511	0	0.219784	0	--	--	Molecular Function: nucleic acid binding (GO:0003676);; Molecular Function: allantoin uptake transmembrane transporter activity (GO:0005274);; Cellular Component: plasma membrane (GO:0005886);; Molecular Function: zinc ion binding (GO:0008270);; Cellular Component: chloroplast (GO:0009507);; Molecular Function: uracil:cation symporter activity (GO:0015505);; Biological Process: allantoin transpor…	--	--	--	Ureide permease	Ureide permease 2 GN=UPS2 OS=Arabidopsis thaliana (Mouse-ear cress) PE=2 SV=2	R	General function prediction only	Ureide permease 2, putative, expressed [Oryza sativa Japonica Group]	molecular function: binding (GO:0005488);; molecular function: transporter activity (GO:0005215);; biological process: cellular process (GO:0009987);; biological process: single-organism process (GO:0044699);; biological process: localization (GO:0051179);; cellular component: cell (GO:0005623);; cellular component: membrane (GO:0016020);; cellular component: cell part (GO:0044464);; cellular com…	--
BMK_Unigene_001394	2.02555	0.736748	0.395996	0	0.0719066	0	--	--	Biological Process: transcription, DNA-templated (GO:0006351);;	--	--	--	--	--	R	General function prediction only	hypothetical protein CHGG_07302 [Chaetomium globosum CBS 148.51]	biological process: metabolic process (GO:0008152);; biological process: cellular process (GO:0009987)	--
BMK_Unigene_001436	3.20854	8.33689	2.76404	0.148176	0.150925	0	--	--	--	--	--	--	--	--	--	--	--	--	--
BMK_Unigene_001524	7.09713	5.04792	6.64534	0.0138811	0.0409425	0	--	--	Molecular Function: catalytic activity (GO:0003824);; Biological Process: metabolic process (GO:0008152);; Molecular Function: molybdenum ion binding (GO:0030151);; Molecular Function: pyridoxal phosphate binding (GO:0030170);;	--	--	--	--	--	--	--	hypothetical protein OsI_32387 [Oryza sativa Indica Group]	molecular function: catalytic activity (GO:0003824);; biological process: metabolic process (GO:0008152);; molecular function: binding (GO:0005488)	--
BMK_Unigene_001603	3.81492	1.47513	1.15881	0.910452	0.287679	0.499883	[L]	Replication, recombination and repair	Molecular Function: DNA binding (GO:0003677);; Molecular Function: RNA binding (GO:0003723);; Molecular Function: RNA-directed DNA polymerase activity (GO:0003964);; Molecular Function: aspartic-type endopeptidase activity (GO:0004190);; Biological Process: RNA-dependent DNA replication (GO:0006278);; Biological Process: DNA recombination (GO:0006310);; Biological Process: proteolysis (GO:0006508…	--	[R]	General function prediction only	Reverse transcriptase (RNA-dependent DNA polymerase);; Retroviral aspartyl protease;; Aspartyl protease;; gag-polyprotein putative aspartyl protease;; Integrase core domain	Uncharacterized mitochondrial protein AtMg00860 GN=AtMg00860 OS=Arabidopsis thaliana (Mouse-ear cress) PE=4 SV=1	--	--	PREDICTED: uncharacterized protein LOC101755730 [Setaria italica]	molecular function: binding (GO:0005488);; molecular function: catalytic activity (GO:0003824);; biological process: metabolic process (GO:0008152);; biological process: cellular process (GO:0009987)	--
BMK_Unigene_001645	1.10854	1.79752	0.529381	0	0.190243	0	[R]	General function prediction only	Cellular Component: integral component of membrane (GO:0016021);;	K06890|1.08509e-42|ppp:PHYPADRAFT_58400|hypothetical protein; K06890 (A)	[T]	Signal transduction mechanisms	Inhibitor of apoptosis-promoting Bax1	BI1-like protein GN=At4g15470 OS=Arabidopsis thaliana (Mouse-ear cress) PE=2 SV=1	--	--	transmembrane BAX inhibitor motif-containing protein [Verticillium alfalfae VaMs.102]	cellular component: membrane (GO:0016020);; cellular component: membrane part (GO:0044425)	--
BMK_Unigene_001689	3.78811	3.36706	2.53149	0.345612	0	0.364361	[R]	General function prediction only	Molecular Function: FMN binding (GO:0010181);; Molecular Function: oxidoreductase activity (GO:0016491);; Biological Process: negative regulation of transcription, DNA-templated (GO:0045892);; Biological Process: oxidation-reduction process (GO:0055114);;	K03809|9.65009e-77|vcn:VOLCADRAFT_108932|hypothetical protein; K03809 Trp repressor binding protein (A)	[R]	General function prediction only	NADPH-dependent FMN reductase;; Flavodoxin-like fold;; Flavodoxin	Probable NAD(P)H dehydrogenase (quinone) FQR1-like 1 {ECO:0000305} OS=Arabidopsis thaliana (Mouse-ear cress) PE=2 SV=1	--	--	NAD(P)H:quinone oxidoreductase, type IV [Phytophthora parasitica INRA-310]	molecular function: binding (GO:0005488);; molecular function: catalytic activity (GO:0003824);; biological process: metabolic process (GO:0008152);; biological process: single-organism process (GO:0044699);; biological process: biological regulation (GO:0065007)	--
BMK_Unigene_001700	12.1461	7.11213	4.58433	4.03116	3.64019	3.10889	--	--	--	--	--	--	--	--	--	--	--	--	--
BMK_Unigene_001733	2.71395	1.78679	0.697208	0.141385	0	0.0254542	--	--	--	--	--	--	--	--	--	--	hypothetical protein SORBIDRAFT_05g020730 [Sorghum bicolor]	--	--
BMK_Unigene_001818	8.42133	8.11316	5.86353	2.96941	1.40545	1.84702	--	--	--	--	[L]	Replication, recombination and repair	DDE superfamily endonuclease	--	--	--	hypothetical protein SORBIDRAFT_08g019015 [Sorghum bicolor]	--	--
BMK_Unigene_001838	2.90024	1.04607	1.74474	0	0.259583	0	--	--	Biological Process: pathogenesis (GO:0009405);; Biological Process: interaction with host via protein secreted by type II secretion system (GO:0052051);;	--	--	--	Cerato-platanin	--	--	--	SnodProt1, partial [Gaeumannomyces graminis var. tritici R3-111a-1]	biological process: multi-organism process (GO:0051704)	--
BMK_Unigene_001858	4.62403	1.91479	4.62282	0.609644	0.0840443	0.230935	--	--	--	--	--	--	--	--	--	--	--	--	--
BMK_Unigene_001882	1.03121	0.828295	1.2395	0	0.10535	0	--	--	--	--	--	--	WSC domain	--	S	Function unknown	hypothetical protein CMQ_3905 [Grosmannia clavigera kw1407]	--	--
BMK_Unigene_001895	1.1122	0.851571	1.61794	0	0.202026	0.0170228	--	--	Molecular Function: translation elongation factor activity (GO:0003746);; Molecular Function: ATP binding (GO:0005524);; Biological Process: ATP catabolic process (GO:0006200);; Biological Process: translational elongation (GO:0006414);; Biological Process: translational termination (GO:0006415);; Molecular Function: ATPase activity (GO:0016887);; Cellular Component: cytosolic ribosome (GO:002262…	K03235|3.53207e-95|csl:COCSUDRAFT_47721|elongation factor EF-3; K03235 elongation factor 3 (A)	[J]	Translation, ribosomal structure and biogenesis	ABC transporter;; HEAT repeat	ABC transporter F family member 4 GN=T14E10.110 OS=Arabidopsis thaliana (Mouse-ear cress) PE=2 SV=1	J	Translation, ribosomal structure and biogenesis	hypothetical protein THITE_2115984 [Thielavia terrestris NRRL 8126]	molecular function: binding (GO:0005488);; biological process: metabolic process (GO:0008152);; biological process: cellular process (GO:0009987);; biological process: single-organism process (GO:0044699);; biological process: cellular component organization or biogenesis (GO:0071840);; molecular function: catalytic activity (GO:0003824);; cellular component: cell (GO:0005623);; cellular componen…	--
BMK_Unigene_001977	8.42838	2.51801	0.464241	0.328439	0	0	--	--	--	--	--	--	--	--	--	--	M96 mating-specific protein family [Phytophthora infestans T30-4]	--	--
BMK_Unigene_001987	14.7088	6.38373	7.26345	9.63513	6.2205	1.99096	[R]	General function prediction only	Cellular Component: mitochondrion (GO:0005739);; Molecular Function: zinc ion binding (GO:0008270);; Biological Process: response to bacterium (GO:0009617);; Biological Process: plant-type hypersensitive response (GO:0009626);; Biological Process: lignin biosynthetic process (GO:0009809);; Molecular Function: aryl-alcohol dehydrogenase (NAD+) activity (GO:0018456);; Molecular Function: cinnamyl-a…	K00083|8.10744e-123|sita:101757369|probable cinnamyl alcohol dehydrogenase 8D-like; K00083 cinnamyl-alcohol dehydrogenase [EC:1.1.1.195] (A)	[Q]	Secondary metabolites biosynthesis, transport and catabolism	Zinc-binding dehydrogenase;; D-isomer specific 2-hydroxyacid dehydrogenase, NAD binding domain;; Alcohol dehydrogenase GroES-like domain	Probable cinnamyl alcohol dehydrogenase 8D OS=Oryza sativa subsp. japonica (Rice) PE=2 SV=1	Q	Secondary metabolites biosynthesis, transport and catabolism	PREDICTED: probable cinnamyl alcohol dehydrogenase 8D-like [Setaria italica]	cellular component: cell (GO:0005623);; cellular component: organelle (GO:0043226);; cellular component: cell part (GO:0044464);; molecular function: binding (GO:0005488);; biological process: response to stimulus (GO:0050896);; biological process: multi-organism process (GO:0051704);; biological process: immune system process (GO:0002376);; biological process: cellular process (GO:0009987);; bio…	Phenylpropanoid biosynthesis (ko00940)
BMK_Unigene_002019	3.24091	1.97973	1.7313	0.150796	0.115689	0.0231376	--	--	Molecular Function: nucleic acid binding (GO:0003676);; Cellular Component: mitochondrion (GO:0005739);; Cellular Component: plastid (GO:0009536);; Biological Process: DNA integration (GO:0015074);;	--	[R]	General function prediction only	Reverse transcriptase (RNA-dependent DNA polymerase)	Endonuclease OS=Nicotiana tabacum (Common tobacco) PE=2 SV=1	R	General function prediction only	PREDICTED: uncharacterized protein LOC101773259 [Setaria italica]	molecular function: binding (GO:0005488);; cellular component: cell (GO:0005623);; cellular component: organelle (GO:0043226);; cellular component: cell part (GO:0044464);; biological process: metabolic process (GO:0008152);; biological process: cellular process (GO:0009987)	--
BMK_Unigene_002035	1.72403	0.592962	0.714956	0.133004	0	0.0184062	[G]	Carbohydrate transport and metabolism	Molecular Function: magnesium ion binding (GO:0000287);; Molecular Function: phosphoacetylglucosamine mutase activity (GO:0004610);; Biological Process: carbohydrate metabolic process (GO:0005975);;	K01836|3.75246e-90|smo:SELMODRAFT_105120|hypothetical protein; K01836 phosphoacetylglucosamine mutase [EC:5.4.2.3] (A)	[G]	Carbohydrate transport and metabolism	Phosphoglucomutase/phosphomannomutase, alpha/beta/alpha domain I;; Phosphoglucomutase/phosphomannomutase, alpha/beta/alpha domain II;; Phosphoglucomutase/phosphomannomutase, alpha/beta/alpha domain III	Phosphoacetylglucosamine mutase GN=DRT101 OS=Arabidopsis thaliana (Mouse-ear cress) PE=1 SV=1	G	Carbohydrate transport and metabolism	hypothetical protein PHYSODRAFT_478177 [Phytophthora sojae]	molecular function: binding (GO:0005488);; molecular function: catalytic activity (GO:0003824);; biological process: metabolic process (GO:0008152)	Amino sugar and nucleotide sugar metabolism (ko00520)
BMK_Unigene_002050	5.46684	1.87719	2.19057	0	0.310397	0	--	--	--	--	--	--	--	--	--	--	--	--	--
BMK_Unigene_002072	45.2585	50.2525	38.0908	20.1767	24.7261	20.9794	[R]	General function prediction only	Molecular Function: serine-type endopeptidase activity (GO:0004252);; Biological Process: proteolysis (GO:0006508);; Cellular Component: integral component of membrane (GO:0016021);;	--	[T]	Signal transduction mechanisms	Rhomboid family	--	T	Signal transduction mechanisms	PREDICTED: uncharacterized rhomboid protein AN10929-like [Setaria italica]	molecular function: catalytic activity (GO:0003824);; biological process: metabolic process (GO:0008152);; cellular component: membrane (GO:0016020);; cellular component: membrane part (GO:0044425)	--
BMK_Unigene_002144	402.811	351.558	0.571187	0.319088	0.241194	0.549901	--	--	--	--	--	--	--	--	--	--	--	--	--
BMK_Unigene_002154	22.0352	34.5941	21.1521	6.421	7.46753	14.9573	--	--	Molecular Function: GTPase activity (GO:0003924);; Molecular Function: GTP binding (GO:0005525);; Cellular Component: endoplasmic reticulum membrane (GO:0005789);; Biological Process: GTP catabolic process (GO:0006184);; Cellular Component: integral component of membrane (GO:0016021);;	--	[R]	General function prediction only	Root hair defective 3 GTP-binding protein (RHD3);; Root hair defective 3 GTP-binding protein (RHD3)	Protein ROOT HAIR DEFECTIVE 3 homolog 2 {ECO:0000255|HAMAP-Rule:MF_03109} OS=Oryza sativa subsp. japonica (Rice) PE=2 SV=1	R	General function prediction only	PREDICTED: protein ROOT HAIR DEFECTIVE 3 homolog 2-like isoform X1 [Setaria italica]	molecular function: catalytic activity (GO:0003824);; biological process: metabolic process (GO:0008152);; biological process: cellular process (GO:0009987);; biological process: single-organism process (GO:0044699);; molecular function: binding (GO:0005488);; cellular component: cell (GO:0005623);; cellular component: membrane (GO:0016020);; cellular component: organelle (GO:0043226);; cellular …	--
BMK_Unigene_002156	3.42381	1.07344	1.49395	0.112589	0.074368	0	--	--	Biological Process: polysaccharide catabolic process (GO:0000272);; Molecular Function: cellulase activity (GO:0008810);;	--	--	--	Glycosyl hydrolase family 7	--	R	General function prediction only	cellulase [Melanocarpus albomyces]	biological process: metabolic process (GO:0008152);; molecular function: catalytic activity (GO:0003824)	--
BMK_Unigene_002158	21.3654	7.56644	9.90538	8.55707	4.78578	2.22789	--	--	Biological Process: metabolic process (GO:0008152);; Molecular Function: transferase activity, transferring hexosyl groups (GO:0016758);;	K13495|0|sbi:SORBI_06g024950|SORBIDRAFT_06g024950, Sb06g024950; hypothetical protein; K13495 cis-zeatin O-glucosyltransferase [EC:2.4.1.215] (A)	[GC]	--	UDP-glucoronosyl and UDP-glucosyl transferase	Putative cis-zeatin O-glucosyltransferase GN=SB20O07.14 OS=Sorghum bicolor (Sorghum) PE=3 SV=1	G	Carbohydrate transport and metabolism	hypothetical protein SORBIDRAFT_06g024950 [Sorghum bicolor]	biological process: metabolic process (GO:0008152);; molecular function: catalytic activity (GO:0003824)	Zeatin biosynthesis (ko00908)
BMK_Unigene_002177	4.35314	4.59798	0.377488	0.330506	0.174443	0.132968	[K]	Transcription	Molecular Function: binding (GO:0005488);;	K09250|1.87986e-15|vvi:100259081|glycine-rich protein 2-like; K09250 cellular nucleic acid-binding protein (A)	[J]	Translation, ribosomal structure and biogenesis	'Cold-shock' DNA-binding domain	Glycine-rich protein 2 GN=GRP-2 OS=Nicotiana sylvestris (Wood tobacco) PE=2 SV=1	K	Transcription	PREDICTED: glycine-rich protein 2-like isoform X1 [Sesamum indicum]	molecular function: binding (GO:0005488)	--
BMK_Unigene_002206	1.52981	0.914573	0.961591	0.469825	0.138288	0.0339281	--	--	--	--	[T]	Signal transduction mechanisms	NB-ARC domain	Putative disease resistance RPP13-like protein 2 GN=RPP13L2 OS=Arabidopsis thaliana (Mouse-ear cress) PE=3 SV=1	T	Signal transduction mechanisms	PREDICTED: disease resistance protein RPM1-like [Setaria italica]	--	--
BMK_Unigene_002241	9.88843	1.55117	0.55755	0.291309	0	0	--	--	--	--	--	--	--	--	--	--	hypothetical protein L916_08850 [Phytophthora parasitica]	--	--
BMK_Unigene_002252	21.7148	23.2325	24.7271	5.40498	1.55206	3.46356	--	--	Cellular Component: plasma membrane (GO:0005886);; Biological Process: chloroplast relocation (GO:0009902);;	--	--	--	N-terminal C2 in EEIG1 and EHBP1 proteins	--	S	Function unknown	PREDICTED: uncharacterized protein LOC101753872 [Setaria italica]	cellular component: cell (GO:0005623);; cellular component: membrane (GO:0016020);; cellular component: cell part (GO:0044464);; biological process: cellular process (GO:0009987);; biological process: localization (GO:0051179);; biological process: cellular component organization or biogenesis (GO:0071840)	--
BMK_Unigene_002272	10.8087	3.15165	1.09978	0.195979	0	0	--	--	--	--	--	--	Inhibitor of apoptosis-promoting Bax1	--	--	--	hypothetical protein PHYSODRAFT_311492 [Phytophthora sojae]	--	--
BMK_Unigene_002296	7.70177	2.96511	1.68999	0.134674	0	0	[R]	General function prediction only	--	K01412|1.26244e-23|cvr:CHLNCDRAFT_36005|hypothetical protein; K01412 mitochondrial-processing peptidase subunit alpha [EC:3.4.24.64] (A)	[O]	Posttranslational modification, protein turnover, chaperones	Insulinase (Peptidase family M16);; Peptidase M16 inactive domain	Mitochondrial-processing peptidase subunit alpha (Precursor) GN=MPP OS=Solanum tuberosum (Potato) PE=1 SV=1	O	Posttranslational modification, protein turnover, chaperones	hypothetical protein L916_15161 [Phytophthora parasitica]	--	--
BMK_Unigene_002309	9.23565	2.50321	1.1279	0.125865	0	0	--	--	--	--	--	--	--	--	--	--	--	--	--
BMK_Unigene_002322	8.70468	11.6001	13.0824	2.63841	4.85985	1.18481	--	--	--	--	--	--	--	--	--	--	--	--	--
BMK_Unigene_002329	4.66953	0.9567	2.00247	3.13036	1.04182	0.677963	--	--	--	--	--	--	Urb2/Npa2 family	--	S	Function unknown	PREDICTED: uncharacterized protein LOC101775138 isoform X1 [Setaria italica]	--	--
BMK_Unigene_002375	7.87085	6.69648	3.65072	0	0.195426	0.0320922	--	--	--	--	--	--	--	--	--	--	--	--	--
BMK_Unigene_002395	7.20262	1.55107	2.6651	0.0578137	0	0	[P]	Inorganic ion transport and metabolism	Molecular Function: ATP binding (GO:0005524);; Biological Process: cation transport (GO:0006812);; Cellular Component: integral component of membrane (GO:0016021);; Molecular Function: cation-transporting ATPase activity (GO:0019829);; Molecular Function: metal ion binding (GO:0046872);;	--	[P]	Inorganic ion transport and metabolism	Cation transporting ATPase, C-terminus;; haloacid dehalogenase-like hydrolase;; Putative hydrolase of sodium-potassium ATPase alpha subunit;; haloacid dehalogenase-like hydrolase	Calcium-transporting ATPase 4, endoplasmic reticulum-type GN=ECA4 OS=Arabidopsis thaliana (Mouse-ear cress) PE=2 SV=2	P	Inorganic ion transport and metabolism	hypothetical protein PHYSODRAFT_353035 [Phytophthora sojae]	molecular function: binding (GO:0005488);; biological process: single-organism process (GO:0044699);; biological process: localization (GO:0051179);; cellular component: membrane (GO:0016020);; cellular component: membrane part (GO:0044425);; molecular function: catalytic activity (GO:0003824);; molecular function: transporter activity (GO:0005215);; biological process: metabolic process (GO:0008…	--
BMK_Unigene_002421	3.54563	1.95811	4.1513	0.0421095	0.415933	0	--	--	--	--	--	--	--	--	R	General function prediction only	ribosomal protein s17 [Ophiostoma piceae UAMH 11346]	--	--
BMK_Unigene_002432	3.86445	1.01022	0.546743	0.0346027	0.0137589	0.0133696	--	--	--	--	--	--	--	--	--	--	--	--	--
BMK_Unigene_002523	18.1371	2.76785	3.57484	0.455243	0	0	--	--	--	--	--	--	Peptidase M50B-like	--	S	Function unknown	conserved hypothetical protein [Phytophthora infestans T30-4]	--	--
BMK_Unigene_002596	2.45797	2.72637	1.0937	0.0661543	0.690195	0	[TZDR]	--	Cellular Component: Golgi membrane (GO:0000139);; Molecular Function: calcium ion binding (GO:0005509);; Molecular Function: enzyme activator activity (GO:0008047);; Biological Process: regulation of signal transduction (GO:0009966);; Biological Process: positive regulation of catalytic activity (GO:0043085);;	K06268|1.72708e-17|cit:102629757|calcineurin B-like protein 10-like; K06268 serine/threonine-protein phosphatase 2B regulatory subunit (A)	[T]	Signal transduction mechanisms	EF-hand domain pair;; EF hand;; EF-hand domain;; EF hand;; EF-hand domain pair;; Cytoskeletal-regulatory complex EF hand	Calcium and calcium/calmodulin-dependent serine/threonine-protein kinase GN=CCAMK OS=Lilium longiflorum (Trumpet lily) PE=1 SV=1	T	Signal transduction mechanisms	neuronal calcium sensor 1 [Verticillium alfalfae VaMs.102]	cellular component: cell (GO:0005623);; cellular component: membrane (GO:0016020);; cellular component: organelle (GO:0043226);; cellular component: organelle part (GO:0044422);; cellular component: cell part (GO:0044464);; molecular function: binding (GO:0005488);; molecular function: enzyme regulator activity (GO:0030234);; biological process: biological regulation (GO:0065007)	--
BMK_Unigene_002631	1.03056	0.888709	1.79214	0	0.140468	0	[GEPR]	--	Molecular Function: transporter activity (GO:0005215);; Biological Process: transport (GO:0006810);; Cellular Component: membrane (GO:0016020);;	--	[R]	General function prediction only	Sugar (and other) transporter;; Major Facilitator Superfamily;; Fungal trichothecene efflux pump (TRI12)	Hexose carrier protein HEX6 GN=HEX6 OS=Ricinus communis (Castor bean) PE=2 SV=1	--	--	hypothetical protein A1O9_10609 [Exophiala aquamarina CBS 119918]	molecular function: transporter activity (GO:0005215);; biological process: localization (GO:0051179);; cellular component: membrane (GO:0016020)	--
BMK_Unigene_002705	3.38147	1.73711	2.37528	0.015278	0.401187	0	--	--	--	--	--	--	--	--	--	--	putative adhesin protein mad1 protein [Togninia minima UCRPA7]	--	--
BMK_Unigene_002733	3.18477	3.21388	3.53135	0.00415014	1.67419	0	--	--	Molecular Function: purine ribonucleoside binding (GO:0032550);; Molecular Function: adenyl ribonucleotide binding (GO:0032559);; Molecular Function: anion binding (GO:0043168);;	--	[T]	Signal transduction mechanisms	NB-ARC domain;; AAA ATPase domain;; AAA domain;; Leucine Rich repeats (2 copies);; KaiC;; AAA domain;; Archaeal ATPase;; NACHT domain;; AAA domain	Putative disease resistance RPP13-like protein 2 GN=RPP13L2 OS=Arabidopsis thaliana (Mouse-ear cress) PE=3 SV=1	--	--	NB-ARC domain, putative [Oryza sativa Japonica Group]	molecular function: binding (GO:0005488)	--
BMK_Unigene_002779	2.55292	5.81269	1.70746	0	0.269666	0	--	--	--	--	--	--	--	--	--	--	--	--	--
BMK_Unigene_002784	2.86855	0.926171	1.2506	0	0.200404	0	[OC]	--	Molecular Function: protein disulfide isomerase activity (GO:0003756);; Cellular Component: endoplasmic reticulum lumen (GO:0005788);; Biological Process: protein folding (GO:0006457);; Biological Process: glycerol ether metabolic process (GO:0006662);; Molecular Function: electron carrier activity (GO:0009055);; Molecular Function: protein disulfide oxidoreductase activity (GO:0015035);; Biologi…	K09580|1.10189e-41|smo:SELMODRAFT_142613|hypothetical protein; K09580 protein disulfide-isomerase A1 [EC:5.3.4.1] (A)	[O]	Posttranslational modification, protein turnover, chaperones	Thioredoxin-like domain;; Thioredoxin;; Thioredoxin-like;; AhpC/TSA family;; Thioredoxin-like;; Thioredoxin-like domain;; Calsequestrin;; Redoxin	Protein disulfide isomerase-like 1-1 (Precursor) GN=F8K7.19 OS=Arabidopsis thaliana (Mouse-ear cress) PE=1 SV=1	--	--	putative protein disulfide isomerase protein [Togninia minima UCRPA7]	molecular function: catalytic activity (GO:0003824);; biological process: metabolic process (GO:0008152);; biological process: cellular process (GO:0009987);; cellular component: cell (GO:0005623);; cellular component: membrane-enclosed lumen (GO:0031974);; cellular component: organelle (GO:0043226);; cellular component: organelle part (GO:0044422);; cellular component: cell part (GO:0044464);; b…	Protein processing in endoplasmic reticulum (ko04141)
BMK_Unigene_002916	15.9651	2.79576	3.39393	0.290156	0	0	--	--	--	--	--	--	--	--	--	--	--	--	--
BMK_Unigene_002961	11.6715	4.54421	5.87253	9.0041	3.83451	2.84146	[R]	General function prediction only	Molecular Function: iron ion binding (GO:0005506);; Cellular Component: vacuole (GO:0005773);; Cellular Component: plasma membrane (GO:0005886);; Biological Process: nitric oxide biosynthetic process (GO:0006809);; Molecular Function: electron carrier activity (GO:0009055);; Biological Process: response to light stimulus (GO:0009416);; Biological Process: response to symbiotic fungus (GO:0009610)…	K10534|0|sita:101760744|nitrate reductase [NADH] 1-like; K10534 nitrate reductase (NAD(P)H) [EC:1.7.1.1 1.7.1.2 1.7.1.3] (A)	[C]	Energy production and conversion	Mo-co oxidoreductase dimerisation domain;; Oxidoreductase molybdopterin binding domain;; Oxidoreductase NAD-binding domain;; Oxidoreductase FAD-binding domain;; Cytochrome b5-like Heme/Steroid binding domain;; Myb/SANT-like DNA-binding domain;; Myb/SANT-like DNA-binding domain;; DDE superfamily endonuclease	Nitrate reductase [NADH] 1 GN=P0470B03.25 OS=Oryza sativa subsp. japonica (Rice) PE=2 SV=3	--	--	PREDICTED: nitrate reductase [NADH] 1-like [Setaria italica]	molecular function: binding (GO:0005488);; cellular component: cell (GO:0005623);; cellular component: organelle (GO:0043226);; cellular component: cell part (GO:0044464);; cellular component: membrane (GO:0016020);; biological process: metabolic process (GO:0008152);; biological process: cellular process (GO:0009987);; molecular function: electron carrier activity (GO:0009055);; biological proce…	Nitrogen metabolism (ko00910)
BMK_Unigene_003047	1.17732	0.643851	1.23265	0	0.105106	0.020396	--	--	--	K16223|6.41071e-06|mtr:MTR_7g006690|Flowering locus T-like protein; K16223 protein FLOWERING LOCUS T (A)	[R]	General function prediction only	Phosphatidylethanolamine-binding protein	--	R	General function prediction only	hypothetical protein SAPIO_CDS0131 [Scedosporium apiospermum]	--	Circadian rhythm - plant (ko04712)
BMK_Unigene_003065	1.01265	0.705008	0.875253	0.187622	0.188852	0.051529	--	--	Molecular Function: C-5 sterol desaturase activity (GO:0000248);; Molecular Function: nucleic acid binding (GO:0003676);; Molecular Function: aspartic-type endopeptidase activity (GO:0004190);; Molecular Function: iron ion binding (GO:0005506);; Cellular Component: endoplasmic reticulum membrane (GO:0005789);; Biological Process: proteolysis (GO:0006508);; Biological Process: fatty acid biosynthe…	--	[R]	General function prediction only	Fatty acid hydroxylase superfamily;; Reverse transcriptase (RNA-dependent DNA polymerase)	Endonuclease OS=Nicotiana tabacum (Common tobacco) PE=2 SV=1	R	General function prediction only	polyprotein [Sorghum propinquum]	molecular function: catalytic activity (GO:0003824);; biological process: metabolic process (GO:0008152);; biological process: single-organism process (GO:0044699);; molecular function: binding (GO:0005488);; cellular component: cell (GO:0005623);; cellular component: membrane (GO:0016020);; cellular component: organelle (GO:0043226);; cellular component: organelle part (GO:0044422);; cellular co…	--
BMK_Unigene_003100	1.4317	2.52535	0.77305	0.0170138	0.471479	0	--	--	--	--	--	--	--	--	S	Function unknown	conserved hypothetical protein [Verticillium alfalfae VaMs.102]	--	--
BMK_Unigene_003118	19.5347	12.6296	10.2693	0.0690903	2.68957	0.188294	--	--	--	--	--	--	--	--	S	Function unknown	putative gtp-binding protein [Togninia minima UCRPA7]	--	--
BMK_Unigene_003144	2.02684	0.91807	0.455945	0.0975013	0	0	[RTKL]	--	Molecular Function: transferase activity, transferring phosphorus-containing groups (GO:0016772);;	K08794|1.3945e-34|vcn:VOLCADRAFT_79621|hypothetical protein; K08794 calcium/calmodulin-dependent protein kinase I [EC:2.7.11.17] (A)	[T]	Signal transduction mechanisms	Protein kinase domain;; Protein tyrosine kinase;; Lipopolysaccharide kinase (Kdo/WaaP) family;; Kinase-like;; Phosphotransferase enzyme family	Serine/threonine-protein kinase PKZ1 {ECO:0000303|PubMed:15819621} OS=Phytophthora infestans (Potato late blight fungus) PE=1 SV=1	T	Signal transduction mechanisms	CAMK protein kinase [Phytophthora parasitica INRA-310]	molecular function: catalytic activity (GO:0003824);; biological process: metabolic process (GO:0008152)	--
BMK_Unigene_003226	55.1311	11.1049	29.4015	45.9723	16.7518	10.0535	[P]	Inorganic ion transport and metabolism	Molecular Function: voltage-gated chloride channel activity (GO:0005247);; Biological Process: chloride transport (GO:0006821);; Cellular Component: integral component of membrane (GO:0016021);; Molecular Function: adenyl nucleotide binding (GO:0030554);; Biological Process: transmembrane transport (GO:0055085);;	K05016|1.88284e-177|sita:101786545|putative chloride channel-like protein CLC-g-like; K05016 chloride channel 7 (A)	[P]	Inorganic ion transport and metabolism	Voltage gated chloride channel	Putative chloride channel-like protein CLC-g OS=Arabidopsis thaliana (Mouse-ear cress) PE=3 SV=2	P	Inorganic ion transport and metabolism	PREDICTED: putative chloride channel-like protein CLC-g-like [Setaria italica]	molecular function: transporter activity (GO:0005215);; biological process: cellular process (GO:0009987);; biological process: single-organism process (GO:0044699);; biological process: localization (GO:0051179);; biological process: biological regulation (GO:0065007);; cellular component: membrane (GO:0016020);; cellular component: membrane part (GO:0044425);; molecular function: binding (GO:00…	--
BMK_Unigene_003271	2.11887	1.81804	1.30912	0.571676	0.503126	0.176081	--	--	Cellular Component: integral component of membrane (GO:0016021);;	--	--	--	Triose-phosphate Transporter family;; EamA-like transporter family;; UAA transporter family	Purine permease 3 GN=PUP3 OS=Arabidopsis thaliana (Mouse-ear cress) PE=2 SV=1	G	Carbohydrate transport and metabolism	PREDICTED: purine permease 1-like [Setaria italica]	cellular component: membrane (GO:0016020);; cellular component: membrane part (GO:0044425)	--
BMK_Unigene_003275	2.88754	1.36353	0.232469	0	0.0877203	0	--	--	--	--	--	--	--	--	--	--	predicted protein [Chaetomium globosum CBS 148.51]	--	--
BMK_Unigene_003289	5.70162	2.54601	0.557607	0.310044	0	0.0500574	[C]	Energy production and conversion	Molecular Function: UDP-N-acetylmuramate dehydrogenase activity (GO:0008762);; Molecular Function: flavin adenine dinucleotide binding (GO:0050660);; Biological Process: oxidation-reduction process (GO:0055114);;	--	[C]	Energy production and conversion	FAD linked oxidases, C-terminal domain	D-lactate dehydrogenase [cytochrome], mitochondrial (Precursor) GN=F15M7.11 OS=Arabidopsis thaliana (Mouse-ear cress) PE=1 SV=1	C	Energy production and conversion	hypothetical protein PHYSODRAFT_353864 [Phytophthora sojae]	molecular function: catalytic activity (GO:0003824);; biological process: metabolic process (GO:0008152);; biological process: single-organism process (GO:0044699);; molecular function: binding (GO:0005488)	--
BMK_Unigene_003311	11.2934	6.31155	2.37013	0.176754	0	0	--	--	--	--	--	--	--	--	R	General function prediction only	hypothetical protein L917_11316 [Phytophthora parasitica]	--	--
BMK_Unigene_003491	4.66036	0.938778	1.88313	0.0137874	0.00669651	0.0195334	[RTKL]	--	Molecular Function: protein serine/threonine kinase activity (GO:0004674);; Molecular Function: ATP binding (GO:0005524);; Biological Process: protein phosphorylation (GO:0006468);; Cellular Component: integral component of membrane (GO:0016021);; Cellular Component: cytoplasmic membrane-bounded vesicle (GO:0016023);;	--	--	--	Leucine Rich repeats (2 copies);; Leucine rich repeat;; Protein kinase domain;; Protein tyrosine kinase;; Leucine Rich Repeat;; Leucine rich repeat N-terminal domain;; Leucine Rich repeat;; Leucine rich repeat	Probable LRR receptor-like serine/threonine-protein kinase At3g47570 (Precursor) GN=At3g47570 OS=Arabidopsis thaliana (Mouse-ear cress) PE=2 SV=1	S	Function unknown	hypothetical protein OsJ_33139 [Oryza sativa Japonica Group]	molecular function: catalytic activity (GO:0003824);; biological process: metabolic process (GO:0008152);; biological process: cellular process (GO:0009987);; molecular function: binding (GO:0005488);; cellular component: membrane (GO:0016020);; cellular component: membrane part (GO:0044425);; cellular component: cell (GO:0005623);; cellular component: organelle (GO:0043226);; cellular component:…	--
BMK_Unigene_003519	6.87446	5.38763	4.74866	1.58006	1.15351	0.359559	[I]	Lipid transport and metabolism	Cellular Component: endoplasmic reticulum (GO:0005783);; Biological Process: unsaturated fatty acid biosynthetic process (GO:0006636);; Biological Process: response to cold (GO:0009409);; Cellular Component: chloroplast envelope (GO:0009941);; Cellular Component: membrane (GO:0016020);; Molecular Function: oxidoreductase activity, acting on paired donors, with oxidation of a pair of donors result…	K10257|0|sita:101785330|omega-3 fatty acid desaturase, chloroplastic-like; K10257 omega-3 fatty acid desaturase (delta-15 desaturase) [EC:1.14.19.-] (A)	--	--	Fatty acid desaturase	Omega-3 fatty acid desaturase, chloroplastic (Precursor) GN=FAD7 OS=Sesamum indicum (Oriental sesame) PE=2 SV=1	I	Lipid transport and metabolism	PREDICTED: omega-3 fatty acid desaturase, chloroplastic-like [Setaria italica]	cellular component: cell (GO:0005623);; cellular component: organelle (GO:0043226);; cellular component: cell part (GO:0044464);; biological process: metabolic process (GO:0008152);; biological process: cellular process (GO:0009987);; biological process: single-organism process (GO:0044699);; biological process: response to stimulus (GO:0050896);; cellular component: organelle part (GO:0044422);;…	Biosynthesis of unsaturated fatty acids (ko01040);; Fatty acid metabolism (ko01212)
BMK_Unigene_003531	1.39758	0.892937	0.98405	0	0.153544	0.0565134	--	--	--	--	--	--	Glycosyl hydrolase family 61	--	R	General function prediction only	hypothetical protein NECHADRAFT_33435 [Nectria haematococca mpVI 77-13-4]	--	--
BMK_Unigene_003603	29.3969	23.5905	24.5908	18.0269	16.7549	16.1138	[Q]	Secondary metabolites biosynthesis, transport and catabolism	Molecular Function: monooxygenase activity (GO:0004497);; Molecular Function: iron ion binding (GO:0005506);; Molecular Function: electron carrier activity (GO:0009055);; Cellular Component: cytoplasmic membrane-bounded vesicle (GO:0016023);; Molecular Function: oxidoreductase activity, acting on paired donors, with incorporation or reduction of molecular oxygen (GO:0016705);; Molecular Function:…	--	[QI]	--	Cytochrome P450;; Cytochrome P450	Cytochrome P450 704C1 GN=CYP704C1 OS=Pinus taeda (Loblolly pine) PE=2 SV=1	Q	Secondary metabolites biosynthesis, transport and catabolism	PREDICTED: cytochrome P450 704C1-like [Setaria italica]	molecular function: catalytic activity (GO:0003824);; biological process: metabolic process (GO:0008152);; biological process: single-organism process (GO:0044699);; molecular function: binding (GO:0005488);; molecular function: electron carrier activity (GO:0009055);; cellular component: cell (GO:0005623);; cellular component: organelle (GO:0043226);; cellular component: cell part (GO:0044464)	--
BMK_Unigene_003644	6.3363	2.50789	2.91943	0	0.214716	0.0624307	--	--	--	--	--	--	--	--	--	--	--	--	--
BMK_Unigene_003645	2.48429	2.85184	3.88093	0.0880305	0.0613307	0.0921915	--	--	--	--	--	--	--	--	--	--	hypothetical protein SORBIDRAFT_08g003120 [Sorghum bicolor]	--	--
BMK_Unigene_003655	4.83884	7.74873	4.55251	0.660385	0	0	--	--	--	--	--	--	--	--	--	--	hypothetical protein PPTG_17834 [Phytophthora parasitica INRA-310]	--	--
BMK_Unigene_003657	1.10404	3.1214	0.411145	0.042404	0.697925	0.020675	--	--	Cellular Component: nucleus (GO:0005634);; Cellular Component: cytosol (GO:0005829);; Cellular Component: clathrin-coated vesicle (GO:0030136);; Biological Process: mycelium development (GO:0043581);;	--	--	--	Arrestin_N terminal like;; Arrestin (or S-antigen), N-terminal domain	--	--	--	putative lmbr1 domain-containing protein [Togninia minima UCRPA7]	cellular component: cell (GO:0005623);; cellular component: organelle (GO:0043226);; cellular component: cell part (GO:0044464);; biological process: multicellular organismal process (GO:0032501);; biological process: developmental process (GO:0032502);; biological process: single-organism process (GO:0044699)	--
BMK_Unigene_003725	0.95239	1.94129	0.895143	0	0.305525	0.0523184	--	--	--	--	--	--	--	--	--	--	putative som1 protein [Togninia minima UCRPA7]	--	--
BMK_Unigene_003734	1.36972	0.421873	1.06286	0.0282183	0.0689958	0.1081	--	--	--	--	--	--	--	Protein PAIR1 GN=OSJNBa0009C08.13 OS=Oryza sativa subsp. japonica (Rice) PE=2 SV=1	--	--	hypothetical protein OsI_32566 [Oryza sativa Indica Group]	--	--
BMK_Unigene_003755	3.5682	2.49633	3.39563	0.16844	0.0411388	0.0800001	--	--	Molecular Function: nucleotide binding (GO:0000166);; Molecular Function: protein kinase activity (GO:0004672);; Cellular Component: plastid (GO:0009536);; Cellular Component: cytoplasmic membrane-bounded vesicle (GO:0016023);; Biological Process: phosphorylation (GO:0016310);;	--	--	--	--	L-type lectin-domain containing receptor kinase IX.1 (Precursor) GN=LECRK91 OS=Arabidopsis thaliana (Mouse-ear cress) PE=2 SV=1	--	--	predicted protein [Hordeum vulgare subsp. vulgare]	molecular function: binding (GO:0005488);; molecular function: catalytic activity (GO:0003824);; biological process: metabolic process (GO:0008152);; biological process: cellular process (GO:0009987);; cellular component: cell (GO:0005623);; cellular component: organelle (GO:0043226);; cellular component: cell part (GO:0044464)	--
BMK_Unigene_003800	5.16547	1.06204	0.53797	0.142482	0	0	--	--	--	--	--	--	--	--	--	--	--	--	--
BMK_Unigene_003803	1.81732	0.654467	0.792377	0.0370688	0.018107	0.0714081	--	--	--	--	--	--	--	--	--	--	PREDICTED: uncharacterized protein LOC101782040 [Setaria italica]	--	--
BMK_Unigene_003859	0.874125	1.11811	1.08946	0	0.217581	0.025955	--	--	--	--	--	--	PWWP domain	--	--	--	putative pwwp domain-containing protein [Togninia minima UCRPA7]	--	--
BMK_Unigene_003874	38.0792	42.1002	49.4683	3.82844	25.3021	5.31164	--	--	Cellular Component: ubiquitin ligase complex (GO:0000151);; Molecular Function: ubiquitin-protein transferase activity (GO:0004842);; Biological Process: protein ubiquitination (GO:0016567);;	--	[S]	Function unknown	U-box domain;; Armadillo/beta-catenin-like repeat;; Zinc-finger of the MIZ type in Nse subunit	U-box domain-containing protein 19 GN=PUB19 OS=Arabidopsis thaliana (Mouse-ear cress) PE=2 SV=1	--	--	PREDICTED: U-box domain-containing protein 19-like [Setaria italica]	cellular component: cell (GO:0005623);; cellular component: macromolecular complex (GO:0032991);; cellular component: cell part (GO:0044464);; molecular function: catalytic activity (GO:0003824);; biological process: metabolic process (GO:0008152);; biological process: cellular process (GO:0009987)	--
BMK_Unigene_003926	3.37324	0.903721	1.15408	0.177839	0	0	[O]	Posttranslational modification, protein turnover, chaperones	Molecular Function: threonine-type endopeptidase activity (GO:0004298);; Cellular Component: nucleus (GO:0005634);; Cellular Component: cytoplasm (GO:0005737);; Cellular Component: proteasome core complex (GO:0005839);; Biological Process: proteolysis involved in cellular protein catabolic process (GO:0051603);;	K02736|1.43196e-68|fve:101309605|proteasome subunit beta type-4-like; K02736 20S proteasome subunit beta 7 [EC:3.4.25.1] (A)	[O]	Posttranslational modification, protein turnover, chaperones	Proteasome subunit	Proteasome subunit beta type-4 (Precursor) GN=F13N6.3 OS=Arabidopsis thaliana (Mouse-ear cress) PE=1 SV=2	--	--	hypothetical protein PHYSODRAFT_294642 [Phytophthora sojae]	molecular function: catalytic activity (GO:0003824);; biological process: metabolic process (GO:0008152);; cellular component: cell (GO:0005623);; cellular component: organelle (GO:0043226);; cellular component: cell part (GO:0044464);; cellular component: macromolecular complex (GO:0032991);; biological process: cellular process (GO:0009987)	Proteasome (ko03050)
BMK_Unigene_003967	2.00447	1.44287	0.982572	0	0	0.073983	--	--	--	--	--	--	--	--	--	--	hypothetical protein OsJ_36171 [Oryza sativa Japonica Group]	--	--
BMK_Unigene_003973	2.35601	0.870797	1.43856	0	0.134015	0	--	--	--	--	--	--	--	--	--	--	--	--	--
BMK_Unigene_004006	1.29552	1.75196	1.51535	0	0.250803	0	--	--	--	--	[S]	Function unknown	Uncharacterized protein conserved in bacteria (DUF2076)	--	S	Function unknown	hypothetical protein PFICI_02270 [Pestalotiopsis fici W106-1]	--	--
BMK_Unigene_004020	5.63121	1.51932	1.99108	0.355408	0	0	--	--	--	--	--	--	--	--	--	--	--	--	--
BMK_Unigene_004092	9.06279	10.8383	4.39549	0.117237	2.6835	0.0688426	--	--	Molecular Function: sequence-specific DNA binding transcription factor activity (GO:0003700);; Biological Process: regulation of transcription, DNA-templated (GO:0006355);; Molecular Function: sequence-specific DNA binding (GO:0043565);;	--	--	--	bZIP transcription factor;; Basic region leucine zipper;; bZIP Maf transcription factor	--	S	Function unknown	bzip transcription factor idi-4 [Grosmannia clavigera kw1407]	molecular function: nucleic acid binding transcription factor activity (GO:0001071);; biological process: biological regulation (GO:0065007);; molecular function: binding (GO:0005488)	--
BMK_Unigene_004115	2.96014	2.23103	2.31065	0.259277	0.768168	0.0153286	--	--	Molecular Function: extracellular ligand-gated ion channel activity (GO:0005230);; Cellular Component: mitochondrion (GO:0005739);; Biological Process: transport (GO:0006810);; Cellular Component: membrane (GO:0016020);; Cellular Component: cytoplasmic membrane-bounded vesicle (GO:0016023);; Biological Process: single-organism process (GO:0044699);;	--	[PET]	--	Ligand-gated ion channel;; Bacterial extracellular solute-binding proteins, family 3	Glutamate receptor 2.5 (Precursor) GN=GLR2.5 OS=Arabidopsis thaliana (Mouse-ear cress) PE=2 SV=2	T	Signal transduction mechanisms	PREDICTED: glutamate receptor 2.6-like isoform X1 [Oryza brachyantha]	molecular function: transporter activity (GO:0005215);; biological process: cellular process (GO:0009987);; biological process: single-organism process (GO:0044699);; biological process: localization (GO:0051179);; cellular component: cell (GO:0005623);; cellular component: organelle (GO:0043226);; cellular component: cell part (GO:0044464);; cellular component: membrane (GO:0016020)	--
BMK_Unigene_004210	4.92165	10.558	3.2972	0.0432147	1.93134	0.0601142	[RTKL]	--	Molecular Function: protein serine/threonine kinase activity (GO:0004674);; Molecular Function: ATP binding (GO:0005524);; Biological Process: protein phosphorylation (GO:0006468);;	K07198|1.00513e-28|sita:101776111|CBL-interacting protein kinase 11-like; K07198 5'-AMP-activated protein kinase, catalytic alpha subunit [EC:2.7.11.11] (A)	[T]	Signal transduction mechanisms	Protein kinase domain;; Protein tyrosine kinase	CBL-interacting protein kinase 11 GN=P0031D02.33-1 OS=Oryza sativa subsp. japonica (Rice) PE=2 SV=1	T	Signal transduction mechanisms	hypothetical protein [Podospora anserina S mat+]	molecular function: catalytic activity (GO:0003824);; biological process: metabolic process (GO:0008152);; biological process: cellular process (GO:0009987);; molecular function: binding (GO:0005488)	Regulation of autophagy (ko04140)
BMK_Unigene_004236	0.985314	1.13882	1.45537	0	0.650277	0	[Q]	Secondary metabolites biosynthesis, transport and catabolism	--	--	[R]	General function prediction only	Dienelactone hydrolase family;; Alpha/beta hydrolase family	Endo-1,3;1,4-beta-D-glucanase (Precursor) OS=Zea mays (Maize) PE=1 SV=1	R	General function prediction only	putative dienelactone hydrolase [Colletotrichum sublineola]	--	--
BMK_Unigene_004237	13.3414	6.16588	4.20517	3.84923	2.11362	1.38334	--	--	--	--	[Z]	Cytoskeleton	--	Actin-93 (Fragment) OS=Nicotiana tabacum (Common tobacco) PE=3 SV=1	--	--	--	--	--
BMK_Unigene_004314	1.06741	2.17197	1.15119	0	0.37025	0.0452792	--	--	--	--	--	--	--	--	S	Function unknown	hypothetical protein THITE_2080974 [Thielavia terrestris NRRL 8126]	--	--
BMK_Unigene_004339	19.7303	10.5912	5.64485	4.9793	5.75901	2.0738	--	--	Biological Process: embryo development ending in seed dormancy (GO:0009793);; Biological Process: trichome morphogenesis (GO:0010090);; Biological Process: cutin biosynthetic process (GO:0010143);; Molecular Function: transferase activity, transferring acyl groups other than amino-acyl groups (GO:0016747);; Biological Process: epidermis morphogenesis (GO:0048730);; Biological Process: localizatio…	--	--	--	Transferase family	BAHD acyltransferase DCR GN=MRO11.2 OS=Arabidopsis thaliana (Mouse-ear cress) PE=2 SV=1	S	Function unknown	PREDICTED: BAHD acyltransferase DCR-like [Setaria italica]	biological process: reproductive process (GO:0022414);; biological process: multicellular organismal process (GO:0032501);; biological process: developmental process (GO:0032502);; biological process: single-organism process (GO:0044699);; biological process: cellular process (GO:0009987);; biological process: cellular component organization or biogenesis (GO:0071840);; biological process: metabo…	--
BMK_Unigene_004352	3.0207	1.2217	0.297459	0.350025	0.312792	0.878178	--	--	--	--	--	--	--	--	--	--	--	--	--
BMK_Unigene_004354	1.07543	1.26031	1.27175	0	0.711343	0	--	--	--	--	--	--	--	--	S	Function unknown	hypothetical protein UCRPA7_4872 [Togninia minima UCRPA7]	--	--
BMK_Unigene_004484	47.0112	15.735	16.9741	0	5.51666	10.9918	--	--	--	--	--	--	--	--	--	--	--	--	--
BMK_Unigene_004569	17.2448	18.2832	0.113343	0.264933	0.0882592	0.114914	[P]	Inorganic ion transport and metabolism	Molecular Function: metal ion binding (GO:0046872);;	K00522|3.82885e-33|gmx:547824|FERRITIN, SFerH-1, SOF-35, SOF-5L; ferritin light chain (EC:1.16.3.1); K00522 ferritin heavy chain [EC:1.16.3.2] (A)	[P]	Inorganic ion transport and metabolism	Ferritin-like domain	Ferritin, chloroplastic (Precursor) OS=Malus baccata var. xiaojinensis (Apple) PE=3 SV=1	P	Inorganic ion transport and metabolism	predicted protein [Hordeum vulgare subsp. vulgare]	molecular function: binding (GO:0005488)	--
BMK_Unigene_004579	2.56497	3.03659	2.50616	0	1.78646	0.0314469	--	--	Cellular Component: intracellular (GO:0005622);;	K02903|1.92812e-09|zma:100284901|pco068622; LOC100284901; K02903 large subunit ribosomal protein L28e (A)	[J]	Translation, ribosomal structure and biogenesis	Ribosomal L28e protein family	60S ribosomal protein L28-1 GN=RPL28A OS=Arabidopsis thaliana (Mouse-ear cress) PE=2 SV=1	J	Translation, ribosomal structure and biogenesis	putative ribosomal protein l28e protein [Togninia minima UCRPA7]	cellular component: cell (GO:0005623);; cellular component: cell part (GO:0044464)	Ribosome (ko03010)
BMK_Unigene_004590	1.38938	1.68833	1.14768	0	1.12002	0.0314443	--	--	Cellular Component: nuclear envelope (GO:0005635);; Cellular Component: cytoplasm (GO:0005737);; Biological Process: protein import into nucleus (GO:0006606);; Molecular Function: Ran GTPase binding (GO:0008536);;	--	[U]	Intracellular trafficking, secretion, and vesicular transport	Nuclear transport factor 2 (NTF2) domain	Nuclear transport factor 2 GN=P0702E04.18 OS=Oryza sativa subsp. japonica (Rice) PE=2 SV=1	U	Intracellular trafficking, secretion, and vesicular transport	nuclear transport factor [Talaromyces cellulolyticus]	cellular component: cell (GO:0005623);; cellular component: organelle (GO:0043226);; cellular component: organelle part (GO:0044422);; cellular component: cell part (GO:0044464);; biological process: single-organism process (GO:0044699);; biological process: localization (GO:0051179);; molecular function: binding (GO:0005488)	--
BMK_Unigene_004676	73.2436	49.7964	17.3115	11.9858	2.26726	7.4976	[J]	Translation, ribosomal structure and biogenesis	Molecular Function: structural constituent of ribosome (GO:0003735);; Biological Process: translation (GO:0006412);; Cellular Component: small ribosomal subunit (GO:0015935);;	K02973|3.20752e-65|ccp:CHC_T00010305001|ribosomal protein S23; K02973 small subunit ribosomal protein S23e (A)	[J]	Translation, ribosomal structure and biogenesis	Ribosomal protein S12/S23	40S ribosomal protein S23 GN=RPS23 OS=Euphorbia esula (Leafy spurge) PE=2 SV=1	--	--	Ribosomal protein S23 putative [Albugo laibachii Nc14]	molecular function: structural molecule activity (GO:0005198);; biological process: metabolic process (GO:0008152);; biological process: cellular process (GO:0009987);; cellular component: cell (GO:0005623);; cellular component: macromolecular complex (GO:0032991);; cellular component: organelle (GO:0043226);; cellular component: organelle part (GO:0044422);; cellular component: cell part (GO:004…	Ribosome (ko03010)
BMK_Unigene_004735	1.58946	1.82884	1.36894	0.0209526	0.360186	0.0199028	--	--	--	--	--	--	--	--	--	--	hypothetical protein UCRPA7_7212 [Togninia minima UCRPA7]	--	--
BMK_Unigene_004825	2.81696	3.06847	2.78804	1.00843	1.65905	0.385824	--	--	--	--	--	--	--	--	--	--	--	--	--
BMK_Unigene_004879	2.09289	3.55414	1.05078	0	0.651268	0	--	--	Molecular Function: calcium ion binding (GO:0005509);; Molecular Function: calcium-dependent phospholipid binding (GO:0005544);;	K17095|7.44973e-07|cam:101508627|annexin D5-like; K17095 annexin A7/11 (A)	--	--	Annexin	--	--	--	putative annexin anxc4 protein [Togninia minima UCRPA7]	molecular function: binding (GO:0005488)	--
BMK_Unigene_004961	35.8102	26.9245	68.4966	0.357431	0.0220506	0.55982	--	--	--	--	--	--	--	--	--	--	--	--	--
BMK_Unigene_005024	1.8655	1.80621	0.981435	0	0.40843	0.0168162	--	--	Molecular Function: G-protein coupled receptor activity (GO:0004930);; Biological Process: G-protein coupled receptor signaling pathway (GO:0007186);; Cellular Component: integral component of membrane (GO:0016021);;	--	--	--	7 transmembrane receptor (Secretin family)	--	T	Signal transduction mechanisms	hypothetical protein CTHT_0056220 [Chaetomium thermophilum var. thermophilum DSM 1495]	molecular function: receptor activity (GO:0004872);; molecular function: molecular transducer activity (GO:0060089);; biological process: cellular process (GO:0009987);; biological process: signaling (GO:0023052);; biological process: single-organism process (GO:0044699);; biological process: response to stimulus (GO:0050896);; biological process: biological regulation (GO:0065007);; cellular com…	--
BMK_Unigene_005032	9.17005	10.2992	12.7503	1.26005	1.54018	1.53843	--	--	Molecular Function: transferase activity (GO:0016740);;	--	[R]	General function prediction only	Sulfotransferase domain	Cytosolic sulfotransferase 10 GN=T26I20 OS=Arabidopsis thaliana (Mouse-ear cress) PE=1 SV=1	R	General function prediction only	uncharacterized protein LOC100272724 [Zea mays]	molecular function: catalytic activity (GO:0003824);; biological process: metabolic process (GO:0008152)	--
BMK_Unigene_005065	11.7027	7.60857	11.5133	3.23368	1.79918	2.80947	--	--	Cellular Component: cytoplasmic membrane-bounded vesicle (GO:0016023);;	--	--	--	--	--	S	Function unknown	hypothetical protein OsI_27764 [Oryza sativa Indica Group]	cellular component: cell (GO:0005623);; cellular component: organelle (GO:0043226);; cellular component: cell part (GO:0044464)	--
BMK_Unigene_005093	4.78342	4.75113	3.83117	0.0755678	0.218681	0.118109	[L]	Replication, recombination and repair	Molecular Function: helicase activity (GO:0004386);; Biological Process: DNA metabolic process (GO:0006259);; Cellular Component: plastid (GO:0009536);; Biological Process: single-organism cellular process (GO:0044763);; Molecular Function: organic cyclic compound binding (GO:0097159);; Molecular Function: heterocyclic compound binding (GO:1901363);;	--	[D]	Cell cycle control, cell division, chromosome partitioning	PIF1-like helicase;; Helicase;; Helitron helicase-like domain at N-terminus	--	D	Cell cycle control, cell division, chromosome partitioning	helicase, putative [Oryza sativa Japonica Group]	molecular function: catalytic activity (GO:0003824);; biological process: metabolic process (GO:0008152);; biological process: cellular process (GO:0009987);; cellular component: cell (GO:0005623);; cellular component: organelle (GO:0043226);; cellular component: cell part (GO:0044464);; biological process: single-organism process (GO:0044699);; molecular function: binding (GO:0005488)	--
BMK_Unigene_005094	11.8277	11.1586	5.22784	0	3.90915	0	--	--	--	--	--	--	--	--	--	--	--	--	--
BMK_Unigene_005192	2.70726	2.02718	1.69522	0	0.72554	0	--	--	--	--	--	--	--	--	--	--	--	--	--
BMK_Unigene_005254	4.49995	2.17172	3.46939	0.305635	0.102126	0.0330998	--	--	--	--	--	--	--	--	K	Transcription	uncharacterized protein LOC100384258 [Zea mays]	--	--
BMK_Unigene_005350	15.36	20.5688	5.23199	0.206019	4.74648	0	--	--	--	--	--	--	Domain of unknown function (DUF1996)	--	R	General function prediction only	hypothetical protein [Podospora anserina S mat+]	--	--
BMK_Unigene_005371	9.20131	36.8715	1.20191	0.185058	2.53194	0	[C]	Energy production and conversion	Molecular Function: binding (GO:0005488);; Biological Process: transport (GO:0006810);;	--	[C]	Energy production and conversion	Oxidoreductase NAD-binding domain;; Oxidoreductase FAD-binding domain	--	C	Energy production and conversion	hypothetical protein CTHT_0019520 [Chaetomium thermophilum var. thermophilum DSM 1495]	molecular function: binding (GO:0005488);; biological process: localization (GO:0051179)	--
BMK_Unigene_005377	3.81293	1.18095	0.902349	0.131202	0.0506293	0.00988629	--	--	Biological Process: gene silencing by RNA (GO:0031047);;	--	--	--	XH domain;; XS domain;; XS zinc finger domain	Factor of DNA methylation 2 {ECO:0000303|PubMed:22302148} OS=Arabidopsis thaliana (Mouse-ear cress) PE=1 SV=1	S	Function unknown	PREDICTED: synaptonemal complex protein 1-like isoform X2 [Setaria italica]	biological process: cellular process (GO:0009987);; biological process: single-organism process (GO:0044699);; biological process: biological regulation (GO:0065007)	--
BMK_Unigene_005419	3.09415	3.41166	4.20904	0.0358286	1.41082	0	[J]	Translation, ribosomal structure and biogenesis	Molecular Function: structural constituent of ribosome (GO:0003735);; Cellular Component: ribosome (GO:0005840);; Biological Process: translation (GO:0006412);;	K02883|2.24981e-54|csl:COCSUDRAFT_25977|ribosomal protein L18 component of cytosolic 80S ribosome and 60S large subunit; K02883 large subunit ribosomal protein L18e (A)	[J]	Translation, ribosomal structure and biogenesis	--	60S ribosomal protein L18-2 GN=RPL18B OS=Arabidopsis thaliana (Mouse-ear cress) PE=1 SV=2	J	Translation, ribosomal structure and biogenesis	60S ribosomal protein L18 [Magnaporthe oryzae 70-15]	molecular function: structural molecule activity (GO:0005198);; cellular component: cell (GO:0005623);; cellular component: macromolecular complex (GO:0032991);; cellular component: organelle (GO:0043226);; cellular component: cell part (GO:0044464);; biological process: metabolic process (GO:0008152);; biological process: cellular process (GO:0009987)	Ribosome (ko03010)
BMK_Unigene_005492	2.08614	1.8542	1.49595	0.0397471	0.702689	0	--	--	--	--	--	--	--	--	R	General function prediction only	putative gpi anchored protein [Togninia minima UCRPA7]	--	--
BMK_Unigene_005601	55.1429	39.5766	37.8572	30.2955	21.7638	26.2902	[E]	Amino acid transport and metabolism	Molecular Function: transporter activity (GO:0005215);; Biological Process: transport (GO:0006810);; Biological Process: response to nematode (GO:0009624);; Cellular Component: membrane (GO:0016020);; Cellular Component: cytoplasmic membrane-bounded vesicle (GO:0016023);;	--	[E]	Amino acid transport and metabolism	POT family;; Major Facilitator Superfamily	Protein NRT1/ PTR FAMILY 5.8 GN=NPF5.8 OS=Arabidopsis thaliana (Mouse-ear cress) PE=2 SV=1	E	Amino acid transport and metabolism	PREDICTED: probable peptide/nitrate transporter At5g14940-like [Setaria italica]	molecular function: transporter activity (GO:0005215);; biological process: localization (GO:0051179);; biological process: response to stimulus (GO:0050896);; biological process: multi-organism process (GO:0051704);; cellular component: membrane (GO:0016020);; cellular component: cell (GO:0005623);; cellular component: organelle (GO:0043226);; cellular component: cell part (GO:0044464)	--
BMK_Unigene_005622	6.58466	3.7678	4.70388	0.894543	0.845832	0.287924	--	--	--	--	--	--	--	--	--	--	--	--	--
BMK_Unigene_005671	8.70053	14.4184	13.381	0.0720308	5.69232	0.0689849	[C]	Energy production and conversion	Molecular Function: lipid binding (GO:0008289);; Molecular Function: hydrogen ion transmembrane transporter activity (GO:0015078);; Biological Process: ATP synthesis coupled proton transport (GO:0015986);; Biological Process: ATP hydrolysis coupled proton transport (GO:0015991);; Cellular Component: integral component of membrane (GO:0016021);; Cellular Component: proton-transporting ATP synthase…	K02128|2.38379e-12|cvr:OJ20_p29|atp9; ATP synthase F0 subunit 9; K02128 F-type H+-transporting ATPase subunit c (A)	[C]	Energy production and conversion	ATP synthase subunit C	ATP synthase subunit 9, mitochondrial GN=ATP9 OS=Beta vulgaris (Sugar beet) PE=3 SV=1	--	--	putative atp synthase subunit 9 protein [Eutypa lata UCREL1]	molecular function: binding (GO:0005488);; molecular function: transporter activity (GO:0005215);; biological process: cellular process (GO:0009987);; biological process: single-organism process (GO:0044699);; biological process: localization (GO:0051179);; biological process: metabolic process (GO:0008152);; cellular component: membrane (GO:0016020);; cellular component: membrane part (GO:004442…	Oxidative phosphorylation (ko00190)
BMK_Unigene_005690	21.7649	14.1531	12.9952	0.0914801	2.79527	0.0226602	--	--	--	--	--	--	--	--	--	--	putative lipase esterase family protein [Togninia minima UCRPA7]	--	--
BMK_Unigene_005728	3.64502	11.804	1.88278	0.112446	0.752694	0.027807	--	--	Molecular Function: metal ion binding (GO:0046872);;	--	--	--	Zinc finger, C2H2 type;; C2H2-type zinc finger	--	--	--	putative 26s proteasome regulatory subunit-like protein [Togninia minima UCRPA7]	molecular function: binding (GO:0005488)	--
BMK_Unigene_005737	4.50098	3.7011	5.24834	0.114418	0.62886	0	--	--	Cellular Component: extracellular region (GO:0005576);; Molecular Function: cellulose binding (GO:0030248);; Molecular Function: endo-1,4-beta-xylanase activity (GO:0031176);; Biological Process: xylan catabolic process (GO:0045493);;	--	--	--	Glycosyl hydrolases family 11	--	--	--	hypothetical protein [Podospora anserina S mat+]	cellular component: extracellular region (GO:0005576);; molecular function: binding (GO:0005488);; molecular function: catalytic activity (GO:0003824);; biological process: metabolic process (GO:0008152);; biological process: cellular process (GO:0009987)	--
BMK_Unigene_005778	1.32094	1.73504	0.646535	0	0.348494	0	--	--	--	--	--	--	Kelch motif;; Galactose oxidase, central domain;; Galactose oxidase, central domain;; Kelch motif;; Kelch motif;; Kelch motif	--	--	--	hypothetical protein FPSE_07261 [Fusarium pseudograminearum CS3096]	--	--
BMK_Unigene_005820	2.87951	11.4687	1.28168	0.0178104	2.35923	0.0704697	--	--	Biological Process: mycelium development (GO:0043581);;	--	--	--	Life-span regulatory factor	--	--	--	hypothetical protein CHGG_07944 [Chaetomium globosum CBS 148.51]	biological process: multicellular organismal process (GO:0032501);; biological process: developmental process (GO:0032502);; biological process: single-organism process (GO:0044699)	--
BMK_Unigene_005854	9.18514	5.13881	6.39807	0.692022	2.54787	1.85756	--	--	Molecular Function: protein serine/threonine phosphatase activity (GO:0004722);; Biological Process: protein dephosphorylation (GO:0006470);; Molecular Function: metal ion binding (GO:0046872);;	K14497|1.59761e-57|sita:101754855|probable protein phosphatase 2C 51-like; K14497 protein phosphatase 2C [EC:3.1.3.16] (A)	[T]	Signal transduction mechanisms	Protein phosphatase 2C	Probable protein phosphatase 2C 51 OS=Oryza sativa subsp. japonica (Rice) PE=2 SV=1	--	--	PREDICTED: probable protein phosphatase 2C 51-like [Setaria italica]	molecular function: catalytic activity (GO:0003824);; biological process: metabolic process (GO:0008152);; biological process: cellular process (GO:0009987);; molecular function: binding (GO:0005488)	Plant hormone signal transduction (ko04075)
BMK_Unigene_005865	6.0256	3.89118	4.66293	0.951801	3.11345	1.50755	[P]	Inorganic ion transport and metabolism	Molecular Function: N,N-dimethylaniline monooxygenase activity (GO:0004499);; Molecular Function: peroxidase activity (GO:0004601);; Biological Process: response to oxidative stress (GO:0006979);; Cellular Component: chloroplast (GO:0009507);; Cellular Component: membrane (GO:0016020);; Molecular Function: flavin adenine dinucleotide binding (GO:0050660);; Molecular Function: NADP binding (GO:005…	K00485|2.45414e-86|sbi:SORBI_02g004310|SORBIDRAFT_02g004310, Sb02g004310; hypothetical protein; K00485 dimethylaniline monooxygenase (N-oxide forming) [EC:1.14.13.8] (A)	[Q]	Secondary metabolites biosynthesis, transport and catabolism	Flavin-binding monooxygenase-like;; Pyridine nucleotide-disulphide oxidoreductase;; NAD(P)-binding Rossmann-like domain	Probable flavin-containing monooxygenase 1 GN=FMO1 OS=Arabidopsis thaliana (Mouse-ear cress) PE=2 SV=1	--	--	hypothetical protein SORBIDRAFT_02g004310 [Sorghum bicolor]	molecular function: catalytic activity (GO:0003824);; biological process: metabolic process (GO:0008152);; biological process: single-organism process (GO:0044699);; molecular function: antioxidant activity (GO:0016209);; biological process: response to stimulus (GO:0050896);; cellular component: cell (GO:0005623);; cellular component: organelle (GO:0043226);; cellular component: cell part (GO:00…	--
BMK_Unigene_005924	4.86337	5.24397	3.48576	0.0288204	0.540568	0	--	--	--	--	--	--	--	--	--	--	--	--	--
BMK_Unigene_005945	3.15861	2.23915	4.62456	0	0.462439	0	[RTKL]	--	Molecular Function: transmembrane receptor protein serine/threonine kinase activity (GO:0004675);; Molecular Function: ATP binding (GO:0005524);; Cellular Component: mitochondrion (GO:0005739);; Cellular Component: plasma membrane (GO:0005886);; Biological Process: protein phosphorylation (GO:0006468);; Biological Process: transmembrane receptor protein serine/threonine kinase signaling pathway (…	--	--	--	Protein kinase domain;; Protein tyrosine kinase;; Legume lectin domain	L-type lectin-domain containing receptor kinase IV.2 (Precursor) GN=F5K20.110 OS=Arabidopsis thaliana (Mouse-ear cress) PE=2 SV=1	--	--	PREDICTED: L-type lectin-domain containing receptor kinase IV.2-like [Setaria italica]	molecular function: catalytic activity (GO:0003824);; molecular function: receptor activity (GO:0004872);; molecular function: molecular transducer activity (GO:0060089);; biological process: metabolic process (GO:0008152);; biological process: cellular process (GO:0009987);; biological process: signaling (GO:0023052);; biological process: single-organism process (GO:0044699);; biological process…	--
BMK_Unigene_006027	9.30424	2.57564	2.13546	0.545649	0.0153555	0.309054	[R]	General function prediction only	Molecular Function: metalloendopeptidase activity (GO:0004222);; Biological Process: proteolysis (GO:0006508);; Molecular Function: metal ion binding (GO:0046872);;	K17732|1.08089e-175|pvu:PHAVU_010G024900g|hypothetical protein; K17732 mitochondrial-processing peptidase subunit beta [EC:3.4.24.64] (A)	[O]	Posttranslational modification, protein turnover, chaperones	Insulinase (Peptidase family M16);; Peptidase M16 inactive domain	Probable mitochondrial-processing peptidase subunit beta (Precursor) GN=At3g02090 OS=Arabidopsis thaliana (Mouse-ear cress) PE=2 SV=2	O	Posttranslational modification, protein turnover, chaperones	hypothetical protein L915_07832 [Phytophthora parasitica]	molecular function: catalytic activity (GO:0003824);; biological process: metabolic process (GO:0008152);; molecular function: binding (GO:0005488)	--
BMK_Unigene_006097	1.38561	1.5714	0.720471	0	0.686825	0	--	--	--	--	--	--	--	--	R	General function prediction only	hypothetical protein V493_02475 [Pseudogymnoascus pannorum VKM F-4281 (FW-2241)]	--	--
BMK_Unigene_006141	1.17797	1.01175	0.512861	0.281622	0.24568	0.694504	--	--	--	--	--	--	--	--	--	--	--	--	--
BMK_Unigene_006202	1.65856	2.46348	1.60389	0.0132545	0.287288	0	--	--	--	--	--	--	--	--	S	Function unknown	hypothetical protein GGTG_09136 [Gaeumannomyces graminis var. tritici R3-111a-1]	--	--
BMK_Unigene_006243	1.07478	4.42893	0.558027	1.37121	0.275168	0.0734651	[R]	General function prediction only	--	K13126|2.67357e-29|gsl:Gasu_47930|poly(A) binding / translation initiation factor; K13126 polyadenylate-binding protein (A)	[AJ]	--	RNA recognition motif. (a.k.a. RRM, RBD, or RNP domain);; RNA recognition motif (a.k.a. RRM, RBD, or RNP domain);; RNA recognition motif. (a.k.a. RRM, RBD, or RNP domain)	Polyadenylate-binding protein 8 GN=PAB8 OS=Arabidopsis thaliana (Mouse-ear cress) PE=1 SV=1	A	RNA processing and modification	polyadenylate binding protein [Lichtheimia corymbifera JMRC:FSU:9682]	--	RNA transport (ko03013);; mRNA surveillance pathway (ko03015);; RNA degradation (ko03018)
BMK_Unigene_006255	39.5975	49.5352	11.8822	8.76474	7.42184	12.4381	--	--	Biological Process: electron transport chain (GO:0022900);; Biological Process: cell redox homeostasis (GO:0045454);;	--	[S]	Function unknown	Eukaryotic protein of unknown function (DUF953)	Thioredoxin-like protein Clot OS=Oryza sativa subsp. japonica (Rice) PE=2 SV=1	S	Function unknown	hypothetical protein SORBIDRAFT_10g012200 [Sorghum bicolor]	biological process: metabolic process (GO:0008152);; biological process: cellular process (GO:0009987);; biological process: single-organism process (GO:0044699);; biological process: biological regulation (GO:0065007)	--
BMK_Unigene_006281	4.76862	6.33535	1.35252	0.0324185	5.17279	0	--	--	--	--	--	--	--	--	R	General function prediction only	predicted protein [Chaetomium globosum CBS 148.51]	--	--
BMK_Unigene_006347	5.33221	7.38851	5.37911	3.09131	3.2723	2.29483	--	--	Molecular Function: transferase activity, transferring acyl groups (GO:0016746);;	K06620|0|sita:101756711|transcription factor E2FA-like; K06620 transcription factor E2F3 (A)	[I]	Lipid transport and metabolism	Choline/Carnitine o-acyltransferase;; E2F/DP family winged-helix DNA-binding domain;; Glycosyl hydrolases family 16	Transcription factor E2FA GN=F11F19.8 OS=Arabidopsis thaliana (Mouse-ear cress) PE=1 SV=1	I	Lipid transport and metabolism	putative carnitine acetyl transferase protein [Togninia minima UCRPA7]	molecular function: catalytic activity (GO:0003824);; biological process: metabolic process (GO:0008152)	--
BMK_Unigene_006491	3.47658	2.93619	4.09489	1.41256	1.98679	0.464231	--	--	--	--	--	--	NB-ARC domain	--	S	Function unknown	PREDICTED: putative disease resistance RPP13-like protein 1-like [Setaria italica]	--	--
BMK_Unigene_006549	15.8009	7.07787	11.7604	1.37431	3.6709	2.0062	--	--	Molecular Function: copper ion binding (GO:0005507);; Molecular Function: electron carrier activity (GO:0009055);; Cellular Component: cytoplasmic membrane-bounded vesicle (GO:0016023);;	--	--	--	--	Stellacyanin OS=Toxicodendron vernicifluum (Japanese lacquer tree) PE=1 SV=1	--	--	hypothetical protein SORBIDRAFT_07g002870 [Sorghum bicolor]	molecular function: binding (GO:0005488);; molecular function: electron carrier activity (GO:0009055);; cellular component: cell (GO:0005623);; cellular component: organelle (GO:0043226);; cellular component: cell part (GO:0044464)	--
BMK_Unigene_006560	25.0039	8.5899	9.61881	16.564	5.62443	3.71544	--	--	--	--	--	--	Transferase family	3&apos;-N-debenzoyl-2&apos;-deoxytaxol N-benzoyltransferase GN=TAX10 OS=Taxus canadensis (Canadian yew) PE=1 SV=1	--	--	PREDICTED: benzyl alcohol O-benzoyltransferase-like [Setaria italica]	--	--
BMK_Unigene_006628	38.5293	27.9292	89.1024	0.0445251	20.9091	0.0739217	--	--	--	--	--	--	--	--	--	--	--	--	--
BMK_Unigene_006795	6.6665	3.5449	4.69703	0	1.75696	0	--	--	--	--	--	--	--	Pathogen-related protein OS=Hordeum vulgare (Barley) PE=2 SV=2	--	--	hypothetical protein GGTG_08951 [Gaeumannomyces graminis var. tritici R3-111a-1]	--	--
BMK_Unigene_006912	1.79317	1.02866	1.26868	0.608162	0.576602	0.103838	--	--	--	--	--	--	--	--	--	--	--	--	--
BMK_Unigene_006954	5.05539	47.5189	4.4413	8.354	1.26641	1.04141	--	--	--	--	--	--	--	--	--	--	--	--	--
BMK_Unigene_007056	2.03555	2.48437	1.82307	0	0.3753	0	--	--	--	--	--	--	bZIP transcription factor;; Basic region leucine zipper	--	S	Function unknown	putative bzip transcription factor protein [Togninia minima UCRPA7]	--	--
BMK_Unigene_007098	24.9677	11.2854	64.6842	0.333654	8.1957	0.162197	--	--	--	--	--	--	--	--	R	General function prediction only	hypothetical protein OIDMADRAFT_142925 [Oidiodendron maius Zn]	--	--
BMK_Unigene_007234	1.02174	0.873391	1.66891	0	0.597645	0.0463754	[GEPR]	--	Cellular Component: integral component of membrane (GO:0016021);; Molecular Function: substrate-specific transmembrane transporter activity (GO:0022891);; Biological Process: transmembrane transport (GO:0055085);;	--	[R]	General function prediction only	Sugar (and other) transporter;; Major Facilitator Superfamily	Sugar transporter ERD6-like 7 GN=At2g48020 OS=Arabidopsis thaliana (Mouse-ear cress) PE=2 SV=2	R	General function prediction only	general alpha-glucoside permease [Gaeumannomyces graminis var. tritici R3-111a-1]	cellular component: membrane (GO:0016020);; cellular component: membrane part (GO:0044425);; molecular function: transporter activity (GO:0005215);; biological process: cellular process (GO:0009987);; biological process: single-organism process (GO:0044699);; biological process: localization (GO:0051179)	--
BMK_Unigene_007243	13.0486	6.50079	4.60562	2.44311	2.54718	2.93212	--	--	--	--	--	--	--	--	--	--	--	--	--
BMK_Unigene_007252	1.69063	3.57253	1.62006	0.0155616	0.705448	0	--	--	--	--	--	--	--	--	S	Function unknown	hypothetical protein UCRPA7_5902 [Togninia minima UCRPA7]	--	--
BMK_Unigene_007254	4.68799	5.39792	5.43644	1.55742	1.72597	0.668094	--	--	--	--	--	--	--	--	--	--	--	--	--
BMK_Unigene_007269	11.3473	4.2262	1.25178	0.586155	1.73023	0.166906	--	--	--	--	--	--	--	--	--	--	PREDICTED: uncharacterized protein LOC101784652 isoform X1 [Setaria italica]	--	--
BMK_Unigene_007348	29.3486	19.5788	17.5596	10.3049	7.80496	7.15178	--	--	--	--	--	--	--	Probable E3 ubiquitin-protein ligase XBOS36 GN=XBOS36 OS=Oryza sativa subsp. japonica (Rice) PE=2 SV=1	--	--	--	--	--
BMK_Unigene_007366	41.4066	17.5092	8.26157	0	3.39034	0.0187668	--	--	--	--	--	--	--	--	--	--	--	--	--
BMK_Unigene_007383	14.6601	10.3924	8.94998	5.47253	5.41292	7.09912	[IQR]	--	Molecular Function: nucleotide binding (GO:0000166);; Cellular Component: cytosol (GO:0005829);; Molecular Function: oxidoreductase activity (GO:0016491);; Biological Process: oxidation-reduction process (GO:0055114);;	K08081|7.23226e-155|zma:100282692|AY110052; LOC100282692; K08081 Tropinone reductase 1 [EC:1.1.1.206] (A)	[R]	General function prediction only	short chain dehydrogenase;; Enoyl-(Acyl carrier protein) reductase;; KR domain;; NAD dependent epimerase/dehydratase family	Tropinone reductase homolog At1g07440 GN=At1g07440 OS=Arabidopsis thaliana (Mouse-ear cress) PE=1 SV=1	Q	Secondary metabolites biosynthesis, transport and catabolism	LOC100282692 [Zea mays]	molecular function: binding (GO:0005488);; cellular component: cell (GO:0005623);; cellular component: cell part (GO:0044464);; molecular function: catalytic activity (GO:0003824);; biological process: metabolic process (GO:0008152);; biological process: single-organism process (GO:0044699)	Tropane, piperidine and pyridine alkaloid biosynthesis (ko00960)
BMK_Unigene_007435	2.98227	1.85218	4.04743	0.399466	1.25406	0.88783	--	--	--	--	--	--	--	--	--	--	--	--	--
BMK_Unigene_007487	1.69022	1.10887	0.673466	0.0428491	0.214093	0	[U]	Intracellular trafficking, secretion, and vesicular transport	Cellular Component: membrane (GO:0016020);; Biological Process: vesicle-mediated transport (GO:0016192);; Biological Process: mycelium development (GO:0043581);;	K08486|2.84711e-25|pxb:103941743|protein SSO1-like; K08486 syntaxin 1B/2/3 (A)	[U]	Intracellular trafficking, secretion, and vesicular transport	SNARE domain;; Syntaxin	--	U	Intracellular trafficking, secretion, and vesicular transport	snare protein nsyn1 [Grosmannia clavigera kw1407]	cellular component: membrane (GO:0016020);; biological process: localization (GO:0051179);; biological process: multicellular organismal process (GO:0032501);; biological process: developmental process (GO:0032502);; biological process: single-organism process (GO:0044699)	SNARE interactions in vesicular transport (ko04130)
BMK_Unigene_007548	5.5762	2.61169	2.04211	0.652304	0.145973	0.6886	--	--	--	--	--	--	--	--	--	--	--	--	--
BMK_Unigene_007661	0.932844	1.82929	0.282717	0	0.708772	0	--	--	--	--	--	--	--	--	--	--	hypothetical protein GGTG_05362 [Gaeumannomyces graminis var. tritici R3-111a-1]	--	--
BMK_Unigene_007728	1.90346	3.22347	1.3793	0	0.719068	0.020753	[R]	General function prediction only	Molecular Function: zinc ion binding (GO:0008270);;	--	--	--	AN1-like Zinc finger	--	--	--	hypothetical protein W97_06092 [Coniosporium apollinis CBS 100218]	molecular function: binding (GO:0005488)	--
BMK_Unigene_007777	87.4652	21.3102	27.8198	56.389	20.258	12.812	[Q]	Secondary metabolites biosynthesis, transport and catabolism	Molecular Function: binding (GO:0005488);; Cellular Component: cytoplasmic membrane-bounded vesicle (GO:0016023);; Molecular Function: oxidoreductase activity (GO:0016491);; Biological Process: electron transport chain (GO:0022900);;	--	[Q]	Secondary metabolites biosynthesis, transport and catabolism	Cytochrome P450	Geraniol 8-hydroxylase GN=CYP76B6 OS=Catharanthus roseus (Madagascar periwinkle) PE=1 SV=1	--	--	PREDICTED: LOW QUALITY PROTEIN: 7-ethoxycoumarin O-deethylase-like [Setaria italica]	molecular function: binding (GO:0005488);; cellular component: cell (GO:0005623);; cellular component: organelle (GO:0043226);; cellular component: cell part (GO:0044464);; molecular function: catalytic activity (GO:0003824);; biological process: metabolic process (GO:0008152);; biological process: single-organism process (GO:0044699);; biological process: cellular process (GO:0009987)	--
BMK_Unigene_007781	2.73412	2.12233	1.52831	0	0.575593	0	--	--	--	--	--	--	--	--	--	--	riboflavin aldehyde-forming enzyme [Metarhizium album ARSEF 1941]	--	--
BMK_Unigene_007815	5.2587	4.08276	3.10505	0.014516	0.984746	0	--	--	--	--	--	--	--	--	--	--	PREDICTED: uncharacterized protein LOC101754387 [Setaria italica]	--	--
BMK_Unigene_007885	261.435	209.218	231.433	16.6668	61.3004	122.418	--	--	Biological Process: response to stimulus (GO:0050896);;	--	--	--	Dehydrin	Dehydrin DHN1 GN=DHN1 OS=Zea mays (Maize) PE=1 SV=2	--	--	hypothetical protein SORBIDRAFT_09g018420 [Sorghum bicolor]	biological process: response to stimulus (GO:0050896)	--
BMK_Unigene_007887	4.97713	3.78572	2.53578	0.0597433	0.452582	0.0590987	--	--	--	--	--	--	--	--	--	--	--	--	--
BMK_Unigene_007925	10.9338	4.53631	2.66403	0.23368	1.50242	0.301245	--	--	--	--	--	--	GRF zinc finger	--	--	--	predicted protein [Hordeum vulgare subsp. vulgare]	--	--
BMK_Unigene_008018	11.9384	5.22726	1.74285	0.175697	1.49275	0	--	--	Molecular Function: hydrolase activity (GO:0016787);;	--	--	--	Glycosyl hydrolase family 61	--	R	General function prediction only	glycoside hydrolase family 61 protein [Thielavia terrestris NRRL 8126]	molecular function: catalytic activity (GO:0003824);; biological process: metabolic process (GO:0008152)	--
BMK_Unigene_008026	8.33888	16.7529	4.90818	0.378856	1.40777	0.250901	--	--	Biological Process: reproduction (GO:0000003);; Biological Process: cellular component organization (GO:0016043);; Molecular Function: kinase activity (GO:0016301);; Biological Process: single-organism cellular process (GO:0044763);; Biological Process: anatomical structure development (GO:0048856);;	--	[TR]	--	--	Probable serine/threonine protein kinase IRE {ECO:0000305} OS=Arabidopsis thaliana (Mouse-ear cress) PE=2 SV=1	T	Signal transduction mechanisms	PREDICTED: uncharacterized protein LOC101759575 [Setaria italica]	biological process: reproduction (GO:0000003);; biological process: cellular component organization or biogenesis (GO:0071840);; molecular function: catalytic activity (GO:0003824);; biological process: metabolic process (GO:0008152);; biological process: cellular process (GO:0009987);; biological process: single-organism process (GO:0044699);; biological process: developmental process (GO:003250…	--
BMK_Unigene_008142	1.79378	0.622935	0.470537	0.0267641	0.110166	0.045824	--	--	Molecular Function: nucleic acid binding (GO:0003676);; Cellular Component: membrane (GO:0016020);; Molecular Function: protein dimerization activity (GO:0046983);;	--	--	--	Domain of unknown function (DUF4371);; hAT family C-terminal dimerisation region	--	S	Function unknown	hypothetical protein OsJ_33534 [Oryza sativa Japonica Group]	molecular function: binding (GO:0005488);; cellular component: membrane (GO:0016020)	--
BMK_Unigene_008156	4.72176	1.30195	1.08573	0	1.91517	0	--	--	--	--	--	--	--	--	--	--	--	--	--
BMK_Unigene_008179	3.3312	2.14283	1.967	1.99831	0.771254	0.287777	--	--	Cellular Component: cytoplasmic membrane-bounded vesicle (GO:0016023);;	--	[T]	Signal transduction mechanisms	NB-ARC domain;; AAA ATPase domain;; Leucine Rich repeats (2 copies)	Disease resistance protein RPP13 GN=RPP13 OS=Arabidopsis thaliana (Mouse-ear cress) PE=2 SV=2	T	Signal transduction mechanisms	resistance protein RGA2 [Triticum turgidum subsp. durum]	cellular component: cell (GO:0005623);; cellular component: organelle (GO:0043226);; cellular component: cell part (GO:0044464)	--
BMK_Unigene_008269	9.22624	2.15316	0.948457	0.0901571	0.974172	0	[Q]	Secondary metabolites biosynthesis, transport and catabolism	Biological Process: cellular aromatic compound metabolic process (GO:0006725);; Molecular Function: ferric iron binding (GO:0008199);; Molecular Function: oxidoreductase activity, acting on single donors with incorporation of molecular oxygen, incorporation of two atoms of oxygen (GO:0016702);; Biological Process: oxidation-reduction process (GO:0055114);;	--	--	--	Dioxygenase	--	R	General function prediction only	hypothetical protein GGTG_12658 [Gaeumannomyces graminis var. tritici R3-111a-1]	biological process: metabolic process (GO:0008152);; biological process: cellular process (GO:0009987);; molecular function: binding (GO:0005488);; molecular function: catalytic activity (GO:0003824);; biological process: single-organism process (GO:0044699)	--
BMK_Unigene_008278	65.1627	52.1657	20.7414	13.5333	18.7478	2.37756	--	--	Cellular Component: cytoplasmic membrane-bounded vesicle (GO:0016023);;	--	--	--	Hydrophobic seed protein;; Protease inhibitor/seed storage/LTP family	pEARLI1-like lipid transfer protein 3 (Precursor) GN=At4g12500 OS=Arabidopsis thaliana (Mouse-ear cress) PE=2 SV=1	R	General function prediction only	PREDICTED: 36.4 kDa proline-rich protein-like [Setaria italica]	cellular component: cell (GO:0005623);; cellular component: organelle (GO:0043226);; cellular component: cell part (GO:0044464)	--
BMK_Unigene_008297	2.05904	2.77236	1.30542	0	0.620049	0.0869315	--	--	Molecular Function: sequence-specific DNA binding RNA polymerase II transcription factor activity (GO:0000981);; Cellular Component: nucleus (GO:0005634);; Biological Process: regulation of transcription from RNA polymerase II promoter (GO:0006357);; Molecular Function: zinc ion binding (GO:0008270);;	--	--	--	Fungal specific transcription factor domain	--	S	Function unknown	Putative transcriptional regulatory protein pro-1 [Podospora anserina S mat+]	molecular function: nucleic acid binding transcription factor activity (GO:0001071);; biological process: metabolic process (GO:0008152);; biological process: cellular process (GO:0009987);; biological process: biological regulation (GO:0065007);; cellular component: cell (GO:0005623);; cellular component: organelle (GO:0043226);; cellular component: cell part (GO:0044464);; molecular function: b…	--
BMK_Unigene_008313	3.90112	4.32368	2.16151	0.0938543	0.221318	0.145161	--	--	Molecular Function: transferase activity (GO:0016740);;	--	--	--	SAM dependent carboxyl methyltransferase	Anthranilate O-methyltransferase 2 GN=AAMT2 OS=Zea mays (Maize) PE=1 SV=1	R	General function prediction only	PREDICTED: salicylate O-methyltransferase-like [Setaria italica]	molecular function: catalytic activity (GO:0003824);; biological process: metabolic process (GO:0008152)	--
BMK_Unigene_008374	2.21014	0.907425	1.30368	0.383404	0.379697	0.515114	[RTKL]	--	Cellular Component: ubiquitin ligase complex (GO:0000151);; Molecular Function: protein serine/threonine kinase activity (GO:0004674);; Molecular Function: protein tyrosine kinase activity (GO:0004713);; Molecular Function: ubiquitin-protein transferase activity (GO:0004842);; Molecular Function: ATP binding (GO:0005524);; Biological Process: protein phosphorylation (GO:0006468);; Biological Proc…	--	--	--	Protein kinase domain;; Protein tyrosine kinase;; U-box domain;; Universal stress protein family	Serine/threonine-protein kinase OS=Arabidopsis thaliana (Mouse-ear cress) PE=1 SV=2	T	Signal transduction mechanisms	PREDICTED: U-box domain-containing protein 35-like [Setaria italica]	cellular component: cell (GO:0005623);; cellular component: macromolecular complex (GO:0032991);; cellular component: cell part (GO:0044464);; molecular function: catalytic activity (GO:0003824);; biological process: metabolic process (GO:0008152);; biological process: cellular process (GO:0009987);; biological process: single-organism process (GO:0044699);; molecular function: binding (GO:000548…	--
BMK_Unigene_008389	5.84006	3.51091	3.54834	1.38127	1.20118	0.870489	--	--	--	--	--	--	--	--	--	--	--	--	--
BMK_Unigene_008395	6.61542	2.2958	2.42983	0.134764	1.61357	0.0538105	--	--	--	--	--	--	Glycosyl hydrolase family 61	--	R	General function prediction only	hypothetical protein HMPREF1624_02399 [Sporothrix schenckii ATCC 58251]	--	--
BMK_Unigene_008413	63.0085	36.5038	29.822	42.7595	16.4001	10.8673	--	--	--	--	--	--	--	--	--	--	--	--	--
BMK_Unigene_008506	4.05979	1.56612	1.77812	0.06206	0.322032	0.0204626	--	--	--	--	--	--	Protein of unknown function (DUF3455)	--	R	General function prediction only	malate dehydrogenase [Gaeumannomyces graminis var. tritici R3-111a-1]	--	--
BMK_Unigene_008522	20.5115	7.56462	28.749	8.74119	4.57962	2.72356	[TK]	--	Molecular Function: catalytic activity (GO:0003824);; Cellular Component: plastid (GO:0009536);; Biological Process: guanosine tetraphosphate metabolic process (GO:0015969);;	--	[T]	Signal transduction mechanisms	Region found in RelA / SpoT proteins;; HD domain;; HD domain;; HD domain	Probable GTP diphosphokinase RSH3, chloroplastic (Precursor) GN=RSH3 OS=Arabidopsis thaliana (Mouse-ear cress) PE=2 SV=1	--	--	PREDICTED: uncharacterized protein LOC101779433 [Setaria italica]	molecular function: catalytic activity (GO:0003824);; biological process: metabolic process (GO:0008152);; cellular component: cell (GO:0005623);; cellular component: organelle (GO:0043226);; cellular component: cell part (GO:0044464);; biological process: cellular process (GO:0009987);; biological process: single-organism process (GO:0044699)	--
BMK_Unigene_008615	6.55366	9.67995	1.96841	0.288852	0	0	--	--	--	--	--	--	--	--	--	--	--	--	--
BMK_Unigene_008670	6.42847	9.35022	5.08155	4.38104	4.64668	1.81514	--	--	Cellular Component: mitochondrion (GO:0005739);; Molecular Function: electron carrier activity (GO:0009055);; Molecular Function: protein disulfide oxidoreductase activity (GO:0015035);; Biological Process: cell redox homeostasis (GO:0045454);;	K17479|0|sita:101768989|uncharacterized LOC101768989; K17479 glutaredoxin domain-containing cysteine-rich protein 1 (A)	[O]	Posttranslational modification, protein turnover, chaperones	Glutaredoxin	Uncharacterized protein At5g39865 GN=At5g39865 OS=Arabidopsis thaliana (Mouse-ear cress) PE=2 SV=1	--	--	PREDICTED: uncharacterized protein At3g28850-like [Setaria italica]	cellular component: cell (GO:0005623);; cellular component: organelle (GO:0043226);; cellular component: cell part (GO:0044464);; molecular function: electron carrier activity (GO:0009055);; molecular function: catalytic activity (GO:0003824);; biological process: metabolic process (GO:0008152);; biological process: single-organism process (GO:0044699);; biological process: cellular process (GO:0…	--
BMK_Unigene_008686	6.87385	4.70839	0.617653	0.400022	0.853546	0.80001	[J]	Translation, ribosomal structure and biogenesis	Molecular Function: RNA binding (GO:0003723);; Molecular Function: structural constituent of ribosome (GO:0003735);; Biological Process: translation (GO:0006412);; Cellular Component: small ribosomal subunit (GO:0015935);;	K02969|1.40455e-61|csl:COCSUDRAFT_22962|ribosomal protein S1; K02969 small subunit ribosomal protein S20e (A)	[J]	Translation, ribosomal structure and biogenesis	Ribosomal protein S10p/S20e	40S ribosomal protein S20-1 GN=RPS20C OS=Arabidopsis thaliana (Mouse-ear cress) PE=2 SV=2	--	--	predicted protein [Hordeum vulgare subsp. vulgare]	molecular function: binding (GO:0005488);; molecular function: structural molecule activity (GO:0005198);; biological process: metabolic process (GO:0008152);; biological process: cellular process (GO:0009987);; cellular component: cell (GO:0005623);; cellular component: macromolecular complex (GO:0032991);; cellular component: organelle (GO:0043226);; cellular component: organelle part (GO:00444…	Ribosome (ko03010)
BMK_Unigene_008725	1.06633	1.76466	0.378426	0	0.392991	0.0478455	--	--	--	--	--	--	--	--	--	--	hypothetical protein NCU03885 [Neurospora crassa OR74A]	--	--
BMK_Unigene_008766	3.62213	2.9406	0.101996	0.0654553	0.114022	0.208793	--	--	--	--	--	--	Class I Histocompatibility antigen, domains alpha 1 and 2;; Immunoglobulin C1-set domain;; MHC_I C-terminus	--	--	--	--	--	--
BMK_Unigene_008776	66.8109	19.9996	14.1783	0.700017	0	0.26825	--	--	--	--	--	--	CCT motif	--	--	--	hypothetical protein F444_11347 [Phytophthora parasitica P1976]	--	--
BMK_Unigene_008862	1.3367	0.766599	0.76658	0.0422132	0.194751	0.0134428	--	--	--	--	--	--	Protein of unknown function (DUF1479)	--	--	--	hypothetical protein PFICI_14862 [Pestalotiopsis fici W106-1]	--	--
BMK_Unigene_008936	7.45088	5.01435	0.93198	0	0.544149	0	--	--	Cellular Component: cell part (GO:0044464);;	--	--	--	--	--	--	--	PREDICTED: stem-specific protein TSJT1-like [Setaria italica]	cellular component: cell (GO:0005623);; cellular component: cell part (GO:0044464)	--
BMK_Unigene_008976	2.69133	1.09209	0.35932	0	0.174803	0	--	--	Molecular Function: calcium ion binding (GO:0005509);; Molecular Function: calcium-dependent phospholipid binding (GO:0005544);; Biological Process: mycelium development (GO:0043581);;	K17095|6.18077e-41|smo:SELMODRAFT_167346|hypothetical protein; K17095 annexin A7/11 (A)	[U]	Intracellular trafficking, secretion, and vesicular transport	Annexin	Annexin-like protein RJ4 OS=Fragaria ananassa (Strawberry) PE=2 SV=2	U	Intracellular trafficking, secretion, and vesicular transport	putative annexin a7 protein [Togninia minima UCRPA7]	molecular function: binding (GO:0005488);; biological process: multicellular organismal process (GO:0032501);; biological process: developmental process (GO:0032502);; biological process: single-organism process (GO:0044699)	--
BMK_Unigene_008986	3.55395	3.22416	2.51708	1.17543	4.45403	0.975415	--	--	--	--	--	--	--	--	--	--	--	--	--
BMK_Unigene_009140	2.64908	4.07305	2.28132	0.0404559	0.568805	0	--	--	--	--	--	--	Basic region leucine zipper	--	S	Function unknown	transcriptional activator hac1 [Colletotrichum fioriniae PJ7]	--	--
BMK_Unigene_009270	1.7851	2.3824	2.45542	0	0.430189	0	--	--	--	--	--	--	--	--	S	Function unknown	hypothetical protein UCREL1_11343 [Eutypa lata UCREL1]	--	--
BMK_Unigene_009281	13.8771	10.8517	18.4716	0.491227	8.17607	4.00786	--	--	Molecular Function: glutamate 5-kinase activity (GO:0004349);; Molecular Function: glutamate-5-semialdehyde dehydrogenase activity (GO:0004350);; Biological Process: proline biosynthetic process (GO:0006561);; Biological Process: response to oxidative stress (GO:0006979);; Biological Process: response to desiccation (GO:0009269);; Cellular Component: chloroplast (GO:0009507);; Biological Process:…	K12657|6.76046e-21|sita:101775420|delta-1-pyrroline-5-carboxylate synthase-like; K12657 delta-1-pyrroline-5-carboxylate synthetase [EC:2.7.2.11 1.2.1.41] (A)	[E]	Amino acid transport and metabolism	--	Gamma-glutamyl phosphate reductase GN=OJ1651_D06.9 OS=Oryza sativa subsp. japonica (Rice) PE=2 SV=2	E	Amino acid transport and metabolism	delta 1-pyrroline-5-carboxylate synthetase 1 [Saccharum hybrid cultivar]	molecular function: catalytic activity (GO:0003824);; biological process: metabolic process (GO:0008152);; biological process: cellular process (GO:0009987);; biological process: single-organism process (GO:0044699);; biological process: response to stimulus (GO:0050896);; cellular component: cell (GO:0005623);; cellular component: organelle (GO:0043226);; cellular component: cell part (GO:004446…	Arginine and proline metabolism (ko00330);; Biosynthesis of amino acids (ko01230)
BMK_Unigene_009293	1.54878	1.05766	1.59402	0	0.321022	0	[L]	Replication, recombination and repair	Molecular Function: DNA binding (GO:0003677);; Molecular Function: RNA binding (GO:0003723);; Molecular Function: RNA-directed DNA polymerase activity (GO:0003964);; Biological Process: RNA-dependent DNA replication (GO:0006278);; Biological Process: DNA recombination (GO:0006310);; Cellular Component: plastid (GO:0009536);; Biological Process: protein metabolic process (GO:0019538);;	--	[R]	General function prediction only	Retrotransposon gag protein	--	L	Replication, recombination and repair	PREDICTED: uncharacterized protein LOC101756481 [Setaria italica]	molecular function: binding (GO:0005488);; molecular function: catalytic activity (GO:0003824);; biological process: metabolic process (GO:0008152);; biological process: cellular process (GO:0009987);; cellular component: cell (GO:0005623);; cellular component: organelle (GO:0043226);; cellular component: cell part (GO:0044464)	--
BMK_Unigene_009305	12.6318	15.3444	8.42476	0.741565	0.809882	0.152264	--	--	--	--	--	--	--	--	--	--	PREDICTED: F-box/LRR-repeat protein At2g29910-like isoform X1 [Setaria italica]	--	--
BMK_Unigene_009323	4.44568	4.96826	1.10279	0.699463	1.16162	0.81095	[J]	Translation, ribosomal structure and biogenesis	Molecular Function: structural constituent of ribosome (GO:0003735);; Cellular Component: ribosome (GO:0005840);; Biological Process: translation (GO:0006412);;	K02949|3.2812e-66|vcn:VOLCADRAFT_108961|rps11; component of cytosolic 80S ribosome and 40S small subunit; K02949 small subunit ribosomal protein S11e (A)	[J]	Translation, ribosomal structure and biogenesis	Ribosomal protein S17	40S ribosomal protein S11-2 GN=RPS11B OS=Arabidopsis thaliana (Mouse-ear cress) PE=2 SV=2	J	Translation, ribosomal structure and biogenesis	40S ribosomal protein S11 [Lachancea thermotolerans]	molecular function: structural molecule activity (GO:0005198);; cellular component: cell (GO:0005623);; cellular component: macromolecular complex (GO:0032991);; cellular component: organelle (GO:0043226);; cellular component: cell part (GO:0044464);; biological process: metabolic process (GO:0008152);; biological process: cellular process (GO:0009987)	Ribosome (ko03010)
BMK_Unigene_009367	1.59159	1.78266	1.43792	0.0187628	0.367117	0.226986	--	--	--	--	--	--	--	--	--	--	--	--	--
BMK_Unigene_009410	0.96485	0.685198	1.01182	0.0362413	0.405653	0.0173544	[J]	Translation, ribosomal structure and biogenesis	Molecular Function: translation initiation factor activity (GO:0003743);; Cellular Component: eukaryotic translation initiation factor 2 complex (GO:0005850);; Biological Process: translational initiation (GO:0006413);;	K03237|8.84993e-84|cre:CHLREDRAFT_114912|EIF2Ab; eukaryotic initiation factor; K03237 translation initiation factor 2 subunit 1 (A)	[J]	Translation, ribosomal structure and biogenesis	Eukaryotic translation initiation factor 2 alpha subunit;; S1 RNA binding domain	--	J	Translation, ribosomal structure and biogenesis	Eukaryotic translation initiation factor 2 subunit alpha [Pestalotiopsis fici W106-1]	molecular function: binding (GO:0005488);; biological process: metabolic process (GO:0008152);; biological process: cellular process (GO:0009987);; cellular component: cell (GO:0005623);; cellular component: macromolecular complex (GO:0032991);; cellular component: cell part (GO:0044464)	RNA transport (ko03013);; Protein processing in endoplasmic reticulum (ko04141)
BMK_Unigene_009434	1.32131	2.22213	0.708785	0	0.37867	0.0320716	--	--	--	--	--	--	--	--	S	Function unknown	hypothetical protein HMPREF1624_03334 [Sporothrix schenckii ATCC 58251]	--	--
BMK_Unigene_009475	2.63458	1.2955	0.994952	0	0.526994	0	--	--	Biological Process: protein peptidyl-prolyl isomerization (GO:0000413);; Molecular Function: peptidyl-prolyl cis-trans isomerase activity (GO:0003755);; Cellular Component: endoplasmic reticulum (GO:0005783);; Biological Process: protein folding (GO:0006457);;	K09569|1.21471e-36|vcn:VOLCADRAFT_83939|hypothetical protein; K09569 FK506-binding protein 2 [EC:5.2.1.8] (A)	[O]	Posttranslational modification, protein turnover, chaperones	FKBP-type peptidyl-prolyl cis-trans isomerase	FK506-binding protein 2 (Precursor) GN=FKBP15 OS=Vicia faba (Broad bean) PE=1 SV=1	O	Posttranslational modification, protein turnover, chaperones	fkbp-type peptidyl-prolyl [Colletotrichum orbiculare MAFF 240422]	biological process: metabolic process (GO:0008152);; biological process: cellular process (GO:0009987);; biological process: single-organism process (GO:0044699);; molecular function: catalytic activity (GO:0003824);; cellular component: cell (GO:0005623);; cellular component: organelle (GO:0043226);; cellular component: cell part (GO:0044464)	--
BMK_Unigene_009489	3.93761	2.6924	0.175163	0	0.772964	0	--	--	Molecular Function: nucleotide binding (GO:0000166);;	K08900|5.83015e-34|mis:MICPUN_99023|hypothetical protein; K08900 mitochondrial chaperone BCS1 (A)	[O]	Posttranslational modification, protein turnover, chaperones	BCS1 N terminal;; ATPase family associated with various cellular activities (AAA);; AAA domain (dynein-related subfamily)	--	O	Posttranslational modification, protein turnover, chaperones	putative mitochondrial chaperone bcs1 protein [Togninia minima UCRPA7]	molecular function: binding (GO:0005488)	--
BMK_Unigene_009543	4.8013	2.19719	1.56925	1.03493	0.684449	0.755366	--	--	Molecular Function: zinc ion binding (GO:0008270);; Cellular Component: plastid (GO:0009536);;	--	--	--	FAR1 DNA-binding domain;; SWIM zinc finger;; MULE transposase domain;; Transposase, Mutator family	Protein FAR-RED IMPAIRED RESPONSE 1 GN=FAR1 OS=Arabidopsis thaliana (Mouse-ear cress) PE=1 SV=1	S	Function unknown	hypothetical protein SORBIDRAFT_03g013920 [Sorghum bicolor]	molecular function: binding (GO:0005488);; cellular component: cell (GO:0005623);; cellular component: organelle (GO:0043226);; cellular component: cell part (GO:0044464)	--
BMK_Unigene_009544	8.69881	8.51331	15.6647	0	0.22261	0	--	--	Biological Process: response to stress (GO:0006950);; Cellular Component: integral component of membrane (GO:0016021);;	--	--	--	RTA1 like protein	--	--	--	hypothetical protein TRIVIDRAFT_46560 [Trichoderma virens Gv29-8]	biological process: response to stimulus (GO:0050896);; cellular component: membrane (GO:0016020);; cellular component: membrane part (GO:0044425)	--
BMK_Unigene_009581	0.974693	0.699293	1.16627	0	0.390854	0	[P]	Inorganic ion transport and metabolism	Biological Process: sulfate assimilation (GO:0000103);; Molecular Function: adenylylsulfate kinase activity (GO:0004020);; Molecular Function: ATP binding (GO:0005524);; Cellular Component: intracellular (GO:0005622);; Biological Process: methionine metabolic process (GO:0006555);; Biological Process: phosphorylation (GO:0016310);; Biological Process: hydrogen sulfide biosynthetic process (GO:007…	K00860|5.4915e-82|ccp:CHC_T00009458001|Adenylyl-sulfate kinase, APSK; K00860 adenylylsulfate kinase [EC:2.7.1.25] (A)	[P]	Inorganic ion transport and metabolism	Adenylylsulphate kinase;; AAA domain;; AAA domain	Adenylyl-sulfate kinase 1, chloroplastic (Precursor) OS=Arabidopsis thaliana (Mouse-ear cress) PE=1 SV=1	P	Inorganic ion transport and metabolism	Adenylyl-sulfate kinase [Pestalotiopsis fici W106-1]	biological process: metabolic process (GO:0008152);; biological process: cellular process (GO:0009987);; molecular function: catalytic activity (GO:0003824);; molecular function: binding (GO:0005488);; cellular component: cell (GO:0005623);; cellular component: cell part (GO:0044464);; biological process: single-organism process (GO:0044699)	Purine metabolism (ko00230);; Sulfur metabolism (ko00920)
BMK_Unigene_009640	1.52051	1.86834	0.512372	0	0.231676	0	[R]	General function prediction only	Molecular Function: nucleic acid binding (GO:0003676);; Biological Process: transcription, DNA-templated (GO:0006351);;	--	[R]	General function prediction only	Zinc-finger double domain;; Zinc finger, C2H2 type;; C2H2-type zinc finger	Lysine-specific demethylase SE14 GN=SE14 OS=Oryza sativa subsp. japonica (Rice) PE=3 SV=2	R	General function prediction only	CREA_GIBFU DNA-binding protein creA (Carbon catabolite repressor) [Fusarium graminearum PH-1]	molecular function: binding (GO:0005488);; biological process: metabolic process (GO:0008152);; biological process: cellular process (GO:0009987)	--
BMK_Unigene_009744	4.59461	3.71691	4.5589	0.0872588	2.13092	0.0417845	[J]	Translation, ribosomal structure and biogenesis	Molecular Function: structural constituent of ribosome (GO:0003735);; Cellular Component: ribosome (GO:0005840);; Biological Process: translation (GO:0006412);; Molecular Function: rRNA binding (GO:0019843);; Molecular Function: metal ion binding (GO:0046872);;	K02922|3.27328e-34|csl:COCSUDRAFT_32959|ribosomal protein L37 component of cytosolic 80S ribosome and 60S large subunit; K02922 large subunit ribosomal protein L37e (A)	[J]	Translation, ribosomal structure and biogenesis	Ribosomal protein L37e	60S ribosomal protein L37-2 GN=RPL37B OS=Arabidopsis thaliana (Mouse-ear cress) PE=3 SV=2	J	Translation, ribosomal structure and biogenesis	60S ribosomal protein L37 [Chaetomium globosum CBS 148.51]	molecular function: structural molecule activity (GO:0005198);; cellular component: cell (GO:0005623);; cellular component: macromolecular complex (GO:0032991);; cellular component: organelle (GO:0043226);; cellular component: cell part (GO:0044464);; biological process: metabolic process (GO:0008152);; biological process: cellular process (GO:0009987);; molecular function: binding (GO:0005488)	Ribosome (ko03010)
BMK_Unigene_009795	126.087	96.3859	123.278	33.6128	66.6457	65.745	[Q]	Secondary metabolites biosynthesis, transport and catabolism	Molecular Function: monooxygenase activity (GO:0004497);; Molecular Function: iron ion binding (GO:0005506);; Molecular Function: electron carrier activity (GO:0009055);; Cellular Component: cytoplasmic membrane-bounded vesicle (GO:0016023);; Molecular Function: oxidoreductase activity, acting on paired donors, with incorporation or reduction of molecular oxygen (GO:0016705);; Molecular Function:…	--	[Q]	Secondary metabolites biosynthesis, transport and catabolism	Cytochrome P450	3-hydroxyindolin-2-one monooxygenase GN=CYP71C1 OS=Zea mays (Maize) PE=1 SV=1	Q	Secondary metabolites biosynthesis, transport and catabolism	hypothetical protein SORBIDRAFT_07g000520 [Sorghum bicolor]	molecular function: catalytic activity (GO:0003824);; biological process: metabolic process (GO:0008152);; biological process: single-organism process (GO:0044699);; molecular function: binding (GO:0005488);; molecular function: electron carrier activity (GO:0009055);; cellular component: cell (GO:0005623);; cellular component: organelle (GO:0043226);; cellular component: cell part (GO:0044464)	--
BMK_Unigene_009855	5.90619	2.12221	6.01385	0.307356	1.2192	1.2191	--	--	--	--	--	--	--	Heat shock cognate 70 kDa protein GN=HSP70 OS=Petunia hybrida (Petunia) PE=2 SV=1	--	--	--	--	--
BMK_Unigene_009952	52.4699	10.5247	9.59126	0.678986	0	0	--	--	--	--	--	--	--	--	--	--	hypothetical protein PHYSODRAFT_247490, partial [Phytophthora sojae]	--	--
BMK_Unigene_010011	2.90309	1.95539	1.85906	0	1.41062	0	--	--	--	--	--	--	--	--	--	--	--	--	--
BMK_Unigene_010024	1.81931	0.578054	1.85294	0	0.106347	0	--	--	Cellular Component: integral component of membrane (GO:0016021);; Molecular Function: oxidoreductase activity (GO:0016491);; Biological Process: oxidation-reduction process (GO:0055114);;	--	--	--	Ferric reductase NAD binding domain	--	Q	Secondary metabolites biosynthesis, transport and catabolism	putative nadph oxidase protein [Eutypa lata UCREL1]	cellular component: membrane (GO:0016020);; cellular component: membrane part (GO:0044425);; molecular function: catalytic activity (GO:0003824);; biological process: metabolic process (GO:0008152);; biological process: single-organism process (GO:0044699)	--
BMK_Unigene_010055	23.5567	4.98111	1.22093	0.440203	0	0	--	--	--	--	--	--	PAN domain;; PAN domain;; PAN-like domain;; PAN-like domain	--	R	General function prediction only	hypothetical protein L916_06804, partial [Phytophthora parasitica]	--	--
BMK_Unigene_010092	3.87101	4.05044	2.42949	0.0417697	0.789128	0.0545533	--	--	Molecular Function: zinc ion binding (GO:0008270);;	--	--	--	SWIM zinc finger	Protein FAR1-RELATED SEQUENCE 9 GN=FRS9 OS=Arabidopsis thaliana (Mouse-ear cress) PE=2 SV=2	--	--	PREDICTED: protein FAR1-RELATED SEQUENCE 5-like [Setaria italica]	molecular function: binding (GO:0005488)	--
BMK_Unigene_010097	1.86117	1.85732	0.422095	0.0169033	0.613144	0	[F]	Nucleotide transport and metabolism	Molecular Function: orotidine-5'-phosphate decarboxylase activity (GO:0004590);; Biological Process: 'de novo' pyrimidine nucleobase biosynthetic process (GO:0006207);; Biological Process: 'de novo' UMP biosynthetic process (GO:0044205);;	K13421|2.34024e-36|zma:732794|IDP506, UMPS; LOC732794; K13421 uridine monophosphate synthetase [EC:2.4.2.10 4.1.1.23] (A)	[F]	Nucleotide transport and metabolism	Orotidine 5'-phosphate decarboxylase / HUMPS family	Orotidine 5&apos;-phosphate decarboxylase OS=Oryza sativa subsp. japonica (Rice) PE=2 SV=1	F	Nucleotide transport and metabolism	orotidine 5&apos;-phosphate decarboxylase [Magnaporthe oryzae 70-15]	molecular function: catalytic activity (GO:0003824);; biological process: metabolic process (GO:0008152);; biological process: cellular process (GO:0009987);; biological process: single-organism process (GO:0044699)	Pyrimidine metabolism (ko00240)
BMK_Unigene_010108	71.6682	23.1694	43.4015	57.9658	24.4894	24.241	--	--	Cellular Component: plastid (GO:0009536);; Biological Process: chloroplast relocation (GO:0009902);; Biological Process: thylakoid membrane organization (GO:0010027);; Biological Process: stomatal complex morphogenesis (GO:0010103);; Biological Process: mRNA modification (GO:0016556);; Molecular Function: transferase activity (GO:0016740);; Biological Process: isopentenyl diphosphate biosynthetic…	--	--	--	PPR repeat family;; PPR repeat;; Pentatricopeptide repeat domain;; PPR repeat;; Zinc knuckle;; PPR repeat family;; Pentatricopeptide repeat domain;; PPR repeat;; PPR repeat	Pentatricopeptide repeat-containing protein MRL1, chloroplastic (Precursor) GN=T11I11.70/T11I11.60 OS=Arabidopsis thaliana (Mouse-ear cress) PE=2 SV=2	S	Function unknown	PREDICTED: pentatricopeptide repeat-containing protein At4g34830, chloroplastic-like isoform X2 [Setaria italica]	cellular component: cell (GO:0005623);; cellular component: organelle (GO:0043226);; cellular component: cell part (GO:0044464);; biological process: cellular process (GO:0009987);; biological process: localization (GO:0051179);; biological process: cellular component organization or biogenesis (GO:0071840);; biological process: single-organism process (GO:0044699);; biological process: multicell…	--
BMK_Unigene_010121	2.42962	2.7114	2.63498	1.21127	0.265592	0.128468	[RTKL]	--	Molecular Function: protein kinase activity (GO:0004672);; Molecular Function: ATP binding (GO:0005524);; Biological Process: protein phosphorylation (GO:0006468);; Cellular Component: cytoplasmic membrane-bounded vesicle (GO:0016023);;	--	--	--	Protein tyrosine kinase;; Protein kinase domain;; Wall-associated receptor kinase galacturonan-binding;; EGF-like domain;; Calcium-binding EGF domain	Wall-associated receptor kinase 4 (Precursor) GN=WAK4 OS=Arabidopsis thaliana (Mouse-ear cress) PE=2 SV=1	T	Signal transduction mechanisms	Putative wall-associated protein kinase [Oryza sativa]	molecular function: catalytic activity (GO:0003824);; biological process: metabolic process (GO:0008152);; biological process: cellular process (GO:0009987);; molecular function: binding (GO:0005488);; cellular component: cell (GO:0005623);; cellular component: organelle (GO:0043226);; cellular component: cell part (GO:0044464)	--
BMK_Unigene_010141	0.924338	1.82322	0.844616	0.129482	0.254022	0	--	--	--	--	--	--	--	--	--	--	--	--	--
BMK_Unigene_010151	1.2369	1.32815	0.511207	0.0331073	0.162751	0	--	--	--	K15102|1.87185e-61|bpg:Bathy09g00630|mitochondrial phosphate carrier protein; K15102 solute carrier family 25 (mitochondrial phosphate transporter), member 3 (A)	[C]	Energy production and conversion	Mitochondrial carrier protein	Mitochondrial phosphate carrier protein 2, mitochondrial (Precursor) GN=T21J18_120 OS=Arabidopsis thaliana (Mouse-ear cress) PE=2 SV=1	C	Energy production and conversion	hypothetical protein OIDMADRAFT_170052 [Oidiodendron maius Zn]	--	--
BMK_Unigene_010219	10.8442	6.40955	6.72465	3.69452	2.71093	3.26766	--	--	--	--	--	--	--	--	--	--	unnamed protein product [Triticum aestivum]	--	--
BMK_Unigene_010246	4.4536	4.29805	0.139445	0.114088	0.120394	0.171514	--	--	--	--	--	--	--	--	S	Function unknown	--	--	--
BMK_Unigene_010303	17.9312	7.75725	2.06846	0	0.44078	0	--	--	--	--	--	--	--	--	S	Function unknown	hypothetical protein ACRE_076110 [Acremonium chrysogenum ATCC 11550]	--	--
BMK_Unigene_010438	11.0366	4.99983	5.96414	0	0.121402	0	--	--	--	--	--	--	--	--	R	General function prediction only	hypothetical protein FG05046.1 [Fusarium graminearum PH-1]	--	--
BMK_Unigene_010448	2.47399	2.09159	1.27379	0.450532	0.235914	0.037761	[S]	Function unknown	--	--	[R]	General function prediction only	Leucine rich repeat;; Leucine Rich repeats (2 copies);; Leucine Rich Repeat;; Leucine Rich repeat;; Leucine rich repeat;; Leucine Rich repeats (2 copies);; Leucine Rich Repeat;; Leucine rich repeat;; Leucine Rich repeat;; Leucine rich repeat	Probable LRR receptor-like serine/threonine-protein kinase At4g08850 (Precursor) GN=At4g08850 OS=Arabidopsis thaliana (Mouse-ear cress) PE=2 SV=3	R	General function prediction only	putative verticillium wilt disease resistance protein Ve2 [Oryza sativa Japonica Group]	--	--
BMK_Unigene_010459	1.49788	2.19962	1.11524	0	0.273461	0	--	--	Biological Process: mycelium development (GO:0043581);;	--	--	--	Opy2 protein	--	S	Function unknown	putative opy2 protein [Togninia minima UCRPA7]	biological process: multicellular organismal process (GO:0032501);; biological process: developmental process (GO:0032502);; biological process: single-organism process (GO:0044699)	--
BMK_Unigene_010469	6.90742	1.60411	0.681414	0.124957	0	0	[T]	Signal transduction mechanisms	Molecular Function: transmembrane signaling receptor activity (GO:0004888);; Biological Process: cell surface receptor signaling pathway (GO:0007166);; Cellular Component: integral component of membrane (GO:0016021);; Molecular Function: phosphatidylinositol phosphate kinase activity (GO:0016307);; Biological Process: cell wall macromolecule catabolic process (GO:0016998);; Biological Process: ph…	K00889|1.71378e-35|gmx:100808754|phosphatidylinositol 4-phosphate 5-kinase 5-like; K00889 1-phosphatidylinositol-4-phosphate 5-kinase [EC:2.7.1.68] (A)	[T]	Signal transduction mechanisms	Phosphatidylinositol-4-phosphate 5-Kinase	Phosphatidylinositol 4-phosphate 5-kinase 6 GN=PIP5K6 OS=Arabidopsis thaliana (Mouse-ear cress) PE=2 SV=1	T	Signal transduction mechanisms	hypothetical protein PHYSODRAFT_541628 [Phytophthora sojae]	molecular function: receptor activity (GO:0004872);; molecular function: molecular transducer activity (GO:0060089);; biological process: cellular process (GO:0009987);; biological process: signaling (GO:0023052);; biological process: single-organism process (GO:0044699);; biological process: response to stimulus (GO:0050896);; biological process: biological regulation (GO:0065007);; cellular com…	Inositol phosphate metabolism (ko00562);; Phosphatidylinositol signaling system (ko04070);; Endocytosis (ko04144)
BMK_Unigene_010506	15.3373	18.2948	22.7464	8.80484	16.737	4.50304	[E]	Amino acid transport and metabolism	Biological Process: amino acid transmembrane transport (GO:0003333);; Molecular Function: amino acid transmembrane transporter activity (GO:0015171);; Cellular Component: integral component of membrane (GO:0016021);;	--	[E]	Amino acid transport and metabolism	Amino acid permease;; Amino acid permease;; Amino acid permease;; Amino acid permease	Amino-acid permease BAT1 homolog GN=OsJ_02547 OS=Oryza sativa subsp. japonica (Rice) PE=2 SV=1	E	Amino acid transport and metabolism	PREDICTED: amino-acid permease BAT1 homolog isoform X1 [Setaria italica]	biological process: cellular process (GO:0009987);; biological process: single-organism process (GO:0044699);; biological process: localization (GO:0051179);; molecular function: transporter activity (GO:0005215);; cellular component: membrane (GO:0016020);; cellular component: membrane part (GO:0044425)	--
BMK_Unigene_010561	1.05015	0.954598	0.917121	0.0462787	0.386749	0	--	--	Cellular Component: integral component of membrane (GO:0016021);; Biological Process: vesicle-mediated transport (GO:0016192);;	K08515|1.96905e-11|osa:4331733|Os03g0165800; K08515 vesicle-associated membrane protein 7 (A)	[U]	Intracellular trafficking, secretion, and vesicular transport	Synaptobrevin	Vesicle-associated membrane protein 727 GN=VAMP727 OS=Arabidopsis thaliana (Mouse-ear cress) PE=2 SV=1	U	Intracellular trafficking, secretion, and vesicular transport	synaptobrevin [Verticillium alfalfae VaMs.102]	cellular component: membrane (GO:0016020);; cellular component: membrane part (GO:0044425);; biological process: localization (GO:0051179)	SNARE interactions in vesicular transport (ko04130)
BMK_Unigene_010562	7.40536	3.0796	4.08441	0.602428	1.78698	2.33447	--	--	--	--	[R]	General function prediction only	WD domain, G-beta repeat	Zinc finger CCCH domain-containing protein 62 GN=ZFWD4 OS=Arabidopsis thaliana (Mouse-ear cress) PE=2 SV=1	R	General function prediction only	PREDICTED: vegetative incompatibility protein HET-E-1-like [Setaria italica]	--	--
BMK_Unigene_010620	1.89589	0.917612	2.40513	0.0370943	0.0360332	0.318635	[M]	Cell wall/membrane/envelope biogenesis	Cellular Component: mitochondrion (GO:0005739);; Cellular Component: chloroplast envelope (GO:0009941);; Cellular Component: membrane (GO:0016020);; Biological Process: transmembrane transport (GO:0055085);;	--	--	--	Mechanosensitive ion channel	Mechanosensitive ion channel protein 1, mitochondrial (Precursor) OS=Arabidopsis thaliana (Mouse-ear cress) PE=2 SV=1	S	Function unknown	PREDICTED: mechanosensitive ion channel protein 1, mitochondrial-like [Setaria italica]	cellular component: cell (GO:0005623);; cellular component: organelle (GO:0043226);; cellular component: cell part (GO:0044464);; cellular component: organelle part (GO:0044422);; cellular component: membrane (GO:0016020);; biological process: cellular process (GO:0009987);; biological process: single-organism process (GO:0044699);; biological process: localization (GO:0051179)	--
BMK_Unigene_010628	4.06758	5.66345	5.34886	0.641171	0.33084	0.431786	--	--	Cellular Component: intracellular organelle (GO:0043229);; Biological Process: single-organism cellular process (GO:0044763);; Molecular Function: organic cyclic compound binding (GO:0097159);; Molecular Function: heterocyclic compound binding (GO:1901363);;	--	--	--	MuDR family transposase	--	R	General function prediction only	hypothetical protein SORBIDRAFT_10g022527 [Sorghum bicolor]	cellular component: cell (GO:0005623);; cellular component: organelle (GO:0043226);; cellular component: cell part (GO:0044464);; biological process: cellular process (GO:0009987);; biological process: single-organism process (GO:0044699);; molecular function: binding (GO:0005488)	--
BMK_Unigene_010632	32.6433	21.8816	64.2774	0.895197	3.80431	0.131437	--	--	Biological Process: pathogenesis (GO:0009405);; Biological Process: entry into host (GO:0044409);;	--	--	--	Protein of unknown function (DUF3129)	--	R	General function prediction only	putative mas3 protein [Togninia minima UCRPA7]	biological process: multi-organism process (GO:0051704);; biological process: locomotion (GO:0040011)	--
BMK_Unigene_010742	34.2285	5.97339	1.87168	0.33269	0	0.0302605	[GEPR]	--	--	--	[R]	General function prediction only	Major Facilitator Superfamily;; LacY proton/sugar symporter;; Nucleoside H+ symporter;; Transmembrane secretion effector;; MFS_1 like family;; MFS/sugar transport protein	--	G	Carbohydrate transport and metabolism	hypothetical protein PPTG_02974 [Phytophthora parasitica INRA-310]	--	--
BMK_Unigene_010760	1.42426	1.18353	1.07745	0	0.653896	0.104135	[R]	General function prediction only	Molecular Function: nucleotide binding (GO:0000166);; Molecular Function: nucleic acid binding (GO:0003676);;	K12897|1.61671e-21|gmx:100798472|uncharacterized LOC100798472; K12897 transformer-2 protein (A)	--	--	RNA recognition motif. (a.k.a. RRM, RBD, or RNP domain);; RNA recognition motif (a.k.a. RRM, RBD, or RNP domain);; RNA recognition motif. (a.k.a. RRM, RBD, or RNP domain)	Serine/arginine-rich splicing factor SR45a GN=F22G5.31 OS=Arabidopsis thaliana (Mouse-ear cress) PE=1 SV=1	R	General function prediction only	transformer-sr ribonucleoprotein [Colletotrichum orbiculare MAFF 240422]	molecular function: binding (GO:0005488)	Spliceosome (ko03040)
BMK_Unigene_010775	1.43638	1.18029	1.99897	0.370457	0.0589291	0.167034	[I]	Lipid transport and metabolism	Molecular Function: acyl-CoA dehydrogenase activity (GO:0003995);; Molecular Function: acyl-CoA oxidase activity (GO:0003997);; Cellular Component: peroxisome (GO:0005777);; Biological Process: fatty acid beta-oxidation (GO:0006635);; Biological Process: embryo development ending in seed dormancy (GO:0009793);; Molecular Function: flavin adenine dinucleotide binding (GO:0050660);;	K00232|0|sbi:SORBI_06g001260|SORBIDRAFT_06g001260, Sb06g001260; hypothetical protein; K00232 acyl-CoA oxidase [EC:1.3.3.6] (A)	[E]	Amino acid transport and metabolism	Acyl-CoA dehydrogenase, C-terminal domain;; Acyl-CoA dehydrogenase, middle domain;; Acyl-CoA dehydrogenase, C-terminal domain	Acyl-coenzyme A oxidase 4, peroxisomal GN=ACX4 OS=Arabidopsis thaliana (Mouse-ear cress) PE=1 SV=1	I	Lipid transport and metabolism	hypothetical protein SORBIDRAFT_06g001260 [Sorghum bicolor]	molecular function: catalytic activity (GO:0003824);; biological process: metabolic process (GO:0008152);; biological process: single-organism process (GO:0044699);; cellular component: cell (GO:0005623);; cellular component: organelle (GO:0043226);; cellular component: cell part (GO:0044464);; biological process: cellular process (GO:0009987);; biological process: reproductive process (GO:002241…	Fatty acid degradation (ko00071);; alpha-Linolenic acid metabolism (ko00592);; Biosynthesis of unsaturated fatty acids (ko01040);; Fatty acid metabolism (ko01212);; Peroxisome (ko04146)
BMK_Unigene_010806	98.1349	31.8204	38.6299	40.9929	23.4542	9.9244	--	--	--	--	--	--	Zinc knuckle	--	--	--	--	--	--
BMK_Unigene_010828	7.58962	2.58213	3.57171	0	0.189753	0	--	--	--	--	--	--	--	--	--	--	--	--	--
BMK_Unigene_010922	1.62742	2.20201	1.77508	0	1.3077	0	--	--	--	--	[DZ]	--	Translationally controlled tumour protein;; Translationally controlled tumour protein	Translationally-controlled tumor protein homolog GN=TCTP OS=Hordeum vulgare (Barley) PE=2 SV=2	Z	Cytoskeleton	putative translationally-controlled tumor protein [Togninia minima UCRPA7]	--	--
BMK_Unigene_010984	328.615	258.959	295.145	40.0361	39.8573	20.7367	--	--	Cellular Component: cytoplasmic membrane-bounded vesicle (GO:0016023);;	--	--	--	Probable lipid transfer	Non-specific lipid-transfer protein 2 (Precursor) GN=LTP-2 OS=Oryza sativa subsp. indica (Rice) PE=3 SV=2	R	General function prediction only	PREDICTED: probable non-specific lipid-transfer protein AKCS9-like [Setaria italica]	cellular component: cell (GO:0005623);; cellular component: organelle (GO:0043226);; cellular component: cell part (GO:0044464)	--
BMK_Unigene_011010	41.4651	50.6694	35.4839	8.88331	11.5363	20.276	--	--	Molecular Function: sequence-specific DNA binding transcription factor activity (GO:0003700);; Cellular Component: nucleus (GO:0005634);; Biological Process: regulation of transcription, DNA-templated (GO:0006355);; Molecular Function: sequence-specific DNA binding (GO:0043565);;	K09338|1.65243e-54|sita:101784399|homeobox-leucine zipper protein HOX25-like; K09338 homeobox-leucine zipper protein (A)	[K]	Transcription	Homeobox associated leucine zipper	Homeobox-leucine zipper protein HOX25 OS=Oryza sativa subsp. japonica (Rice) PE=2 SV=2	K	Transcription	PREDICTED: homeobox-leucine zipper protein HOX25-like [Setaria italica]	molecular function: nucleic acid binding transcription factor activity (GO:0001071);; biological process: biological regulation (GO:0065007);; cellular component: cell (GO:0005623);; cellular component: organelle (GO:0043226);; cellular component: cell part (GO:0044464);; molecular function: binding (GO:0005488)	--
BMK_Unigene_011032	11.2129	4.38335	8.18896	0.0599095	0.329416	0.564404	--	--	--	--	--	--	Late embryogenesis abundant (LEA) group 1	--	--	--	PREDICTED: 11 kDa late embryogenesis abundant protein-like [Zea mays]	--	--
BMK_Unigene_011059	3.3505	3.44984	2.81817	0	0.575549	0	--	--	--	--	--	--	--	--	--	--	--	--	--
BMK_Unigene_011068	1.66874	0.867359	1.12968	0.249948	0.752103	0.350053	--	--	Cellular Component: membrane (GO:0016020);; Cellular Component: cytoplasmic membrane-bounded vesicle (GO:0016023);;	--	--	--	Protein of unknown function (DUF1218)	--	S	Function unknown	PREDICTED: uncharacterized protein LOC101764029 isoform X1 [Setaria italica]	cellular component: membrane (GO:0016020);; cellular component: cell (GO:0005623);; cellular component: organelle (GO:0043226);; cellular component: cell part (GO:0044464)	--
BMK_Unigene_011127	3.73317	6.38314	1.23996	0.0297689	1.04684	0.157349	--	--	--	--	--	--	--	--	S	Function unknown	hypothetical protein HMPREF1624_02201 [Sporothrix schenckii ATCC 58251]	--	--
BMK_Unigene_011135	2.39856	2.51092	2.62945	0.067197	0.416521	0.295171	--	--	--	--	--	--	--	--	R	General function prediction only	hypothetical protein FPSE_07955 [Fusarium pseudograminearum CS3096]	--	--
BMK_Unigene_011157	35.2843	15.3902	4.17062	0	4.50524	0	--	--	--	--	--	--	--	--	--	--	--	--	--
BMK_Unigene_011190	6.28773	7.74691	7.97246	3.8164	2.19193	1.48978	[L]	Replication, recombination and repair	Molecular Function: DNA binding (GO:0003677);; Molecular Function: RNA binding (GO:0003723);; Molecular Function: RNA-directed DNA polymerase activity (GO:0003964);; Molecular Function: aspartic-type endopeptidase activity (GO:0004190);; Biological Process: RNA-dependent DNA replication (GO:0006278);; Biological Process: DNA recombination (GO:0006310);; Biological Process: proteolysis (GO:0006508…	--	[R]	General function prediction only	Integrase core domain;; Reverse transcriptase (RNA-dependent DNA polymerase);; Retrotransposon gag protein;; Retroviral aspartyl protease;; Aspartyl protease	Uncharacterized mitochondrial protein AtMg00860 GN=AtMg00860 OS=Arabidopsis thaliana (Mouse-ear cress) PE=4 SV=1	R	General function prediction only	PREDICTED: uncharacterized protein LOC100382585 isoform X1 [Zea mays]	molecular function: binding (GO:0005488);; molecular function: catalytic activity (GO:0003824);; biological process: metabolic process (GO:0008152);; biological process: cellular process (GO:0009987);; cellular component: cell (GO:0005623);; cellular component: organelle (GO:0043226);; cellular component: cell part (GO:0044464)	--
BMK_Unigene_011263	5.31114	8.97247	6.66242	0.0412094	0.267203	0.0129741	--	--	--	--	--	--	--	--	--	--	--	--	--
BMK_Unigene_011316	21.5875	15.8109	5.93168	2.37743	4.78143	0.996201	--	--	Molecular Function: iron ion binding (GO:0005506);; Biological Process: ion transport (GO:0006811);; Biological Process: response to stress (GO:0006950);; Molecular Function: electron carrier activity (GO:0009055);; Cellular Component: chloroplast (GO:0009507);; Biological Process: response to nematode (GO:0009624);; Cellular Component: integral component of membrane (GO:0016021);; Molecular Func…	--	[O]	Posttranslational modification, protein turnover, chaperones	--	Probable sucrose-phosphate synthase 1 GN=SPS1 OS=Citrus unshiu (Satsuma mandarin) PE=2 SV=1	O	Posttranslational modification, protein turnover, chaperones	hypothetical protein SORBIDRAFT_09g026410 [Sorghum bicolor]	molecular function: binding (GO:0005488);; biological process: single-organism process (GO:0044699);; biological process: localization (GO:0051179);; biological process: response to stimulus (GO:0050896);; molecular function: electron carrier activity (GO:0009055);; cellular component: cell (GO:0005623);; cellular component: organelle (GO:0043226);; cellular component: cell part (GO:0044464);; bi…	--
BMK_Unigene_011401	5.43002	6.98251	1.87402	0.0138241	0.687374	0.105551	--	--	Biological Process: regulation of cyclin-dependent protein serine/threonine kinase activity (GO:0000079);; Molecular Function: protein kinase binding (GO:0019901);;	--	[R]	General function prediction only	Cyclin, N-terminal domain;; Cyclin	--	R	General function prediction only	pho85 cyclin-1 [Ophiostoma piceae UAMH 11346]	biological process: biological regulation (GO:0065007);; molecular function: binding (GO:0005488)	--
BMK_Unigene_011438	5.76213	2.14638	3.743	0.378738	0.198252	0.151359	--	--	--	--	--	--	--	--	--	--	--	--	--
BMK_Unigene_011499	2.5723	3.22359	1.65961	0	0.453121	0	--	--	--	--	--	--	--	--	R	General function prediction only	putative cell wall protein [Togninia minima UCRPA7]	--	--
BMK_Unigene_011556	14.0775	1.33668	47.5204	2.54887	0.0289682	0	--	--	--	--	--	--	--	--	--	--	--	--	--
BMK_Unigene_011564	5.22801	5.223	4.29453	0.078886	1.30326	0.272107	[GEPR]	--	Biological Process: carbohydrate transport (GO:0008643);; Cellular Component: integral component of membrane (GO:0016021);; Molecular Function: substrate-specific transmembrane transporter activity (GO:0022891);; Biological Process: transmembrane transport (GO:0055085);;	--	[R]	General function prediction only	Sugar (and other) transporter;; Major Facilitator Superfamily;; Ion channel regulatory protein UNC-93	Probable polyol transporter 4 GN=PLT4 OS=Arabidopsis thaliana (Mouse-ear cress) PE=2 SV=1	R	General function prediction only	hypothetical protein S40288_03545 [Stachybotrys chartarum IBT 40288]	biological process: single-organism process (GO:0044699);; biological process: localization (GO:0051179);; cellular component: membrane (GO:0016020);; cellular component: membrane part (GO:0044425);; molecular function: transporter activity (GO:0005215);; biological process: cellular process (GO:0009987)	--
BMK_Unigene_011733	6.21936	4.42422	10.1303	0.449512	3.36447	1.90216	--	--	Biological Process: phosphatidylinositol biosynthetic process (GO:0006661);; Cellular Component: plastid (GO:0009536);;	--	--	--	--	--	S	Function unknown	hypothetical protein ZEAMMB73_915464 [Zea mays]	biological process: metabolic process (GO:0008152);; biological process: cellular process (GO:0009987);; biological process: single-organism process (GO:0044699);; cellular component: cell (GO:0005623);; cellular component: organelle (GO:0043226);; cellular component: cell part (GO:0044464)	--
BMK_Unigene_011761	1.77392	1.26629	1.41814	0.0158047	0.227956	0.0158044	--	--	Biological Process: transcription, DNA-templated (GO:0006351);;	--	--	--	--	--	S	Function unknown	hypothetical protein CGLO_15037 [Colletotrichum gloeosporioides Cg-14]	biological process: metabolic process (GO:0008152);; biological process: cellular process (GO:0009987)	--
BMK_Unigene_011792	3.91732	5.70046	0.835062	0	0.830881	0.0832544	--	--	--	--	--	--	--	--	--	--	hypothetical protein UCRPA7_6218 [Togninia minima UCRPA7]	--	--
BMK_Unigene_011809	2.65338	3.06636	0.867568	0.216008	0.609861	0.0443091	--	--	--	--	--	--	--	--	--	--	--	--	--
BMK_Unigene_011843	9.38422	4.32404	6.1848	1.96884	2.77396	3.72668	--	--	--	--	--	--	--	--	--	--	--	--	--
BMK_Unigene_012048	10.2526	13.4165	9.58176	4.72071	4.88191	2.23777	--	--	--	--	--	--	Plant transposon protein;; DDE superfamily endonuclease;; Ring finger domain	E3 ubiquitin-protein ligase ATL6 (Precursor) GN=ATL6 OS=Arabidopsis thaliana (Mouse-ear cress) PE=1 SV=2	--	--	PREDICTED: putative nuclease HARBI1 [Zea mays]	--	--
BMK_Unigene_012152	5.64684	4.95481	3.4217	2.06914	0.829048	0.820844	--	--	--	--	--	--	--	--	--	--	--	--	--
BMK_Unigene_012174	12.5069	6.79255	24.7807	0.3223	4.35451	0.0700001	[E]	Amino acid transport and metabolism	Cellular Component: extracellular region (GO:0005576);; Biological Process: D-gluconate metabolic process (GO:0019521);; Molecular Function: glucose oxidase activity (GO:0046562);;	--	[R]	General function prediction only	GMC oxidoreductase;; FAD binding domain;; GMC oxidoreductase	(R)-mandelonitrile lyase 3 (Precursor) GN=MDL3 OS=Prunus serotina (Black cherry) PE=2 SV=1	R	General function prediction only	choline dehydrogenase [Colletotrichum orbiculare MAFF 240422]	cellular component: extracellular region (GO:0005576);; biological process: metabolic process (GO:0008152);; biological process: cellular process (GO:0009987);; biological process: single-organism process (GO:0044699);; molecular function: catalytic activity (GO:0003824)	--
BMK_Unigene_012204	14.917	8.0941	7.79867	0.202525	4.65684	0.101473	--	--	--	--	--	--	--	--	--	--	--	--	--
BMK_Unigene_012239	2.11509	0.428353	0.627222	0.091239	0.502547	0	--	--	--	--	--	--	--	--	--	--	--	--	--
BMK_Unigene_012288	1.39976	1.08842	1.47225	0	0.585825	0	--	--	Molecular Function: helicase activity (GO:0004386);; Molecular Function: 5'-flap endonuclease activity (GO:0017108);; Biological Process: DNA replication, Okazaki fragment processing (GO:0033567);; Molecular Function: single-stranded DNA-dependent ATPase activity (GO:0043142);;	--	--	--	ESSS subunit of NADH:ubiquinone oxidoreductase (complex I)	--	S	Function unknown	hypothetical protein PFICI_10312 [Pestalotiopsis fici W106-1]	molecular function: catalytic activity (GO:0003824);; biological process: metabolic process (GO:0008152);; biological process: cellular process (GO:0009987);; biological process: single-organism process (GO:0044699)	--
BMK_Unigene_012302	0.976368	1.97931	0.203744	0	0.533926	0.00991524	[O]	Posttranslational modification, protein turnover, chaperones	Molecular Function: nucleotide binding (GO:0000166);;	--	--	--	ATPase family associated with various cellular activities (AAA);; NB-ARC domain	--	O	Posttranslational modification, protein turnover, chaperones	hypothetical protein MGG_04085 [Magnaporthe oryzae 70-15]	molecular function: binding (GO:0005488)	--
BMK_Unigene_012315	48.6642	19.5436	23.8259	12.9266	18.1304	2.51846	[C]	Energy production and conversion	Cellular Component: nucleus (GO:0005634);; Cellular Component: vacuole (GO:0005773);; Cellular Component: peroxisome (GO:0005777);; Molecular Function: glycolate oxidase activity (GO:0008891);; Cellular Component: chloroplast stroma (GO:0009570);; Biological Process: oxidative photosynthetic carbon pathway (GO:0009854);; Biological Process: regulation of photosynthesis (GO:0010109);; Molecular Fu…	K11517|0|sita:101771416|peroxisomal (S)-2-hydroxy-acid oxidase GLO2-like; K11517 (S)-2-hydroxy-acid oxidase [EC:1.1.3.15] (A)	[C]	Energy production and conversion	FMN-dependent dehydrogenase;; IMP dehydrogenase / GMP reductase domain;; Nitronate monooxygenase;; Thiazole biosynthesis protein ThiG;; Conserved region in glutamate synthase	Peroxisomal (S)-2-hydroxy-acid oxidase GLO3 OS=Oryza sativa subsp. japonica (Rice) PE=2 SV=1	C	Energy production and conversion	PREDICTED: peroxisomal (S)-2-hydroxy-acid oxidase GLO2-like isoform X1 [Setaria italica]	cellular component: cell (GO:0005623);; cellular component: organelle (GO:0043226);; cellular component: cell part (GO:0044464);; molecular function: catalytic activity (GO:0003824);; biological process: metabolic process (GO:0008152);; biological process: single-organism process (GO:0044699);; cellular component: organelle part (GO:0044422);; biological process: cellular process (GO:0009987);; b…	Glyoxylate and dicarboxylate metabolism (ko00630);; Peroxisome (ko04146)
BMK_Unigene_012423	9.98164	1.8053	0.860183	0.246401	0	0	--	--	--	--	--	--	Elicitin	--	--	--	--	--	--
BMK_Unigene_012444	3.00095	2.74465	1.58899	0	0.339748	0.0387688	--	--	--	--	--	--	Cysteine-rich TM module stress tolerance	--	--	--	--	--	--
BMK_Unigene_012453	1.31613	1.36526	0.793943	0	0.282423	0	--	--	--	--	--	--	--	--	S	Function unknown	hypothetical protein CHGG_01910 [Chaetomium globosum CBS 148.51]	--	--
BMK_Unigene_012544	3.83317	2.42192	3.11694	0.401102	1.71452	0.832091	--	--	--	--	--	--	--	--	S	Function unknown	hypothetical protein SORBIDRAFT_03g011450 [Sorghum bicolor]	--	--
BMK_Unigene_012550	4.61019	4.60932	0.195986	0.150602	0.13677	0.214366	--	--	--	--	--	--	Intermediate filament protein;; Intermediate filament head (DNA binding) region	--	Z	Cytoskeleton	--	--	--
BMK_Unigene_012587	8.44594	6.11274	2.61059	0.0689218	0.564639	0.0219482	--	--	Cellular Component: membrane (GO:0016020);; Cellular Component: intracellular membrane-bounded organelle (GO:0043231);; Cellular Component: cytoplasmic part (GO:0044444);;	K13348|5.54277e-36|osa:4327186|Os01g0228300; K13348 protein Mpv17 (A)	[R]	General function prediction only	Mpv17 / PMP22 family	--	R	General function prediction only	hypothetical protein OsI_00998 [Oryza sativa Indica Group]	cellular component: membrane (GO:0016020);; cellular component: cell (GO:0005623);; cellular component: organelle (GO:0043226);; cellular component: cell part (GO:0044464)	Peroxisome (ko04146)
BMK_Unigene_012601	1.36833	1.30612	0.913022	0	0.55767	0	--	--	--	--	--	--	--	--	--	--	--	--	--
BMK_Unigene_012745	20.2671	5.36862	4.34117	6.85657	3.52298	0.241213	--	--	Molecular Function: serine-type carboxypeptidase activity (GO:0004185);; Cellular Component: mitochondrion (GO:0005739);; Biological Process: proteolysis (GO:0006508);; Molecular Function: transferase activity, transferring acyl groups (GO:0016746);;	K16296|1.91222e-20|sbi:SORBI_08g020950|SORBIDRAFT_08g020950, Sb08g020950; hypothetical protein; K16296 serine carboxypeptidase-like clade I [EC:3.4.16.-] (A)	[OE]	--	Serine carboxypeptidase	Serine carboxypeptidase-like 6 (Precursor) GN=SCPL6 OS=Arabidopsis thaliana (Mouse-ear cress) PE=2 SV=2	E	Amino acid transport and metabolism	Serine carboxypeptidase-like 18 [Triticum urartu]	molecular function: catalytic activity (GO:0003824);; biological process: metabolic process (GO:0008152);; cellular component: cell (GO:0005623);; cellular component: organelle (GO:0043226);; cellular component: cell part (GO:0044464)	--
BMK_Unigene_012881	2.70603	2.98769	0.532465	0.173804	0.171626	0	--	--	--	--	--	--	--	--	--	--	hypothetical protein UCRPA7_7218 [Togninia minima UCRPA7]	--	--
BMK_Unigene_012936	1.25107	1.26239	1.20478	0.0269757	0.265628	0	--	--	--	--	--	--	--	--	S	Function unknown	hypothetical protein BBAD15_g6573 [Beauveria bassiana D1-5]	--	--
BMK_Unigene_013017	9.33177	10.7687	2.10849	1.97432	2.12973	2.933	--	--	--	--	[N]	Cell motility	Thymosin beta-4 family	--	N	Cell motility	--	--	--
BMK_Unigene_013079	1.25214	1.02401	0.554455	0	0.293942	0	--	--	--	--	--	--	--	--	S	Function unknown	hypothetical protein GGTG_00324 [Gaeumannomyces graminis var. tritici R3-111a-1]	--	--
BMK_Unigene_013096	8.95245	4.63601	1.97961	0.0318471	0.512445	0.0630041	--	--	--	--	--	--	SUR7/PalI family	--	S	Function unknown	putative integral membrane protein [Togninia minima UCRPA7]	--	--
BMK_Unigene_013113	10.5726	3.51662	1.79971	0	1.00674	0	--	--	--	--	--	--	--	--	--	--	TPA: hypothetical protein ZEAMMB73_539427 [Zea mays]	--	--
BMK_Unigene_013154	4.81844	7.66725	6.79592	6.25643	4.92629	3.46945	--	--	Biological Process: DNA metabolic process (GO:0006259);; Cellular Component: plastid (GO:0009536);; Molecular Function: metal ion binding (GO:0046872);;	--	[R]	General function prediction only	Reverse transcriptase (RNA-dependent DNA polymerase);; NADH-Ubiquinone/plastoquinone (complex I), various chains	Endonuclease OS=Nicotiana tabacum (Common tobacco) PE=2 SV=1	R	General function prediction only	hypothetical protein SORBIDRAFT_10g023023 [Sorghum bicolor]	biological process: metabolic process (GO:0008152);; biological process: cellular process (GO:0009987);; cellular component: cell (GO:0005623);; cellular component: organelle (GO:0043226);; cellular component: cell part (GO:0044464);; molecular function: binding (GO:0005488)	--
BMK_Unigene_013245	2.45741	2.89712	1.18414	0.0311539	0.486229	0.0304898	--	--	Molecular Function: sequence-specific DNA binding RNA polymerase II transcription factor activity (GO:0000981);; Cellular Component: nucleus (GO:0005634);; Biological Process: regulation of transcription from RNA polymerase II promoter (GO:0006357);; Molecular Function: zinc ion binding (GO:0008270);; Biological Process: mycelium development (GO:0043581);;	--	--	--	Fungal specific transcription factor domain;; Fungal Zn(2)-Cys(6) binuclear cluster domain	--	S	Function unknown	hypothetical protein CFIO01_10341 [Colletotrichum fioriniae PJ7]	molecular function: nucleic acid binding transcription factor activity (GO:0001071);; biological process: metabolic process (GO:0008152);; biological process: cellular process (GO:0009987);; biological process: biological regulation (GO:0065007);; cellular component: cell (GO:0005623);; cellular component: organelle (GO:0043226);; cellular component: cell part (GO:0044464);; molecular function: b…	--
BMK_Unigene_013277	7.6948	4.76519	9.7652	0.0229317	0.777208	0.0445375	--	--	--	--	--	--	Glycosyl hydrolase catalytic core	--	R	General function prediction only	hypothetical protein GGTG_14161 [Gaeumannomyces graminis var. tritici R3-111a-1]	--	--
BMK_Unigene_013287	6.12294	6.72221	0.221717	0.106084	0.120791	0.257808	--	--	--	--	--	--	--	--	--	--	--	--	--
BMK_Unigene_013331	3.76536	2.18965	2.93132	0.039804	0.444043	0.0128039	--	--	--	--	--	--	WSC domain	--	R	General function prediction only	hypothetical protein FOYG_10944 [Fusarium oxysporum FOSC 3-a]	--	--
BMK_Unigene_013396	1.24441	1.1189	0.747824	0.0443235	0.346219	0	--	--	--	--	--	--	Phosducin	--	T	Signal transduction mechanisms	predicted protein [Nectria haematococca mpVI 77-13-4]	--	--
BMK_Unigene_013440	1.97798	2.50048	1.90352	0	0.185771	0	[L]	Replication, recombination and repair	Molecular Function: DNA binding (GO:0003677);; Molecular Function: RNA binding (GO:0003723);; Molecular Function: RNA-directed DNA polymerase activity (GO:0003964);; Molecular Function: aspartic-type endopeptidase activity (GO:0004190);; Biological Process: RNA-dependent DNA replication (GO:0006278);; Biological Process: DNA recombination (GO:0006310);; Biological Process: proteolysis (GO:0006508…	--	[R]	General function prediction only	Retrotransposon gag protein;; gag-polyprotein putative aspartyl protease;; Aspartyl protease;; Retroviral aspartyl protease;; Retroviral aspartyl protease;; Reverse transcriptase (RNA-dependent DNA polymerase);; Chromo (CHRromatin Organisation MOdifier) domain;; Integrase core domain	Uncharacterized mitochondrial protein AtMg00860 GN=AtMg00860 OS=Arabidopsis thaliana (Mouse-ear cress) PE=4 SV=1	R	General function prediction only	PREDICTED: uncharacterized protein LOC103648418 [Zea mays]	molecular function: binding (GO:0005488);; molecular function: catalytic activity (GO:0003824);; biological process: metabolic process (GO:0008152);; biological process: cellular process (GO:0009987)	--
BMK_Unigene_013567	1.38784	2.64806	0.867593	0	0.342714	0.00648024	--	--	Molecular Function: DNA binding (GO:0003677);; Cellular Component: nucleus (GO:0005634);; Biological Process: transcription, DNA-templated (GO:0006351);; Molecular Function: zinc ion binding (GO:0008270);;	--	[R]	General function prediction only	Fungal specific transcription factor domain;; Zinc-finger double domain	--	--	--	c2h2 finger domain containing protein [Grosmannia clavigera kw1407]	molecular function: binding (GO:0005488);; cellular component: cell (GO:0005623);; cellular component: organelle (GO:0043226);; cellular component: cell part (GO:0044464);; biological process: metabolic process (GO:0008152);; biological process: cellular process (GO:0009987)	--
BMK_Unigene_013579	2.26411	5.56104	0.951964	0	1.55321	0.0292123	--	--	--	--	--	--	--	--	--	--	hypothetical protein UCRPA7_2457 [Togninia minima UCRPA7]	--	--
BMK_Unigene_013680	3.48505	9.25197	3.5076	0.0753834	1.30665	0.0489596	[O]	Posttranslational modification, protein turnover, chaperones	Molecular Function: serine-type endopeptidase activity (GO:0004252);; Cellular Component: vacuole (GO:0005773);; Biological Process: proteolysis (GO:0006508);; Molecular Function: identical protein binding (GO:0042802);; Biological Process: negative regulation of catalytic activity (GO:0043086);; Biological Process: mycelium development (GO:0043581);;	--	[O]	Posttranslational modification, protein turnover, chaperones	Peptidase inhibitor I9;; Subtilase family	--	--	--	putative subtilisin-like serine protease protein [Togninia minima UCRPA7]	molecular function: catalytic activity (GO:0003824);; biological process: metabolic process (GO:0008152);; cellular component: cell (GO:0005623);; cellular component: organelle (GO:0043226);; cellular component: cell part (GO:0044464);; molecular function: binding (GO:0005488);; biological process: biological regulation (GO:0065007);; biological process: multicellular organismal process (GO:00325…	--
BMK_Unigene_013697	14.9517	13.0841	14.2443	0.0669034	2.78505	0.129257	--	--	--	--	--	--	--	--	--	--	hypothetical protein GGTG_03599 [Gaeumannomyces graminis var. tritici R3-111a-1]	--	--
BMK_Unigene_013717	1.64467	1.06074	0.777661	0.232909	0.260394	0.216316	--	--	Molecular Function: DNA binding (GO:0003677);; Cellular Component: plastid (GO:0009536);; Molecular Function: transferase activity, transferring phosphorus-containing groups (GO:0016772);;	--	[L]	Replication, recombination and repair	BED zinc finger	Zinc finger BED domain-containing protein RICESLEEPER 2 OS=Oryza sativa subsp. japonica (Rice) PE=2 SV=1	--	--	hypothetical protein SORBIDRAFT_05g006263 [Sorghum bicolor]	molecular function: binding (GO:0005488);; cellular component: cell (GO:0005623);; cellular component: organelle (GO:0043226);; cellular component: cell part (GO:0044464);; molecular function: catalytic activity (GO:0003824);; biological process: metabolic process (GO:0008152)	--
BMK_Unigene_013722	302.173	170.403	81.1898	81.9131	89.8397	24.5289	--	--	--	--	--	--	--	--	--	--	PREDICTED: uncharacterized protein LOC101767037 [Setaria italica]	--	--
BMK_Unigene_013792	1.24354	1.11695	1.02632	0	0.308796	0	[E]	Amino acid transport and metabolism	Molecular Function: ornithine decarboxylase activity (GO:0004586);; Biological Process: putrescine biosynthetic process from ornithine (GO:0033387);;	K01581|1.60786e-73|pop:POPTR_0005s26760g|POPTRDRAFT_1079795; hypothetical protein; K01581 ornithine decarboxylase [EC:4.1.1.17] (A)	[E]	Amino acid transport and metabolism	Pyridoxal-dependent decarboxylase, pyridoxal binding domain;; Pyridoxal-dependent decarboxylase, C-terminal sheet domain	Ornithine decarboxylase OS=Datura stramonium (Jimsonweed) PE=2 SV=1	--	--	putative ornithine decarboxylase protein [Togninia minima UCRPA7]	molecular function: catalytic activity (GO:0003824);; biological process: metabolic process (GO:0008152);; biological process: cellular process (GO:0009987);; biological process: single-organism process (GO:0044699)	Arginine and proline metabolism (ko00330);; Glutathione metabolism (ko00480)
BMK_Unigene_013815	28.9421	7.99862	4.30742	0.883531	0	0.0427266	--	--	Molecular Function: transferase activity, transferring phosphorus-containing groups (GO:0016772);;	--	--	--	--	--	R	General function prediction only	hypothetical protein PHYSODRAFT_539865 [Phytophthora sojae]	molecular function: catalytic activity (GO:0003824);; biological process: metabolic process (GO:0008152)	--
BMK_Unigene_013827	17.3076	8.05329	3.74212	0.369319	0.0157772	0	--	--	--	--	--	--	--	--	--	--	hypothetical protein PPTG_11278 [Phytophthora parasitica INRA-310]	--	--
BMK_Unigene_013853	3.33985	4.08241	2.63912	1.75452	3.53467	0.997052	--	--	Molecular Function: nucleotide binding (GO:0000166);; Molecular Function: protein kinase activity (GO:0004672);; Cellular Component: cytoplasmic membrane-bounded vesicle (GO:0016023);; Biological Process: phosphorylation (GO:0016310);;	--	[T]	Signal transduction mechanisms	Wall-associated receptor kinase C-terminal;; Wall-associated receptor kinase galacturonan-binding	Probable serine/threonine-protein kinase At1g18390 (Precursor) GN=At1g18390 OS=Arabidopsis thaliana (Mouse-ear cress) PE=2 SV=2	T	Signal transduction mechanisms	PREDICTED: probable serine/threonine-protein kinase At1g18390-like isoform X3 [Setaria italica]	molecular function: binding (GO:0005488);; molecular function: catalytic activity (GO:0003824);; biological process: metabolic process (GO:0008152);; biological process: cellular process (GO:0009987);; cellular component: cell (GO:0005623);; cellular component: organelle (GO:0043226);; cellular component: cell part (GO:0044464)	--
BMK_Unigene_013866	2.67388	3.04206	2.18659	2.18625	2.68757	0.800431	--	--	--	--	--	--	MULE transposase domain;; Transposase, Mutator family;; NB-ARC domain;; FAR1 DNA-binding domain	Protein FAR1-RELATED SEQUENCE 5 GN=FRS5 OS=Arabidopsis thaliana (Mouse-ear cress) PE=2 SV=1	S	Function unknown	PREDICTED: protein FAR1-RELATED SEQUENCE 5-like [Setaria italica]	--	--
BMK_Unigene_013868	129.257	129.571	124.177	57.7716	63.72	79.4725	[R]	General function prediction only	Molecular Function: protein kinase activity (GO:0004672);; Molecular Function: ATP binding (GO:0005524);; Biological Process: protein phosphorylation (GO:0006468);; Cellular Component: plastoglobule (GO:0010287);;	K08869|0|sita:101754410|uncharacterized LOC101754410; K08869 aarF domain-containing kinase (A)	[R]	General function prediction only	Phosphotransferase enzyme family;; Shikimate kinase;; AAA domain;; AAA domain;; Cytidylate kinase-like family	Shikimate kinase 3, chloroplastic (Precursor) OS=Oryza sativa subsp. japonica (Rice) PE=1 SV=2	R	General function prediction only	PREDICTED: uncharacterized aarF domain-containing protein kinase At1g71810, chloroplastic-like isoform X1 [Setaria italica]	molecular function: catalytic activity (GO:0003824);; biological process: metabolic process (GO:0008152);; biological process: cellular process (GO:0009987);; molecular function: binding (GO:0005488);; cellular component: cell (GO:0005623);; cellular component: organelle (GO:0043226);; cellular component: organelle part (GO:0044422);; cellular component: cell part (GO:0044464)	--
BMK_Unigene_013882	12.2164	2.77885	6.7329	0.18517	0	0	--	--	--	--	--	--	--	--	--	--	cysteine-rich protein [Phytophthora infestans]	--	--
BMK_Unigene_013893	9.25227	3.49817	4.11825	0.0271087	0.252287	0.108812	--	--	--	--	--	--	--	--	--	--	--	--	--
BMK_Unigene_013907	2.19795	1.72667	1.62537	0	0.0589165	0	[L]	Replication, recombination and repair	Molecular Function: DNA binding (GO:0003677);; Molecular Function: RNA binding (GO:0003723);; Molecular Function: RNA-directed DNA polymerase activity (GO:0003964);; Molecular Function: RNA-DNA hybrid ribonuclease activity (GO:0004523);; Cellular Component: mitochondrion (GO:0005739);; Biological Process: RNA-dependent DNA replication (GO:0006278);; Biological Process: DNA recombination (GO:00063…	--	[R]	General function prediction only	Reverse transcriptase (RNA-dependent DNA polymerase);; Reverse transcriptase-like;; Retrotransposon gag protein	--	L	Replication, recombination and repair	H0522A01.4 [Oryza sativa Indica Group]	molecular function: binding (GO:0005488);; molecular function: catalytic activity (GO:0003824);; biological process: metabolic process (GO:0008152);; biological process: cellular process (GO:0009987);; cellular component: cell (GO:0005623);; cellular component: organelle (GO:0043226);; cellular component: cell part (GO:0044464)	--
BMK_Unigene_013908	20.1479	8.88539	15.1435	4.67341	5.0559	5.93169	--	--	--	--	--	--	--	--	--	--	--	--	--
BMK_Unigene_013914	10.2382	12.1107	23.0461	4.30992	1.04763	0.472231	[Q]	Secondary metabolites biosynthesis, transport and catabolism	Molecular Function: oxidoreductase activity (GO:0016491);; Molecular Function: metal ion binding (GO:0046872);;	--	[Q]	Secondary metabolites biosynthesis, transport and catabolism	Cytochrome P450	indole-2-monooxygenase GN=CYP71C4 OS=Zea mays (Maize) PE=1 SV=1	Q	Secondary metabolites biosynthesis, transport and catabolism	predicted protein [Hordeum vulgare subsp. vulgare]	molecular function: catalytic activity (GO:0003824);; biological process: metabolic process (GO:0008152);; biological process: single-organism process (GO:0044699);; molecular function: binding (GO:0005488)	--
BMK_Unigene_013925	36.516	8.12042	14.1853	14.5992	7.89101	3.44604	--	--	Cellular Component: Golgi apparatus (GO:0005794);; Molecular Function: carbon-monoxide oxygenase activity (GO:0008805);; Biological Process: response to sucrose (GO:0009744);; Biological Process: response to glucose (GO:0009749);; Biological Process: response to fructose (GO:0009750);; Cellular Component: integral component of membrane (GO:0016021);;	K08360|3.63355e-08|sbi:SORBI_07g019370|SORBIDRAFT_07g019370, Sb07g019370; hypothetical protein; K08360 cytochrome b-561 (A)	--	--	--	--	C	Energy production and conversion	hypothetical protein SORBIDRAFT_07g019370 [Sorghum bicolor]	cellular component: cell (GO:0005623);; cellular component: organelle (GO:0043226);; cellular component: cell part (GO:0044464);; molecular function: catalytic activity (GO:0003824);; biological process: metabolic process (GO:0008152);; biological process: single-organism process (GO:0044699);; biological process: response to stimulus (GO:0050896);; cellular component: membrane (GO:0016020);; cel…	--
BMK_Unigene_013928	7.14367	1.63584	0.426465	0.0639498	0	0	--	--	--	--	--	--	--	--	--	--	hypothetical protein PHYSODRAFT_439828, partial [Phytophthora sojae]	--	--
BMK_Unigene_013946	1.40373	1.33677	0.869576	0	0.218883	0	--	--	Molecular Function: mannosyltransferase activity (GO:0000030);;	--	[O]	Posttranslational modification, protein turnover, chaperones	--	--	O	Posttranslational modification, protein turnover, chaperones	hypothetical protein CHGG_06632 [Chaetomium globosum CBS 148.51]	molecular function: catalytic activity (GO:0003824);; biological process: metabolic process (GO:0008152);; biological process: single-organism process (GO:0044699)	--
BMK_Unigene_013964	1.55443	0.906173	1.06159	0	0.263484	0	--	--	--	--	--	--	--	--	--	--	--	--	--
BMK_Unigene_013972	17.2049	24.405	13.9851	3.23864	5.82113	1.42189	[S]	Function unknown	Cellular Component: cytoplasmic membrane-bounded vesicle (GO:0016023);;	--	[T]	Signal transduction mechanisms	NB-ARC domain;; Leucine Rich repeats (2 copies);; Leucine rich repeat;; Leucine Rich Repeat	Putative disease resistance RPP13-like protein 1 GN=RPPL1 OS=Arabidopsis thaliana (Mouse-ear cress) PE=3 SV=1	T	Signal transduction mechanisms	PREDICTED: putative disease resistance RPP13-like protein 1-like isoform X1 [Setaria italica]	cellular component: cell (GO:0005623);; cellular component: organelle (GO:0043226);; cellular component: cell part (GO:0044464)	--
BMK_Unigene_013981	1.89728	3.63699	1.016	0.278676	0	0	[O]	Posttranslational modification, protein turnover, chaperones	Molecular Function: oxidoreductase activity (GO:0016491);;	K00432|7.03396e-50|brp:103857388|probable glutathione peroxidase 2; K00432 glutathione peroxidase [EC:1.11.1.9] (A)	[O]	Posttranslational modification, protein turnover, chaperones	Glutathione peroxidase;; AhpC/TSA family	Probable phospholipid hydroperoxide glutathione peroxidase GN=GPXHA-2 OS=Helianthus annuus (Common sunflower) PE=2 SV=1	O	Posttranslational modification, protein turnover, chaperones	hypothetical protein L917_00117 [Phytophthora parasitica]	molecular function: catalytic activity (GO:0003824);; biological process: metabolic process (GO:0008152);; biological process: single-organism process (GO:0044699)	Glutathione metabolism (ko00480);; Arachidonic acid metabolism (ko00590)
BMK_Unigene_014002	11.6379	1.20565	0.385227	0.224078	0	0	--	--	--	--	--	--	PAN domain	--	S	Function unknown	hypothetical protein H257_15396 [Aphanomyces astaci]	--	--
BMK_Unigene_014015	4.80669	0.661192	1.47735	0	0.768953	0	--	--	--	--	--	--	--	--	--	--	--	--	--
BMK_Unigene_014038	3.35446	7.08365	2.72723	0.140428	0.0566476	0.0546386	--	--	--	--	--	--	--	--	--	--	--	--	--
BMK_Unigene_014040	1.01894	1.21568	0.559534	0	0.36789	0	--	--	--	--	[R]	General function prediction only	Yippee zinc-binding/DNA-binding /Mis18, centromere assembly	Protein yippee-like At4g27745 GN=At4g27745 OS=Arabidopsis thaliana (Mouse-ear cress) PE=3 SV=2	R	General function prediction only	hypothetical protein MYCTH_2304487 [Myceliophthora thermophila ATCC 42464]	--	--
BMK_Unigene_014042	16.7849	8.30781	4.13702	0.318166	0	0	--	--	--	--	--	--	Tetraspanin family	--	--	--	hypothetical protein PPTG_04883 [Phytophthora parasitica INRA-310]	--	--
BMK_Unigene_014089	5.2701	8.56747	7.92259	0.504073	0.267022	0.100004	--	--	--	--	--	--	--	--	--	--	--	--	--
BMK_Unigene_014101	3.01084	2.7608	2.62859	0	1.18524	0	[J]	Translation, ribosomal structure and biogenesis	Molecular Function: structural constituent of ribosome (GO:0003735);; Cellular Component: ribosome (GO:0005840);; Biological Process: translation (GO:0006412);;	K02901|7.90739e-43|olu:OSTLU_31471|RPL27; Ribosomal protein L27, component of cytosolic 80S ribosome and 60S large subunit; K02901 large subunit ribosomal protein L27e (A)	[J]	Translation, ribosomal structure and biogenesis	Ribosomal L27e protein family	60S ribosomal protein L27-3 GN=RPL27C OS=Arabidopsis thaliana (Mouse-ear cress) PE=2 SV=2	J	Translation, ribosomal structure and biogenesis	60S ribosomal protein l27e [Grosmannia clavigera kw1407]	molecular function: structural molecule activity (GO:0005198);; cellular component: cell (GO:0005623);; cellular component: macromolecular complex (GO:0032991);; cellular component: organelle (GO:0043226);; cellular component: cell part (GO:0044464);; biological process: metabolic process (GO:0008152);; biological process: cellular process (GO:0009987)	Ribosome (ko03010)
BMK_Unigene_014121	3.77396	1.33852	0.358878	0.0902821	0	0	--	--	--	--	--	--	--	--	--	--	AlNc14C211G8922 [Albugo laibachii Nc14]	--	--
BMK_Unigene_014159	9.82623	8.42602	5.66059	1.68311	1.24393	1.63818	--	--	--	--	--	--	--	--	--	--	--	--	--
BMK_Unigene_014178	1.32289	1.31561	0.95086	0	0.316111	0	[K]	Transcription	Molecular Function: translation initiation factor activity (GO:0003743);; Cellular Component: transcription factor TFIIA complex (GO:0005672);; Biological Process: regulation of transcription, DNA-templated (GO:0006355);; Biological Process: transcription initiation from RNA polymerase II promoter (GO:0006367);; Biological Process: translational initiation (GO:0006413);;	K03123|2.49006e-27|ppp:PHYPADRAFT_178304|hypothetical protein; K03123 transcription initiation factor TFIIA small subunit (A)	[K]	Transcription	Transcription initiation factor IIA, gamma subunit;; Transcription initiation factor IIA, gamma subunit, helical domain	Transcription initiation factor IIA subunit 2 GN=OSJNBa0068N01.8 OS=Oryza sativa subsp. japonica (Rice) PE=3 SV=1	K	Transcription	putative transcription initiation factor iia gamma chain protein [Togninia minima UCRPA7]	molecular function: binding (GO:0005488);; biological process: metabolic process (GO:0008152);; biological process: cellular process (GO:0009987);; cellular component: cell (GO:0005623);; cellular component: membrane-enclosed lumen (GO:0031974);; cellular component: macromolecular complex (GO:0032991);; cellular component: organelle (GO:0043226);; cellular component: organelle part (GO:0044422);;…	Basal transcription factors (ko03022)
BMK_Unigene_014188	19.8996	3.58563	2.5199	0.394459	0	0	--	--	Molecular Function: catalytic activity (GO:0003824);;	--	--	--	Cellulase (glycosyl hydrolase family 5)	--	G	Carbohydrate transport and metabolism	hypothetical protein PPTG_04558 [Phytophthora parasitica INRA-310]	molecular function: catalytic activity (GO:0003824);; biological process: metabolic process (GO:0008152)	--
BMK_Unigene_014195	1.9137	2.07965	2.74127	0.897464	0.428046	0.085371	--	--	--	--	--	--	--	--	R	General function prediction only	PREDICTED: protein IDA-LIKE 2-like [Brachypodium distachyon]	--	--
BMK_Unigene_014196	6.97656	4.79061	3.87209	2.57961	2.07429	2.76038	--	--	Molecular Function: adenine phosphoribosyltransferase activity (GO:0003999);; Biological Process: adenine salvage (GO:0006168);; Biological Process: nucleoside metabolic process (GO:0009116);; Cellular Component: cytoplasmic membrane-bounded vesicle (GO:0016023);;	--	[S]	Function unknown	Golgi-body localisation protein domain	Uncharacterized mitochondrial protein AtMg00810 GN=AtMg00810 OS=Arabidopsis thaliana (Mouse-ear cress) PE=4 SV=1	S	Function unknown	PREDICTED: uncharacterized protein LOC101783514 [Setaria italica]	molecular function: catalytic activity (GO:0003824);; biological process: metabolic process (GO:0008152);; biological process: cellular process (GO:0009987);; biological process: single-organism process (GO:0044699);; cellular component: cell (GO:0005623);; cellular component: organelle (GO:0043226);; cellular component: cell part (GO:0044464)	--
BMK_Unigene_014228	2.79131	1.15971	1.33918	0.0423664	0.297355	0	--	--	Cellular Component: mitochondrion (GO:0005739);; Cellular Component: plastid (GO:0009536);;	--	--	--	No apical meristem-associated C-terminal domain;; Leucine rich repeat N-terminal domain;; Plant transposon protein	Glutathione S-transferase T3 GN=K1O13.1 OS=Arabidopsis thaliana (Mouse-ear cress) PE=2 SV=1	S	Function unknown	hypothetical protein SORBIDRAFT_04g027440 [Sorghum bicolor]	cellular component: cell (GO:0005623);; cellular component: organelle (GO:0043226);; cellular component: cell part (GO:0044464)	--
BMK_Unigene_014235	2.33675	2.26796	0.954155	0	0.230972	0	[S]	Function unknown	--	--	[S]	Function unknown	Family of unknown function (DUF500)	--	S	Function unknown	hypothetical protein MGG_00830 [Magnaporthe oryzae 70-15]	--	--
BMK_Unigene_014251	4.17006	1.36505	1.46836	0.194967	0	0	--	--	--	--	[R]	General function prediction only	C2 domain	C2 and GRAM domain-containing protein At1g03370 GN=At1g03370 OS=Arabidopsis thaliana (Mouse-ear cress) PE=2 SV=4	R	General function prediction only	hypothetical protein PPTG_18421 [Phytophthora parasitica INRA-310]	--	--
BMK_Unigene_014253	9.36788	14.105	18.3151	0.173083	0.0657758	0.0752938	--	--	--	--	--	--	--	--	--	--	--	--	--
BMK_Unigene_014289	52.7017	6.67561	42.5988	0.0188492	0.194554	0.0777053	--	--	--	--	--	--	--	--	--	--	--	--	--
BMK_Unigene_014422	8.65255	1.2465	0.183131	0.0198057	0.292991	0	[Q]	Secondary metabolites biosynthesis, transport and catabolism	--	--	--	--	Dioxygenase	--	R	General function prediction only	Aromatic compound dioxygenase [Glarea lozoyensis ATCC 20868]	--	--
BMK_Unigene_014429	2.19759	1.11583	2.24176	0.154247	0.153218	0	--	--	Molecular Function: oxidoreductase activity (GO:0016491);; Molecular Function: transition metal ion binding (GO:0046914);; Biological Process: oxidation-reduction process (GO:0055114);;	--	--	--	Ferritin-like domain	--	R	General function prediction only	hypothetical protein GGTG_06887 [Gaeumannomyces graminis var. tritici R3-111a-1]	molecular function: catalytic activity (GO:0003824);; biological process: metabolic process (GO:0008152);; biological process: single-organism process (GO:0044699);; molecular function: binding (GO:0005488)	--
BMK_Unigene_014431	11.3161	7.0573	10.8513	2.64473	2.82209	4.04773	[V]	Defense mechanisms	Cellular Component: vacuole (GO:0005773);; Cellular Component: plasma membrane (GO:0005886);; Biological Process: drug transmembrane transport (GO:0006855);; Biological Process: response to nematode (GO:0009624);; Molecular Function: drug transmembrane transporter activity (GO:0015238);; Molecular Function: antiporter activity (GO:0015297);; Cellular Component: cytoplasmic membrane-bounded vesicl…	K03327|0|sita:101775386|protein TRANSPARENT TESTA 12-like; K03327 multidrug resistance protein, MATE family (A)	[R]	General function prediction only	MatE	Protein TRANSPARENT TESTA 12 GN=F17J16_80 OS=Arabidopsis thaliana (Mouse-ear cress) PE=2 SV=1	S	Function unknown	PREDICTED: protein TRANSPARENT TESTA 12-like [Setaria italica]	cellular component: cell (GO:0005623);; cellular component: organelle (GO:0043226);; cellular component: cell part (GO:0044464);; cellular component: membrane (GO:0016020);; biological process: cellular process (GO:0009987);; biological process: single-organism process (GO:0044699);; biological process: response to stimulus (GO:0050896);; biological process: localization (GO:0051179);; biological…	--
BMK_Unigene_014460	2.1392	1.55862	1.16073	0	0.923536	0	--	--	--	--	--	--	--	--	--	--	--	--	--
BMK_Unigene_014462	2.08018	0.958213	1.05271	0.421286	0.731432	0.180302	--	--	Molecular Function: nucleic acid binding (GO:0003676);; Biological Process: DNA metabolic process (GO:0006259);;	--	[R]	General function prediction only	zinc-binding in reverse transcriptase;; Reverse transcriptase (RNA-dependent DNA polymerase);; Endonuclease/Exonuclease/phosphatase family	Putative ribonuclease H protein At1g65750 GN=At1g65750 OS=Arabidopsis thaliana (Mouse-ear cress) PE=3 SV=1	R	General function prediction only	PREDICTED: uncharacterized protein LOC100502147 isoform X4 [Zea mays]	molecular function: binding (GO:0005488);; biological process: metabolic process (GO:0008152);; biological process: cellular process (GO:0009987)	--
BMK_Unigene_014477	1.02775	1.5129	0.932089	0.0540712	0.010728	0.0218348	[S]	Function unknown	--	--	[T]	Signal transduction mechanisms	NB-ARC domain;; Leucine Rich repeats (2 copies);; AAA domain	Disease resistance protein RPM1 GN=F17A9.20 OS=Arabidopsis thaliana (Mouse-ear cress) PE=1 SV=1	T	Signal transduction mechanisms	hypothetical protein OsI_18695 [Oryza sativa Indica Group]	--	--
BMK_Unigene_014484	8.74119	8.22019	3.39858	0.17049	2.70375	0	--	--	--	--	[R]	General function prediction only	F-box-like;; F-box domain	Putative F-box/LRR-repeat protein 23 GN=FBL23 OS=Arabidopsis thaliana (Mouse-ear cress) PE=3 SV=1	R	General function prediction only	PREDICTED: putative F-box/LRR-repeat protein 23-like [Setaria italica]	--	--
BMK_Unigene_014489	2.26122	1.31271	1.86238	0	0.170673	0	--	--	Molecular Function: calcium ion binding (GO:0005509);; Cellular Component: endoplasmic reticulum (GO:0005783);; Biological Process: protein folding (GO:0006457);; Molecular Function: unfolded protein binding (GO:0051082);;	K08054|3.31865e-54|mdm:103438666|calnexin homolog; K08054 calnexin (A)	[O]	Posttranslational modification, protein turnover, chaperones	Calreticulin family	Calnexin homolog 2 (Precursor) GN=At5g07340 OS=Arabidopsis thaliana (Mouse-ear cress) PE=2 SV=2	O	Posttranslational modification, protein turnover, chaperones	calnexin [Colletotrichum higginsianum]	molecular function: binding (GO:0005488);; cellular component: cell (GO:0005623);; cellular component: organelle (GO:0043226);; cellular component: cell part (GO:0044464);; biological process: metabolic process (GO:0008152);; biological process: cellular process (GO:0009987)	Protein processing in endoplasmic reticulum (ko04141);; Phagosome (ko04145)
BMK_Unigene_014498	39.3927	6.84092	6.19533	0.984776	0	0	--	--	--	--	--	--	--	--	--	--	--	--	--
BMK_Unigene_014573	148.55	19.6031	16.2367	4.99134	2.29438	5.03952	--	--	Cellular Component: plastid (GO:0009536);;	--	--	--	--	--	--	--	hypothetical protein SORBIDRAFT_07g024350 [Sorghum bicolor]	cellular component: cell (GO:0005623);; cellular component: organelle (GO:0043226);; cellular component: cell part (GO:0044464)	--
BMK_Unigene_014581	2.93687	4.50987	3.63781	0.0316599	0.656563	0.245355	--	--	Molecular Function: cytochrome-c oxidase activity (GO:0004129);; Cellular Component: mitochondrial inner membrane (GO:0005743);; Cellular Component: integral component of membrane (GO:0016021);; Biological Process: oxidation-reduction process (GO:0055114);;	--	[C]	Energy production and conversion	Cytochrome c oxidase subunit IV	--	--	--	putative cytochrome c oxidase subunit v protein [Togninia minima UCRPA7]	molecular function: catalytic activity (GO:0003824);; molecular function: transporter activity (GO:0005215);; molecular function: electron carrier activity (GO:0009055);; biological process: metabolic process (GO:0008152);; biological process: cellular process (GO:0009987);; biological process: single-organism process (GO:0044699);; biological process: localization (GO:0051179);; cellular compone…	--
BMK_Unigene_014607	2.42788	4.80924	2.8561	0	0.0728158	0	--	--	--	--	--	--	--	--	--	--	hypothetical protein [Podospora anserina S mat+]	--	--
BMK_Unigene_014614	6.05061	4.67304	13.5138	0.322316	0.154721	0.0442913	[J]	Translation, ribosomal structure and biogenesis	Biological Process: translation (GO:0006412);; Cellular Component: ribonucleoprotein complex (GO:0030529);;	K02941|1.51122e-88|gsl:Gasu_17870|60S acidic ribosomal protein P0; K02941 large subunit ribosomal protein LP0 (A)	[J]	Translation, ribosomal structure and biogenesis	Ribosomal protein L10;; 60s Acidic ribosomal protein	60S acidic ribosomal protein P0-1 GN=RPP0A OS=Arabidopsis thaliana (Mouse-ear cress) PE=1 SV=1	--	--	large subunit ribosomal protein LP0 [Mortierella verticillata NRRL 6337]	biological process: metabolic process (GO:0008152);; biological process: cellular process (GO:0009987);; cellular component: cell (GO:0005623);; cellular component: macromolecular complex (GO:0032991);; cellular component: cell part (GO:0044464)	Ribosome (ko03010)
BMK_Unigene_014654	2.52278	0.789128	0.362409	0.029358	0	0	[RTKL]	--	Molecular Function: binding (GO:0005488);; Molecular Function: kinase activity (GO:0016301);;	--	[T]	Signal transduction mechanisms	Protein kinase domain;; Protein tyrosine kinase;; Kinase-like;; Lipopolysaccharide kinase (Kdo/WaaP) family;; PH domain	Calcium-dependent protein kinase 7 GN=CPK7 OS=Arabidopsis thaliana (Mouse-ear cress) PE=2 SV=1	--	--	hypothetical protein PHYSODRAFT_563553 [Phytophthora sojae]	molecular function: binding (GO:0005488);; molecular function: catalytic activity (GO:0003824);; biological process: metabolic process (GO:0008152);; biological process: cellular process (GO:0009987)	--
BMK_Unigene_014662	0.898127	1.47039	0.746855	0	0.287536	0	--	--	Molecular Function: SNAP receptor activity (GO:0005484);; Biological Process: intracellular protein transport (GO:0006886);; Cellular Component: membrane (GO:0016020);; Biological Process: vesicle-mediated transport (GO:0016192);;	K04560|5.85138e-06|ccp:CHC_T00005391001|hypothetical protein; K04560 syntaxin 1A (A)	[U]	Intracellular trafficking, secretion, and vesicular transport	Syntaxin-like protein;; SNARE domain	--	--	--	snare domain protein [Ophiostoma piceae UAMH 11346]	molecular function: binding (GO:0005488);; biological process: localization (GO:0051179);; cellular component: membrane (GO:0016020)	SNARE interactions in vesicular transport (ko04130)
BMK_Unigene_014667	4.73429	2.95526	1.62953	0	0.294422	0.0452009	--	--	--	--	--	--	--	--	--	--	--	--	--
BMK_Unigene_014738	8.59175	5.06774	1.93568	0.0707247	1.01216	0	--	--	--	--	--	--	--	--	--	--	hypothetical protein F503_01843 [Ophiostoma piceae UAMH 11346]	--	--
BMK_Unigene_014758	1.2942	1.22237	0.698807	0	0.395901	0	--	--	--	--	--	--	WW domain	--	--	--	putative ww domain-containing protein [Togninia minima UCRPA7]	--	--
BMK_Unigene_014784	1.22416	1.58053	1.39086	0.0182992	0.287347	0.0362019	--	--	Molecular Function: sequence-specific DNA binding transcription factor activity (GO:0003700);; Biological Process: regulation of transcription, DNA-templated (GO:0006355);; Molecular Function: sequence-specific DNA binding (GO:0043565);;	--	--	--	bZIP transcription factor;; bZIP Maf transcription factor	--	--	--	putative bzip transcription factor protein [Togninia minima UCRPA7]	molecular function: nucleic acid binding transcription factor activity (GO:0001071);; biological process: biological regulation (GO:0065007);; molecular function: binding (GO:0005488)	--
BMK_Unigene_014817	0.996867	1.67052	0.554065	0.013294	0.493835	0.0254638	--	--	Molecular Function: transmembrane signaling receptor activity (GO:0004888);; Biological Process: cell surface receptor signaling pathway (GO:0007166);; Cellular Component: membrane (GO:0016020);;	--	--	--	Slime mold cyclic AMP receptor;; 7 transmembrane receptor (Secretin family);; 7 transmembrane receptor (rhodopsin family);; G protein-coupled glucose receptor regulating Gpa2;; Serpentine type 7TM GPCR chemoreceptor Srsx	--	S	Function unknown	hypothetical protein HMPREF1624_00621 [Sporothrix schenckii ATCC 58251]	molecular function: receptor activity (GO:0004872);; molecular function: molecular transducer activity (GO:0060089);; biological process: cellular process (GO:0009987);; biological process: signaling (GO:0023052);; biological process: single-organism process (GO:0044699);; biological process: response to stimulus (GO:0050896);; biological process: biological regulation (GO:0065007);; cellular com…	--
BMK_Unigene_014865	9.05917	5.48341	5.34695	0	6.19325	0	--	--	--	--	--	--	--	--	S	Function unknown	PREDICTED: uncharacterized protein LOC101777467 [Setaria italica]	--	--
BMK_Unigene_014869	2.89541	2.44395	4.14363	0.187754	0.834555	0.169649	--	--	--	--	--	--	--	--	--	--	--	--	--
BMK_Unigene_014873	3.72494	1.08163	1.10444	0.0606605	0.119448	0	--	--	--	--	--	--	Cutinase	--	R	General function prediction only	carbohydrate esterase family 5 protein [Oidiodendron maius Zn]	--	--
BMK_Unigene_014880	7.6763	10.2373	2.74643	2.07421	2.4259	2.82333	[C]	Energy production and conversion	--	K03878|1.53755e-46|ota:OstapMp29|nad1, ndhA; ndhA; K03878 NADH-ubiquinone oxidoreductase chain 1 [EC:1.6.5.3] (A)	[C]	Energy production and conversion	NADH dehydrogenase	NADH-ubiquinone oxidoreductase chain 1 GN=ND1 OS=Cyanidium caldarium PE=3 SV=1	C	Energy production and conversion	NADH dehydrogenase subunit 1 (mitochondrion) [Entransia fimbriata]	--	Oxidative phosphorylation (ko00190)
BMK_Unigene_014884	2.31755	2.07458	3.35559	0	0.354059	0.162178	--	--	--	--	--	--	--	--	--	--	--	--	--
BMK_Unigene_014954	5.71311	2.82903	2.80285	0.0886818	0.096387	0.0599899	--	--	--	--	--	--	--	--	--	--	--	--	--
BMK_Unigene_014962	1.53788	1.35113	0.401729	0.0169617	0.386991	0.0343972	--	--	--	--	--	--	--	--	R	General function prediction only	hypothetical protein UCRPA7_7927 [Togninia minima UCRPA7]	--	--
BMK_Unigene_014975	4.10447	6.94816	1.07308	0	0.789236	0	--	--	Biological Process: calcium-mediated signaling (GO:0019722);;	--	--	--	Calcipressin	--	S	Function unknown	putative calcipressin family protein [Togninia minima UCRPA7]	biological process: cellular process (GO:0009987);; biological process: signaling (GO:0023052);; biological process: single-organism process (GO:0044699);; biological process: response to stimulus (GO:0050896);; biological process: biological regulation (GO:0065007)	--
BMK_Unigene_014990	84.8941	43.7911	21.0829	23.087	1.88797	9.57189	[Z]	Cytoskeleton	Molecular Function: ATP binding (GO:0005524);; Cellular Component: cytoplasm (GO:0005737);; Cellular Component: cytoskeleton (GO:0005856);;	K05692|0|vcn:VOLCADRAFT_109972|actA; hypothetical protein; K10355 actin, other eukaryote (A)	[Z]	Cytoskeleton	Actin	Actin-1 GN=ACTA OS=Phytophthora infestans (Potato late blight fungus) PE=2 SV=1	Z	Cytoskeleton	actin [Pythium aphanidermatum]	molecular function: binding (GO:0005488);; cellular component: cell (GO:0005623);; cellular component: cell part (GO:0044464);; cellular component: organelle (GO:0043226)	Phagosome (ko04145)
BMK_Unigene_015036	1.24507	1.06278	0.764826	0	0.111738	0	--	--	--	--	--	--	--	--	--	--	--	--	--
BMK_Unigene_015041	5.20871	3.64435	2.93441	2.05596	0.890716	0.83968	[LKJ]	--	Molecular Function: nucleic acid binding (GO:0003676);; Molecular Function: ATP binding (GO:0005524);; Molecular Function: ATP-dependent helicase activity (GO:0008026);;	K12812|6.90635e-25|rcu:RCOM_2033650|dead box ATP-dependent RNA helicase, putative; K12812 ATP-dependent RNA helicase UAP56/SUB2 [EC:3.6.4.13] (A)	[A]	RNA processing and modification	--	DEAD-box ATP-dependent RNA helicase 15 OS=Oryza sativa subsp. japonica (Rice) PE=2 SV=1	L	Replication, recombination and repair	unknown [Zea mays]	molecular function: binding (GO:0005488);; molecular function: catalytic activity (GO:0003824);; biological process: metabolic process (GO:0008152);; biological process: cellular process (GO:0009987);; biological process: single-organism process (GO:0044699)	RNA transport (ko03013);; mRNA surveillance pathway (ko03015);; Spliceosome (ko03040)
BMK_Unigene_015061	1.04108	2.46301	1.00521	0	0.384751	0	--	--	--	--	--	--	--	--	--	--	--	--	--
BMK_Unigene_015091	85.0033	59.6017	37.0299	21.8562	24.5491	29.1529	[I]	Lipid transport and metabolism	Molecular Function: 3-hydroxyacyl-CoA dehydrogenase activity (GO:0003857);; Cellular Component: peroxisome (GO:0005777);; Biological Process: fatty acid metabolic process (GO:0006631);; Biological Process: membrane fusion (GO:0006944);; Molecular Function: 3-hydroxybutyryl-CoA dehydrogenase activity (GO:0008691);; Biological Process: photorespiration (GO:0009853);; Biological Process: response to…	K00074|1.60679e-156|sbi:SORBI_03g037040|SORBIDRAFT_03g037040, Sb03g037040; hypothetical protein; K00074 3-hydroxybutyryl-CoA dehydrogenase [EC:1.1.1.157] (A)	[I]	Lipid transport and metabolism	3-hydroxyacyl-CoA dehydrogenase, NAD binding domain;; 3-hydroxyacyl-CoA dehydrogenase, C-terminal domain;; NAD binding domain of 6-phosphogluconate dehydrogenase	3-hydroxyacyl-CoA dehydrogenase GN=MFP2 OS=Arabidopsis thaliana (Mouse-ear cress) PE=1 SV=1	I	Lipid transport and metabolism	hypothetical protein SORBIDRAFT_03g037040 [Sorghum bicolor]	molecular function: catalytic activity (GO:0003824);; biological process: metabolic process (GO:0008152);; biological process: single-organism process (GO:0044699);; cellular component: cell (GO:0005623);; cellular component: organelle (GO:0043226);; cellular component: cell part (GO:0044464);; biological process: cellular process (GO:0009987);; biological process: response to stimulus (GO:005089…	Phenylalanine metabolism (ko00360);; Butanoate metabolism (ko00650)
BMK_Unigene_015111	1.11621	1.46348	0.684367	0	0.558674	0	[J]	Translation, ribosomal structure and biogenesis	Cellular Component: cytoplasm (GO:0005737);; Biological Process: proteolysis (GO:0006508);; Biological Process: protein initiator methionine removal involved in protein maturation (GO:0035551);; Molecular Function: metal ion binding (GO:0046872);; Molecular Function: metalloaminopeptidase activity (GO:0070006);;	K01265|1.83313e-105|brp:103830240|methionine aminopeptidase 2B; K01265 methionyl aminopeptidase [EC:3.4.11.18] (A)	[R]	General function prediction only	Metallopeptidase family M24	Methionine aminopeptidase 2B {ECO:0000255|HAMAP-Rule:MF_03175} GN=At3g59990 OS=Arabidopsis thaliana (Mouse-ear cress) PE=2 SV=2	O	Posttranslational modification, protein turnover, chaperones	putative methionyl aminopeptidase protein [Togninia minima UCRPA7]	cellular component: cell (GO:0005623);; cellular component: cell part (GO:0044464);; biological process: metabolic process (GO:0008152);; biological process: cellular process (GO:0009987);; molecular function: binding (GO:0005488);; molecular function: catalytic activity (GO:0003824)	--
BMK_Unigene_015116	13.1576	4.81794	1.5013	0.720407	0.517891	1.96264	--	--	Molecular Function: hydrolase activity, hydrolyzing O-glycosyl compounds (GO:0004553);; Cellular Component: cell wall (GO:0005618);; Biological Process: cellular glucan metabolic process (GO:0006073);; Cellular Component: cytoplasmic membrane-bounded vesicle (GO:0016023);; Molecular Function: xyloglucan:xyloglucosyl transferase activity (GO:0016762);; Cellular Component: apoplast (GO:0048046);;	K08235|1.55717e-170|sita:101770321|probable xyloglucan endotransglucosylase/hydrolase protein 12-like; K08235 xyloglucan:xyloglucosyl transferase [EC:2.4.1.207] (A)	--	--	Glycosyl hydrolases family 16;; Xyloglucan endo-transglycosylase (XET) C-terminus	Probable xyloglucan endotransglucosylase/hydrolase protein 12 (Precursor) GN=XTH12 OS=Arabidopsis thaliana (Mouse-ear cress) PE=2 SV=1	R	General function prediction only	PREDICTED: probable xyloglucan endotransglucosylase/hydrolase protein 12-like [Setaria italica]	molecular function: catalytic activity (GO:0003824);; biological process: metabolic process (GO:0008152);; cellular component: cell (GO:0005623);; cellular component: cell part (GO:0044464);; biological process: cellular process (GO:0009987);; cellular component: organelle (GO:0043226);; cellular component: extracellular region (GO:0005576)	--
BMK_Unigene_015142	6.36778	6.24739	9.32055	1.26004	0.982239	1.04551	--	--	--	--	--	--	--	--	S	Function unknown	PREDICTED: uncharacterized protein LOC101766062 [Setaria italica]	--	--
BMK_Unigene_015175	0.975917	1.84962	0.323479	0	0.352004	0.0401308	--	--	Biological Process: transcription, DNA-templated (GO:0006351);;	--	--	--	--	--	S	Function unknown	putative c6 zinc finger protein [Togninia minima UCRPA7]	biological process: metabolic process (GO:0008152);; biological process: cellular process (GO:0009987)	--
BMK_Unigene_015205	3.63449	7.47963	3.00012	0.0206655	1.32695	0	[O]	Posttranslational modification, protein turnover, chaperones	Molecular Function: serine-type endopeptidase activity (GO:0004252);; Biological Process: proteolysis (GO:0006508);; Molecular Function: identical protein binding (GO:0042802);; Biological Process: negative regulation of catalytic activity (GO:0043086);;	--	[O]	Posttranslational modification, protein turnover, chaperones	Subtilase family	--	O	Posttranslational modification, protein turnover, chaperones	putative subtilisin-like serine protease protein [Togninia minima UCRPA7]	molecular function: catalytic activity (GO:0003824);; biological process: metabolic process (GO:0008152);; molecular function: binding (GO:0005488);; biological process: biological regulation (GO:0065007)	--
BMK_Unigene_015230	5.71256	3.09078	1.16521	0.462835	0.332858	0.212778	[R]	General function prediction only	Molecular Function: nucleotide binding (GO:0000166);; Biological Process: double-strand break repair via homologous recombination (GO:0000724);; Cellular Component: nucleus (GO:0005634);; Biological Process: nucleosome assembly (GO:0006334);; Biological Process: regulation of transcription, DNA-templated (GO:0006355);; Biological Process: cell proliferation (GO:0008283);; Biological Process: poll…	K10751|0|sita:101761137|chromatin assembly factor 1 subunit FAS2 homolog; K10751 chromatin assembly factor 1 subunit B (A)	[BL]	--	WD domain, G-beta repeat	Chromatin assembly factor 1 subunit FAS2 homolog OS=Oryza sativa subsp. japonica (Rice) PE=2 SV=1	B	Chromatin structure and dynamics	PREDICTED: chromatin assembly factor 1 subunit FAS2 homolog [Setaria italica]	molecular function: binding (GO:0005488);; biological process: metabolic process (GO:0008152);; biological process: cellular process (GO:0009987);; biological process: single-organism process (GO:0044699);; biological process: response to stimulus (GO:0050896);; cellular component: cell (GO:0005623);; cellular component: organelle (GO:0043226);; cellular component: cell part (GO:0044464);; biolog…	--
BMK_Unigene_015261	5.26434	2.94296	2.65329	3.18097	2.26827	0.299013	--	--	Molecular Function: monooxygenase activity (GO:0004497);; Molecular Function: iron ion binding (GO:0005506);; Molecular Function: electron carrier activity (GO:0009055);; Cellular Component: cytoplasmic membrane-bounded vesicle (GO:0016023);; Molecular Function: oxidoreductase activity, acting on paired donors, with incorporation or reduction of molecular oxygen (GO:0016705);; Molecular Function:…	--	[QI]	--	Cytochrome P450	Cytochrome P450 94A2 GN=CYP94A2 OS=Vicia sativa (Spring vetch) PE=2 SV=1	Q	Secondary metabolites biosynthesis, transport and catabolism	cytochrome P450 [Echinochloa phyllopogon]	molecular function: catalytic activity (GO:0003824);; biological process: metabolic process (GO:0008152);; biological process: single-organism process (GO:0044699);; molecular function: binding (GO:0005488);; molecular function: electron carrier activity (GO:0009055);; cellular component: cell (GO:0005623);; cellular component: organelle (GO:0043226);; cellular component: cell part (GO:0044464)	--
BMK_Unigene_015269	0.904888	1.4609	0.868225	0	0.400604	0	[E]	Amino acid transport and metabolism	Molecular Function: 5-methyltetrahydropteroyltriglutamate-homocysteine S-methyltransferase activity (GO:0003871);; Biological Process: methionine biosynthetic process (GO:0009086);; Cellular Component: integral component of membrane (GO:0016021);; Biological Process: methylation (GO:0032259);;	--	--	--	Cobalamin-independent synthase, Catalytic domain	--	S	Function unknown	5-methyltetrahydropteroyltriglutamate-homocysteine methyltransferase [Ophiostoma piceae UAMH 11346]	molecular function: catalytic activity (GO:0003824);; biological process: metabolic process (GO:0008152);; biological process: cellular process (GO:0009987);; biological process: single-organism process (GO:0044699);; cellular component: membrane (GO:0016020);; cellular component: membrane part (GO:0044425)	--
BMK_Unigene_015289	1.18317	1.13958	0.929587	0	0.24129	0	--	--	--	--	[I]	Lipid transport and metabolism	--	--	S	Function unknown	hypothetical protein CFIO01_02776 [Colletotrichum fioriniae PJ7]	--	--
BMK_Unigene_015299	2.05314	0.702843	1.00607	0	0.182822	0	--	--	--	--	--	--	Protein of unknown function (DUF3455)	--	R	General function prediction only	putative malate dehydrogenase protein [Togninia minima UCRPA7]	--	--
BMK_Unigene_015350	4.71188	1.84053	2.54506	0.1994	0.0797521	0.0195783	--	--	--	--	--	--	--	--	--	--	--	--	--
BMK_Unigene_015374	1.92943	1.44186	2.99339	1.45698	0.952742	0.258074	--	--	Molecular Function: hydrolase activity (GO:0016787);;	--	--	--	--	--	R	General function prediction only	PREDICTED: uncharacterized protein LOC101782439 [Setaria italica]	molecular function: catalytic activity (GO:0003824);; biological process: metabolic process (GO:0008152)	--
BMK_Unigene_015385	1.40277	1.08271	0.924861	0.014238	0.307925	0	--	--	Molecular Function: methyltransferase activity (GO:0008168);; Cellular Component: membrane (GO:0016020);; Biological Process: methylation (GO:0032259);;	--	--	--	Methyltransferase domain	--	R	General function prediction only	hypothetical protein HMPREF1624_02517 [Sporothrix schenckii ATCC 58251]	molecular function: catalytic activity (GO:0003824);; biological process: metabolic process (GO:0008152);; cellular component: membrane (GO:0016020)	--
BMK_Unigene_015420	2.03986	2.84175	0.882066	0.118467	0.481435	0	--	--	Cellular Component: integral component of membrane (GO:0016021);; Biological Process: mycelium development (GO:0043581);;	--	--	--	Hypoxia induced protein conserved region	--	S	Function unknown	mitochondrial hypoxia responsive domain-containing protein [Magnaporthe oryzae 70-15]	cellular component: membrane (GO:0016020);; cellular component: membrane part (GO:0044425);; biological process: multicellular organismal process (GO:0032501);; biological process: developmental process (GO:0032502);; biological process: single-organism process (GO:0044699)	--
BMK_Unigene_015425	1.1467	1.53543	1.21869	0	0.346216	0.0848214	[C]	Energy production and conversion	Biological Process: ATP hydrolysis coupled proton transport (GO:0015991);; Cellular Component: proton-transporting V-type ATPase, V1 domain (GO:0033180);; Molecular Function: proton-transporting ATPase activity, rotational mechanism (GO:0046961);;	K02151|1.5906e-33|ppp:PHYPADRAFT_208972|hypothetical protein; K02151 V-type H+-transporting ATPase subunit F (A)	[C]	Energy production and conversion	ML domain;; ATP synthase (F/14-kDa) subunit	V-type proton ATPase subunit F GN=T10P11.25 OS=Arabidopsis thaliana (Mouse-ear cress) PE=1 SV=1	C	Energy production and conversion	vacuolar atp synthase subunit f [Ophiostoma piceae UAMH 11346]	biological process: cellular process (GO:0009987);; biological process: single-organism process (GO:0044699);; biological process: localization (GO:0051179);; cellular component: membrane (GO:0016020);; cellular component: macromolecular complex (GO:0032991);; cellular component: membrane part (GO:0044425);; molecular function: catalytic activity (GO:0003824);; molecular function: transporter act…	Oxidative phosphorylation (ko00190);; Phagosome (ko04145)
BMK_Unigene_015434	5.91342	4.0695	0.263853	0	0.322433	0	--	--	--	--	--	--	--	--	S	Function unknown	PREDICTED: glutathione S-transferase T2-like [Zea mays]	--	--
BMK_Unigene_015465	3.79717	8.50052	3.55977	0.0248596	1.04765	0.190467	[O]	Posttranslational modification, protein turnover, chaperones	Molecular Function: ubiquitin-protein transferase activity (GO:0004842);; Molecular Function: ATP binding (GO:0005524);; Biological Process: protein ubiquitination (GO:0016567);;	K06689|9.41924e-93|ccp:CHC_T00004379001|hypothetical protein; K06689 ubiquitin-conjugating enzyme E2 D/E [EC:6.3.2.19] (A)	[O]	Posttranslational modification, protein turnover, chaperones	Ubiquitin-conjugating enzyme	Ubiquitin-conjugating enzyme E2 28 GN=F22C12.2 OS=Arabidopsis thaliana (Mouse-ear cress) PE=2 SV=1	O	Posttranslational modification, protein turnover, chaperones	ubiquitin conjugating enzyme [Colletotrichum gloeosporioides Nara gc5]	molecular function: catalytic activity (GO:0003824);; biological process: metabolic process (GO:0008152);; biological process: cellular process (GO:0009987);; molecular function: binding (GO:0005488)	Ubiquitin mediated proteolysis (ko04120);; Protein processing in endoplasmic reticulum (ko04141)
BMK_Unigene_015483	11.4592	4.78389	2.45371	0.205971	0.0156211	0	[K]	Transcription	Molecular Function: sequence-specific DNA binding transcription factor activity (GO:0003700);; Cellular Component: nucleus (GO:0005634);; Biological Process: regulation of transcription, DNA-templated (GO:0006355);; Molecular Function: sequence-specific DNA binding (GO:0043565);;	K09419|9.66061e-16|smo:SELMODRAFT_25564|hypothetical protein; K09419 heat shock transcription factor, other eukaryote (A)	[K]	Transcription	HSF-type DNA-binding	Heat stress transcription factor B-1 GN=C7A10.370 OS=Arabidopsis thaliana (Mouse-ear cress) PE=2 SV=2	K	Transcription	hypothetical protein PHYSODRAFT_360816 [Phytophthora sojae]	molecular function: nucleic acid binding transcription factor activity (GO:0001071);; biological process: biological regulation (GO:0065007);; cellular component: cell (GO:0005623);; cellular component: organelle (GO:0043226);; cellular component: cell part (GO:0044464);; molecular function: binding (GO:0005488)	--
BMK_Unigene_015505	1.83307	1.41189	2.12545	0	0.324645	0	[C]	Energy production and conversion	Molecular Function: iron ion binding (GO:0005506);; Biological Process: iron-sulfur cluster assembly (GO:0016226);; Molecular Function: iron-sulfur cluster binding (GO:0051536);;	--	[C]	Energy production and conversion	NifU-like N terminal domain	Iron-sulfur cluster assembly protein 1 (Precursor) GN=ISU1 OS=Arabidopsis thaliana (Mouse-ear cress) PE=2 SV=1	C	Energy production and conversion	putative iron sulfur cluster assembly protein 1 protein [Togninia minima UCRPA7]	molecular function: binding (GO:0005488);; biological process: metabolic process (GO:0008152);; biological process: cellular component organization or biogenesis (GO:0071840)	--
BMK_Unigene_015524	1.50486	1.08433	1.71795	0.0318053	0.129018	0.115853	--	--	Molecular Function: nucleic acid binding (GO:0003676);; Molecular Function: transferase activity, transferring phosphorus-containing groups (GO:0016772);; Biological Process: cellular macromolecule biosynthetic process (GO:0034645);; Biological Process: nucleic acid metabolic process (GO:0090304);;	--	[R]	General function prediction only	zinc-binding in reverse transcriptase;; Reverse transcriptase-like;; RNase H	Putative ribonuclease H protein At1g65750 GN=At1g65750 OS=Arabidopsis thaliana (Mouse-ear cress) PE=3 SV=1	R	General function prediction only	hypothetical protein OsI_18290 [Oryza sativa Indica Group]	molecular function: binding (GO:0005488);; molecular function: catalytic activity (GO:0003824);; biological process: metabolic process (GO:0008152);; biological process: cellular process (GO:0009987)	--
BMK_Unigene_015531	1.4308	1.1791	2.02094	0.0554704	0.308651	0	--	--	--	--	--	--	--	--	R	General function prediction only	hypothetical protein CMQ_8142 [Grosmannia clavigera kw1407]	--	--
BMK_Unigene_015564	2.02847	3.03274	1.75729	0.141646	0.106232	0.0348693	--	--	--	--	--	--	--	--	S	Function unknown	hypothetical protein SORBIDRAFT_01g007940 [Sorghum bicolor]	--	--
BMK_Unigene_015572	2.12128	5.6629	2.05847	0	0.500003	0	[Q]	Secondary metabolites biosynthesis, transport and catabolism	Molecular Function: ferric iron binding (GO:0008199);; Biological Process: catechol-containing compound metabolic process (GO:0009712);; Molecular Function: catechol 1,2-dioxygenase activity (GO:0018576);; Biological Process: oxidation-reduction process (GO:0055114);;	--	--	--	Dioxygenase;; Catechol dioxygenase N terminus	--	E	Amino acid transport and metabolism	catechol dioxygenase [Ophiostoma piceae UAMH 11346]	molecular function: binding (GO:0005488);; biological process: metabolic process (GO:0008152);; biological process: cellular process (GO:0009987);; molecular function: catalytic activity (GO:0003824);; biological process: single-organism process (GO:0044699)	--
BMK_Unigene_015582	7.74996	4.85378	4.08107	0.0266383	0.466878	0	--	--	Molecular Function: hydrolase activity (GO:0016787);;	--	--	--	Glycosyl hydrolase family 61	--	R	General function prediction only	endoglucanase II [Gaeumannomyces graminis var. tritici R3-111a-1]	molecular function: catalytic activity (GO:0003824);; biological process: metabolic process (GO:0008152)	--
BMK_Unigene_015607	2.90745	1.17885	2.17656	2.61304	0.557943	1.05645	[R]	General function prediction only	--	--	[R]	General function prediction only	Ankyrin repeats (3 copies);; Ankyrin repeat;; Ankyrin repeat;; Ankyrin repeats (many copies);; Ankyrin repeats (many copies);; TPR repeat	Probable protein S-acyltransferase 23 GN=PAT23 OS=Arabidopsis thaliana (Mouse-ear cress) PE=2 SV=2	R	General function prediction only	Ankyrin repeat and SOCS box protein 5 [Aegilops tauschii]	--	--
BMK_Unigene_015609	10.2587	8.11409	6.91648	1.82402	0.587334	0.289356	--	--	--	--	--	--	--	--	--	--	--	--	--
BMK_Unigene_015624	1.54472	1.19754	0.0473711	0	0.288986	0.0219029	--	--	--	--	--	--	--	--	--	--	--	--	--
BMK_Unigene_015626	27.9235	41.105	30.1509	0.272059	0.452052	0.199557	--	--	--	--	--	--	--	--	--	--	--	--	--
BMK_Unigene_015724	3.14794	4.37207	3.77753	0.0292503	1.98669	0.010211	[RTKL]	--	Molecular Function: nucleotide binding (GO:0000166);; Molecular Function: protein kinase activity (GO:0004672);; Cellular Component: membrane (GO:0016020);; Cellular Component: cytoplasmic membrane-bounded vesicle (GO:0016023);; Biological Process: phosphorylation (GO:0016310);;	--	--	--	Protein kinase domain;; Protein tyrosine kinase;; Leucine rich repeat;; Leucine Rich repeats (2 copies);; Leucine Rich Repeat;; Leucine Rich repeat;; Leucine rich repeat;; Leucine Rich repeats (2 copies);; Leucine rich repeat;; Leucine Rich Repeat	Probable LRR receptor-like serine/threonine-protein kinase At3g47570 (Precursor) GN=At3g47570 OS=Arabidopsis thaliana (Mouse-ear cress) PE=2 SV=1	--	--	hypothetical protein OsJ_06864 [Oryza sativa Japonica Group]	molecular function: binding (GO:0005488);; molecular function: catalytic activity (GO:0003824);; biological process: metabolic process (GO:0008152);; biological process: cellular process (GO:0009987);; cellular component: membrane (GO:0016020);; cellular component: cell (GO:0005623);; cellular component: organelle (GO:0043226);; cellular component: cell part (GO:0044464)	--
BMK_Unigene_015896	9.21641	7.18282	2.60882	1.68755	0.543092	1.13696	[J]	Translation, ribosomal structure and biogenesis	--	--	[R]	General function prediction only	PPR repeat family;; PPR repeat;; PPR repeat;; Pentatricopeptide repeat domain;; Ribosomal L18ae/LX protein domain	Pentatricopeptide repeat-containing protein At3g18020 GN=At3g18020 OS=Arabidopsis thaliana (Mouse-ear cress) PE=2 SV=1	R	General function prediction only	PREDICTED: pentatricopeptide repeat-containing protein At3g18020-like [Setaria italica]	--	--
BMK_Unigene_015944	7.44759	3.87491	8.69028	6.36689	4.31423	3.25558	--	--	--	--	[T]	Signal transduction mechanisms	NB-ARC domain;; Leucine Rich Repeat;; Leucine rich repeat;; Leucine rich repeat;; Leucine Rich repeats (2 copies);; NACHT domain	Putative disease resistance protein RGA3 GN=RGA3 OS=Solanum bulbocastanum (Wild potato) PE=2 SV=2	T	Signal transduction mechanisms	PREDICTED: putative disease resistance protein RGA3-like isoform X1 [Setaria italica]	--	--
BMK_Unigene_016033	2.41457	1.06419	0.947461	0.525649	0.513149	0.314731	--	--	--	--	--	--	--	--	--	--	--	--	--
BMK_Unigene_016128	8.04831	5.14252	6.52973	0.148587	0.588429	0.069563	--	--	--	--	--	--	--	--	--	--	--	--	--
BMK_Unigene_016163	34.4848	21.017	14.7587	10.8602	10.5815	3.25792	[R]	General function prediction only	Molecular Function: kinase activity (GO:0016301);;	K17302|1.83628e-55|obr:102721206|receptor like protein kinase S.2-like; K17302 coatomer, subunit beta' (A)	[U]	Intracellular trafficking, secretion, and vesicular transport	MSP (Major sperm protein) domain;; WD domain, G-beta repeat;; Eukaryotic translation initiation factor eIF2A	Coatomer subunit beta&apos;-2 GN=OJ1006_A02.24 OS=Oryza sativa subsp. japonica (Rice) PE=2 SV=1	U	Intracellular trafficking, secretion, and vesicular transport	predicted protein [Hordeum vulgare subsp. vulgare]	molecular function: catalytic activity (GO:0003824);; biological process: metabolic process (GO:0008152);; biological process: cellular process (GO:0009987)	--
BMK_Unigene_016176	6.05632	7.12098	1.76317	0.00839081	1.06532	0.0159612	--	--	--	--	--	--	--	--	S	Function unknown	hypothetical protein CGGC5_4593 [Colletotrichum gloeosporioides Nara gc5]	--	--
BMK_Unigene_016242	2.50826	1.0158	0.903755	0.0722687	0.029203	0.0290477	--	--	--	--	--	--	--	--	S	Function unknown	PREDICTED: disease resistance protein RPM1-like, partial [Setaria italica]	--	--
BMK_Unigene_016268	4.80018	5.97408	2.29607	0.0351584	0.945666	0.0458249	--	--	--	--	--	--	Domain of unknown function (DUF4452)	--	S	Function unknown	hypothetical protein GGTG_04296 [Gaeumannomyces graminis var. tritici R3-111a-1]	--	--
BMK_Unigene_016354	1.17366	1.35082	1.43677	0.0331906	0.162711	0.0805305	--	--	--	--	--	--	--	--	R	General function prediction only	PREDICTED: F-box/FBD/LRR-repeat protein At1g13570-like [Setaria italica]	--	--
BMK_Unigene_016424	19.2433	10.7725	33.9135	0.0119226	4.68695	0.0245752	--	--	--	--	--	--	--	--	--	--	--	--	--
BMK_Unigene_016498	10.8805	4.43399	5.51405	1.99285	6.76958	0.970682	[RTKL]	--	Molecular Function: protein kinase activity (GO:0004672);; Biological Process: phosphorylation (GO:0016310);; Molecular Function: anion binding (GO:0043168);;	--	[T]	Signal transduction mechanisms	Protein tyrosine kinase;; Protein kinase domain;; Protein tyrosine kinase	Serine/threonine-protein kinase HT1 GN=HT1 OS=Arabidopsis thaliana (Mouse-ear cress) PE=1 SV=1	--	--	PREDICTED: serine/threonine-protein kinase EDR1-like isoform X1 [Setaria italica]	molecular function: catalytic activity (GO:0003824);; biological process: metabolic process (GO:0008152);; biological process: cellular process (GO:0009987);; molecular function: binding (GO:0005488)	--
BMK_Unigene_016506	2.43715	7.60418	3.2851	2.89854	2.19934	0.548849	--	--	--	--	--	--	--	--	--	--	--	--	--
BMK_Unigene_016722	3.23731	4.74366	1.72825	0.0207279	0.802388	0.0205033	[F]	Nucleotide transport and metabolism	--	--	[FP]	--	Na+ dependent nucleoside transporter C-terminus;; Na+ dependent nucleoside transporter N-terminus	--	P	Inorganic ion transport and metabolism	putative h+ nucleoside cotransporter protein [Togninia minima UCRPA7]	--	--
BMK_Unigene_016778	8.62454	13.6814	8.72072	0	4.37034	0	--	--	Cellular Component: intracellular membrane-bounded organelle (GO:0043231);; Cellular Component: cytoplasmic part (GO:0044444);; Molecular Function: organic cyclic compound binding (GO:0097159);; Molecular Function: heterocyclic compound binding (GO:1901363);;	--	--	--	Protein of unknown function (DUF 659)	Plastidial pyruvate kinase 1, chloroplastic (Precursor) GN=F5N5.15 OS=Arabidopsis thaliana (Mouse-ear cress) PE=1 SV=1	S	Function unknown	PREDICTED: uncharacterized protein LOC103628488 [Zea mays]	cellular component: cell (GO:0005623);; cellular component: organelle (GO:0043226);; cellular component: cell part (GO:0044464);; molecular function: binding (GO:0005488)	--
BMK_Unigene_016897	197.184	168.42	119.083	111.221	186.918	38.9448	[E]	Amino acid transport and metabolism	Molecular Function: 3-deoxy-7-phosphoheptulonate synthase activity (GO:0003849);; Biological Process: aromatic amino acid family biosynthetic process (GO:0009073);; Biological Process: chorismate biosynthetic process (GO:0009423);; Cellular Component: chloroplast (GO:0009507);; Biological Process: response to wounding (GO:0009611);; Biological Process: response to bacterium (GO:0009617);; Cellula…	K01626|0|sbi:SORBI_02g039660|SORBIDRAFT_02g039660, Sb02g039660; hypothetical protein; K01626 3-deoxy-7-phosphoheptulonate synthase [EC:2.5.1.54] (A)	--	--	Class-II DAHP synthetase family	Phospho-2-dehydro-3-deoxyheptonate aldolase 2, chloroplastic (Precursor) GN=P0594D10.136 OS=Oryza sativa subsp. japonica (Rice) PE=2 SV=1	E	Amino acid transport and metabolism	hypothetical protein SORBIDRAFT_02g039660 [Sorghum bicolor]	molecular function: catalytic activity (GO:0003824);; biological process: metabolic process (GO:0008152);; biological process: cellular process (GO:0009987);; biological process: single-organism process (GO:0044699);; cellular component: cell (GO:0005623);; cellular component: organelle (GO:0043226);; cellular component: cell part (GO:0044464);; biological process: response to stimulus (GO:005089…	Phenylalanine, tyrosine and tryptophan biosynthesis (ko00400);; Biosynthesis of amino acids (ko01230)
BMK_Unigene_016906	2.7328	3.35604	2.44878	0.0270193	0.1955	0	[CI]	--	Cellular Component: endoplasmic reticulum membrane (GO:0005789);; Cellular Component: integral component of membrane (GO:0016021);; Molecular Function: heme binding (GO:0020037);; Biological Process: electron transport chain (GO:0022900);; Molecular Function: metal ion binding (GO:0046872);;	--	[C]	Energy production and conversion	Cytochrome b5-like Heme/Steroid binding domain	Cytochrome b5 isoform A {ECO:0000303|PubMed:19054355} OS=Arabidopsis thaliana (Mouse-ear cress) PE=1 SV=1	C	Energy production and conversion	cytochrome b5 [Gaeumannomyces graminis var. tritici R3-111a-1]	cellular component: cell (GO:0005623);; cellular component: membrane (GO:0016020);; cellular component: organelle (GO:0043226);; cellular component: organelle part (GO:0044422);; cellular component: membrane part (GO:0044425);; cellular component: cell part (GO:0044464);; molecular function: binding (GO:0005488);; biological process: metabolic process (GO:0008152);; biological process: cellular p…	--
BMK_Unigene_016933	88.1504	6.45843	14.9307	0.371147	0.0582016	0.401155	--	--	--	--	--	--	Ricin-type beta-trefoil lectin domain	--	S	Function unknown	unknown [Medicago truncatula]	--	--
BMK_Unigene_016950	0.89172	0.873445	1.38043	0.0231049	0.191692	0	--	--	--	--	--	--	--	--	--	--	--	--	--
BMK_Unigene_016996	382.045	372.524	369.513	144.946	170.422	207.702	[E]	Amino acid transport and metabolism	Molecular Function: shikimate kinase activity (GO:0004765);; Molecular Function: ATP binding (GO:0005524);; Biological Process: aromatic amino acid family biosynthetic process (GO:0009073);; Biological Process: chorismate biosynthetic process (GO:0009423);; Cellular Component: chloroplast (GO:0009507);; Biological Process: phosphorylation (GO:0016310);; Biological Process: shikimate metabolic pro…	K00891|2.52904e-138|sita:101754017|shikimate kinase 3, chloroplastic-like; K00891 shikimate kinase [EC:2.7.1.71] (A)	--	--	Shikimate kinase;; AAA domain;; AAA domain;; Cytidylate kinase-like family;; Shikimate kinase	Shikimate kinase 3, chloroplastic (Precursor) OS=Oryza sativa subsp. japonica (Rice) PE=1 SV=2	E	Amino acid transport and metabolism	PREDICTED: shikimate kinase 3, chloroplastic-like [Setaria italica]	molecular function: catalytic activity (GO:0003824);; biological process: metabolic process (GO:0008152);; biological process: cellular process (GO:0009987);; molecular function: binding (GO:0005488);; biological process: single-organism process (GO:0044699);; cellular component: cell (GO:0005623);; cellular component: organelle (GO:0043226);; cellular component: cell part (GO:0044464)	Phenylalanine, tyrosine and tryptophan biosynthesis (ko00400);; Biosynthesis of amino acids (ko01230)
BMK_Unigene_017039	1.09641	1.56539	0.536161	0.0101813	0.358874	0	[RTKL]	--	Cellular Component: fungal-type vacuole membrane (GO:0000329);; Biological Process: cell morphogenesis (GO:0000902);; Biological Process: cytokinesis (GO:0000910);; Molecular Function: protein serine/threonine kinase activity (GO:0004674);; Molecular Function: ATP binding (GO:0005524);; Cellular Component: mitochondrion (GO:0005739);; Cellular Component: endoplasmic reticulum (GO:0005783);; Cellu…	K02218|1.04564e-116|mdm:103415870|casein kinase I isoform delta-like; K02218 casein kinase 1 [EC:2.7.11.1] (A)	[T]	Signal transduction mechanisms	Protein kinase domain;; Protein tyrosine kinase	Casein kinase I isoform delta-like GN=At4g26100 OS=Arabidopsis thaliana (Mouse-ear cress) PE=2 SV=2	T	Signal transduction mechanisms	CK1/CK1/CK1-G protein kinase [Gaeumannomyces graminis var. tritici R3-111a-1]	cellular component: cell (GO:0005623);; cellular component: membrane (GO:0016020);; cellular component: organelle (GO:0043226);; cellular component: organelle part (GO:0044422);; cellular component: cell part (GO:0044464);; biological process: cellular process (GO:0009987);; biological process: developmental process (GO:0032502);; biological process: single-organism process (GO:0044699);; biologi…	--
BMK_Unigene_017073	2.49367	2.95653	0.659773	0	0.253404	0	--	--	Biological Process: mycelium development (GO:0043581);;	--	--	--	--	--	--	--	hypothetical protein SPBR_02140 [Sporothrix brasiliensis 5110]	biological process: multicellular organismal process (GO:0032501);; biological process: developmental process (GO:0032502);; biological process: single-organism process (GO:0044699)	--
BMK_Unigene_017121	17.9135	19.8836	9.65005	6.68326	6.65818	8.38624	--	--	Molecular Function: DNA binding (GO:0003677);;	--	--	--	Domain of unknown function (DUF588);; Domain of unknown function (DUF296)	CASP-like protein 4A1 GN=Sb04g002820 OS=Sorghum bicolor (Sorghum) PE=3 SV=1	S	Function unknown	PREDICTED: uncharacterized protein LOC101781439 [Setaria italica]	molecular function: binding (GO:0005488)	--
BMK_Unigene_017156	77.2848	62.8758	51.7124	27.5997	39.7868	39.242	[GEPR]	--	Molecular Function: maltose:proton symporter activity (GO:0005364);; Cellular Component: integral component of plasma membrane (GO:0005887);; Biological Process: sucrose metabolic process (GO:0005985);; Molecular Function: sucrose:proton symporter activity (GO:0008506);; Biological Process: pollen germination (GO:0009846);; Biological Process: maltose transport (GO:0015768);; Biological Process: …	K15378|0|sita:101767460|sucrose transport protein SUT1-like; K15378 solute carrier family 45, member 1/2/4 (A)	[G]	Carbohydrate transport and metabolism	MFS/sugar transport protein	Sucrose transport protein SUT1 GN=OSJNBa0091P11.1 OS=Oryza sativa subsp. japonica (Rice) PE=1 SV=1	P	Inorganic ion transport and metabolism	sucrose transporter [Panicum virgatum]	molecular function: transporter activity (GO:0005215);; biological process: cellular process (GO:0009987);; biological process: single-organism process (GO:0044699);; biological process: localization (GO:0051179);; cellular component: cell (GO:0005623);; cellular component: membrane (GO:0016020);; cellular component: membrane part (GO:0044425);; cellular component: cell part (GO:0044464);; biolog…	--
BMK_Unigene_017176	1.79262	0.98513	1.21313	0.0466842	0.250278	0	[GEPR]	--	Biological Process: carbohydrate transport (GO:0008643);; Cellular Component: integral component of membrane (GO:0016021);; Molecular Function: substrate-specific transmembrane transporter activity (GO:0022891);; Biological Process: transmembrane transport (GO:0055085);;	--	[R]	General function prediction only	Sugar (and other) transporter	Probable polyol transporter 3 GN=PLT3 OS=Arabidopsis thaliana (Mouse-ear cress) PE=3 SV=1	R	General function prediction only	MFS sugar transporter-like protein [Myceliophthora thermophila ATCC 42464]	biological process: single-organism process (GO:0044699);; biological process: localization (GO:0051179);; cellular component: membrane (GO:0016020);; cellular component: membrane part (GO:0044425);; molecular function: transporter activity (GO:0005215);; biological process: cellular process (GO:0009987)	--
BMK_Unigene_017254	1.05345	1.05656	0.992025	0.0158968	0.526034	0	--	--	--	--	--	--	--	--	S	Function unknown	putative csi2 protein [Eutypa lata UCREL1]	--	--
BMK_Unigene_017346	12.9115	14.0855	15.7462	9.04524	10.4131	4.21881	[GEPR]	--	Molecular Function: inorganic phosphate transmembrane transporter activity (GO:0005315);; Molecular Function: sugar:proton symporter activity (GO:0005351);; Molecular Function: organic anion transmembrane transporter activity (GO:0008514);; Biological Process: nitrate transport (GO:0015706);; Biological Process: organic anion transport (GO:0015711);; Cellular Component: integral component of memb…	--	[G]	Carbohydrate transport and metabolism	Major Facilitator Superfamily;; Sugar (and other) transporter	Probable anion transporter 2, chloroplastic (Precursor) GN=OJ1576_F01.6 OS=Oryza sativa subsp. japonica (Rice) PE=2 SV=1	G	Carbohydrate transport and metabolism	PREDICTED: probable anion transporter 2, chloroplastic-like isoform X2 [Setaria italica]	molecular function: transporter activity (GO:0005215);; biological process: cellular process (GO:0009987);; biological process: single-organism process (GO:0044699);; biological process: localization (GO:0051179);; cellular component: membrane (GO:0016020);; cellular component: membrane part (GO:0044425);; cellular component: cell (GO:0005623);; cellular component: organelle (GO:0043226);; cellul…	--
BMK_Unigene_017374	7.55048	1.91871	2.02233	0.147746	0	0.0282299	--	--	Molecular Function: DNA binding (GO:0003677);; Molecular Function: zinc ion binding (GO:0008270);;	--	[R]	General function prediction only	AN1-like Zinc finger	Zinc finger A20 and AN1 domain-containing stress-associated protein 9 GN=OSJNBa0050F10.11 OS=Oryza sativa subsp. japonica (Rice) PE=2 SV=1	R	General function prediction only	hypothetical protein PPTG_05948 [Phytophthora parasitica INRA-310]	molecular function: binding (GO:0005488)	--
BMK_Unigene_017405	1.84952	2.82996	0.409111	0	0.608939	0	--	--	--	--	[S]	Function unknown	--	--	S	Function unknown	hypothetical protein FPSE_04849 [Fusarium pseudograminearum CS3096]	--	--
BMK_Unigene_017410	2.73454	3.06358	2.27532	0	0.754928	0.240799	[RTKL]	--	Molecular Function: protein serine/threonine kinase activity (GO:0004674);; Molecular Function: ATP binding (GO:0005524);; Biological Process: protein phosphorylation (GO:0006468);;	K02218|2.6657e-144|mpp:MICPUCDRAFT_45412|hypothetical protein; K02218 casein kinase 1 [EC:2.7.11.1] (A)	[T]	Signal transduction mechanisms	Protein kinase domain;; Protein tyrosine kinase;; Phosphotransferase enzyme family	Casein kinase I isoform delta-like GN=At4g26100 OS=Arabidopsis thaliana (Mouse-ear cress) PE=2 SV=2	T	Signal transduction mechanisms	casein kinase i [Colletotrichum gloeosporioides Nara gc5]	molecular function: catalytic activity (GO:0003824);; biological process: metabolic process (GO:0008152);; biological process: cellular process (GO:0009987);; molecular function: binding (GO:0005488)	--
BMK_Unigene_017424	1.43153	3.36962	1.32569	0.0252376	0.574546	0.0080568	--	--	--	--	--	--	Cyclin	--	R	General function prediction only	cyclin-like protein [Grosmannia clavigera kw1407]	--	--
BMK_Unigene_017446	22.0283	8.26837	3.37568	0.378936	0	0.0798183	--	--	--	--	--	--	EGF-like domain	--	--	--	putative GPI-anchored serine rich tenascin-like glycoprotein [Phytophthora infestans T30-4]	--	--
BMK_Unigene_017578	1.43818	0.766277	0.782145	0.421145	0.523395	0.0987827	[S]	Function unknown	Cellular Component: mitochondrion (GO:0005739);; Cellular Component: cellular bud neck (GO:0005935);; Biological Process: endocytosis (GO:0006897);; Cellular Component: actin cortical patch (GO:0030479);; Molecular Function: actin filament binding (GO:0051015);; Biological Process: actin filament bundle assembly (GO:0051017);; Biological Process: actin cortical patch localization (GO:0051666);;	--	[S]	Function unknown	Family of unknown function (DUF500);; F-box-like	--	S	Function unknown	hypothetical protein CHGG_09202 [Chaetomium globosum CBS 148.51]	cellular component: cell (GO:0005623);; cellular component: organelle (GO:0043226);; cellular component: cell part (GO:0044464);; biological process: localization (GO:0051179);; cellular component: organelle part (GO:0044422);; molecular function: binding (GO:0005488);; biological process: cellular process (GO:0009987);; biological process: single-organism process (GO:0044699);; biological proces…	--
BMK_Unigene_017634	12.3874	16.8066	7.45035	3.29547	2.88971	1.96604	--	--	Biological Process: defense response (GO:0006952);; Biological Process: negative regulation of translation (GO:0017148);; Molecular Function: rRNA N-glycosylase activity (GO:0030598);;	--	--	--	--	Protein synthesis inhibitor II GN=RIP30A OS=Hordeum vulgare (Barley) PE=1 SV=1	--	--	PREDICTED: protein synthesis inhibitor II-like, partial [Oryza brachyantha]	biological process: response to stimulus (GO:0050896);; biological process: biological regulation (GO:0065007);; molecular function: catalytic activity (GO:0003824);; biological process: metabolic process (GO:0008152)	--
BMK_Unigene_017709	6.71699	2.46326	4.03312	0.143711	0.0158465	0.0476806	--	--	--	--	--	--	Leucine Rich repeats (2 copies);; Leucine rich repeat	Probable disease resistance protein At5g66910 GN=At5g66910 OS=Arabidopsis thaliana (Mouse-ear cress) PE=2 SV=1	R	General function prediction only	Protein popC [Aegilops tauschii]	--	--
BMK_Unigene_017797	5.06896	2.38021	2.50481	0.73263	0.182763	0.168313	[S]	Function unknown	--	--	--	--	Leucine rich repeat;; NB-ARC domain;; Leucine Rich repeats (2 copies);; Leucine Rich Repeat;; AAA ATPase domain	Putative disease resistance protein RGA1 GN=RGA1 OS=Solanum bulbocastanum (Wild potato) PE=2 SV=2	T	Signal transduction mechanisms	Protein popC [Aegilops tauschii]	--	--
BMK_Unigene_017832	3.71238	14.0065	6.67234	0	0.248143	0	--	--	--	--	--	--	CVNH domain;; LysM domain;; Glycine zipper 2TM domain	--	L	Replication, recombination and repair	hypothetical protein [Podospora anserina S mat+]	--	--
BMK_Unigene_017861	21.521	9.60489	8.14749	0.60489	0	0.048157	--	--	--	--	--	--	--	--	--	--	conserved hypothetical protein [Phytophthora infestans T30-4]	--	--
BMK_Unigene_017888	2.4333	0.667775	0.12476	0.157404	0.152997	0	--	--	--	--	--	--	--	--	R	General function prediction only	hypothetical protein UCREL1_4239 [Eutypa lata UCREL1]	--	--
BMK_Unigene_017907	10.8213	1.76878	9.11254	0	0.102282	0.196743	--	--	Biological Process: embryo development (GO:0009790);;	--	--	--	Late embryogenesis abundant (LEA) group 1	--	S	Function unknown	PREDICTED: 18 kDa seed maturation protein-like [Setaria italica]	biological process: multicellular organismal process (GO:0032501);; biological process: developmental process (GO:0032502);; biological process: single-organism process (GO:0044699)	--
BMK_Unigene_017929	9.39076	6.31112	4.38904	5.19917	4.14205	1.58223	[RTKL]	--	Molecular Function: protein serine/threonine kinase activity (GO:0004674);; Molecular Function: ATP binding (GO:0005524);; Biological Process: protein phosphorylation (GO:0006468);; Cellular Component: cytoplasmic membrane-bounded vesicle (GO:0016023);; Biological Process: recognition of pollen (GO:0048544);;	--	--	--	D-mannose binding lectin;; S-locus glycoprotein family;; Protein kinase domain;; Protein tyrosine kinase;; PAN-like domain	G-type lectin S-receptor-like serine/threonine-protein kinase At2g19130 (Precursor) GN=At2g19130 OS=Arabidopsis thaliana (Mouse-ear cress) PE=2 SV=1	T	Signal transduction mechanisms	PREDICTED: G-type lectin S-receptor-like serine/threonine-protein kinase At2g19130-like [Setaria italica]	molecular function: catalytic activity (GO:0003824);; biological process: metabolic process (GO:0008152);; biological process: cellular process (GO:0009987);; molecular function: binding (GO:0005488);; cellular component: cell (GO:0005623);; cellular component: organelle (GO:0043226);; cellular component: cell part (GO:0044464);; biological process: reproductive process (GO:0022414);; biological …	--
BMK_Unigene_018029	1.87144	1.13122	0.387563	0	0.114367	0	--	--	--	--	--	--	--	--	--	--	--	--	--
BMK_Unigene_018066	4.64322	4.63729	4.1125	2.72069	0.951582	0.714669	--	--	--	--	--	--	--	--	--	--	--	--	--
BMK_Unigene_018079	23.7841	5.29986	11.8167	16.0672	6.51659	4.50101	[P]	Inorganic ion transport and metabolism	Molecular Function: voltage-gated chloride channel activity (GO:0005247);; Biological Process: chloride transport (GO:0006821);; Cellular Component: integral component of membrane (GO:0016021);; Molecular Function: adenyl nucleotide binding (GO:0030554);; Biological Process: transmembrane transport (GO:0055085);;	K05016|0|sita:101786545|putative chloride channel-like protein CLC-g-like; K05016 chloride channel 7 (A)	[P]	Inorganic ion transport and metabolism	Voltage gated chloride channel	Chloride channel protein CLC-c GN=K9P8.3 OS=Arabidopsis thaliana (Mouse-ear cress) PE=1 SV=1	P	Inorganic ion transport and metabolism	PREDICTED: putative chloride channel-like protein CLC-g-like [Setaria italica]	molecular function: transporter activity (GO:0005215);; biological process: cellular process (GO:0009987);; biological process: single-organism process (GO:0044699);; biological process: localization (GO:0051179);; biological process: biological regulation (GO:0065007);; cellular component: membrane (GO:0016020);; cellular component: membrane part (GO:0044425);; molecular function: binding (GO:00…	--
BMK_Unigene_018083	3.17272	2.15802	3.05555	0	0.117015	0	--	--	Biological Process: protein peptidyl-prolyl isomerization (GO:0000413);; Molecular Function: peptidyl-prolyl cis-trans isomerase activity (GO:0003755);; Cellular Component: mitochondrion (GO:0005739);; Biological Process: protein folding (GO:0006457);; Molecular Function: peptide binding (GO:0042277);;	--	--	--	--	--	O	Posttranslational modification, protein turnover, chaperones	hypothetical protein SMAC_01404 [Sordaria macrospora k-hell]	biological process: metabolic process (GO:0008152);; biological process: cellular process (GO:0009987);; biological process: single-organism process (GO:0044699);; molecular function: catalytic activity (GO:0003824);; cellular component: cell (GO:0005623);; cellular component: organelle (GO:0043226);; cellular component: cell part (GO:0044464);; molecular function: binding (GO:0005488)	--
BMK_Unigene_018119	3.45599	2.34841	3.11145	1.6455	0.516093	0.897561	--	--	Molecular Function: nucleic acid binding (GO:0003676);; Molecular Function: zinc ion binding (GO:0008270);;	--	--	--	MULE transposase domain;; Transposase, Mutator family;; SWIM zinc finger;; MuDR family transposase	--	S	Function unknown	PREDICTED: uncharacterized protein LOC101772702 [Setaria italica]	molecular function: binding (GO:0005488)	--
BMK_Unigene_018122	2.08914	3.35076	1.68935	0	0.726572	0.0188989	[C]	Energy production and conversion	Molecular Function: catalytic activity (GO:0003824);;	--	--	--	--	--	R	General function prediction only	hypothetical protein SETTUDRAFT_161786 [Setosphaeria turcica Et28A]	molecular function: catalytic activity (GO:0003824);; biological process: metabolic process (GO:0008152)	--
BMK_Unigene_018131	21.5364	12.411	12.5513	3.00202	7.53428	2.11347	[J]	Translation, ribosomal structure and biogenesis	Biological Process: telomere maintenance (GO:0000723);; Molecular Function: DNA helicase activity (GO:0003678);; Biological Process: DNA repair (GO:0006281);; Cellular Component: cytoplasmic membrane-bounded vesicle (GO:0016023);; Biological Process: DNA duplex unwinding (GO:0032508);;	--	[D]	Cell cycle control, cell division, chromosome partitioning	Helitron helicase-like domain at N-terminus;; PIF1-like helicase;; Fibrillarin	Mediator of RNA polymerase II transcription subunit 36a GN=L73G19.10 OS=Arabidopsis thaliana (Mouse-ear cress) PE=1 SV=2	D	Cell cycle control, cell division, chromosome partitioning	helicase-like protein [Oryza sativa Japonica Group]	biological process: metabolic process (GO:0008152);; biological process: cellular process (GO:0009987);; biological process: single-organism process (GO:0044699);; biological process: biological regulation (GO:0065007);; biological process: cellular component organization or biogenesis (GO:0071840);; molecular function: catalytic activity (GO:0003824);; biological process: response to stimulus (G…	--
BMK_Unigene_018184	381.059	122.613	503.108	0.255754	0.075567	0.275224	--	--	--	--	--	--	--	--	--	--	--	--	--
BMK_Unigene_018188	5.84615	3.73494	6.25071	0.106139	0.131073	0	--	--	--	--	--	--	Protein of unknown function, DUF538	--	S	Function unknown	hypothetical protein SORBIDRAFT_03g002080 [Sorghum bicolor]	--	--
BMK_Unigene_018207	3.64086	3.18735	1.64511	0.652487	1.95209	0.661141	--	--	Molecular Function: calcium ion binding (GO:0005509);;	--	--	--	EF-hand domain pair;; EF-hand domain pair	--	T	Signal transduction mechanisms	PREDICTED: trinucleotide repeat-containing gene 18 protein-like [Setaria italica]	molecular function: binding (GO:0005488)	--
BMK_Unigene_018237	9.88347	9.6898	5.23139	1.5679	4.54961	0.668042	--	--	Cellular Component: nucleolus organizer region (GO:0005731);; Cellular Component: mitochondrion (GO:0005739);; Biological Process: male meiosis (GO:0007140);; Biological Process: female meiotic division (GO:0007143);; Biological Process: megagametogenesis (GO:0009561);; Biological Process: gene silencing by RNA (GO:0031047);; Biological Process: histone H3-K9 demethylation (GO:0033169);; Molecula…	K11593|2.5039e-14|obr:102722760|protein argonaute MEL1-like; K11593 eukaryotic translation initiation factor 2C (A)	[J]	Translation, ribosomal structure and biogenesis	--	Protein argonaute MEL1 GN=OSJNBa0052F07.11 OS=Oryza sativa subsp. japonica (Rice) PE=2 SV=1	J	Translation, ribosomal structure and biogenesis	Protein argonaute MEL1 [Triticum urartu]	cellular component: cell (GO:0005623);; cellular component: membrane-enclosed lumen (GO:0031974);; cellular component: macromolecular complex (GO:0032991);; cellular component: organelle (GO:0043226);; cellular component: organelle part (GO:0044422);; cellular component: cell part (GO:0044464);; biological process: reproduction (GO:0000003);; biological process: cellular process (GO:0009987);; bi…	--
BMK_Unigene_018246	9.94856	8.30196	5.31864	1.83867	3.97086	1.06635	[RTKL]	--	Molecular Function: nucleic acid binding (GO:0003676);; Molecular Function: protein serine/threonine kinase activity (GO:0004674);; Molecular Function: structural molecule activity (GO:0005198);; Molecular Function: ATP binding (GO:0005524);; Biological Process: protein phosphorylation (GO:0006468);; Molecular Function: protein dimerization activity (GO:0046983);;	K04730|1.57069e-164|sbi:SORBI_09g000636|SORBIDRAFT_09g000636, Sb09g000636; hypothetical protein; K04730 interleukin-1 receptor-associated kinase 1 [EC:2.7.11.1] (A)	--	--	Protein kinase domain;; Protein tyrosine kinase;; MSP (Major sperm protein) domain;; Domain of unknown function (DUF4371)	Putative receptor-like protein kinase At4g00960 GN=At4g00960 OS=Arabidopsis thaliana (Mouse-ear cress) PE=3 SV=2	T	Signal transduction mechanisms	Cysteine-rich receptor-like protein kinase 41 [Aegilops tauschii]	molecular function: binding (GO:0005488);; molecular function: catalytic activity (GO:0003824);; biological process: metabolic process (GO:0008152);; biological process: cellular process (GO:0009987);; molecular function: structural molecule activity (GO:0005198)	--
BMK_Unigene_018285	2.17773	1.25509	1.51716	0.679534	0.511743	0.193868	--	--	Cellular Component: cytoplasmic membrane-bounded vesicle (GO:0016023);;	--	[T]	Signal transduction mechanisms	NB-ARC domain	Putative disease resistance protein At3g14460 GN=At3g14460 OS=Arabidopsis thaliana (Mouse-ear cress) PE=3 SV=1	T	Signal transduction mechanisms	Rp1-like protein [Brachypodium distachyon]	cellular component: cell (GO:0005623);; cellular component: organelle (GO:0043226);; cellular component: cell part (GO:0044464)	--
BMK_Unigene_018292	1.04706	2.39545	0.449598	0	0.667588	0	--	--	Molecular Function: binding (GO:0005488);;	--	[K]	Transcription	Domain of unknown function (DUF2014);; Helix-loop-helix DNA-binding domain	--	K	Transcription	putative sterol regulatory element binding protein sre1 protein [Togninia minima UCRPA7]	molecular function: binding (GO:0005488)	--
BMK_Unigene_018358	40.2621	8.24141	14.7364	2.91595	1.49454	0.515665	--	--	--	--	--	--	--	--	--	--	--	--	--
BMK_Unigene_018407	11.6164	6.26824	7.87736	0.0419622	0.616887	0.0958944	[GEPR]	--	Cellular Component: integral component of membrane (GO:0016021);; Molecular Function: substrate-specific transmembrane transporter activity (GO:0022891);; Biological Process: transmembrane transport (GO:0055085);;	--	[R]	General function prediction only	Sugar (and other) transporter;; Major Facilitator Superfamily	Sugar transport protein 4 GN=STP4 OS=Arabidopsis thaliana (Mouse-ear cress) PE=1 SV=1	R	General function prediction only	putative general substrate transporter protein [Eutypa lata UCREL1]	cellular component: membrane (GO:0016020);; cellular component: membrane part (GO:0044425);; molecular function: transporter activity (GO:0005215);; biological process: cellular process (GO:0009987);; biological process: single-organism process (GO:0044699);; biological process: localization (GO:0051179)	--
BMK_Unigene_018424	1.56413	0.900707	1.08536	0.0898928	0.704885	0.297288	--	--	--	--	--	--	--	--	--	--	--	--	--
BMK_Unigene_018482	3.63283	3.60847	0.272766	0.224718	0.224402	0.270213	--	--	--	--	--	--	--	--	S	Function unknown	--	--	--
BMK_Unigene_018488	3.28974	1.51586	0.484275	0.0238451	0.800166	0.0228368	--	--	--	--	[PQ]	--	Ferric reductase NAD binding domain;; Ferric reductase like transmembrane component;; FAD-binding domain;; Oxidoreductase NAD-binding domain	--	Q	Secondary metabolites biosynthesis, transport and catabolism	ferric reductase like transmembrane component [Ophiostoma piceae UAMH 11346]	--	--
BMK_Unigene_018518	1.03493	1.61801	0.915303	0	0.184175	0	[R]	General function prediction only	Cellular Component: membrane (GO:0016020);;	K00415|1.678e-93|zma:100273290|uncharacterized LOC100273290; K00415 ubiquinol-cytochrome c reductase core subunit 2 (A)	[C]	Energy production and conversion	Insulinase (Peptidase family M16);; Peptidase M16 inactive domain	Mitochondrial-processing peptidase subunit alpha (Precursor) GN=MPP OS=Solanum tuberosum (Potato) PE=1 SV=1	C	Energy production and conversion	cytochrome b-c1 complex subunit 2 [Gaeumannomyces graminis var. tritici R3-111a-1]	cellular component: membrane (GO:0016020)	Oxidative phosphorylation (ko00190)
BMK_Unigene_018584	6.29137	1.86616	0.962875	0	0.924701	0	--	--	--	--	--	--	--	--	--	--	--	--	--
BMK_Unigene_018619	5.68837	19.2133	5.27534	1.56191	0.042408	5.56872	[O]	Posttranslational modification, protein turnover, chaperones	Molecular Function: ATP binding (GO:0005524);; Biological Process: response to stress (GO:0006950);;	K03283|7.31995e-86|cit:102625591|heat shock 70 kDa protein-like; K03283 heat shock 70kDa protein 1/8 (A)	[O]	Posttranslational modification, protein turnover, chaperones	Hsp70 protein;; NAD-specific glutamate dehydrogenase	Heat shock 70 kDa protein GN=HSP70 OS=Achlya klebsiana PE=2 SV=1	O	Posttranslational modification, protein turnover, chaperones	hsp70-like protein, partial [Phytophthora parasitica]	molecular function: binding (GO:0005488);; biological process: response to stimulus (GO:0050896)	Spliceosome (ko03040);; Protein processing in endoplasmic reticulum (ko04141);; Endocytosis (ko04144)
BMK_Unigene_018646	2.98233	2.80245	1.83876	0	1.71432	0	[J]	Translation, ribosomal structure and biogenesis	Molecular Function: RNA binding (GO:0003723);; Molecular Function: structural constituent of ribosome (GO:0003735);; Biological Process: translation (GO:0006412);; Cellular Component: small ribosomal subunit (GO:0015935);; Molecular Function: metal ion binding (GO:0046872);;	K02980|3.92954e-20|vcn:VOLCADRAFT_74966|rps29; component of cytosolic 80S ribosome and 40S small subunit; K02980 small subunit ribosomal protein S29e (A)	[J]	Translation, ribosomal structure and biogenesis	Ribosomal protein S14p/S29e	40S ribosomal protein S29A GN=rps29A OS=Guillardia theta (Cryptomonas phi) PE=3 SV=1	J	Translation, ribosomal structure and biogenesis	30S ribosomal protein S14p/S29e [Gaeumannomyces graminis var. tritici R3-111a-1]	molecular function: binding (GO:0005488);; molecular function: structural molecule activity (GO:0005198);; biological process: metabolic process (GO:0008152);; biological process: cellular process (GO:0009987);; cellular component: cell (GO:0005623);; cellular component: macromolecular complex (GO:0032991);; cellular component: organelle (GO:0043226);; cellular component: organelle part (GO:00444…	Ribosome (ko03010)
BMK_Unigene_018659	1.61835	1.13341	1.62865	0.0415089	0.0686325	0.242538	--	--	Molecular Function: mannosyl-oligosaccharide 1,2-alpha-mannosidase activity (GO:0004571);; Molecular Function: calcium ion binding (GO:0005509);; Cellular Component: mitochondrion (GO:0005739);; Cellular Component: Golgi apparatus (GO:0005794);; Biological Process: N-glycan processing (GO:0006491);; Cellular Component: membrane (GO:0016020);; Biological Process: root development (GO:0048364);;	K01230|1.15707e-75|sita:101756133|mannosyl-oligosaccharide 1,2-alpha-mannosidase MNS1-like; K01230 mannosyl-oligosaccharide alpha-1,2-mannosidase [EC:3.2.1.113] (A)	[G]	Carbohydrate transport and metabolism	Glycosyl hydrolase family 47;; Glycosyl hydrolase family 47	Mannosyl-oligosaccharide 1,2-alpha-mannosidase MNS1 OS=Arabidopsis thaliana (Mouse-ear cress) PE=1 SV=1	R	General function prediction only	PREDICTED: mannosyl-oligosaccharide 1,2-alpha-mannosidase MNS1-like [Setaria italica]	molecular function: catalytic activity (GO:0003824);; biological process: metabolic process (GO:0008152);; molecular function: binding (GO:0005488);; cellular component: cell (GO:0005623);; cellular component: organelle (GO:0043226);; cellular component: cell part (GO:0044464);; biological process: cellular process (GO:0009987);; biological process: single-organism process (GO:0044699);; cellular…	N-Glycan biosynthesis (ko00510);; Protein processing in endoplasmic reticulum (ko04141)
BMK_Unigene_018660	2.03823	1.31609	1.20621	0.0518853	0.0260575	0.0171025	--	--	--	--	--	--	--	--	--	--	--	--	--
BMK_Unigene_018663	2.13365	1.22169	0.0691549	0.0672686	0	0	--	--	--	K10572|1.07217e-12|ppp:PHYPADRAFT_124181|hypothetical protein; K10572 inositol-pentakisphosphate 2-kinase [EC:2.7.1.158] (A)	[T]	Signal transduction mechanisms	Inositol-pentakisphosphate 2-kinase	Inositol-pentakisphosphate 2-kinase GN=IPK1 OS=Arabidopsis thaliana (Mouse-ear cress) PE=1 SV=1	I	Lipid transport and metabolism	conserved hypothetical protein [Phytophthora infestans T30-4]	--	Inositol phosphate metabolism (ko00562);; Phosphatidylinositol signaling system (ko04070)
BMK_Unigene_018666	6.46539	5.05087	8.43022	0.230141	0.355648	1.02625	[E]	Amino acid transport and metabolism	Molecular Function: glutamate-ammonia ligase activity (GO:0004356);; Molecular Function: ATP binding (GO:0005524);; Cellular Component: cytoplasm (GO:0005737);; Biological Process: glutamine biosynthetic process (GO:0006542);;	K01915|4.45621e-142|eus:EUTSA_v10021026mg|hypothetical protein; K01915 glutamine synthetase [EC:6.3.1.2] (A)	[E]	Amino acid transport and metabolism	Glutamine synthetase, catalytic domain;; Glutamine synthetase, beta-Grasp domain	Glutamine synthetase cytosolic isozyme 1-3 GN=GLN1-3 OS=Arabidopsis thaliana (Mouse-ear cress) PE=1 SV=1	E	Amino acid transport and metabolism	putative glutamine synthetase protein [Togninia minima UCRPA7]	molecular function: catalytic activity (GO:0003824);; biological process: metabolic process (GO:0008152);; molecular function: binding (GO:0005488);; cellular component: cell (GO:0005623);; cellular component: cell part (GO:0044464);; biological process: cellular process (GO:0009987);; biological process: single-organism process (GO:0044699)	Alanine, aspartate and glutamate metabolism (ko00250);; Arginine and proline metabolism (ko00330);; Glyoxylate and dicarboxylate metabolism (ko00630);; Nitrogen metabolism (ko00910);; Biosynthesis of amino acids (ko01230)
BMK_Unigene_018695	25.9613	26.1094	22.7066	17.7725	25.9498	15.25	[G]	Carbohydrate transport and metabolism	Molecular Function: magnesium ion binding (GO:0000287);; Molecular Function: pyruvate kinase activity (GO:0004743);; Molecular Function: ATP binding (GO:0005524);; Biological Process: glycolytic process (GO:0006096);; Cellular Component: chloroplast stroma (GO:0009570);; Biological Process: plant-type cell wall biogenesis (GO:0009832);; Biological Process: seed maturation (GO:0010431);; Biologica…	K00873|0|sita:101769458|pyruvate kinase isozyme A, chloroplastic-like; K00873 pyruvate kinase [EC:2.7.1.40] (A)	[G]	Carbohydrate transport and metabolism	Pyruvate kinase, barrel domain;; Pyruvate kinase, alpha/beta domain;; HpcH/HpaI aldolase/citrate lyase family	Pyruvate kinase isozyme A, chloroplastic (Precursor) OS=Ricinus communis (Castor bean) PE=1 SV=1	G	Carbohydrate transport and metabolism	PREDICTED: pyruvate kinase isozyme A, chloroplastic-like [Setaria italica]	molecular function: binding (GO:0005488);; molecular function: catalytic activity (GO:0003824);; biological process: metabolic process (GO:0008152);; biological process: cellular process (GO:0009987);; biological process: single-organism process (GO:0044699);; cellular component: cell (GO:0005623);; cellular component: organelle (GO:0043226);; cellular component: organelle part (GO:0044422);; cel…	Glycolysis / Gluconeogenesis (ko00010);; Purine metabolism (ko00230);; Pyruvate metabolism (ko00620);; Carbon metabolism (ko01200);; Biosynthesis of amino acids (ko01230)
BMK_Unigene_018786	2.53833	1.06499	1.12316	0.0373118	0.074209	0	--	--	--	--	--	--	--	--	S	Function unknown	PREDICTED: uncharacterized protein LOC101770265 [Setaria italica]	--	--
BMK_Unigene_018845	1.86397	10.7566	3.13423	1.97859	2.23546	0.686384	--	--	--	--	[T]	Signal transduction mechanisms	NB-ARC domain;; AAA domain	Putative disease resistance protein At1g58400 GN=At1g58400 OS=Arabidopsis thaliana (Mouse-ear cress) PE=3 SV=1	T	Signal transduction mechanisms	PREDICTED: putative disease resistance RPP13-like protein 2-like isoform X1 [Setaria italica]	--	--
BMK_Unigene_018851	1.66292	1.5964	1.33997	0.243484	0.802571	0.119069	--	--	Molecular Function: nucleic acid binding (GO:0003676);; Molecular Function: zinc ion binding (GO:0008270);; Cellular Component: cytoplasmic membrane-bounded vesicle (GO:0016023);;	--	--	--	--	--	S	Function unknown	Os08g0326300 [Oryza sativa Japonica Group]	molecular function: binding (GO:0005488);; cellular component: cell (GO:0005623);; cellular component: organelle (GO:0043226);; cellular component: cell part (GO:0044464)	--
BMK_Unigene_018862	41.5924	56.5022	32.7771	25.4459	34.4299	35.2904	--	--	Cellular Component: mitochondrion (GO:0005739);; Molecular Function: zinc ion binding (GO:0008270);;	--	--	--	CCT motif	Zinc finger protein CONSTANS-LIKE 15 GN=COL15 OS=Arabidopsis thaliana (Mouse-ear cress) PE=2 SV=1	S	Function unknown	PREDICTED: zinc finger protein CONSTANS-LIKE 13-like isoform X2 [Setaria italica]	cellular component: cell (GO:0005623);; cellular component: organelle (GO:0043226);; cellular component: cell part (GO:0044464);; molecular function: binding (GO:0005488)	--
BMK_Unigene_018879	1.63997	0.863188	1.66696	0.639768	0.472596	0.17395	--	--	--	--	--	--	--	--	--	--	--	--	--
BMK_Unigene_018891	11.6024	5.50293	7.24113	3.69244	6.52977	2.21759	[LO]	--	Cellular Component: origin recognition complex (GO:0000808);; Biological Process: RNA methylation (GO:0001510);; Molecular Function: ATP binding (GO:0005524);; Cellular Component: nucleus (GO:0005634);; Biological Process: DNA replication (GO:0006260);; Biological Process: regulation of transcription, DNA-templated (GO:0006355);; Molecular Function: methyltransferase activity (GO:0008168);; Molec…	K02603|0|sita:101773091|origin recognition complex subunit 1-like; K02603 origin recognition complex subunit 1 (A)	[L]	Replication, recombination and repair	ATPase family associated with various cellular activities (AAA);; AAA domain;; AAA ATPase domain;; Uncharacterized conserved protein (DUF2075);; RNA cap guanine-N2 methyltransferase;; Methyltransferase domain;; Methyltransferase domain;; Met-10+ like-protein;; Putative RNA methylase family UPF0020;; Conserved hypothetical protein 95;; BAH domain;; PHD-finger	Origin of replication complex subunit 1 {ECO:0000303|PubMed:10996242} OS=Oryza sativa subsp. japonica (Rice) PE=2 SV=1	L	Replication, recombination and repair	PREDICTED: origin recognition complex subunit 1-like [Setaria italica]	cellular component: cell (GO:0005623);; cellular component: macromolecular complex (GO:0032991);; cellular component: organelle (GO:0043226);; cellular component: organelle part (GO:0044422);; cellular component: cell part (GO:0044464);; biological process: metabolic process (GO:0008152);; biological process: cellular process (GO:0009987);; molecular function: binding (GO:0005488);; biological pr…	--
BMK_Unigene_018894	2.03003	1.58697	2.84473	0	1.20236	0	--	--	--	--	--	--	--	--	--	--	--	--	--
BMK_Unigene_018899	2.47535	0.6316	1.51924	0.0395499	0.284726	0.318606	--	--	--	--	--	--	--	--	--	--	--	--	--
BMK_Unigene_018918	27.8917	32.8399	27.6451	20.8131	21.1339	21.2739	[RTKL]	--	Molecular Function: protein kinase activity (GO:0004672);; Molecular Function: ATP binding (GO:0005524);; Biological Process: protein phosphorylation (GO:0006468);; Cellular Component: plastid (GO:0009536);;	K14500|0|sita:101768925|probable serine/threonine-protein kinase At4g35230-like; K14500 BR-signaling kinase [EC:2.7.11.1] (A)	--	--	Protein tyrosine kinase;; Protein kinase domain;; TPR repeat	Probable serine/threonine-protein kinase At4g35230 GN=At4g35230 OS=Arabidopsis thaliana (Mouse-ear cress) PE=1 SV=1	T	Signal transduction mechanisms	PREDICTED: probable serine/threonine-protein kinase At4g35230-like [Setaria italica]	molecular function: catalytic activity (GO:0003824);; biological process: metabolic process (GO:0008152);; biological process: cellular process (GO:0009987);; molecular function: binding (GO:0005488);; cellular component: cell (GO:0005623);; cellular component: organelle (GO:0043226);; cellular component: cell part (GO:0044464)	Plant hormone signal transduction (ko04075)
BMK_Unigene_018950	37.623	25.2922	29.5422	3.84012	7.79795	20.0433	[C]	Energy production and conversion	Molecular Function: pyruvate dehydrogenase (acetyl-transferring) activity (GO:0004739);; Cellular Component: nucleus (GO:0005634);; Cellular Component: mitochondrial matrix (GO:0005759);; Cellular Component: cytosol (GO:0005829);; Biological Process: glycolytic process (GO:0006096);; Molecular Function: zinc ion binding (GO:0008270);; Cellular Component: plastid (GO:0009536);; Biological Process:…	K00161|5.81213e-86|sbi:SORBI_10g008820|SORBIDRAFT_10g008820, Sb10g008820; hypothetical protein; K00161 pyruvate dehydrogenase E1 component alpha subunit [EC:1.2.4.1] (A)	[C]	Energy production and conversion	Dehydrogenase E1 component	Pyruvate dehydrogenase E1 component subunit alpha-2, mitochondrial (Precursor) OS=Oryza sativa subsp. japonica (Rice) PE=2 SV=1	C	Energy production and conversion	hypothetical protein SORBIDRAFT_10g008820 [Sorghum bicolor]	molecular function: catalytic activity (GO:0003824);; biological process: metabolic process (GO:0008152);; biological process: single-organism process (GO:0044699);; cellular component: cell (GO:0005623);; cellular component: organelle (GO:0043226);; cellular component: cell part (GO:0044464);; cellular component: membrane-enclosed lumen (GO:0031974);; cellular component: organelle part (GO:00444…	Glycolysis / Gluconeogenesis (ko00010);; Citrate cycle (TCA cycle) (ko00020);; Pyruvate metabolism (ko00620);; Carbon metabolism (ko01200)
BMK_Unigene_019020	1.91831	0.917422	1.06555	0.0607379	0.555953	0.0599748	--	--	Biological Process: telomere maintenance (GO:0000723);; Molecular Function: DNA helicase activity (GO:0003678);; Cellular Component: mitochondrion (GO:0005739);; Biological Process: DNA repair (GO:0006281);; Cellular Component: cytoplasmic membrane-bounded vesicle (GO:0016023);; Biological Process: DNA duplex unwinding (GO:0032508);;	--	[D]	Cell cycle control, cell division, chromosome partitioning	Helitron helicase-like domain at N-terminus;; Helitron helicase-like domain at N-terminus	--	D	Cell cycle control, cell division, chromosome partitioning	hypothetical protein SORBIDRAFT_02g042016 [Sorghum bicolor]	biological process: metabolic process (GO:0008152);; biological process: cellular process (GO:0009987);; biological process: single-organism process (GO:0044699);; biological process: biological regulation (GO:0065007);; biological process: cellular component organization or biogenesis (GO:0071840);; molecular function: catalytic activity (GO:0003824);; cellular component: cell (GO:0005623);; cel…	--
BMK_Unigene_019029	0.989582	1.23284	0.683011	0	0.493485	0.0290986	--	--	--	--	--	--	--	--	S	Function unknown	hypothetical protein HMPREF1624_02883 [Sporothrix schenckii ATCC 58251]	--	--
BMK_Unigene_019058	3.79172	1.56026	1.02756	0.151596	0.045196	0.193002	--	--	--	--	--	--	--	--	--	--	--	--	--
BMK_Unigene_019070	4.31553	8.47159	1.92176	0	1.61021	0.0487302	--	--	--	--	--	--	Peptidase inhibitor I78 family	--	S	Function unknown	hypothetical protein PFICI_00314 [Pestalotiopsis fici W106-1]	--	--
BMK_Unigene_019229	4.27417	2.64052	1.4853	0	0.317927	0	--	--	Molecular Function: DNA binding (GO:0003677);; Cellular Component: nucleoplasm (GO:0005654);; Biological Process: carpel development (GO:0048440);; Biological Process: anther development (GO:0048653);;	--	--	--	Domain of unknown function (DUF296)	Putative DNA-binding protein ESCAROLA GN=ESC OS=Arabidopsis thaliana (Mouse-ear cress) PE=2 SV=1	S	Function unknown	PREDICTED: putative DNA-binding protein ESCAROLA-like isoform X1 [Setaria italica]	molecular function: binding (GO:0005488);; cellular component: cell (GO:0005623);; cellular component: membrane-enclosed lumen (GO:0031974);; cellular component: organelle (GO:0043226);; cellular component: organelle part (GO:0044422);; cellular component: cell part (GO:0044464);; biological process: reproductive process (GO:0022414);; biological process: multicellular organismal process (GO:0032…	--
BMK_Unigene_019230	1.41508	2.06811	1.11596	0	0.306375	0.0131071	[I]	Lipid transport and metabolism	--	--	[I]	Lipid transport and metabolism	PAP2 superfamily	Lipid phosphate phosphatase 2 GN=F9L1.2 OS=Arabidopsis thaliana (Mouse-ear cress) PE=2 SV=1	I	Lipid transport and metabolism	hypothetical protein NCU02755 [Neurospora crassa OR74A]	--	--
BMK_Unigene_019242	15.9979	31.1856	16.6386	5.10925	1.35238	3.95662	--	--	--	--	--	--	--	--	--	--	--	--	--
BMK_Unigene_019302	1.25233	0.655129	0.686483	1.18285	0.301547	0	--	--	--	--	--	--	--	--	--	--	--	--	--
BMK_Unigene_019322	7.91138	2.63879	2.0861	0.415121	0	0	--	--	--	--	--	--	PX domain	--	--	--	hypothetical protein PHYSODRAFT_255479 [Phytophthora sojae]	--	--
BMK_Unigene_019326	6.02276	5.4475	4.67525	0.745457	1.37596	0.752143	--	--	Molecular Function: catalytic activity (GO:0003824);; Cellular Component: mitochondrion (GO:0005739);; Biological Process: metabolic process (GO:0008152);; Cellular Component: plastid (GO:0009536);;	--	--	--	--	Phosphoglycerate mutase-like protein AT74H {ECO:0000305} OS=Arabidopsis thaliana (Mouse-ear cress) PE=3 SV=2	G	Carbohydrate transport and metabolism	hypothetical protein [Zea mays]	molecular function: catalytic activity (GO:0003824);; biological process: metabolic process (GO:0008152);; cellular component: cell (GO:0005623);; cellular component: organelle (GO:0043226);; cellular component: cell part (GO:0044464)	--
BMK_Unigene_019377	4.93698	4.58589	7.00664	0.357415	0.989576	1.3679	--	--	--	--	--	--	--	--	--	--	--	--	--
BMK_Unigene_019405	15.4431	12.5066	10.0695	8.53146	8.08785	6.27707	--	--	--	--	[O]	Posttranslational modification, protein turnover, chaperones	FBD	RING-H2 finger protein ATL70 GN=ATL70 OS=Arabidopsis thaliana (Mouse-ear cress) PE=2 SV=1	R	General function prediction only	Os07g0442000 [Oryza sativa Japonica Group]	--	--
BMK_Unigene_019413	1.81622	1.40139	0.718679	0	0.23491	0	--	--	--	--	--	--	--	--	R	General function prediction only	hypothetical protein CMQ_416 [Grosmannia clavigera kw1407]	--	--
BMK_Unigene_019421	0.716493	0.942033	1.14591	0.514528	1.04288	0	--	--	--	--	--	--	--	--	--	--	--	--	--
BMK_Unigene_019450	1.44207	2.33526	0.292728	0	0.603954	0	--	--	Cellular Component: intracellular (GO:0005622);; Molecular Function: oxidoreductase activity (GO:0016491);; Biological Process: small molecule metabolic process (GO:0044281);; Biological Process: purine-containing compound metabolic process (GO:0072521);;	K00365|2.80557e-50|smo:SELMODRAFT_156451|hypothetical protein; K00365 urate oxidase [EC:1.7.3.3] (A)	[Q]	Secondary metabolites biosynthesis, transport and catabolism	Uricase	Uricase-2 isozyme 2 OS=Glycine max (Soybean) PE=1 SV=1	Q	Secondary metabolites biosynthesis, transport and catabolism	uricase [Fusarium oxysporum f. sp. melonis 26406]	cellular component: cell (GO:0005623);; cellular component: cell part (GO:0044464);; molecular function: catalytic activity (GO:0003824);; biological process: metabolic process (GO:0008152);; biological process: single-organism process (GO:0044699);; biological process: cellular process (GO:0009987)	Purine metabolism (ko00230);; Caffeine metabolism (ko00232)
BMK_Unigene_019500	1.84667	1.90486	0.679583	0.0325018	0.36965	0.0340381	--	--	--	--	--	--	double strand RNA binding domain from DEAD END PROTEIN 1	--	S	Function unknown	hypothetical protein CMQ_2599 [Grosmannia clavigera kw1407]	--	--
BMK_Unigene_019552	1.39361	1.2272	1.96165	0.0176054	0.291973	0.0168609	--	--	--	--	--	--	Glycosyl hydrolases family 16	--	S	Function unknown	hypothetical protein HMPREF1624_06216 [Sporothrix schenckii ATCC 58251]	--	--
BMK_Unigene_019620	2.4555	1.70104	1.23612	0	0.924818	0	--	--	--	--	--	--	--	NADH dehydrogenase [ubiquinone] 1 beta subcomplex subunit 2 GN=At1g76200 OS=Arabidopsis thaliana (Mouse-ear cress) PE=3 SV=1	S	Function unknown	hypothetical protein HMPREF1624_00641 [Sporothrix schenckii ATCC 58251]	--	--
BMK_Unigene_019706	4.63198	2.46856	0.10932	0	0.10725	0	--	--	--	--	--	--	Hsp20/alpha crystallin family	--	O	Posttranslational modification, protein turnover, chaperones	putative hsp20-like protein [Togninia minima UCRPA7]	--	--
BMK_Unigene_019714	3.34002	8.45286	0.771879	0	1.80976	0	--	--	--	--	--	--	--	--	R	General function prediction only	hypothetical protein AOL_s00043g815 [Arthrobotrys oligospora ATCC 24927]	--	--
BMK_Unigene_019766	6.06911	21.9385	5.73699	0.0899112	0.0712365	0.13884	--	--	--	--	--	--	--	--	S	Function unknown	PREDICTED: hepatoma-derived growth factor-related protein 2-like [Setaria italica]	--	--
BMK_Unigene_019783	32.1221	11.1083	14.3584	24.8179	3.73096	7.68909	--	--	Cellular Component: mitochondrion (GO:0005739);;	--	--	--	Protein of unknown function (DUF581)	--	S	Function unknown	uncharacterized protein LOC100272399 [Zea mays]	cellular component: cell (GO:0005623);; cellular component: organelle (GO:0043226);; cellular component: cell part (GO:0044464)	--
BMK_Unigene_019796	30.4785	20.7855	8.31065	5.43303	6.92779	3.77177	[L]	Replication, recombination and repair	Molecular Function: RNA binding (GO:0003723);; Molecular Function: ATP binding (GO:0005524);; Cellular Component: intracellular (GO:0005622);; Biological Process: mismatch repair (GO:0006298);; Biological Process: meiotic nuclear division (GO:0007126);; Molecular Function: zinc ion binding (GO:0008270);; Molecular Function: mismatched DNA binding (GO:0030983);; Biological Process: chromosome orga…	K08739|0|zma:103647640|DNA mismatch repair protein MLH3-like; K08739 DNA mismatch repair protein MLH3 (A)	[R]	General function prediction only	DNA mismatch repair protein, C-terminal domain;; Zn-finger in Ran binding protein and others;; RNA recognition motif. (a.k.a. RRM, RBD, or RNP domain);; RNA recognition motif (a.k.a. RRM, RBD, or RNP domain);; Histidine kinase-, DNA gyrase B-, and HSP90-like ATPase;; Histidine kinase-, DNA gyrase B-, and HSP90-like ATPase;; MutL C terminal dimerisation domain	Transcription initiation factor TFIID subunit 15 GN=TAF15 OS=Arabidopsis thaliana (Mouse-ear cress) PE=1 SV=1	L	Replication, recombination and repair	PREDICTED: DNA mismatch repair protein MLH3-like [Zea mays]	molecular function: binding (GO:0005488);; cellular component: cell (GO:0005623);; cellular component: cell part (GO:0044464);; biological process: metabolic process (GO:0008152);; biological process: cellular process (GO:0009987);; biological process: single-organism process (GO:0044699);; biological process: response to stimulus (GO:0050896);; biological process: reproduction (GO:0000003);; bio…	Mismatch repair (ko03430)
BMK_Unigene_019818	1226.19	973.611	1.96216	2.2343	1.87697	1.09991	--	--	--	--	--	--	Putative binding domain	--	U	Intracellular trafficking, secretion, and vesicular transport	hypothetical protein DI09_207p20 [Microsporidia sp. UGP3]	--	--
BMK_Unigene_019823	5.54168	16.0974	1.72828	0.0280042	2.55052	0	--	--	--	--	--	--	--	--	S	Function unknown	hypothetical protein F503_00961 [Ophiostoma piceae UAMH 11346]	--	--
BMK_Unigene_019829	176.01	116.091	124.292	68.22	80.0726	99.1689	--	--	Cellular Component: vacuole (GO:0005773);; Cellular Component: cytoplasmic membrane-bounded vesicle (GO:0016023);;	K08059|4.91855e-146|sita:101781210|gamma-interferon-inducible lysosomal thiol reductase-like; K08059 interferon, gamma-inducible protein 30 (A)	[O]	Posttranslational modification, protein turnover, chaperones	Gamma interferon inducible lysosomal thiol reductase (GILT)	--	O	Posttranslational modification, protein turnover, chaperones	PREDICTED: gamma-interferon-inducible lysosomal thiol reductase-like [Setaria italica]	cellular component: cell (GO:0005623);; cellular component: organelle (GO:0043226);; cellular component: cell part (GO:0044464)	--
BMK_Unigene_019862	1.68808	0.996335	0.228058	0	0.472748	0	--	--	--	--	--	--	--	Probable methyltransferase PMT26 GN=At5g64030 OS=Arabidopsis thaliana (Mouse-ear cress) PE=2 SV=1	R	General function prediction only	TPA: hypothetical protein ZEAMMB73_582749 [Zea mays]	--	--
BMK_Unigene_019863	9.11387	4.57682	7.50779	0.662278	1.81092	2.11406	[T]	Signal transduction mechanisms	Molecular Function: protein serine/threonine phosphatase activity (GO:0004722);; Biological Process: protein dephosphorylation (GO:0006470);; Molecular Function: metal ion binding (GO:0046872);;	K14497|3.67337e-91|sita:101754855|probable protein phosphatase 2C 51-like; K14497 protein phosphatase 2C [EC:3.1.3.16] (A)	[T]	Signal transduction mechanisms	Protein phosphatase 2C	Probable protein phosphatase 2C 8 GN=OSJNBa0049H05.30 OS=Oryza sativa subsp. japonica (Rice) PE=2 SV=1	T	Signal transduction mechanisms	PREDICTED: probable protein phosphatase 2C 51-like [Setaria italica]	molecular function: catalytic activity (GO:0003824);; biological process: metabolic process (GO:0008152);; biological process: cellular process (GO:0009987);; molecular function: binding (GO:0005488)	Plant hormone signal transduction (ko04075)
BMK_Unigene_019892	2.59777	2.75277	1.24387	0.173666	0	0	--	--	Molecular Function: hydrolase activity (GO:0016787);;	--	--	--	--	--	R	General function prediction only	hypothetical protein PHYSODRAFT_354835 [Phytophthora sojae]	molecular function: catalytic activity (GO:0003824);; biological process: metabolic process (GO:0008152)	--
BMK_Unigene_019898	33.0347	8.40941	6.37707	3.79596	0.213782	1.78921	[J]	Translation, ribosomal structure and biogenesis	Molecular Function: RNA binding (GO:0003723);; Molecular Function: structural constituent of ribosome (GO:0003735);; Biological Process: translation (GO:0006412);; Cellular Component: small ribosomal subunit (GO:0015935);;	K02969|8.59737e-60|csl:COCSUDRAFT_22962|ribosomal protein S1; K02969 small subunit ribosomal protein S20e (A)	[J]	Translation, ribosomal structure and biogenesis	Ribosomal protein S10p/S20e	40S ribosomal protein S20-2 GN=RPS20B OS=Arabidopsis thaliana (Mouse-ear cress) PE=2 SV=1	J	Translation, ribosomal structure and biogenesis	40S ribosomal protein S20 [Phytophthora parasitica INRA-310]	molecular function: binding (GO:0005488);; molecular function: structural molecule activity (GO:0005198);; biological process: metabolic process (GO:0008152);; biological process: cellular process (GO:0009987);; cellular component: cell (GO:0005623);; cellular component: macromolecular complex (GO:0032991);; cellular component: organelle (GO:0043226);; cellular component: organelle part (GO:00444…	Ribosome (ko03010)
BMK_Unigene_019900	2.00811	1.73358	2.21452	0.776873	0.733967	0.758894	--	--	--	--	--	--	LisH;; Protein kinase domain;; Protein tyrosine kinase	--	B	Chromatin structure and dynamics	unknown [Zea mays]	--	--
BMK_Unigene_019914	27.3454	11.0892	6.29627	1.26813	0.140441	0.741724	[J]	Translation, ribosomal structure and biogenesis	Molecular Function: structural constituent of ribosome (GO:0003735);; Cellular Component: ribosome (GO:0005840);; Biological Process: translational elongation (GO:0006414);; Cellular Component: membrane (GO:0016020);; Biological Process: ribosome biogenesis (GO:0042254);;	K02941|7.37435e-100|mtr:MTR_5g082180|60S acidic ribosomal protein p0; K02941 large subunit ribosomal protein LP0 (A)	[J]	Translation, ribosomal structure and biogenesis	Ribosomal protein L10;; 60s Acidic ribosomal protein	60S acidic ribosomal protein P0 OS=Glycine max (Soybean) PE=1 SV=1	J	Translation, ribosomal structure and biogenesis	60S acidic ribosomal protein P0 [Phytophthora infestans T30-4]	molecular function: structural molecule activity (GO:0005198);; cellular component: cell (GO:0005623);; cellular component: macromolecular complex (GO:0032991);; cellular component: organelle (GO:0043226);; cellular component: cell part (GO:0044464);; biological process: metabolic process (GO:0008152);; biological process: cellular process (GO:0009987);; cellular component: membrane (GO:0016020);…	Ribosome (ko03010)
BMK_Unigene_019928	4.49705	1.89019	1.57125	0.273776	0.733733	0.126927	[L]	Replication, recombination and repair	Molecular Function: DNA binding (GO:0003677);; Molecular Function: chromatin binding (GO:0003682);; Molecular Function: RNA binding (GO:0003723);; Molecular Function: RNA-directed DNA polymerase activity (GO:0003964);; Molecular Function: aspartic-type endopeptidase activity (GO:0004190);; Cellular Component: nucleus (GO:0005634);; Biological Process: RNA-dependent DNA replication (GO:0006278);; …	--	[R]	General function prediction only	Reverse transcriptase (RNA-dependent DNA polymerase);; Integrase core domain;; Chromo (CHRromatin Organisation MOdifier) domain;; Aspartyl protease	Uncharacterized mitochondrial protein AtMg00860 GN=AtMg00860 OS=Arabidopsis thaliana (Mouse-ear cress) PE=4 SV=1	R	General function prediction only	hypothetical protein SORBIDRAFT_10g026363 [Sorghum bicolor]	molecular function: binding (GO:0005488);; molecular function: catalytic activity (GO:0003824);; biological process: metabolic process (GO:0008152);; biological process: cellular process (GO:0009987);; cellular component: cell (GO:0005623);; cellular component: organelle (GO:0043226);; cellular component: cell part (GO:0044464);; biological process: cellular component organization or biogenesis (…	--
BMK_Unigene_020056	3.28005	4.50013	0.19355	0.102286	0	0	[O]	Posttranslational modification, protein turnover, chaperones	Biological Process: heme a biosynthetic process (GO:0006784);; Cellular Component: membrane (GO:0016020);; Molecular Function: oxidoreductase activity, acting on the CH-CH group of donors (GO:0016627);; Biological Process: oxidation-reduction process (GO:0055114);;	K02259|1.65623e-107|bdi:100832063|cytochrome c oxidase assembly protein COX15; K02259 cytochrome c oxidase assembly protein subunit 15 (A)	[O]	Posttranslational modification, protein turnover, chaperones	Cytochrome oxidase assembly protein	Cytochrome c oxidase assembly protein COX15 GN=COX15 OS=Arabidopsis thaliana (Mouse-ear cress) PE=2 SV=1	O	Posttranslational modification, protein turnover, chaperones	cytochrome oxidase assembly protein, putative [Phytophthora infestans T30-4]	biological process: metabolic process (GO:0008152);; biological process: cellular process (GO:0009987);; biological process: single-organism process (GO:0044699);; cellular component: membrane (GO:0016020);; molecular function: catalytic activity (GO:0003824)	Oxidative phosphorylation (ko00190);; Porphyrin and chlorophyll metabolism (ko00860)
BMK_Unigene_020073	1.86693	2.85065	2.5374	0	0.107098	0	--	--	--	--	--	--	--	--	--	--	--	--	--
BMK_Unigene_020138	4.64697	4.52548	1.9905	0	1.02414	0.0388107	--	--	--	--	--	--	--	--	J	Translation, ribosomal structure and biogenesis	hypothetical protein OsJ_00721 [Oryza sativa Japonica Group]	--	--
BMK_Unigene_020166	3.71537	2.56239	1.45986	0	0.0798081	0	--	--	--	--	[B]	Chromatin structure and dynamics	WSTF, HB1, Itc1p, MBD9 motif 3	--	B	Chromatin structure and dynamics	PREDICTED: DDT domain-containing protein DDB_G0282237-like [Setaria italica]	--	--
BMK_Unigene_020168	2.00032	2.86559	4.35745	0	1.82441	0	[J]	Translation, ribosomal structure and biogenesis	Molecular Function: structural constituent of ribosome (GO:0003735);; Cellular Component: ribosome (GO:0005840);; Biological Process: translation (GO:0006412);; Molecular Function: rRNA binding (GO:0019843);;	K02940|1.01388e-62|gsl:Gasu_32130|60S ribosomal protein L9e; K02940 large subunit ribosomal protein L9e (A)	[J]	Translation, ribosomal structure and biogenesis	Ribosomal protein L6	60S ribosomal protein L9 OS=Oryza sativa subsp. japonica (Rice) PE=2 SV=3	J	Translation, ribosomal structure and biogenesis	hypothetical protein HMPREF1624_07558 [Sporothrix schenckii ATCC 58251]	molecular function: structural molecule activity (GO:0005198);; cellular component: cell (GO:0005623);; cellular component: macromolecular complex (GO:0032991);; cellular component: organelle (GO:0043226);; cellular component: cell part (GO:0044464);; biological process: metabolic process (GO:0008152);; biological process: cellular process (GO:0009987);; molecular function: binding (GO:0005488)	Ribosome (ko03010)
BMK_Unigene_020175	16.7703	5.49886	4.43662	0.641093	0	0	--	--	--	--	--	--	--	--	--	--	--	--	--
BMK_Unigene_020211	7.9889	6.85847	4.42403	0.606597	1.86353	0.23313	--	--	Molecular Function: binding (GO:0005488);; Cellular Component: plastid (GO:0009536);; Cellular Component: cytoplasmic membrane-bounded vesicle (GO:0016023);;	--	[L]	Replication, recombination and repair	BED zinc finger	Zinc finger BED domain-containing protein DAYSLEEPER GN=HAT OS=Arabidopsis thaliana (Mouse-ear cress) PE=1 SV=1	L	Replication, recombination and repair	OSJNBa0049H08.1 [Oryza sativa Japonica Group]	molecular function: binding (GO:0005488);; cellular component: cell (GO:0005623);; cellular component: organelle (GO:0043226);; cellular component: cell part (GO:0044464)	--
BMK_Unigene_020212	1.48336	1.77747	0.818615	0.0229102	0.179531	0.0871605	[U]	Intracellular trafficking, secretion, and vesicular transport	Cellular Component: integral component of membrane (GO:0016021);;	K17279|2.74216e-12|csl:COCSUDRAFT_24120|hypothetical protein; K17279 receptor expression-enhancing protein 5/6 (A)	[U]	Intracellular trafficking, secretion, and vesicular transport	TB2/DP1, HVA22 family	HVA22-like protein a GN=HVA22A OS=Arabidopsis thaliana (Mouse-ear cress) PE=2 SV=1	U	Intracellular trafficking, secretion, and vesicular transport	putative protein yop-1 protein [Togninia minima UCRPA7]	cellular component: membrane (GO:0016020);; cellular component: membrane part (GO:0044425)	--
BMK_Unigene_020227	72.347	17.0695	11.1454	4.44592	2.10128	2.90357	--	--	Cellular Component: cytosol (GO:0005829);; Biological Process: double-strand break repair (GO:0006302);; Molecular Function: methyltransferase activity (GO:0008168);; Biological Process: response to gamma radiation (GO:0010332);; Biological Process: methylation (GO:0032259);;	--	[E]	Amino acid transport and metabolism	Methyltransferase domain	--	E	Amino acid transport and metabolism	PREDICTED: methyltransferase-like protein 13-like [Setaria italica]	cellular component: cell (GO:0005623);; cellular component: cell part (GO:0044464);; biological process: metabolic process (GO:0008152);; biological process: cellular process (GO:0009987);; biological process: single-organism process (GO:0044699);; biological process: response to stimulus (GO:0050896);; molecular function: catalytic activity (GO:0003824)	--
BMK_Unigene_020233	2.72009	1.99391	2.19293	0	0.169632	0	--	--	--	--	--	--	--	--	G	Carbohydrate transport and metabolism	GPI-anchored cell wall beta-1,3-endoglucanase EglC [Ustilaginoidea virens]	--	--
BMK_Unigene_020295	5.2442	4.25072	1.07503	0.227906	0.0447859	0	--	--	--	--	--	--	--	--	--	--	--	--	--
BMK_Unigene_020314	15.2634	3.4759	1.60496	0.769865	0.0398957	0.0598849	[M]	Cell wall/membrane/envelope biogenesis	Cellular Component: membrane (GO:0016020);; Molecular Function: cellulose synthase (UDP-forming) activity (GO:0016760);; Biological Process: cellulose biosynthetic process (GO:0030244);;	--	--	--	Cellulose synthase;; Glycosyltransferase like family 2;; Glycosyl transferase family group 2;; Glycosyl transferase family 2;; Glycosyl transferase family 21	Cellulose synthase-like protein E1 OS=Oryza sativa subsp. japonica (Rice) PE=2 SV=2	M	Cell wall/membrane/envelope biogenesis	cellulose synthase 3 [Pythium arrhenomanes]	cellular component: membrane (GO:0016020);; molecular function: catalytic activity (GO:0003824);; biological process: metabolic process (GO:0008152);; biological process: cellular process (GO:0009987);; biological process: single-organism process (GO:0044699)	--
BMK_Unigene_020341	368.326	457.117	152.287	208.321	130.812	122.292	[M]	Cell wall/membrane/envelope biogenesis	Cellular Component: vacuole (GO:0005773);; Cellular Component: plasma membrane (GO:0005886);; Biological Process: sucrose metabolic process (GO:0005985);; Biological Process: response to osmotic stress (GO:0006970);; Biological Process: biosynthetic process (GO:0009058);; Biological Process: response to cold (GO:0009409);; Biological Process: response to flooding (GO:0009413);; Biological Process…	K00695|0|sita:101783222|sucrose synthase 2-like; K00695 sucrose synthase [EC:2.4.1.13] (A)	[M]	Cell wall/membrane/envelope biogenesis	Sucrose synthase;; Glycosyl transferases group 1	Sucrose synthase 2 GN=SUS1 OS=Zea mays (Maize) PE=1 SV=1	M	Cell wall/membrane/envelope biogenesis	PREDICTED: sucrose synthase 2-like [Setaria italica]	cellular component: cell (GO:0005623);; cellular component: organelle (GO:0043226);; cellular component: cell part (GO:0044464);; cellular component: membrane (GO:0016020);; biological process: metabolic process (GO:0008152);; biological process: cellular process (GO:0009987);; biological process: single-organism process (GO:0044699);; biological process: response to stimulus (GO:0050896);; molec…	Starch and sucrose metabolism (ko00500)
BMK_Unigene_020400	7.99226	8.4472	4.07593	2.55606	3.40629	4.67242	--	--	--	--	--	--	--	--	S	Function unknown	groundhog protein 7 [Zea mays]	--	--
BMK_Unigene_020416	5.06919	2.39274	2.46404	0.280303	0	0.196705	--	--	--	--	--	--	--	--	R	General function prediction only	--	--	--
BMK_Unigene_020432	2.86335	4.8387	3.48928	2.52754	2.24999	0.660233	--	--	Molecular Function: RNA binding (GO:0003723);; Molecular Function: RNA-directed DNA polymerase activity (GO:0003964);; Cellular Component: mitochondrion (GO:0005739);; Biological Process: RNA-dependent DNA replication (GO:0006278);;	--	[R]	General function prediction only	zinc-binding in reverse transcriptase;; Auxin responsive protein	Putative ribonuclease H protein At1g65750 GN=At1g65750 OS=Arabidopsis thaliana (Mouse-ear cress) PE=3 SV=1	R	General function prediction only	hypothetical protein SORBIDRAFT_09g007400 [Sorghum bicolor]	molecular function: binding (GO:0005488);; molecular function: catalytic activity (GO:0003824);; biological process: metabolic process (GO:0008152);; biological process: cellular process (GO:0009987);; cellular component: cell (GO:0005623);; cellular component: organelle (GO:0043226);; cellular component: cell part (GO:0044464)	--
BMK_Unigene_020434	16.6465	5.72202	8.46073	0.308932	1.01321	0.214917	--	--	--	--	--	--	--	--	--	--	--	--	--
BMK_Unigene_020515	12.5175	15.9285	11.0226	1.08654	1.22354	0.392752	--	--	Molecular Function: DNA binding (GO:0003677);; Molecular Function: DNA-directed RNA polymerase activity (GO:0003899);; Cellular Component: mitochondrion (GO:0005739);; Biological Process: transcription, DNA-templated (GO:0006351);; Cellular Component: plastid (GO:0009536);;	K10908|5.2636e-33|sbi:SORBI_10g025820|SORBIDRAFT_10g025820, Sb10g025820; hypothetical protein; K10908 DNA-directed RNA polymerase, mitochondrial [EC:2.7.7.6] (A)	[KL]	--	DNA-directed RNA polymerase N-terminal	DNA-directed RNA polymerase 3, chloroplastic (Precursor) GN=F27D4.3 OS=Arabidopsis thaliana (Mouse-ear cress) PE=2 SV=1	K	Transcription	hypothetical protein SORBIDRAFT_10g025820 [Sorghum bicolor]	molecular function: binding (GO:0005488);; molecular function: catalytic activity (GO:0003824);; biological process: metabolic process (GO:0008152);; biological process: cellular process (GO:0009987);; cellular component: cell (GO:0005623);; cellular component: organelle (GO:0043226);; cellular component: cell part (GO:0044464)	--
BMK_Unigene_020541	1.32217	1.30452	0.952652	0	0.523159	0	--	--	Cellular Component: cytoplasm (GO:0005737);; Molecular Function: glycolipid transporter activity (GO:0017089);; Biological Process: glycolipid transport (GO:0046836);; Molecular Function: glycolipid binding (GO:0051861);;	--	[G]	Carbohydrate transport and metabolism	Glycolipid transfer protein (GLTP)	--	G	Carbohydrate transport and metabolism	putative het-c2 protein [Togninia minima UCRPA7]	cellular component: cell (GO:0005623);; cellular component: cell part (GO:0044464);; molecular function: transporter activity (GO:0005215);; biological process: single-organism process (GO:0044699);; biological process: localization (GO:0051179);; molecular function: binding (GO:0005488)	--
BMK_Unigene_020544	3.77015	1.78635	1.55877	0.787534	1.00892	0.392459	--	--	Molecular Function: catalytic activity (GO:0003824);; Biological Process: metabolic process (GO:0008152);; Cellular Component: plastid (GO:0009536);;	--	--	--	--	--	S	Function unknown	hypothetical protein SORBIDRAFT_06g031805 [Sorghum bicolor]	molecular function: catalytic activity (GO:0003824);; biological process: metabolic process (GO:0008152);; cellular component: cell (GO:0005623);; cellular component: organelle (GO:0043226);; cellular component: cell part (GO:0044464)	--
BMK_Unigene_020633	12.2874	14.8112	11.5853	0.557957	6.52888	0.144417	--	--	Molecular Function: DNA binding (GO:0003677);; Molecular Function: chromatin binding (GO:0003682);; Cellular Component: mitochondrion (GO:0005739);; Cellular Component: membrane (GO:0016020);; Molecular Function: hydrolase activity, acting on ester bonds (GO:0016788);;	--	--	--	--	--	S	Function unknown	hypothetical protein OsJ_36428 [Oryza sativa Japonica Group]	molecular function: binding (GO:0005488);; cellular component: cell (GO:0005623);; cellular component: organelle (GO:0043226);; cellular component: cell part (GO:0044464);; cellular component: membrane (GO:0016020);; molecular function: catalytic activity (GO:0003824);; biological process: metabolic process (GO:0008152)	--
BMK_Unigene_020661	2.92085	2.22796	0.440604	0	1.68076	0	--	--	--	--	--	--	Domain of unknown function (DUF1996)	--	R	General function prediction only	conserved hypothetical protein [Neurospora crassa]	--	--
BMK_Unigene_020662	7.22758	1.5008	3.6435	0.0926408	0	0	--	--	--	--	--	--	--	--	--	--	--	--	--
BMK_Unigene_020741	3.3392	1.65845	1.22697	0.00748191	0.0514734	0.0432252	[Z]	Cytoskeleton	Molecular Function: nucleotide binding (GO:0000166);; Cellular Component: intracellular part (GO:0044424);;	K10355|4.8145e-18|sly:101264618|actin-105; K10355 actin, other eukaryote (A)	[Z]	Cytoskeleton	--	Actin-46 (Fragment) OS=Solanum tuberosum (Potato) PE=3 SV=1	--	--	actin, partial [Plasmopara viticola]	molecular function: binding (GO:0005488);; cellular component: cell (GO:0005623);; cellular component: cell part (GO:0044464)	--
BMK_Unigene_020750	0.887458	1.32047	0.557331	0.0177133	0.26093	0	--	--	Molecular Function: sequence-specific DNA binding RNA polymerase II transcription factor activity (GO:0000981);; Cellular Component: nucleus (GO:0005634);; Biological Process: regulation of transcription from RNA polymerase II promoter (GO:0006357);; Molecular Function: zinc ion binding (GO:0008270);;	--	--	--	--	--	--	--	hypothetical protein NCU05996 [Neurospora crassa OR74A]	molecular function: nucleic acid binding transcription factor activity (GO:0001071);; biological process: metabolic process (GO:0008152);; biological process: cellular process (GO:0009987);; biological process: biological regulation (GO:0065007);; cellular component: cell (GO:0005623);; cellular component: organelle (GO:0043226);; cellular component: cell part (GO:0044464);; molecular function: b…	--
BMK_Unigene_020756	6.36644	2.23822	1.19303	0	0.960369	0	--	--	--	--	--	--	--	--	--	--	--	--	--
BMK_Unigene_020780	2.74523	1.405	1.37598	0.0364951	0.195744	0	--	--	Molecular Function: phospholipid binding (GO:0005543);; Biological Process: transport (GO:0006810);; Cellular Component: integral component of membrane (GO:0016021);;	--	[I]	Lipid transport and metabolism	Oxysterol-binding protein;; Pleckstrin homology domain	Oxysterol-binding protein-related protein 1C GN=ORP1C OS=Arabidopsis thaliana (Mouse-ear cress) PE=2 SV=1	--	--	oxysterol binding protein [Magnaporthe oryzae 70-15]	molecular function: binding (GO:0005488);; biological process: localization (GO:0051179);; cellular component: membrane (GO:0016020);; cellular component: membrane part (GO:0044425)	--
BMK_Unigene_020806	30.8066	20.4931	23.1299	4.31166	5.33913	10.5391	[C]	Energy production and conversion	Molecular Function: pyruvate dehydrogenase (acetyl-transferring) activity (GO:0004739);; Cellular Component: nucleus (GO:0005634);; Cellular Component: mitochondrial matrix (GO:0005759);; Cellular Component: cytosol (GO:0005829);; Biological Process: glycolytic process (GO:0006096);; Molecular Function: zinc ion binding (GO:0008270);; Cellular Component: plastid (GO:0009536);; Biological Process:…	K00161|7.63929e-92|sbi:SORBI_10g008820|SORBIDRAFT_10g008820, Sb10g008820; hypothetical protein; K00161 pyruvate dehydrogenase E1 component alpha subunit [EC:1.2.4.1] (A)	[C]	Energy production and conversion	Dehydrogenase E1 component;; Thiamine pyrophosphate enzyme, C-terminal TPP binding domain;; 1-deoxy-D-xylulose-5-phosphate synthase	Pyruvate dehydrogenase E1 component subunit alpha-2, mitochondrial (Precursor) OS=Oryza sativa subsp. japonica (Rice) PE=2 SV=1	--	--	hypothetical protein SORBIDRAFT_10g008820 [Sorghum bicolor]	molecular function: catalytic activity (GO:0003824);; biological process: metabolic process (GO:0008152);; biological process: single-organism process (GO:0044699);; cellular component: cell (GO:0005623);; cellular component: organelle (GO:0043226);; cellular component: cell part (GO:0044464);; cellular component: membrane-enclosed lumen (GO:0031974);; cellular component: organelle part (GO:00444…	Glycolysis / Gluconeogenesis (ko00010);; Citrate cycle (TCA cycle) (ko00020);; Pyruvate metabolism (ko00620);; Carbon metabolism (ko01200)
BMK_Unigene_020870	1.41034	1.07376	0.333416	0	0.348732	0.0379821	--	--	Molecular Function: transferase activity (GO:0016740);;	K03859|4.51781e-23|osa:4330019|Os02g0622200; K03859 phosphatidylinositol glycan, class C (A)	[I]	Lipid transport and metabolism	Phosphatidylinositol N-acetylglucosaminyltransferase	--	--	--	phosphatidylinositol N-acetylglucosaminyltransferase subunit C [Magnaporthe oryzae 70-15]	molecular function: catalytic activity (GO:0003824);; biological process: metabolic process (GO:0008152)	Glycosylphosphatidylinositol(GPI)-anchor biosynthesis (ko00563)
BMK_Unigene_020872	26.283	21.672	15.3124	4.49261	13.6477	4.38926	--	--	--	--	--	--	--	--	--	--	Os04g0616900 [Oryza sativa Japonica Group]	--	--
BMK_Unigene_020876	0.855639	1.34192	1.04757	0.0141706	0.152154	0	--	--	Biological Process: formation of translation preinitiation complex (GO:0001731);; Molecular Function: translation initiation factor activity (GO:0003743);; Cellular Component: eukaryotic translation initiation factor 3 complex (GO:0005852);; Biological Process: regulation of translational initiation (GO:0006446);; Cellular Component: eukaryotic 43S preinitiation complex (GO:0016282);; Molecular F…	K03251|4.69491e-115|gmx:100802805|eukaryotic translation initiation factor 3 subunit D-like; K03251 translation initiation factor 3 subunit D (A)	[J]	Translation, ribosomal structure and biogenesis	Eukaryotic translation initiation factor 3 subunit 7 (eIF-3)	Eukaryotic translation initiation factor 3 subunit D {ECO:0000255|HAMAP-Rule:MF_03003} GN=TIF3D1 OS=Arabidopsis thaliana (Mouse-ear cress) PE=1 SV=1	--	--	putative eukaryotic translation initiation factor 3 subunit d protein [Eutypa lata UCREL1]	biological process: metabolic process (GO:0008152);; biological process: cellular process (GO:0009987);; biological process: cellular component organization or biogenesis (GO:0071840);; molecular function: binding (GO:0005488);; cellular component: cell (GO:0005623);; cellular component: macromolecular complex (GO:0032991);; cellular component: cell part (GO:0044464);; biological process: biologi…	RNA transport (ko03013)
BMK_Unigene_020933	1.20882	1.76747	0.745314	0	0.413483	0	--	--	--	--	[O]	Posttranslational modification, protein turnover, chaperones	DnaJ domain	Chaperone protein dnaJ 13 GN=T20F21.9 OS=Arabidopsis thaliana (Mouse-ear cress) PE=1 SV=2	--	--	hypothetical protein F503_00530 [Ophiostoma piceae UAMH 11346]	--	--
BMK_Unigene_020935	2.37868	0.908426	1.10077	2.22025	0.38293	0.0926794	--	--	Molecular Function: catalytic activity (GO:0003824);; Biological Process: response to wounding (GO:0009611);; Biological Process: xylem and phloem pattern formation (GO:0010051);; Biological Process: cellular metabolic process (GO:0044237);; Molecular Function: coenzyme binding (GO:0050662);;	--	--	--	--	3-oxo-Delta(4,5)-steroid 5-beta-reductase GN=T22A6.50 OS=Arabidopsis thaliana (Mouse-ear cress) PE=1 SV=1	--	--	hypothetical protein SORBIDRAFT_05g006930 [Sorghum bicolor]	molecular function: catalytic activity (GO:0003824);; biological process: metabolic process (GO:0008152);; biological process: response to stimulus (GO:0050896);; biological process: multicellular organismal process (GO:0032501);; biological process: developmental process (GO:0032502);; biological process: single-organism process (GO:0044699);; biological process: cellular process (GO:0009987);; …	--
BMK_Unigene_020939	26.9663	16.4626	4.895	0	0.0514769	0	--	--	--	--	--	--	--	--	--	--	--	--	--
BMK_Unigene_020948	6.45054	5.08691	3.53499	0	0.0832789	0	--	--	--	--	--	--	--	--	--	--	hypothetical protein NCU01483 [Neurospora crassa OR74A]	--	--
BMK_Unigene_020960	1.26049	2.00431	0.737859	0.0280362	0.232807	0.00899306	--	--	Biological Process: mycelium development (GO:0043581);;	--	[R]	General function prediction only	PPR repeat family;; PPR repeat;; Pentatricopeptide repeat domain;; PPR repeat	Pentatricopeptide repeat-containing protein At3g22470, mitochondrial (Precursor) GN=At3g22470 OS=Arabidopsis thaliana (Mouse-ear cress) PE=2 SV=1	--	--	putative pentatricopeptide repeat protein [Togninia minima UCRPA7]	biological process: multicellular organismal process (GO:0032501);; biological process: developmental process (GO:0032502);; biological process: single-organism process (GO:0044699)	--
BMK_Unigene_021279	9.32015	5.56133	0	0	0	0	--	--	--	--	[W]	Extracellular structures	Collagen triple helix repeat (20 copies);; Fibrillar collagen C-terminal domain	--	W	Extracellular structures	--	--	--
BMK_Unigene_021727	11.1097	4.42771	2.48418	0.167751	0	0	--	--	Cellular Component: mitochondrial respiratory chain complex III (GO:0005750);; Cellular Component: vacuolar membrane (GO:0005774);; Biological Process: mitochondrial electron transport, ubiquinol to cytochrome c (GO:0006122);; Cellular Component: plastid (GO:0009536);; Biological Process: response to chemical (GO:0042221);; Biological Process: primary metabolic process (GO:0044238);; Biological P…	K00417|1.69309e-14|crb:CARUB_v10006035mg|hypothetical protein; K00417 ubiquinol-cytochrome c reductase subunit 7 (A)	[C]	Energy production and conversion	Ubiquinol-cytochrome C reductase complex 14kD subunit	Cytochrome b-c1 complex subunit 7-1 GN=QCR7-1 OS=Arabidopsis thaliana (Mouse-ear cress) PE=1 SV=1	C	Energy production and conversion	conserved hypothetical protein [Phytophthora infestans T30-4]	cellular component: cell (GO:0005623);; cellular component: membrane (GO:0016020);; cellular component: macromolecular complex (GO:0032991);; cellular component: organelle (GO:0043226);; cellular component: organelle part (GO:0044422);; cellular component: membrane part (GO:0044425);; cellular component: cell part (GO:0044464);; biological process: metabolic process (GO:0008152);; biological proc…	Oxidative phosphorylation (ko00190)
BMK_Unigene_021804	3.66347	1.15115	0.702105	0	0	0	[I]	Lipid transport and metabolism	Biological Process: metabolic process (GO:0008152);; Molecular Function: ligase activity (GO:0016874);;	K15013|9.94403e-33|ota:Ot16g00030|MGC53673 protein (ISS); K15013 long-chain-fatty-acid--CoA ligase ACSBG [EC:6.2.1.3] (A)	[I]	Lipid transport and metabolism	--	--	I	Lipid transport and metabolism	hypothetical protein L917_20861 [Phytophthora parasitica]	biological process: metabolic process (GO:0008152);; molecular function: catalytic activity (GO:0003824)	Fatty acid biosynthesis (ko00061);; Fatty acid degradation (ko00071);; Fatty acid metabolism (ko01212)
BMK_Unigene_021862	4.7869	2.119	1.86268	0	0	0	--	--	--	--	--	--	Glycosyl hydrolase family 61	--	--	--	hypothetical protein CHGG_03692 [Chaetomium globosum CBS 148.51]	--	--
BMK_Unigene_021996	4.20136	3.7701	5.68568	0	0.0291188	0	--	--	Cellular Component: chromosome (GO:0005694);; Biological Process: DNA repair (GO:0006281);; Biological Process: chromatin remodeling (GO:0006338);; Biological Process: regulation of transcription, DNA-templated (GO:0006355);; Molecular Function: DNA binding, bending (GO:0008301);; Molecular Function: nucleosome binding (GO:0031491);; Cellular Component: MutSalpha complex (GO:0032301);; Biological…	K09272|6.51582e-24|mtr:MTR_5g082570|FACT complex subunit SSRP1; K09272 structure-specific recognition protein 1 (A)	[R]	General function prediction only	HMG (high mobility group) box;; HMG-box domain	FACT complex subunit SSRP1 GN=SSRP1 OS=Vicia faba (Broad bean) PE=2 SV=1	K	Transcription	putative nucleosome binding protein [Togninia minima UCRPA7]	cellular component: cell (GO:0005623);; cellular component: organelle (GO:0043226);; cellular component: cell part (GO:0044464);; biological process: metabolic process (GO:0008152);; biological process: cellular process (GO:0009987);; biological process: single-organism process (GO:0044699);; biological process: response to stimulus (GO:0050896);; biological process: cellular component organizati…	--
BMK_Unigene_022092	2.84517	0.449615	0	0	0	0	--	--	--	--	--	--	Glycosyl hydrolase family 45	--	R	General function prediction only	hypothetical protein HMPREF1624_02408 [Sporothrix schenckii ATCC 58251]	--	--
BMK_Unigene_022096	1.99134	1.36892	1.10137	0	0.870057	0	--	--	--	--	--	--	--	--	--	--	--	--	--
BMK_Unigene_022566	4.6827	1.33934	0.715132	0.166754	0	0.0538455	--	--	--	--	--	--	--	--	--	--	conserved hypothetical protein [Phytophthora infestans T30-4]	--	--
BMK_Unigene_022627	30.0814	15.575	5.86835	6.31912	0.375374	0.813499	[J]	Translation, ribosomal structure and biogenesis	Molecular Function: structural constituent of ribosome (GO:0003735);; Cellular Component: ribosome (GO:0005840);; Biological Process: translation (GO:0006412);;	K02915|3.18117e-36|zma:100286385|60S ribosomal protein L34; K02915 large subunit ribosomal protein L34e (A)	[J]	Translation, ribosomal structure and biogenesis	Ribosomal protein L34e	60S ribosomal protein L34 GN=RPL34 OS=Pisum sativum (Garden pea) PE=2 SV=1	J	Translation, ribosomal structure and biogenesis	hypothetical protein PHYSODRAFT_310652 [Phytophthora sojae]	molecular function: structural molecule activity (GO:0005198);; cellular component: cell (GO:0005623);; cellular component: macromolecular complex (GO:0032991);; cellular component: organelle (GO:0043226);; cellular component: cell part (GO:0044464);; biological process: metabolic process (GO:0008152);; biological process: cellular process (GO:0009987)	Ribosome (ko03010)
BMK_Unigene_022651	4.92049	4.09972	4.50883	2.18796	2.46549	2.48677	--	--	--	--	--	--	--	--	--	--	--	--	--
BMK_Unigene_022779	2.69788	2.3811	2.73399	0	0	0	--	--	--	--	--	--	--	--	S	Function unknown	hypothetical protein S7711_09148 [Stachybotrys chartarum IBT 7711]	--	--
BMK_Unigene_022891	1.38303	1.7166	0	0	0	0	[P]	Inorganic ion transport and metabolism	--	K01674|4.07582e-29|sly:101254722|alpha carbonic anhydrase 1, chloroplastic; K01674 carbonic anhydrase [EC:4.2.1.1] (A)	[R]	General function prediction only	Eukaryotic-type carbonic anhydrase	Alpha carbonic anhydrase 1, chloroplastic (Precursor) GN=F3C22.120 OS=Arabidopsis thaliana (Mouse-ear cress) PE=1 SV=2	R	General function prediction only	PREDICTED: alpha carbonic anhydrase 1, chloroplastic [Solanum lycopersicum]	--	Nitrogen metabolism (ko00910)
BMK_Unigene_022912	2.13522	1.35654	3.68104	0	0.0219001	0	--	--	Molecular Function: peroxidase activity (GO:0004601);;	--	--	--	Peroxidase, family 2	--	R	General function prediction only	Chloroperoxidase [Myceliophthora thermophila ATCC 42464]	molecular function: catalytic activity (GO:0003824);; molecular function: antioxidant activity (GO:0016209);; biological process: metabolic process (GO:0008152);; biological process: single-organism process (GO:0044699)	--
BMK_Unigene_023038	4.30032	4.33252	0	0	0	0	--	--	--	--	--	--	--	--	--	--	--	--	--
BMK_Unigene_023047	21.8032	15.6007	4.22171	0	0	0	--	--	--	--	--	--	--	--	--	--	--	--	--
BMK_Unigene_023069	2.23701	3.02265	1.67877	0.133756	0	0	--	--	--	--	--	--	--	--	--	--	--	--	--
BMK_Unigene_023099	1.36202	1.37263	2.06592	0	0.0419853	0	[S]	Function unknown	--	--	--	--	Protein of unknown function (DUF1349)	--	S	Function unknown	hypothetical protein CSUB01_02974 [Colletotrichum sublineola]	--	--
BMK_Unigene_023214	7.24997	2.38918	5.53322	0	0	0	--	--	--	--	--	--	--	--	R	General function prediction only	PREDICTED: Werner Syndrome-like exonuclease-like [Setaria italica]	--	--
BMK_Unigene_023267	3.58207	1.84676	0.848897	0.0200529	0	0.0194256	--	--	--	--	--	--	--	--	S	Function unknown	conserved hypothetical protein [Phytophthora infestans T30-4]	--	--
BMK_Unigene_023278	37.9712	20.5412	2.3141	1.57395	0	0	--	--	--	--	--	--	--	--	S	Function unknown	hypothetical protein PITG_01004 [Phytophthora infestans T30-4]	--	--
BMK_Unigene_023288	3.53192	3.72413	0	0	0	0	[P]	Inorganic ion transport and metabolism	--	K01674|6.2447e-31|tcc:TCM_022604|Alpha carbonic anhydrase 1, putative; K01674 carbonic anhydrase [EC:4.2.1.1] (A)	[R]	General function prediction only	Eukaryotic-type carbonic anhydrase	Alpha carbonic anhydrase 4 (Precursor) GN=ACA4 OS=Arabidopsis thaliana (Mouse-ear cress) PE=3 SV=1	R	General function prediction only	Bifunctional monodehydroascorbate reductase and carbonic anhydrase nectarin-3 [Gossypium arboreum]	--	Nitrogen metabolism (ko00910)
BMK_Unigene_023290	3.80245	0.58381	0.133185	0	0	0	[O]	Posttranslational modification, protein turnover, chaperones	Cellular Component: plastid (GO:0009536);; Biological Process: cellular process (GO:0009987);; Molecular Function: oxidoreductase activity (GO:0016491);;	K03676|8.71577e-35|pvu:PHAVU_008G156300g|hypothetical protein; K03676 glutaredoxin 3 (A)	[O]	Posttranslational modification, protein turnover, chaperones	Glutaredoxin	Glutaredoxin-C4, chloroplastic (Precursor) OS=Oryza sativa subsp. japonica (Rice) PE=3 SV=1	O	Posttranslational modification, protein turnover, chaperones	glutaredoxin [Phytophthora parasitica]	cellular component: cell (GO:0005623);; cellular component: organelle (GO:0043226);; cellular component: cell part (GO:0044464);; biological process: cellular process (GO:0009987);; molecular function: catalytic activity (GO:0003824);; biological process: metabolic process (GO:0008152);; biological process: single-organism process (GO:0044699)	--
BMK_Unigene_023294	2.48909	2.45534	2.96276	0	0.419054	0	--	--	--	--	--	--	Protein of unknown function (DUF1668)	--	S	Function unknown	PREDICTED: uncharacterized protein LOC101770563 [Setaria italica]	--	--
BMK_Unigene_023302	51.7502	24.33	8.67995	6.56433	0.953546	2.78891	--	--	Molecular Function: structural constituent of ribosome (GO:0003735);; Cellular Component: ribosome (GO:0005840);; Biological Process: translation (GO:0006412);;	K02983|4.16308e-16|vcn:VOLCADRAFT_78308|rps30; component of cytosolic 80S ribosome and 40S small subunit; K02983 small subunit ribosomal protein S30e (A)	[JO]	--	Ribosomal protein S30	40S ribosomal protein S30 GN=RPS30C OS=Arabidopsis thaliana (Mouse-ear cress) PE=3 SV=3	J	Translation, ribosomal structure and biogenesis	unnamed protein product [Albugo candida]	molecular function: structural molecule activity (GO:0005198);; cellular component: cell (GO:0005623);; cellular component: macromolecular complex (GO:0032991);; cellular component: organelle (GO:0043226);; cellular component: cell part (GO:0044464);; biological process: metabolic process (GO:0008152);; biological process: cellular process (GO:0009987)	Ribosome (ko03010)
BMK_Unigene_023318	1.49351	1.77386	0	0	0	0	[TZDR]	--	--	--	[Z]	Cytoskeleton	EF hand;; EF-hand domain pair;; EF-hand domain	Calmodulin OS=Chlamydomonas reinhardtii (Chlamydomonas smithii) PE=1 SV=2	Z	Cytoskeleton	PREDICTED: myosin regulatory light chain 2-like, partial [Phoenix dactylifera]	--	--
BMK_Unigene_023353	3.49377	2.38978	2.00355	0	0	0.0139546	--	--	--	--	--	--	Late embryogenesis abundant protein	--	S	Function unknown	hypothetical protein SHCRBa_019_K12_F_240 [Saccharum hybrid cultivar R570]	--	--
BMK_Unigene_023413	2.43957	0.627972	0.28078	0	0	0	--	--	--	--	--	--	PLAC8 family	--	--	--	hypothetical protein SPRG_22219 [Saprolegnia parasitica CBS 223.65]	--	--
BMK_Unigene_023491	38.8297	7.81475	8.31572	1.40017	0	0.0617408	--	--	--	--	--	--	--	--	R	General function prediction only	putative GPI-anchored serine-rich hypothetical protein [Phytophthora infestans T30-4]	--	--
BMK_Unigene_023529	3.16124	3.52075	0	0	0	0	[S]	Function unknown	--	K13449|3.49889e-14|ppp:PHYPADRAFT_194318|hypothetical protein; K13449 pathogenesis-related protein 1 (A)	[S]	Function unknown	Cysteine-rich secretory protein family	Pathogenesis-related protein PR-1 type (Precursor) OS=Sambucus nigra (European elder) PE=2 SV=1	S	Function unknown	PR-1-like protein [Moniliophthora roreri MCA 2997]	--	Plant hormone signal transduction (ko04075)
BMK_Unigene_023532	2.67064	2.70189	2.19557	0	0.0198814	0	--	--	--	--	--	--	B3 DNA binding domain	B3 domain-containing protein Os03g0619600 OS=Oryza sativa subsp. japonica (Rice) PE=2 SV=1	--	--	B3 domain-containing protein [Aegilops tauschii]	--	--
BMK_Unigene_023552	40.3991	39.0388	14.6704	11.1358	16.017	3.77412	--	--	--	--	--	--	--	--	--	--	--	--	--
BMK_Unigene_023581	776.387	381.959	506.316	81.9196	114.285	59.2639	--	--	Cellular Component: membrane (GO:0016020);;	--	--	--	--	--	S	Function unknown	PREDICTED: uncharacterized protein LOC102705538 [Oryza brachyantha]	cellular component: membrane (GO:0016020)	--
BMK_Unigene_023666	1.67193	1.81117	0	0	0	0	[J]	Translation, ribosomal structure and biogenesis	Molecular Function: translation elongation factor activity (GO:0003746);; Molecular Function: GTPase activity (GO:0003924);; Molecular Function: GTP binding (GO:0005525);; Cellular Component: extracellular region (GO:0005576);; Cellular Component: cytoplasm (GO:0005737);; Biological Process: GTP catabolic process (GO:0006184);; Biological Process: translational elongation (GO:0006414);;	K03231|1.40746e-108|gsl:Gasu_19840|elongation factor EF-1 alpha subunit; K03231 elongation factor 1-alpha (A)	[J]	Translation, ribosomal structure and biogenesis	Elongation factor Tu C-terminal domain;; Elongation factor Tu domain 2	Elongation factor 1-alpha C GN=TEF-C OS=Porphyra purpurea (Red seaweed) PE=2 SV=1	J	Translation, ribosomal structure and biogenesis	translation elongation factor 1 alpha [Metarhizium album ARSEF 1941]	molecular function: binding (GO:0005488);; biological process: metabolic process (GO:0008152);; biological process: cellular process (GO:0009987);; molecular function: catalytic activity (GO:0003824);; biological process: single-organism process (GO:0044699);; cellular component: extracellular region (GO:0005576);; cellular component: cell (GO:0005623);; cellular component: cell part (GO:0044464)	RNA transport (ko03013)
BMK_Unigene_023824	45.4939	19.4445	9.2125	3.44443	0.248452	2.31058	[J]	Translation, ribosomal structure and biogenesis	Molecular Function: structural constituent of ribosome (GO:0003735);; Cellular Component: ribosome (GO:0005840);; Biological Process: translation (GO:0006412);; Molecular Function: rRNA binding (GO:0019843);; Molecular Function: metal ion binding (GO:0046872);;	K02922|3.89751e-41|mis:MICPUN_93506|RPL37E; ribosomal protein L37e; K02922 large subunit ribosomal protein L37e (A)	[J]	Translation, ribosomal structure and biogenesis	Ribosomal protein L37e	60S ribosomal protein L37-2 GN=RPL37B OS=Arabidopsis thaliana (Mouse-ear cress) PE=3 SV=2	J	Translation, ribosomal structure and biogenesis	ribosomal protein L37e, putative [Phytophthora infestans T30-4]	molecular function: structural molecule activity (GO:0005198);; cellular component: cell (GO:0005623);; cellular component: macromolecular complex (GO:0032991);; cellular component: organelle (GO:0043226);; cellular component: cell part (GO:0044464);; biological process: metabolic process (GO:0008152);; biological process: cellular process (GO:0009987);; molecular function: binding (GO:0005488)	Ribosome (ko03010)
BMK_Unigene_023915	1.96153	1.16105	0.825641	0	0	0	--	--	--	--	--	--	--	--	--	--	--	--	--
BMK_Unigene_023938	50.9004	16.8359	9.87121	8.40804	0.300448	1.16433	[J]	Translation, ribosomal structure and biogenesis	Molecular Function: structural constituent of ribosome (GO:0003735);; Cellular Component: ribosome (GO:0005840);; Biological Process: translation (GO:0006412);;	K02870|1.50909e-70|mis:MICPUN_106714|hypothetical protein; K02870 large subunit ribosomal protein L12e (A)	[J]	Translation, ribosomal structure and biogenesis	Ribosomal protein L11, N-terminal domain;; Ribosomal protein L11, RNA binding domain	60S ribosomal protein L12-2 GN=F4P12_130 OS=Arabidopsis thaliana (Mouse-ear cress) PE=1 SV=1	J	Translation, ribosomal structure and biogenesis	hypothetical protein PPTG_06371 [Phytophthora parasitica INRA-310]	molecular function: structural molecule activity (GO:0005198);; cellular component: cell (GO:0005623);; cellular component: macromolecular complex (GO:0032991);; cellular component: organelle (GO:0043226);; cellular component: cell part (GO:0044464);; biological process: metabolic process (GO:0008152);; biological process: cellular process (GO:0009987)	Ribosome (ko03010)
BMK_Unigene_024020	1.66474	0.686366	0.85119	0	0	0	--	--	--	--	--	--	--	--	--	--	--	--	--
BMK_Unigene_024022	41.2412	32.4957	49.8266	16.9195	25.7376	25.1575	[G]	Carbohydrate transport and metabolism	Molecular Function: transketolase activity (GO:0004802);; Cellular Component: chloroplast thylakoid membrane (GO:0009535);; Cellular Component: chloroplast stroma (GO:0009570);; Biological Process: response to salt stress (GO:0009651);; Cellular Component: chloroplast envelope (GO:0009941);; Biological Process: reductive pentose-phosphate cycle (GO:0019253);; Biological Process: response to cadmi…	K00615|0|sita:101776231|transketolase, chloroplastic-like; K00615 transketolase [EC:2.2.1.1] (A)	[G]	Carbohydrate transport and metabolism	Transketolase, thiamine diphosphate binding domain	Transketolase, chloroplastic (Precursor) OS=Solanum tuberosum (Potato) PE=2 SV=1	G	Carbohydrate transport and metabolism	PREDICTED: transketolase, chloroplastic-like [Setaria italica]	molecular function: catalytic activity (GO:0003824);; biological process: metabolic process (GO:0008152);; cellular component: cell (GO:0005623);; cellular component: membrane (GO:0016020);; cellular component: organelle (GO:0043226);; cellular component: organelle part (GO:0044422);; cellular component: cell part (GO:0044464);; biological process: response to stimulus (GO:0050896);; biological p…	Pentose phosphate pathway (ko00030);; Carbon fixation in photosynthetic organisms (ko00710);; Carbon metabolism (ko01200);; Biosynthesis of amino acids (ko01230)
BMK_Unigene_024056	13.2368	6.97001	2.08235	0	3.99691	0	--	--	Cellular Component: nucleus (GO:0005634);; Cellular Component: cytosol (GO:0005829);; Molecular Function: methyltransferase activity (GO:0008168);; Biological Process: methylation (GO:0032259);;	--	--	--	--	--	R	General function prediction only	PREDICTED: methyltransferase-like protein 10-like [Setaria italica]	cellular component: cell (GO:0005623);; cellular component: organelle (GO:0043226);; cellular component: cell part (GO:0044464);; molecular function: catalytic activity (GO:0003824);; biological process: metabolic process (GO:0008152)	--
BMK_Unigene_024090	5.14389	1.04765	0.160586	0.0980459	0	0.10268	--	--	--	--	--	--	--	--	--	--	--	--	--
BMK_Unigene_024120	1.90981	1.81471	0.124692	0	0	0	--	--	--	--	--	--	--	--	--	--	--	--	--
BMK_Unigene_024160	2.85284	2.08673	0.294259	0	0	0	[E]	Amino acid transport and metabolism	Molecular Function: serine-type carboxypeptidase activity (GO:0004185);; Biological Process: proteolysis (GO:0006508);;	--	[OE]	--	YCII-related domain;; Serine carboxypeptidase	Serine carboxypeptidase 3 (Precursor) OS=Oryza sativa subsp. japonica (Rice) PE=2 SV=1	O	Posttranslational modification, protein turnover, chaperones	hypothetical protein, variant [Phytophthora parasitica INRA-310]	molecular function: catalytic activity (GO:0003824);; biological process: metabolic process (GO:0008152)	--
BMK_Unigene_024170	16.9228	3.69025	2.53066	0.0614285	0	0	--	--	--	--	--	--	--	--	--	--	hypothetical protein SDRG_08932 [Saprolegnia diclina VS20]	--	--
BMK_Unigene_024173	1.85048	2.03029	2.22295	0	0.0569902	0	--	--	Biological Process: autophagic vacuole assembly (GO:0000045);; Cellular Component: fungal-type vacuole membrane (GO:0000329);; Cellular Component: pre-autophagosomal structure (GO:0000407);; Cellular Component: autophagic vacuole membrane (GO:0000421);; Biological Process: mitochondrion degradation (GO:0000422);; Cellular Component: cytosol (GO:0005829);; Biological Process: ER to Golgi vesicle-m…	K08341|1.56829e-59|mus:103982885|autophagy-related protein 8C-like; K08341 GABA(A) receptor-associated protein (A)	[Z]	Cytoskeleton	Autophagy protein Atg8 ubiquitin like;; Ubiquitin-like autophagy protein Apg12	Autophagy-related protein 8 (Precursor) GN=ATG8 OS=Phytophthora infestans (Potato late blight fungus) PE=3 SV=1	U	Intracellular trafficking, secretion, and vesicular transport	hypothetical protein NCU01545 [Neurospora crassa OR74A]	biological process: metabolic process (GO:0008152);; biological process: cellular process (GO:0009987);; biological process: single-organism process (GO:0044699);; biological process: response to stimulus (GO:0050896);; biological process: cellular component organization or biogenesis (GO:0071840);; cellular component: cell (GO:0005623);; cellular component: membrane (GO:0016020);; cellular compo…	Regulation of autophagy (ko04140)
BMK_Unigene_024180	2.09052	0.762136	0.588858	0	0	0	--	--	--	--	--	--	--	--	S	Function unknown	hypothetical protein V496_02303 [Pseudogymnoascus pannorum VKM F-4515 (FW-2607)]	--	--
BMK_Unigene_024199	1.07631	1.33263	0.824572	0	0	0	--	--	Molecular Function: nucleic acid binding (GO:0003676);; Molecular Function: zinc ion binding (GO:0008270);;	--	--	--	--	--	--	--	hypothetical protein LOC_Os10g42202 [Oryza sativa Japonica Group]	molecular function: binding (GO:0005488)	--
BMK_Unigene_024204	2.00351	3.35556	2.59999	0	0.0519353	0	[G]	Carbohydrate transport and metabolism	Cellular Component: phosphopyruvate hydratase complex (GO:0000015);; Molecular Function: magnesium ion binding (GO:0000287);; Cellular Component: fungal-type vacuole (GO:0000324);; Molecular Function: phosphopyruvate hydratase activity (GO:0004634);; Cellular Component: mitochondrion (GO:0005739);; Biological Process: gluconeogenesis (GO:0006094);; Biological Process: glycolytic process (GO:00060…	K01689|6.34764e-149|obr:102711291|enolase 1, chloroplastic-like; K01689 enolase [EC:4.2.1.11] (A)	[G]	Carbohydrate transport and metabolism	Enolase, C-terminal TIM barrel domain;; Enolase, N-terminal domain	Enolase 1, chloroplastic (Precursor) GN=ENO1 OS=Arabidopsis thaliana (Mouse-ear cress) PE=1 SV=1	G	Carbohydrate transport and metabolism	hypothetical protein SMAC_00379 [Sordaria macrospora k-hell]	cellular component: cell (GO:0005623);; cellular component: macromolecular complex (GO:0032991);; cellular component: cell part (GO:0044464);; molecular function: binding (GO:0005488);; cellular component: organelle (GO:0043226);; molecular function: catalytic activity (GO:0003824);; biological process: metabolic process (GO:0008152);; biological process: single-organism process (GO:0044699);; bi…	Glycolysis / Gluconeogenesis (ko00010);; Carbon metabolism (ko01200);; Biosynthesis of amino acids (ko01230);; RNA degradation (ko03018)
BMK_Unigene_024248	13.0847	6.05125	1.54798	0.152117	0	0	--	--	--	--	--	--	--	--	--	--	hypothetical protein PHYSODRAFT_523138 [Phytophthora sojae]	--	--
BMK_Unigene_024284	5.45093	6.36153	5.10217	0	0.0486997	0	--	--	--	--	[K]	Transcription	bZIP transcription factor;; Basic region leucine zipper	--	K	Transcription	Putative Cross-pathway control protein [Podospora anserina S mat+]	--	--
BMK_Unigene_024311	16.6189	2.91039	6.60868	0.851159	0.282995	0.941771	--	--	--	--	--	--	--	--	--	--	--	--	--
BMK_Unigene_024518	3.75203	2.62028	0	0	0	0	--	--	--	--	--	--	CLIP, MHC2 interacting;; Class II MHC-associated invariant chain trimerisation domain;; Thyroglobulin type-1 repeat	--	T	Signal transduction mechanisms	--	--	--
BMK_Unigene_024545	3.12737	1.61588	0.9038	0	0	0	[QR]	--	--	--	[IR]	--	Methyltransferase domain;; Methyltransferase domain;; ubiE/COQ5 methyltransferase family;; Methyltransferase domain;; Methyltransferase domain;; Methyltransferase domain;; Methyltransferase domain;; Methyltransferase domain;; Mycolic acid cyclopropane synthetase;; Methyltransferase small domain;; Tellurite resistance protein TehB	Phosphomethylethanolamine N-methyltransferase OS=Arabidopsis thaliana (Mouse-ear cress) PE=2 SV=2	R	General function prediction only	hypothetical protein L915_13570 [Phytophthora parasitica]	--	--
BMK_Unigene_024579	2.14508	0.621172	0.379131	0	0	0	--	--	Molecular Function: hydrolase activity (GO:0016787);;	--	--	--	Glycosyl hydrolase family 61	--	R	General function prediction only	hypothetical protein CHGG_04473 [Chaetomium globosum CBS 148.51]	molecular function: catalytic activity (GO:0003824);; biological process: metabolic process (GO:0008152)	--
BMK_Unigene_024627	5.38115	1.3733	3.19179	0.29368	0	0	--	--	--	--	--	--	--	--	R	General function prediction only	hypothetical protein PHYSODRAFT_563565 [Phytophthora sojae]	--	--
BMK_Unigene_024746	5.01961	2.13282	3.23559	0	0	0	--	--	--	--	--	--	--	--	--	--	--	--	--
BMK_Unigene_024763	6.55087	6.47793	0	0	0	0	--	--	--	--	--	--	Serglycin	--	T	Signal transduction mechanisms	--	--	--
BMK_Unigene_024854	54.5831	13.0144	8.21493	0.437373	0	0	--	--	--	--	--	--	Domain of unknown function (DUF4203)	--	S	Function unknown	hypothetical protein L917_10077 [Phytophthora parasitica]	--	--
BMK_Unigene_024862	16.6668	6.92386	4.53985	0.92457	0.634217	0.308085	--	--	Molecular Function: sequence-specific DNA binding transcription factor activity (GO:0003700);; Cellular Component: nucleus (GO:0005634);; Biological Process: regulation of transcription, DNA-templated (GO:0006355);; Biological Process: response to heat (GO:0009408);; Molecular Function: sequence-specific DNA binding (GO:0043565);;	K09419|1.06213e-22|osa:4331708|Os03g0161900; K09419 heat shock transcription factor, other eukaryote (A)	[K]	Transcription	--	Heat stress transcription factor A-2d OS=Oryza sativa subsp. japonica (Rice) PE=2 SV=2	K	Transcription	RecName: Full=Heat stress transcription factor A-2d; AltName: Full=Heat stress transcription factor 7; Short=rHsf7; AltName: Full=Heat stress transcription factor 8; Short=OsHsf-08 [Oryza sativa Japonica Group]	molecular function: nucleic acid binding transcription factor activity (GO:0001071);; biological process: biological regulation (GO:0065007);; cellular component: cell (GO:0005623);; cellular component: organelle (GO:0043226);; cellular component: cell part (GO:0044464);; biological process: response to stimulus (GO:0050896);; molecular function: binding (GO:0005488)	--
BMK_Unigene_025075	6.37102	0.886586	0.0404759	0	0.115412	0	--	--	Molecular Function: hydrolase activity, hydrolyzing O-glycosyl compounds (GO:0004553);; Cellular Component: extracellular region (GO:0005576);; Biological Process: carbohydrate metabolic process (GO:0005975);; Molecular Function: cellulose binding (GO:0030248);;	--	--	--	Fungal cellulose binding domain	--	--	--	hypothetical protein CTHT_0040510 [Chaetomium thermophilum var. thermophilum DSM 1495]	molecular function: catalytic activity (GO:0003824);; biological process: metabolic process (GO:0008152);; cellular component: extracellular region (GO:0005576);; molecular function: binding (GO:0005488)	--
BMK_Unigene_025137	8.6998	5.07328	3.8847	0	0	0	--	--	--	--	--	--	--	--	--	--	--	--	--
BMK_Unigene_025342	7.95058	3.56471	1.32002	0.149291	0	0	--	--	Molecular Function: DNA binding (GO:0003677);; Molecular Function: zinc ion binding (GO:0008270);;	K08073|7.3234e-08|ath:AT3G14890|polynucleotide 3'-phosphatase ZDP; K08073 bifunctional polynucleotide phosphatase/kinase [EC:3.1.3.32 2.7.1.78] (A)	[KLO]	--	Poly(ADP-ribose) polymerase and DNA-Ligase Zn-finger region	Polynucleotide 3&apos;-phosphatase ZDP GN=ZDP OS=Arabidopsis thaliana (Mouse-ear cress) PE=1 SV=1	--	--	hypothetical protein PPTG_13223 [Phytophthora parasitica INRA-310]	molecular function: binding (GO:0005488)	--
BMK_Unigene_025362	52.334	24.2112	10.5459	5.72384	0.136132	1.80711	--	--	Molecular Function: structural constituent of ribosome (GO:0003735);; Cellular Component: ribosome (GO:0005840);; Biological Process: translation (GO:0006412);;	K02920|2.80757e-27|csl:COCSUDRAFT_65116|ribosomal protein L36 component of cytosolic 80S ribosome and 60S large subunit; K02920 large subunit ribosomal protein L36e (A)	[J]	Translation, ribosomal structure and biogenesis	Ribosomal protein L36e	60S ribosomal protein L36-1 GN=RPL36A OS=Arabidopsis thaliana (Mouse-ear cress) PE=2 SV=1	J	Translation, ribosomal structure and biogenesis	hypothetical protein PPTG_19308 [Phytophthora parasitica INRA-310]	molecular function: structural molecule activity (GO:0005198);; cellular component: cell (GO:0005623);; cellular component: macromolecular complex (GO:0032991);; cellular component: organelle (GO:0043226);; cellular component: cell part (GO:0044464);; biological process: metabolic process (GO:0008152);; biological process: cellular process (GO:0009987)	Ribosome (ko03010)
BMK_Unigene_025390	36.3202	12.0043	13.034	0	0	0	--	--	--	--	--	--	--	--	--	--	--	--	--
BMK_Unigene_025449	7.96411	1.60866	1.7228	0.0451807	0	0	--	--	--	--	--	--	--	--	--	--	--	--	--
BMK_Unigene_025452	3.76547	3.16415	6.60187	0	0.0379507	0	--	--	Cellular Component: extracellular region (GO:0005576);; Biological Process: pathogenesis (GO:0009405);; Biological Process: interaction with host via protein secreted by type II secretion system (GO:0052051);;	--	--	--	Cerato-platanin	--	R	General function prediction only	hypothetical protein THITE_2108097 [Thielavia terrestris NRRL 8126]	cellular component: extracellular region (GO:0005576);; biological process: multi-organism process (GO:0051704)	--
BMK_Unigene_025621	2.234	0.967017	1.68519	0	0.0894661	0	--	--	--	--	--	--	--	--	--	--	--	--	--
BMK_Unigene_025628	1.5609	0.745249	1.45946	0	0	0	--	--	--	--	--	--	--	--	R	General function prediction only	predicted protein [Chaetomium globosum CBS 148.51]	--	--
BMK_Unigene_025636	0.885168	1.83307	1.14021	0	0	0	--	--	--	--	--	--	--	--	--	--	--	--	--
BMK_Unigene_025651	10.9179	4.45234	5.42399	0.048695	0	0.0481675	--	--	--	--	--	--	--	--	S	Function unknown	PREDICTED: uncharacterized protein LOC101767531 [Setaria italica]	--	--
BMK_Unigene_025822	2.86313	0.677188	1.75136	0	0	0	--	--	--	--	--	--	--	--	S	Function unknown	hypothetical protein THITE_2077110 [Thielavia terrestris NRRL 8126]	--	--
BMK_Unigene_025841	6.47086	4.77063	5.8144	0	0	0	--	--	--	--	--	--	--	--	R	General function prediction only	hypothetical protein THITE_2169147 [Thielavia terrestris NRRL 8126]	--	--
BMK_Unigene_025982	1.77742	0.555691	1.23171	0	0	0	--	--	--	--	--	--	--	--	--	--	--	--	--
BMK_Unigene_025984	56.7596	19.348	8.6698	4.40984	0.149853	0.601913	[J]	Translation, ribosomal structure and biogenesis	Molecular Function: structural constituent of ribosome (GO:0003735);; Biological Process: translation (GO:0006412);; Cellular Component: cytosolic large ribosomal subunit (GO:0022625);;	K02908|8.75017e-50|osa:4324441|Os01g0276000; K02908 large subunit ribosomal protein L30e (A)	[J]	Translation, ribosomal structure and biogenesis	Ribosomal protein L7Ae/L30e/S12e/Gadd45 family	60S ribosomal protein L30 GN=P0038F12.17 OS=Oryza sativa subsp. japonica (Rice) PE=3 SV=1	J	Translation, ribosomal structure and biogenesis	60S ribosomal protein L30 [Saprolegnia parasitica CBS 223.65]	molecular function: structural molecule activity (GO:0005198);; biological process: metabolic process (GO:0008152);; biological process: cellular process (GO:0009987);; cellular component: cell (GO:0005623);; cellular component: macromolecular complex (GO:0032991);; cellular component: organelle (GO:0043226);; cellular component: organelle part (GO:0044422);; cellular component: cell part (GO:004…	Ribosome (ko03010)
BMK_Unigene_026085	2.94584	1.20413	1.67775	0	0	0	[GEPR]	--	Biological Process: carbohydrate transport (GO:0008643);; Cellular Component: integral component of membrane (GO:0016021);; Molecular Function: transmembrane transporter activity (GO:0022857);; Biological Process: transmembrane transport (GO:0055085);;	--	[R]	General function prediction only	Sugar (and other) transporter;; Major Facilitator Superfamily	Sugar transport protein 7 GN=STP7 OS=Arabidopsis thaliana (Mouse-ear cress) PE=2 SV=1	R	General function prediction only	hypothetical protein NECHADRAFT_53223 [Nectria haematococca mpVI 77-13-4]	biological process: single-organism process (GO:0044699);; biological process: localization (GO:0051179);; cellular component: membrane (GO:0016020);; cellular component: membrane part (GO:0044425);; molecular function: transporter activity (GO:0005215);; biological process: cellular process (GO:0009987)	--
BMK_Unigene_026181	4.41406	5.05296	0	0	0	0	--	--	--	--	--	--	--	--	--	--	--	--	--
BMK_Unigene_026220	5.97643	19.36	6.75162	0	0	0	--	--	Molecular Function: monooxygenase activity (GO:0004497);; Molecular Function: iron ion binding (GO:0005506);; Molecular Function: electron carrier activity (GO:0009055);; Cellular Component: plastid (GO:0009536);; Molecular Function: oxidoreductase activity, acting on paired donors, with incorporation or reduction of molecular oxygen (GO:0016705);; Molecular Function: heme binding (GO:0020037);; …	K15402|3.73827e-42|sita:101775847|cytochrome P450 86B1-like; K15402 fatty acid omega-hydroxylase [EC:1.14.-.-] (A)	[QI]	--	--	Alkane hydroxylase MAH1 {ECO:0000303|PubMed:17905869} OS=Arabidopsis thaliana (Mouse-ear cress) PE=2 SV=1	Q	Secondary metabolites biosynthesis, transport and catabolism	PREDICTED: cytochrome P450 86B1-like [Setaria italica]	molecular function: catalytic activity (GO:0003824);; biological process: metabolic process (GO:0008152);; biological process: single-organism process (GO:0044699);; molecular function: binding (GO:0005488);; molecular function: electron carrier activity (GO:0009055);; cellular component: cell (GO:0005623);; cellular component: organelle (GO:0043226);; cellular component: cell part (GO:0044464)	Cutin, suberine and wax biosynthesis (ko00073)
BMK_Unigene_026228	8.11969	5.85949	1.37446	0.533199	0	0.221365	--	--	Molecular Function: cytochrome-c oxidase activity (GO:0004129);; Cellular Component: mitochondrion (GO:0005739);;	K02267|1.1686e-12|mpp:MICPUCDRAFT_53846|hypothetical protein; K02267 cytochrome c oxidase subunit 6b (A)	[C]	Energy production and conversion	Cytochrome oxidase c subunit VIb	Cytochrome c oxidase subunit 6b-1 GN=COX6B-1 OS=Arabidopsis thaliana (Mouse-ear cress) PE=1 SV=1	G	Carbohydrate transport and metabolism	hypothetical protein PPTG_03256 [Phytophthora parasitica INRA-310]	molecular function: catalytic activity (GO:0003824);; molecular function: transporter activity (GO:0005215);; molecular function: electron carrier activity (GO:0009055);; biological process: metabolic process (GO:0008152);; biological process: cellular process (GO:0009987);; biological process: single-organism process (GO:0044699);; biological process: localization (GO:0051179);; cellular compone…	Oxidative phosphorylation (ko00190)
BMK_Unigene_026259	6.64619	2.02722	1.94524	0.154697	0	0.0140708	--	--	Cellular Component: membrane (GO:0016020);;	--	[I]	Lipid transport and metabolism	Plasma-membrane choline transporter	--	U	Intracellular trafficking, secretion, and vesicular transport	hypothetical protein PPTG_14520 [Phytophthora parasitica INRA-310]	cellular component: membrane (GO:0016020)	--
BMK_Unigene_026303	2.25965	4.23485	3.10399	0	0	0	--	--	Molecular Function: DNA binding (GO:0003677);; Molecular Function: ATP binding (GO:0005524);; Biological Process: apoptotic process (GO:0006915);; Biological Process: defense response (GO:0006952);; Cellular Component: membrane (GO:0016020);;	--	--	--	--	--	T	Signal transduction mechanisms	PREDICTED: uncharacterized protein LOC101785136 [Setaria italica]	molecular function: binding (GO:0005488);; biological process: cellular process (GO:0009987);; biological process: single-organism process (GO:0044699);; biological process: response to stimulus (GO:0050896);; cellular component: membrane (GO:0016020)	--
BMK_Unigene_026309	3.39933	2.08064	2.43785	3.92642	1.20493	0.691647	--	--	Molecular Function: ATP binding (GO:0005524);; Biological Process: apoptotic process (GO:0006915);; Biological Process: defense response (GO:0006952);; Molecular Function: ADP binding (GO:0043531);;	--	[T]	Signal transduction mechanisms	NB-ARC domain;; AAA domain	Putative disease resistance protein RGA4 GN=RGA4 OS=Solanum bulbocastanum (Wild potato) PE=2 SV=1	T	Signal transduction mechanisms	PREDICTED: uncharacterized protein LOC101774167 [Setaria italica]	molecular function: binding (GO:0005488);; biological process: cellular process (GO:0009987);; biological process: single-organism process (GO:0044699);; biological process: response to stimulus (GO:0050896)	--
BMK_Unigene_026333	7.16412	0.950759	0.637931	0.0221238	0	0	--	--	--	--	--	--	C2 domain	--	--	--	conserved hypothetical protein [Phytophthora infestans T30-4]	--	--
BMK_Unigene_026365	9.26088	13.8008	10.2827	0.265713	0.21933	0.913616	--	--	Cellular Component: mitochondrion (GO:0005739);;	--	--	--	Protein of unknown function (DUF3615)	--	S	Function unknown	hypothetical protein SORBIDRAFT_05g005460 [Sorghum bicolor]	cellular component: cell (GO:0005623);; cellular component: organelle (GO:0043226);; cellular component: cell part (GO:0044464)	--
BMK_Unigene_026366	3.2048	7.77357	4.23249	0.0402313	0	0	--	--	Cellular Component: mitochondrion (GO:0005739);;	--	--	--	--	--	S	Function unknown	hypothetical protein OsJ_27784 [Oryza sativa Japonica Group]	cellular component: cell (GO:0005623);; cellular component: organelle (GO:0043226);; cellular component: cell part (GO:0044464)	--
BMK_Unigene_026410	2.71383	3.11458	0.371175	0.397867	0.306144	0.479176	[J]	Translation, ribosomal structure and biogenesis	Molecular Function: structural constituent of ribosome (GO:0003735);; Biological Process: translation (GO:0006412);; Cellular Component: membrane (GO:0016020);; Cellular Component: cytosolic ribosome (GO:0022626);; Cellular Component: intracellular membrane-bounded organelle (GO:0043231);; Cellular Component: intracellular organelle part (GO:0044446);; Cellular Component: cell periphery (GO:00719…	K02930|5.99853e-135|ppp:PHYPADRAFT_160075|hypothetical protein; K02930 large subunit ribosomal protein L4e (A)	[A]	RNA processing and modification	Ribosomal protein L4/L1 family;; 60S ribosomal protein L4 C-terminal domain	60S ribosomal protein L4-1 GN=RPL4A OS=Arabidopsis thaliana (Mouse-ear cress) PE=2 SV=1	J	Translation, ribosomal structure and biogenesis	predicted protein [Hordeum vulgare subsp. vulgare]	molecular function: structural molecule activity (GO:0005198);; biological process: metabolic process (GO:0008152);; biological process: cellular process (GO:0009987);; cellular component: membrane (GO:0016020);; cellular component: cell (GO:0005623);; cellular component: macromolecular complex (GO:0032991);; cellular component: organelle (GO:0043226);; cellular component: cell part (GO:0044464);…	Ribosome (ko03010)
BMK_Unigene_026420	13.2498	5.63583	5.34092	0	0.0367906	0	--	--	--	--	--	--	--	--	--	--	--	--	--
BMK_Unigene_026451	28.062	8.19421	5.43166	0.761703	0	0.107484	--	--	Molecular Function: structural constituent of ribosome (GO:0003735);; Cellular Component: nucleolus (GO:0005730);; Biological Process: translation (GO:0006412);; Cellular Component: cytosolic large ribosomal subunit (GO:0022625);;	K02905|2.08842e-19|tcc:TCM_021330|Ribosomal L29e protein family; K02905 large subunit ribosomal protein L29e (A)	[J]	Translation, ribosomal structure and biogenesis	Ribosomal L29e protein family	60S ribosomal protein L29-1 GN=RPL29A OS=Arabidopsis thaliana (Mouse-ear cress) PE=1 SV=1	J	Translation, ribosomal structure and biogenesis	hypothetical protein PITG_10202 [Albugo laibachii Nc14]	molecular function: structural molecule activity (GO:0005198);; cellular component: cell (GO:0005623);; cellular component: membrane-enclosed lumen (GO:0031974);; cellular component: organelle (GO:0043226);; cellular component: organelle part (GO:0044422);; cellular component: cell part (GO:0044464);; biological process: metabolic process (GO:0008152);; biological process: cellular process (GO:00…	Ribosome (ko03010)
BMK_Unigene_026477	3.22546	1.36023	0.864054	0	0	0	--	--	--	--	--	--	--	--	--	--	--	--	--
BMK_Unigene_026610	3.46527	1.81105	2.05534	0	0	0	--	--	--	--	--	--	--	--	--	--	--	--	--
BMK_Unigene_026651	15.6012	3.03228	0.328616	0	0	0	--	--	--	--	--	--	--	--	--	--	hypothetical protein H257_17599 [Aphanomyces astaci]	--	--
BMK_Unigene_026748	3.16712	3.82422	0	0	0	0	--	--	--	--	--	--	--	--	--	--	--	--	--
BMK_Unigene_026815	2.23791	6.03849	3.45772	0	0	0	--	--	--	--	--	--	--	--	R	General function prediction only	hypothetical protein [Podospora anserina S mat+]	--	--
BMK_Unigene_026879	3.55326	0.711768	1.3705	0	0	0	--	--	--	--	--	--	--	--	--	--	--	--	--
BMK_Unigene_026967	32.5726	7.21825	6.24989	0.730878	0	0	--	--	--	--	--	--	--	--	--	--	hypothetical protein PPTG_01643 [Phytophthora parasitica INRA-310]	--	--
BMK_Unigene_026992	2.53231	3.18956	2.51513	0	0	0	--	--	Cellular Component: integral component of membrane (GO:0016021);; Biological Process: mycelium development (GO:0043581);;	--	--	--	Hypoxia induced protein conserved region	--	S	Function unknown	hypothetical protein THITE_130959 [Thielavia terrestris NRRL 8126]	cellular component: membrane (GO:0016020);; cellular component: membrane part (GO:0044425);; biological process: multicellular organismal process (GO:0032501);; biological process: developmental process (GO:0032502);; biological process: single-organism process (GO:0044699)	--
BMK_Unigene_027001	4.49627	1.09179	0.674627	0.0260993	0	0.0252828	--	--	Molecular Function: iron ion binding (GO:0005506);; Cellular Component: cytoplasm (GO:0005737);; Biological Process: inositol catabolic process (GO:0019310);; Molecular Function: inositol oxygenase activity (GO:0050113);; Biological Process: oxidation-reduction process (GO:0055114);;	K00469|2.69012e-71|obr:102721453|probable inositol oxygenase-like; K00469 inositol oxygenase [EC:1.13.99.1] (A)	[R]	General function prediction only	Family of unknown function (DUF706)	Probable inositol oxygenase OS=Oryza sativa subsp. japonica (Rice) PE=2 SV=1	S	Function unknown	hypothetical protein F441_00198 [Phytophthora parasitica CJ01A1]	molecular function: binding (GO:0005488);; cellular component: cell (GO:0005623);; cellular component: cell part (GO:0044464);; biological process: metabolic process (GO:0008152);; biological process: cellular process (GO:0009987);; biological process: single-organism process (GO:0044699);; molecular function: catalytic activity (GO:0003824)	Ascorbate and aldarate metabolism (ko00053);; Inositol phosphate metabolism (ko00562)
BMK_Unigene_027026	4.70527	18.2127	6.7974	0	0	0	--	--	--	--	--	--	--	--	--	--	--	--	--
BMK_Unigene_027045	10.9536	5.57266	6.72686	0	0	0	--	--	--	--	--	--	--	--	--	--	hypothetical protein CTHT_0024200 [Chaetomium thermophilum var. thermophilum DSM 1495]	--	--
BMK_Unigene_027049	2.70771	0.701569	2.42879	0	0	0	--	--	--	--	--	--	--	--	R	General function prediction only	hypothetical protein [Podospora anserina S mat+]	--	--
BMK_Unigene_027064	65.0244	83.672	8.06251	4.84397	5.48879	7.14026	--	--	--	--	--	--	--	--	--	--	hypothetical protein PAXINDRAFT_177523 [Paxillus involutus ATCC 200175]	--	--
BMK_Unigene_027145	2.65412	5.09099	2.78751	0	0	0	--	--	--	--	--	--	--	--	--	--	H0805A05.7 [Oryza sativa Indica Group]	--	--
BMK_Unigene_027148	6.38931	3.20909	5.22382	0.0258224	0.050977	0	--	--	Molecular Function: endo-1,4-beta-xylanase activity (GO:0031176);; Biological Process: xylan catabolic process (GO:0045493);;	--	--	--	Glycosyl hydrolases family 11	--	R	General function prediction only	hypothetical protein [Podospora anserina S mat+]	molecular function: catalytic activity (GO:0003824);; biological process: metabolic process (GO:0008152);; biological process: cellular process (GO:0009987)	--
BMK_Unigene_027172	1.47181	1.44937	2.56301	0	0.0159767	0	--	--	--	--	--	--	Protein of unknown function (DUF3712)	--	S	Function unknown	hypothetical protein NEUTE2DRAFT_142684 [Neurospora tetrasperma FGSC 2509]	--	--
BMK_Unigene_027179	6.01762	1.83259	1.69327	0.160925	0	0	--	--	--	--	--	--	--	--	--	--	--	--	--
BMK_Unigene_027208	2.37016	0.456353	0.351775	0.062322	0	0	--	--	--	--	--	--	Transient receptor potential (TRP) ion channel	--	S	Function unknown	mucin-like protein [Phytophthora infestans T30-4]	--	--
BMK_Unigene_027253	1.98094	1.33126	0.55692	0.0302445	0	0	[O]	Posttranslational modification, protein turnover, chaperones	--	--	[H]	Coenzyme transport and metabolism	PPIC-type PPIASE domain;; PPIC-type PPIASE domain;; PPIC-type PPIASE domain	Rhodanese-like/PpiC domain-containing protein 12 GN=At5g19370 OS=Arabidopsis thaliana (Mouse-ear cress) PE=2 SV=1	O	Posttranslational modification, protein turnover, chaperones	hypothetical protein PHYSODRAFT_358640 [Phytophthora sojae]	--	--
BMK_Unigene_027282	37.1328	30.3287	13.0535	6.80979	0.767277	3.19789	[J]	Translation, ribosomal structure and biogenesis	Cellular Component: ribosome (GO:0005840);;	K02975|2.7297e-21|cre:CHLREDRAFT_57302|RPS25; ribosomal protein S25, component of cytosolic 80S ribosome and 40S small subunit; K02975 small subunit ribosomal protein S25e (A)	[J]	Translation, ribosomal structure and biogenesis	S25 ribosomal protein	40S ribosomal protein S25-2 GN=RPS25B OS=Arabidopsis thaliana (Mouse-ear cress) PE=2 SV=1	J	Translation, ribosomal structure and biogenesis	hypothetical protein PHYSODRAFT_285813 [Phytophthora sojae]	cellular component: cell (GO:0005623);; cellular component: macromolecular complex (GO:0032991);; cellular component: organelle (GO:0043226);; cellular component: cell part (GO:0044464)	Ribosome (ko03010)
BMK_Unigene_027344	58.0397	14.9642	5.54939	1.37513	0	0	[J]	Translation, ribosomal structure and biogenesis	Molecular Function: structural constituent of ribosome (GO:0003735);; Cellular Component: ribosome (GO:0005840);; Biological Process: translational elongation (GO:0006414);; Molecular Function: zinc ion binding (GO:0008270);;	K02943|7.72511e-19|ppp:PHYPADRAFT_160332|hypothetical protein; K02943 large subunit ribosomal protein LP2 (A)	[J]	Translation, ribosomal structure and biogenesis	60s Acidic ribosomal protein	60S acidic ribosomal protein P2A GN=RPP2A OS=Zea mays (Maize) PE=1 SV=3	J	Translation, ribosomal structure and biogenesis	hypothetical protein H257_14010 [Aphanomyces astaci]	molecular function: structural molecule activity (GO:0005198);; cellular component: cell (GO:0005623);; cellular component: macromolecular complex (GO:0032991);; cellular component: organelle (GO:0043226);; cellular component: cell part (GO:0044464);; biological process: metabolic process (GO:0008152);; biological process: cellular process (GO:0009987);; molecular function: binding (GO:0005488)	Ribosome (ko03010)
BMK_Unigene_027363	29.8832	10.9444	5.65967	1.41148	0.0496252	0.393018	--	--	Molecular Function: structural constituent of ribosome (GO:0003735);; Cellular Component: ribosome (GO:0005840);; Biological Process: rRNA processing (GO:0006364);; Biological Process: translation (GO:0006412);;	K02971|2.68772e-25|cit:102609459|40S ribosomal protein S21-2-like; K02971 small subunit ribosomal protein S21e (A)	[J]	Translation, ribosomal structure and biogenesis	Ribosomal protein S21e	40S ribosomal protein S21 GN=RPS21 OS=Oryza sativa subsp. japonica (Rice) PE=3 SV=1	J	Translation, ribosomal structure and biogenesis	40S ribosomal protein S21 [Phytophthora infestans T30-4]	molecular function: structural molecule activity (GO:0005198);; cellular component: cell (GO:0005623);; cellular component: macromolecular complex (GO:0032991);; cellular component: organelle (GO:0043226);; cellular component: cell part (GO:0044464);; biological process: metabolic process (GO:0008152);; biological process: cellular process (GO:0009987);; biological process: cellular component org…	Ribosome (ko03010)
BMK_Unigene_027364	6.3551	8.67964	2.87322	0	0	0	--	--	--	--	--	--	--	--	--	--	--	--	--
BMK_Unigene_027396	5.05471	5.61566	2.11167	0	0	0	--	--	--	--	--	--	--	--	--	--	--	--	--
BMK_Unigene_027409	2.78368	0.959071	1.79835	0	0	0	--	--	--	--	--	--	GRF zinc finger	--	--	--	--	--	--
BMK_Unigene_027452	3.07065	1.91175	1.20874	0	0	0	--	--	--	--	--	--	--	--	--	--	--	--	--
BMK_Unigene_027495	3.56123	1.29567	0.857611	0.0990668	0	0	--	--	Molecular Function: monooxygenase activity (GO:0004497);;	--	--	--	Antibiotic biosynthesis monooxygenase;; Stress responsive A/B Barrel Domain	--	R	General function prediction only	hypothetical protein PHYSODRAFT_561367 [Phytophthora sojae]	molecular function: catalytic activity (GO:0003824);; biological process: metabolic process (GO:0008152);; biological process: single-organism process (GO:0044699)	--
BMK_Unigene_027506	5.83087	4.45494	0.394814	0.481342	0.380775	0.471438	[J]	Translation, ribosomal structure and biogenesis	Molecular Function: structural constituent of ribosome (GO:0003735);; Cellular Component: nucleolus (GO:0005730);; Cellular Component: plasma membrane (GO:0005886);; Biological Process: translation (GO:0006412);; Cellular Component: chloroplast (GO:0009507);; Molecular Function: rRNA binding (GO:0019843);; Cellular Component: cytosolic ribosome (GO:0022626);;	K02955|1.02463e-82|eus:EUTSA_v10010797mg|hypothetical protein; K02955 small subunit ribosomal protein S14e (A)	[J]	Translation, ribosomal structure and biogenesis	Ribosomal protein S11	40S ribosomal protein S14 GN=RPS14 OS=Chlamydomonas reinhardtii (Chlamydomonas smithii) PE=1 SV=1	J	Translation, ribosomal structure and biogenesis	Chain O, Localization Of The Small Subunit Ribosomal Proteins Into A 5.5 A Cryo-em Map Of Triticum Aestivum Translating 80s Ribosome	molecular function: structural molecule activity (GO:0005198);; cellular component: cell (GO:0005623);; cellular component: membrane-enclosed lumen (GO:0031974);; cellular component: organelle (GO:0043226);; cellular component: organelle part (GO:0044422);; cellular component: cell part (GO:0044464);; cellular component: membrane (GO:0016020);; biological process: metabolic process (GO:0008152);;…	Ribosome (ko03010)
BMK_Unigene_027539	9.60131	10.5315	0	0	0	0	--	--	--	--	[I]	Lipid transport and metabolism	Lipoprotein amino terminal region;; von Willebrand factor type D domain;; Domain of unknown function (DUF1943)	--	I	Lipid transport and metabolism	--	--	--
BMK_Unigene_027565	1.33942	2.01589	1.4881	0	0	0	--	--	--	--	--	--	--	--	--	--	--	--	--
BMK_Unigene_027584	5.21622	2.39441	1.1168	0	0	0	--	--	--	--	--	--	--	--	S	Function unknown	hypothetical protein SORBIDRAFT_08g017432 [Sorghum bicolor]	--	--
BMK_Unigene_027600	12.3116	24.7694	17.9108	0	0.0909145	0	--	--	--	--	--	--	--	--	--	--	--	--	--
BMK_Unigene_027609	14.1038	31.2312	1.81074	2.60821	1.4904	0.0418547	--	--	--	--	--	--	--	--	--	--	--	--	--
BMK_Unigene_027650	2.5465	1.36444	0.913106	0.0359656	0	0	[R]	General function prediction only	Molecular Function: GTP binding (GO:0005525);; Biological Process: small GTPase mediated signal transduction (GO:0007264);; Biological Process: protein transport (GO:0015031);; Cellular Component: endoplasmic reticulum-Golgi intermediate compartment membrane (GO:0033116);;	K07877|2.59827e-88|ppp:PHYPADRAFT_193235|RabB14; Rab2/RabB-family small GTPase; K07877 Ras-related protein Rab-2A (A)	[U]	Intracellular trafficking, secretion, and vesicular transport	Ras family;; Miro-like protein;; ADP-ribosylation factor family	Ras-related protein Rab-2-A GN=RAB2A OS=Zea mays (Maize) PE=1 SV=1	R	General function prediction only	Rab2 family GTPase, putative [Phytophthora infestans T30-4]	molecular function: binding (GO:0005488);; biological process: cellular process (GO:0009987);; biological process: signaling (GO:0023052);; biological process: single-organism process (GO:0044699);; biological process: response to stimulus (GO:0050896);; biological process: biological regulation (GO:0065007);; biological process: localization (GO:0051179);; cellular component: cell (GO:0005623);;…	--
BMK_Unigene_027675	1.93454	1.85634	3.8072	0	0.045215	0	[I]	Lipid transport and metabolism	Molecular Function: hydrolase activity (GO:0016787);;	--	[T]	Signal transduction mechanisms	Carboxylesterase family;; alpha/beta hydrolase fold	--	R	General function prediction only	hypothetical protein CHGG_03999 [Chaetomium globosum CBS 148.51]	molecular function: catalytic activity (GO:0003824);; biological process: metabolic process (GO:0008152)	--
BMK_Unigene_027683	3.25044	1.00344	0.167544	0.0624988	0	0	--	--	--	--	[R]	General function prediction only	C2 domain	C2 and GRAM domain-containing protein At1g03370 GN=At1g03370 OS=Arabidopsis thaliana (Mouse-ear cress) PE=2 SV=4	R	General function prediction only	hypothetical protein PHYSODRAFT_553642 [Phytophthora sojae]	--	--
BMK_Unigene_027709	11.8373	5.75286	3.72337	0.157099	3.04632	0.10237	--	--	Molecular Function: DNA binding (GO:0003677);; Cellular Component: nucleus (GO:0005634);; Cellular Component: cytosol (GO:0005829);; Biological Process: DNA replication (GO:0006260);; Molecular Function: methyltransferase activity (GO:0008168);; Molecular Function: zinc ion binding (GO:0008270);; Biological Process: methylation (GO:0032259);;	--	[L]	Replication, recombination and repair	--	Replication protein A 70 kDa DNA-binding subunit C OS=Oryza sativa subsp. japonica (Rice) PE=1 SV=1	R	General function prediction only	PREDICTED: methyltransferase-like protein 10-like [Setaria italica]	molecular function: binding (GO:0005488);; cellular component: cell (GO:0005623);; cellular component: organelle (GO:0043226);; cellular component: cell part (GO:0044464);; biological process: metabolic process (GO:0008152);; biological process: cellular process (GO:0009987);; molecular function: catalytic activity (GO:0003824)	--
BMK_Unigene_027718	2.96642	1.30279	1.3767	0	0	0.0461907	[R]	General function prediction only	Molecular Function: GTP binding (GO:0005525);; Biological Process: small GTPase mediated signal transduction (GO:0007264);; Biological Process: protein transport (GO:0015031);;	K07889|3.57701e-52|ppp:PHYPADRAFT_188295|RabF2A1; Rab5/RabF-family small GTPase; K07889 Ras-related protein Rab-5C (A)	[U]	Intracellular trafficking, secretion, and vesicular transport	Ras family;; Miro-like protein;; ADP-ribosylation factor family;; Ras family;; Miro-like protein	Ras-related protein RABF2a GN=K17O22.15 OS=Arabidopsis thaliana (Mouse-ear cress) PE=1 SV=1	U	Intracellular trafficking, secretion, and vesicular transport	hypothetical protein PHYSODRAFT_346157 [Phytophthora sojae]	molecular function: binding (GO:0005488);; biological process: cellular process (GO:0009987);; biological process: signaling (GO:0023052);; biological process: single-organism process (GO:0044699);; biological process: response to stimulus (GO:0050896);; biological process: biological regulation (GO:0065007);; biological process: localization (GO:0051179)	Endocytosis (ko04144);; Phagosome (ko04145)
BMK_Unigene_027733	89.403	21.8461	30.6021	0.0550702	0.296088	0	--	--	--	--	--	--	--	--	--	--	--	--	--
BMK_Unigene_027756	7.56281	3.06768	1.41637	0	0.0408709	0	--	--	--	--	--	--	Domain of unknown function (DUF4360)	--	R	General function prediction only	hypothetical protein THITE_2127026 [Thielavia terrestris NRRL 8126]	--	--
BMK_Unigene_027763	1.36787	1.83217	1.24779	0	0	0	--	--	--	--	--	--	--	--	--	--	--	--	--
BMK_Unigene_027770	3.71357	9.47346	2.79371	0	0.012796	0	--	--	--	--	[U]	Intracellular trafficking, secretion, and vesicular transport	Exo70 exocyst complex subunit	Exocyst complex component EXO70A1 GN=EXO70A1 OS=Arabidopsis thaliana (Mouse-ear cress) PE=1 SV=1	U	Intracellular trafficking, secretion, and vesicular transport	hypothetical protein SORBIDRAFT_10g030480 [Sorghum bicolor]	--	--
BMK_Unigene_027936	6.63069	0.830888	0	0	0	0	--	--	--	--	--	--	--	--	--	--	hypothetical protein S40293_04105 [Stachybotrys chartarum IBT 40293]	--	--
BMK_Unigene_027943	8.41416	1.37503	2.78932	0	0	0	--	--	--	--	--	--	--	--	--	--	--	--	--
BMK_Unigene_027946	2.34464	2.56622	1.33711	0	0	0	--	--	Molecular Function: DNA binding (GO:0003677);; Molecular Function: transposase activity (GO:0004803);; Biological Process: transposition, DNA-mediated (GO:0006313);; Molecular Function: zinc ion binding (GO:0008270);;	--	--	--	MuDR family transposase;; MULE transposase domain;; Transposase, Mutator family	--	R	General function prediction only	transposon protein, putative, Mutator sub-class [Oryza sativa Japonica Group]	molecular function: binding (GO:0005488);; molecular function: catalytic activity (GO:0003824);; biological process: metabolic process (GO:0008152);; biological process: cellular process (GO:0009987);; biological process: single-organism process (GO:0044699)	--
BMK_Unigene_027963	21.0873	12.9105	16.2885	10.5313	5.18403	1.69427	--	--	Cellular Component: plasma membrane (GO:0005886);; Cellular Component: chloroplast envelope (GO:0009941);; Biological Process: response to cadmium ion (GO:0046686);;	--	[C]	Energy production and conversion	--	Probable aldo-keto reductase 3 OS=Oryza sativa subsp. japonica (Rice) PE=2 SV=2	C	Energy production and conversion	PREDICTED: probable aldo-keto reductase 3-like [Setaria italica]	cellular component: cell (GO:0005623);; cellular component: membrane (GO:0016020);; cellular component: cell part (GO:0044464);; cellular component: organelle (GO:0043226);; cellular component: organelle part (GO:0044422);; biological process: response to stimulus (GO:0050896)	--
BMK_Unigene_027967	42.5421	11.0358	6.98791	3.94393	0.269109	1.28292	[J]	Translation, ribosomal structure and biogenesis	Cellular Component: ribosome (GO:0005840);;	K02937|3.1308e-94|smo:SELMODRAFT_103994|hypothetical protein; K02937 large subunit ribosomal protein L7e (A)	[J]	Translation, ribosomal structure and biogenesis	Ribosomal protein L30p/L7e;; Ribosomal L30 N-terminal domain	60S ribosomal protein L7-2 GN=RPL7B OS=Arabidopsis thaliana (Mouse-ear cress) PE=2 SV=1	J	Translation, ribosomal structure and biogenesis	hypothetical protein PHYSODRAFT_285152 [Phytophthora sojae]	cellular component: cell (GO:0005623);; cellular component: macromolecular complex (GO:0032991);; cellular component: organelle (GO:0043226);; cellular component: cell part (GO:0044464)	Ribosome (ko03010)
BMK_Unigene_027979	46.2879	23.5453	13.7435	5.17387	0.245736	2.92019	[J]	Translation, ribosomal structure and biogenesis	Molecular Function: structural constituent of ribosome (GO:0003735);; Cellular Component: ribosome (GO:0005840);; Biological Process: translation (GO:0006412);;	K02976|7.93348e-26|cvr:CHLNCDRAFT_34947|hypothetical protein; K02976 small subunit ribosomal protein S26e (A)	[J]	Translation, ribosomal structure and biogenesis	Ribosomal protein S26e	40S ribosomal protein S26-3 GN=RPS26C OS=Arabidopsis thaliana (Mouse-ear cress) PE=2 SV=1	J	Translation, ribosomal structure and biogenesis	hypothetical protein PPTG_13080 [Phytophthora parasitica INRA-310]	molecular function: structural molecule activity (GO:0005198);; cellular component: cell (GO:0005623);; cellular component: macromolecular complex (GO:0032991);; cellular component: organelle (GO:0043226);; cellular component: cell part (GO:0044464);; biological process: metabolic process (GO:0008152);; biological process: cellular process (GO:0009987)	Ribosome (ko03010)
BMK_Unigene_028002	22.4404	9.1596	7.17423	1.99896	5.80893	3.98844	--	--	Molecular Function: monooxygenase activity (GO:0004497);; Molecular Function: iron ion binding (GO:0005506);; Molecular Function: electron carrier activity (GO:0009055);; Molecular Function: oxidoreductase activity, acting on paired donors, with incorporation or reduction of molecular oxygen (GO:0016705);; Molecular Function: heme binding (GO:0020037);; Biological Process: oxidation-reduction pro…	--	[Q]	Secondary metabolites biosynthesis, transport and catabolism	Cytochrome P450	indole-2-monooxygenase GN=CYP71C4 OS=Zea mays (Maize) PE=1 SV=1	Q	Secondary metabolites biosynthesis, transport and catabolism	PREDICTED: indole-2-monooxygenase-like [Setaria italica]	molecular function: catalytic activity (GO:0003824);; biological process: metabolic process (GO:0008152);; biological process: single-organism process (GO:0044699);; molecular function: binding (GO:0005488);; molecular function: electron carrier activity (GO:0009055)	--
BMK_Unigene_028024	50.0377	52.6931	50.2012	10.5068	12.4666	18.8412	--	--	--	--	--	--	--	--	--	--	--	--	--
BMK_Unigene_028046	11.0008	14.1369	3.36974	0.359048	0	0.314541	--	--	--	K02265|1.32321e-07|vvi:100251589|cytochrome c oxidase family protein; K02265 cytochrome c oxidase subunit 5b (A)	--	--	Cytochrome c oxidase subunit Vb	--	C	Energy production and conversion	hypothetical protein PPTG_17268 [Phytophthora parasitica INRA-310]	--	Oxidative phosphorylation (ko00190)
BMK_Unigene_028048	43.5898	12.6047	6.39175	0.916567	0.0879003	0.0440436	[J]	Translation, ribosomal structure and biogenesis	Molecular Function: structural constituent of ribosome (GO:0003735);; Cellular Component: ribosome (GO:0005840);; Biological Process: translation (GO:0006412);;	K02889|7.88509e-31|ppp:PHYPADRAFT_106900|hypothetical protein; K02889 large subunit ribosomal protein L21e (A)	[J]	Translation, ribosomal structure and biogenesis	Ribosomal protein L21e	60S ribosomal protein L21-2 GN=RPL21F OS=Arabidopsis thaliana (Mouse-ear cress) PE=2 SV=1	J	Translation, ribosomal structure and biogenesis	hypothetical protein PPTG_10422 [Phytophthora parasitica INRA-310]	molecular function: structural molecule activity (GO:0005198);; cellular component: cell (GO:0005623);; cellular component: macromolecular complex (GO:0032991);; cellular component: organelle (GO:0043226);; cellular component: cell part (GO:0044464);; biological process: metabolic process (GO:0008152);; biological process: cellular process (GO:0009987)	Ribosome (ko03010)
BMK_Unigene_028057	18.4333	8.58195	12.0692	0.199453	1.47732	0.0216553	--	--	--	--	--	--	--	--	--	--	--	--	--
BMK_Unigene_028091	13.2984	12.2431	4.87659	1.30538	1.89015	0.571175	--	--	--	--	--	--	--	--	S	Function unknown	PREDICTED: uncharacterized protein LOC101782645 [Setaria italica]	--	--
BMK_Unigene_028108	17.4149	14.257	13.9995	0.377649	4.34363	0.474995	--	--	--	--	--	--	--	--	--	--	--	--	--
BMK_Unigene_028113	24.8054	16.5102	2.55545	0.881115	0	0	--	--	--	--	--	--	--	--	--	--	hypothetical protein PPTG_10031 [Phytophthora parasitica INRA-310]	--	--
BMK_Unigene_028114	3.01577	33.0596	10.1415	0.412872	0	2.51446	[J]	Translation, ribosomal structure and biogenesis	Molecular Function: structural constituent of ribosome (GO:0003735);; Cellular Component: ribosome (GO:0005840);; Biological Process: translation (GO:0006412);;	K02924|1.10543e-21|crb:CARUB_v10024445mg|hypothetical protein; K02924 large subunit ribosomal protein L39e (A)	[J]	Translation, ribosomal structure and biogenesis	Ribosomal L39 protein	60S ribosomal protein L39 GN=RPL39 OS=Zea mays (Maize) PE=3 SV=1	J	Translation, ribosomal structure and biogenesis	hypothetical protein Csa_2G382530 [Cucumis sativus]	molecular function: structural molecule activity (GO:0005198);; cellular component: cell (GO:0005623);; cellular component: macromolecular complex (GO:0032991);; cellular component: organelle (GO:0043226);; cellular component: cell part (GO:0044464);; biological process: metabolic process (GO:0008152);; biological process: cellular process (GO:0009987)	Ribosome (ko03010)
BMK_Unigene_028139	58.1687	31.8718	13.3912	7.96582	0.37111	3.11089	[J]	Translation, ribosomal structure and biogenesis	Molecular Function: nucleotide binding (GO:0000166);; Molecular Function: structural constituent of ribosome (GO:0003735);; Cellular Component: cell wall (GO:0005618);; Cellular Component: nucleolus (GO:0005730);; Cellular Component: plasma membrane (GO:0005886);; Biological Process: translation (GO:0006412);; Cellular Component: chloroplast (GO:0009507);; Cellular Component: cytosolic small ribo…	K02974|1.07061e-51|atr:s00056p00221450|AMTR_s00056p00221450; hypothetical protein; K02974 small subunit ribosomal protein S24e (A)	[J]	Translation, ribosomal structure and biogenesis	Ribosomal protein S24e	40S ribosomal protein S24-2 GN=RPS24B OS=Arabidopsis thaliana (Mouse-ear cress) PE=2 SV=2	J	Translation, ribosomal structure and biogenesis	40S ribosomal protein [Aphanomyces astaci]	molecular function: binding (GO:0005488);; molecular function: structural molecule activity (GO:0005198);; cellular component: cell (GO:0005623);; cellular component: cell part (GO:0044464);; cellular component: membrane-enclosed lumen (GO:0031974);; cellular component: organelle (GO:0043226);; cellular component: organelle part (GO:0044422);; cellular component: membrane (GO:0016020);; biologica…	Ribosome (ko03010)
BMK_Unigene_028162	34.462	7.46704	8.16042	0	0.852333	0.254948	--	--	--	--	--	--	--	--	--	--	--	--	--
BMK_Unigene_028165	19.6839	12.9332	0.271499	0	0.0330618	0	--	--	--	--	--	--	Plant thionin	Acidic protein (Precursor) OS=Hordeum vulgare (Barley) PE=2 SV=1	R	General function prediction only	thionin [Hordeum jubatum, Peptide, 137 aa]	--	--
BMK_Unigene_028170	17.0324	15.5585	5.95638	0.330669	0	0.182444	--	--	--	--	--	--	NADH-ubiquinone reductase complex 1 MLRQ subunit	--	--	--	hypothetical protein F443_19088 [Phytophthora parasitica P1569]	--	--
BMK_Unigene_028175	3.3994	10.3866	5.94624	0.155215	0.106062	0.257268	--	--	--	--	--	--	--	--	--	--	--	--	--
BMK_Unigene_028234	2.00939	1.15311	0.547579	0	0	0	--	--	--	--	--	--	--	--	--	--	--	--	--
BMK_Unigene_028256	2.00311	1.5684	1.92169	0.0841834	0.606117	1.3633	--	--	Cellular Component: chloroplast stroma (GO:0009570);;	--	[S]	Function unknown	AhpC/TSA antioxidant enzyme	--	S	Function unknown	PREDICTED: thioredoxin-like protein AAED1, chloroplastic-like [Setaria italica]	cellular component: cell (GO:0005623);; cellular component: organelle (GO:0043226);; cellular component: organelle part (GO:0044422);; cellular component: cell part (GO:0044464)	--
BMK_Unigene_028301	1.56534	1.66037	0	0.0102218	0.0204111	0	[R]	General function prediction only	--	--	[I]	Lipid transport and metabolism	alpha/beta hydrolase fold;; Partial alpha/beta-hydrolase lipase region;; Alpha/beta hydrolase family;; Alpha/beta hydrolase family	Triacylglycerol lipase 2 (Precursor) GN=LIP2 OS=Arabidopsis thaliana (Mouse-ear cress) PE=2 SV=1	I	Lipid transport and metabolism	hypothetical protein F442_10026 [Phytophthora parasitica P10297]	--	--
BMK_Unigene_028305	2.12214	2.57016	2.20818	0.473699	0.497489	0.841052	--	--	--	--	--	--	--	--	R	General function prediction only	PREDICTED: stress protein DDR48-like [Setaria italica]	--	--
BMK_Unigene_028370	5.80016	3.07335	2.05724	0.424216	0	0.579943	[J]	Translation, ribosomal structure and biogenesis	Molecular Function: translation initiation factor activity (GO:0003743);; Cellular Component: intracellular (GO:0005622);; Biological Process: translational initiation (GO:0006413);; Molecular Function: zinc ion binding (GO:0008270);;	K03236|8.36593e-41|mpp:MICPUCDRAFT_35013|hypothetical protein; K03236 translation initiation factor 1A (A)	[J]	Translation, ribosomal structure and biogenesis	Translation initiation factor 1A / IF-1	Eukaryotic translation initiation factor 1A OS=Onobrychis viciifolia (Common sainfoin) PE=2 SV=2	J	Translation, ribosomal structure and biogenesis	eukaryotic translation initiation factor 1A, putative [Phytophthora infestans T30-4]	molecular function: binding (GO:0005488);; biological process: metabolic process (GO:0008152);; biological process: cellular process (GO:0009987);; cellular component: cell (GO:0005623);; cellular component: cell part (GO:0044464)	RNA transport (ko03013)
BMK_Unigene_028385	1.76672	1.90586	0.705039	0	0	0	--	--	--	--	--	--	--	--	--	--	uncharacterized protein LOC100276692 precursor [Zea mays]	--	--
BMK_Unigene_028421	13.1868	2.52449	0.713111	0.155536	0	0	--	--	--	--	--	--	--	Probable WRKY transcription factor 19 GN=WRKY19 OS=Arabidopsis thaliana (Mouse-ear cress) PE=2 SV=1	--	--	hypothetical protein F442_12016 [Phytophthora parasitica P10297]	--	--
BMK_Unigene_028466	4.94901	3.89143	9.99992	1.15296	0.125388	0.829962	--	--	--	--	--	--	--	--	--	--	--	--	--
BMK_Unigene_028475	2.96395	8.8196	2.27162	0	0	0	--	--	Molecular Function: nucleotidyltransferase activity (GO:0016779);;	--	[L]	Replication, recombination and repair	Nucleotidyltransferase domain	--	L	Replication, recombination and repair	hypothetical protein ZEAMMB73_859338 [Zea mays]	molecular function: catalytic activity (GO:0003824);; biological process: metabolic process (GO:0008152)	--
BMK_Unigene_028489	3.68386	4.04344	4.32347	0	0	0	--	--	--	--	--	--	--	--	--	--	--	--	--
BMK_Unigene_028525	11.895	0.885131	0.0349443	0	0	0	--	--	--	--	--	--	--	--	--	--	--	--	--
BMK_Unigene_028574	2.24317	4.17064	1.00299	0.127162	0	0	--	--	--	--	--	--	PX domain	--	R	General function prediction only	hypothetical protein F442_00696 [Phytophthora parasitica P10297]	--	--
BMK_Unigene_028693	2.45546	0.591709	2.26499	0	0	0	[J]	Translation, ribosomal structure and biogenesis	Cellular Component: ribosome (GO:0005840);;	--	[J]	Translation, ribosomal structure and biogenesis	Plectin/S10 domain	--	J	Translation, ribosomal structure and biogenesis	40s ribosomal protein [Aspergillus oryzae 3.042]	cellular component: cell (GO:0005623);; cellular component: macromolecular complex (GO:0032991);; cellular component: organelle (GO:0043226);; cellular component: cell part (GO:0044464)	--
BMK_Unigene_028725	2.08977	1.44613	0	0	0	0	--	--	--	--	--	--	Class II histocompatibility antigen, alpha domain;; Immunoglobulin C1-set domain	--	R	General function prediction only	--	--	--
BMK_Unigene_028827	2.46431	3.51769	2.15472	0	0	0	--	--	--	--	--	--	--	--	--	--	--	--	--
BMK_Unigene_028839	5.83645	1.0538	0.405596	0.107915	0	0	--	--	--	--	[R]	General function prediction only	Fibronectin type III domain;; SAM domain (Sterile alpha motif);; SAM domain (Sterile alpha motif);; EF hand	--	S	Function unknown	hypothetical protein, variant 1 [Phytophthora parasitica INRA-310]	--	--
BMK_Unigene_028845	3.87627	2.86596	4.35642	0.0132831	0.0820178	0	--	--	--	--	--	--	Common central domain of tyrosinase	--	R	General function prediction only	hypothetical protein PTT_13389 [Pyrenophora teres f. teres 0-1]	--	--
BMK_Unigene_028890	0.845593	1.15096	1.62013	0	0.697933	0	--	--	--	--	--	--	--	--	--	--	--	--	--
BMK_Unigene_028951	3.31269	4.35626	0	0	0	0	--	--	--	--	[B]	Chromatin structure and dynamics	linker histone H1 and H5 family	--	B	Chromatin structure and dynamics	--	--	--
BMK_Unigene_028963	0.909578	1.02907	1.24979	0	0	0	--	--	--	--	--	--	--	--	S	Function unknown	hypothetical protein [Podospora anserina S mat+]	--	--
BMK_Unigene_028964	1.50036	1.12069	2.4823	0	0.0261648	0	--	--	--	--	--	--	--	--	--	--	--	--	--
BMK_Unigene_028984	3.84136	0.960073	2.67079	0	0	0	--	--	--	--	--	--	--	--	--	--	--	--	--
BMK_Unigene_029022	3.32457	3.92659	4.50514	0	0.169065	0	[G]	Carbohydrate transport and metabolism	Molecular Function: glyceraldehyde-3-phosphate dehydrogenase (NAD+) (phosphorylating) activity (GO:0004365);; Cellular Component: cytoplasm (GO:0005737);; Biological Process: glycolytic process (GO:0006096);; Molecular Function: NADP binding (GO:0050661);; Molecular Function: NAD binding (GO:0051287);; Biological Process: oxidation-reduction process (GO:0055114);;	K00134|1.45941e-57|gmx:100038325|glyceraldehyde-3-dehydrogenase C subunit; K00134 glyceraldehyde 3-phosphate dehydrogenase [EC:1.2.1.12] (A)	[G]	Carbohydrate transport and metabolism	Glyceraldehyde 3-phosphate dehydrogenase, C-terminal domain	Glyceraldehyde-3-phosphate dehydrogenase, cytosolic GN=GAPC OS=Mesembryanthemum crystallinum (Common ice plant) PE=2 SV=1	G	Carbohydrate transport and metabolism	putative glyceraldehyde-3-phosphate dehydrogenase protein [Togninia minima UCRPA7]	molecular function: catalytic activity (GO:0003824);; biological process: metabolic process (GO:0008152);; biological process: single-organism process (GO:0044699);; cellular component: cell (GO:0005623);; cellular component: cell part (GO:0044464);; biological process: cellular process (GO:0009987);; molecular function: binding (GO:0005488)	Glycolysis / Gluconeogenesis (ko00010);; Carbon fixation in photosynthetic organisms (ko00710);; Carbon metabolism (ko01200);; Biosynthesis of amino acids (ko01230)
BMK_Unigene_029049	2.50743	1.61625	0	0	0	0	--	--	--	--	[R]	General function prediction only	Leucine rich repeat;; Leucine Rich repeats (2 copies);; Leucine Rich Repeat;; Leucine Rich repeat;; Leucine rich repeat;; Leucine rich repeat N-terminal domain;; Leucine rich repeats (6 copies)	Plant intracellular Ras-group-related LRR protein 6 GN=P0452F04.20 OS=Oryza sativa subsp. japonica (Rice) PE=2 SV=1	T	Signal transduction mechanisms	hypothetical protein GUITHDRAFT_107493 [Guillardia theta CCMP2712]	--	--
BMK_Unigene_029090	2.03836	4.69876	2.95246	0	0	0	--	--	--	--	--	--	--	--	--	--	--	--	--
BMK_Unigene_029100	4.27641	3.35346	0	0	0	0	--	--	--	--	[W]	Extracellular structures	Secreted protein acidic and rich in cysteine Ca binding region;; Follistatin/Osteonectin-like EGF domain;; Kazal-type serine protease inhibitor domain;; Kazal-type serine protease inhibitor domain	--	W	Extracellular structures	--	--	--
BMK_Unigene_029106	4.67666	4.11444	0.303742	0	0	0	--	--	--	--	--	--	--	--	--	--	--	--	--
BMK_Unigene_029107	5.44404	6.52609	0.968497	0	0.298761	0	--	--	--	--	--	--	Domain of unknown function (DUF4360)	--	R	General function prediction only	unnamed protein product [Sordaria macrospora k-hell]	--	--
BMK_Unigene_029139	1.92782	0.706093	1.64798	0	0	0	--	--	--	--	--	--	Glycosyl hydrolase family 61	--	R	General function prediction only	hypothetical protein PFICI_03695 [Pestalotiopsis fici W106-1]	--	--
BMK_Unigene_029166	4.69675	3.11225	4.96715	0.329773	1.04176	0.734397	--	--	--	--	--	--	--	--	--	--	--	--	--
BMK_Unigene_029192	15.7925	2.73198	4.15856	0.24026	0	0	--	--	--	--	--	--	--	--	--	--	hypothetical protein PHYSODRAFT_315983 [Phytophthora sojae]	--	--
BMK_Unigene_029247	2.9787	7.45841	2.81211	0	0.149689	0	--	--	Cellular Component: nucleus (GO:0005634);; Biological Process: DNA replication (GO:0006260);;	K04802|9.60887e-15|sita:101771789|proliferating cell nuclear antigen-like; K04802 proliferating cell nuclear antigen (A)	[L]	Replication, recombination and repair	Proliferating cell nuclear antigen, C-terminal domain	Proliferating cell nuclear antigen GN=PCNA OS=Zea mays (Maize) PE=2 SV=1	L	Replication, recombination and repair	unnamed protein product [Triticum aestivum]	cellular component: cell (GO:0005623);; cellular component: organelle (GO:0043226);; cellular component: cell part (GO:0044464);; biological process: metabolic process (GO:0008152);; biological process: cellular process (GO:0009987)	DNA replication (ko03030);; Base excision repair (ko03410);; Nucleotide excision repair (ko03420);; Mismatch repair (ko03430)
BMK_Unigene_029270	3.94157	2.5234	2.25422	0.527008	0.765423	0.44439	--	--	--	--	--	--	--	--	--	--	--	--	--
BMK_Unigene_029317	1.43195	1.87307	0	0	0	0	--	--	--	--	[Z]	Cytoskeleton	Troponin	--	Z	Cytoskeleton	--	--	--
BMK_Unigene_029331	6.26243	1.06311	0.052451	0.101412	0	0	--	--	--	--	--	--	--	--	--	--	--	--	--
BMK_Unigene_029354	3.93602	1.38603	1.97401	0	0	0	[J]	Translation, ribosomal structure and biogenesis	Molecular Function: structural constituent of ribosome (GO:0003735);; Cellular Component: lysosomal membrane (GO:0005765);; Cellular Component: ribosome (GO:0005840);; Biological Process: translation (GO:0006412);; Biological Process: transport (GO:0006810);; Cellular Component: integral component of membrane (GO:0016021);; Molecular Function: cobalamin binding (GO:0031419);;	K02900|2.44982e-61|olu:OSTLU_27402|RPL27aA; Ribosomal protein L27aA, component of cytosolic 80S ribosome and 60S large subunit; K02900 large subunit ribosomal protein L27Ae (A)	[J]	Translation, ribosomal structure and biogenesis	Ribosomal protein L18e/L15	60S ribosomal protein L27a-3 OS=Arabidopsis thaliana (Mouse-ear cress) PE=2 SV=2	J	Translation, ribosomal structure and biogenesis	hypothetical protein [Podospora anserina S mat+]	molecular function: structural molecule activity (GO:0005198);; cellular component: cell (GO:0005623);; cellular component: membrane (GO:0016020);; cellular component: organelle (GO:0043226);; cellular component: organelle part (GO:0044422);; cellular component: cell part (GO:0044464);; cellular component: macromolecular complex (GO:0032991);; biological process: metabolic process (GO:0008152);; …	Ribosome (ko03010)
BMK_Unigene_029356	5.17024	5.28229	1.82506	0	0	0	--	--	--	--	--	--	--	--	--	--	--	--	--
BMK_Unigene_029427	1.50257	1.35059	1.99774	0.0230357	0	0	--	--	--	K17987|1.59837e-15|sbi:SORBI_06g020065|SORBIDRAFT_06g020065, Sb06g020065; hypothetical protein; K17987 next to BRCA1 gene 1 protein (A)	[S]	Function unknown	--	--	R	General function prediction only	hypothetical protein PPTG_20132, partial [Phytophthora parasitica INRA-310]	--	--
BMK_Unigene_029430	1.59001	1.08873	1.24626	0	0.0778896	0	--	--	--	--	--	--	--	--	S	Function unknown	hypothetical protein GGTG_12849 [Gaeumannomyces graminis var. tritici R3-111a-1]	--	--
BMK_Unigene_029570	8.25437	8.08137	2.2037	0.599044	1.80159	0.105087	--	--	--	--	--	--	--	Cell number regulator 13 GN=CNR13 OS=Zea mays (Maize) PE=2 SV=1	--	--	hypothetical protein OsI_30969 [Oryza sativa Indica Group]	--	--
BMK_Unigene_029728	1.76205	1.69886	0.0611948	0.0291692	0	0	[O]	Posttranslational modification, protein turnover, chaperones	--	K00432|3.65599e-48|mpp:MICPUCDRAFT_70206|GPX1; glutathione peroxidase; K00432 glutathione peroxidase [EC:1.11.1.9] (A)	[O]	Posttranslational modification, protein turnover, chaperones	Glutathione peroxidase;; Glutathione peroxidase	Probable glutathione peroxidase 2 GN=GPX2 OS=Arabidopsis thaliana (Mouse-ear cress) PE=1 SV=1	O	Posttranslational modification, protein turnover, chaperones	selenoprotein, partial [Aureococcus anophagefferens]	--	Glutathione metabolism (ko00480);; Arachidonic acid metabolism (ko00590)
BMK_Unigene_029737	30.1385	25.805	11.8355	2.82616	0.140613	1.83067	[J]	Translation, ribosomal structure and biogenesis	Molecular Function: structural constituent of ribosome (GO:0003735);; Biological Process: translation (GO:0006412);; Cellular Component: chloroplast (GO:0009507);; Cellular Component: small ribosomal subunit (GO:0015935);; Molecular Function: rRNA binding (GO:0019843);; Biological Process: response to antibiotic (GO:0046677);;	K02951|2.07716e-46|ppp:PHYPADRAFT_109134|hypothetical protein; K02951 small subunit ribosomal protein S12e (A)	[J]	Translation, ribosomal structure and biogenesis	Ribosomal protein L7Ae/L30e/S12e/Gadd45 family	40S ribosomal protein S12 GN=RPS12 OS=Cyanophora paradoxa PE=2 SV=1	J	Translation, ribosomal structure and biogenesis	40S ribosomal protein S12, putative [Phytophthora infestans T30-4]	molecular function: structural molecule activity (GO:0005198);; biological process: metabolic process (GO:0008152);; biological process: cellular process (GO:0009987);; cellular component: cell (GO:0005623);; cellular component: organelle (GO:0043226);; cellular component: cell part (GO:0044464);; cellular component: macromolecular complex (GO:0032991);; cellular component: organelle part (GO:004…	Ribosome (ko03010)
BMK_Unigene_029916	5.74246	2.93136	5.67411	0.238305	2.66552	0.143779	--	--	--	--	--	--	--	--	--	--	--	--	--
BMK_Unigene_029919	2.48207	0.784264	0.210159	0	0	0	--	--	--	--	--	--	Domain of unknown function (DUF4360)	--	R	General function prediction only	hypothetical protein THITE_2127026 [Thielavia terrestris NRRL 8126]	--	--
BMK_Unigene_029941	3.39851	4.0936	0	0.0228304	0	0.010995	--	--	Molecular Function: peptidase activity (GO:0008233);;	K01363|1.30625e-90|bdi:100830781|cathepsin B-like; K01363 cathepsin B [EC:3.4.22.1] (A)	[O]	Posttranslational modification, protein turnover, chaperones	Papain family cysteine protease;; Peptidase family C1 propeptide	Oryzain gamma chain (Precursor) OS=Oryza sativa subsp. japonica (Rice) PE=2 SV=2	O	Posttranslational modification, protein turnover, chaperones	predicted protein [Hordeum vulgare subsp. vulgare]	molecular function: catalytic activity (GO:0003824);; biological process: metabolic process (GO:0008152)	--
BMK_Unigene_030036	41.1528	19.1836	9.79201	3.97195	0.68304	3.74272	[J]	Translation, ribosomal structure and biogenesis	Molecular Function: structural constituent of ribosome (GO:0003735);; Biological Process: translation (GO:0006412);; Cellular Component: membrane (GO:0016020);; Cellular Component: cytosolic ribosome (GO:0022626);; Cellular Component: intracellular organelle part (GO:0044446);; Cellular Component: cell periphery (GO:0071944);;	K02873|7.13973e-56|gmx:100805957|60S ribosomal protein L13-1-like; K02873 large subunit ribosomal protein L13e (A)	[J]	Translation, ribosomal structure and biogenesis	Ribosomal protein L13e	60S ribosomal protein L13-1 GN=T2J13.150 OS=Arabidopsis thaliana (Mouse-ear cress) PE=1 SV=1	J	Translation, ribosomal structure and biogenesis	60S ribosomal protein L13 putative [Albugo laibachii Nc14]	molecular function: structural molecule activity (GO:0005198);; biological process: metabolic process (GO:0008152);; biological process: cellular process (GO:0009987);; cellular component: membrane (GO:0016020);; cellular component: cell (GO:0005623);; cellular component: macromolecular complex (GO:0032991);; cellular component: organelle (GO:0043226);; cellular component: cell part (GO:0044464);…	Ribosome (ko03010)
BMK_Unigene_030046	3.42951	2.67239	0.145077	0.217077	0.178983	0.251027	[J]	Translation, ribosomal structure and biogenesis	Molecular Function: structural constituent of ribosome (GO:0003735);; Cellular Component: ribosome (GO:0005840);; Biological Process: translation (GO:0006412);;	K02900|2.66851e-55|ccp:CHC_T00010205001|60S ribosomal protein L27A; K02900 large subunit ribosomal protein L27Ae (A)	[J]	Translation, ribosomal structure and biogenesis	Ribosomal protein L18e/L15	60S ribosomal protein L27a-3 OS=Arabidopsis thaliana (Mouse-ear cress) PE=2 SV=2	J	Translation, ribosomal structure and biogenesis	60S ribosomal protein L27a [Phytophthora parasitica INRA-310]	molecular function: structural molecule activity (GO:0005198);; cellular component: cell (GO:0005623);; cellular component: macromolecular complex (GO:0032991);; cellular component: organelle (GO:0043226);; cellular component: cell part (GO:0044464);; biological process: metabolic process (GO:0008152);; biological process: cellular process (GO:0009987)	Ribosome (ko03010)
BMK_Unigene_030062	6.28166	1.70229	0.788677	0.445706	0.098285	0.368948	[F]	Nucleotide transport and metabolism	Molecular Function: adenylate kinase activity (GO:0004017);; Molecular Function: copper ion binding (GO:0005507);; Molecular Function: ATP binding (GO:0005524);; Cellular Component: mitochondrion (GO:0005739);; Cellular Component: plasma membrane (GO:0005886);; Biological Process: purine nucleotide metabolic process (GO:0006163);; Biological Process: response to cadmium ion (GO:0046686);; Molecul…	K00939|3.38572e-79|ppp:PHYPADRAFT_178597|hypothetical protein; K00939 adenylate kinase [EC:2.7.4.3] (A)	[F]	Nucleotide transport and metabolism	Adenylate kinase;; Adenylate kinase, active site lid;; Adenylate kinase	Adenylate kinase 3 GN=ADK-A OS=Oryza sativa subsp. japonica (Rice) PE=2 SV=1	F	Nucleotide transport and metabolism	adenylate kinase, putative [Phytophthora infestans T30-4]	molecular function: catalytic activity (GO:0003824);; biological process: metabolic process (GO:0008152);; biological process: cellular process (GO:0009987);; biological process: single-organism process (GO:0044699);; molecular function: binding (GO:0005488);; cellular component: cell (GO:0005623);; cellular component: organelle (GO:0043226);; cellular component: cell part (GO:0044464);; cellular…	Purine metabolism (ko00230)
BMK_Unigene_030068	1.81606	2.31429	0.746044	0	0	0	--	--	--	--	--	--	--	--	U	Intracellular trafficking, secretion, and vesicular transport	vacuolar-sorting receptor, putative [Phytophthora infestans T30-4]	--	--
BMK_Unigene_030116	4.32964	5.31925	1.82543	0.465595	1.61326	0.405492	--	--	--	K07466|6.96003e-114|sbi:SORBI_03g006365|SORBIDRAFT_03g006365, Sb03g006365; hypothetical protein; K07466 replication factor A1 (A)	[L]	Replication, recombination and repair	Replication factor-A C terminal domain	Replication protein A 70 kDa DNA-binding subunit E GN=T18B16.100 OS=Arabidopsis thaliana (Mouse-ear cress) PE=2 SV=1	L	Replication, recombination and repair	hypothetical protein SORBIDRAFT_03g006365 [Sorghum bicolor]	--	DNA replication (ko03030);; Nucleotide excision repair (ko03420);; Mismatch repair (ko03430);; Homologous recombination (ko03440)
BMK_Unigene_030127	4.55601	1.2421	0.937944	0.0395505	0	0.0383132	--	--	--	K03946|1.16971e-19|eus:EUTSA_v10005189mg|hypothetical protein; K03946 NADH dehydrogenase (ubiquinone) 1 alpha subcomplex subunit 2 (A)	[C]	Energy production and conversion	Mitochondrial ribosomal protein L51 / S25 / CI-B8 domain	NADH dehydrogenase [ubiquinone] 1 alpha subcomplex subunit 2 GN=At5g47890 OS=Arabidopsis thaliana (Mouse-ear cress) PE=3 SV=1	C	Energy production and conversion	hypothetical protein PHYSODRAFT_557851 [Phytophthora sojae]	--	Oxidative phosphorylation (ko00190)
BMK_Unigene_030204	6.5719	5.12519	1.5079	0	0	0	--	--	--	--	--	--	--	--	--	--	--	--	--
BMK_Unigene_030242	1.91537	0.811747	0.460824	0	0	0	--	--	Cellular Component: intracellular (GO:0005622);; Biological Process: transport (GO:0006810);;	--	[U]	Intracellular trafficking, secretion, and vesicular transport	Nuclear transport factor 2 (NTF2) domain	Nuclear transport factor 2 GN=NTF2 OS=Arabidopsis thaliana (Mouse-ear cress) PE=1 SV=1	U	Intracellular trafficking, secretion, and vesicular transport	nuclear transport factor, putative [Phytophthora infestans T30-4]	cellular component: cell (GO:0005623);; cellular component: cell part (GO:0044464);; biological process: localization (GO:0051179)	--
BMK_Unigene_030305	11.4085	11.9891	8.25928	0.00619565	0.00601841	0	[RTKL]	--	Molecular Function: protein serine/threonine kinase activity (GO:0004674);; Molecular Function: ATP binding (GO:0005524);; Biological Process: protein phosphorylation (GO:0006468);;	--	--	--	Protein kinase domain;; Protein tyrosine kinase;; Protein kinase domain;; Protein tyrosine kinase	Cysteine-rich receptor-like protein kinase 26 (Precursor) GN=CRK26 OS=Arabidopsis thaliana (Mouse-ear cress) PE=2 SV=1	T	Signal transduction mechanisms	hypothetical protein SORBIDRAFT_05g008300 [Sorghum bicolor]	molecular function: catalytic activity (GO:0003824);; biological process: metabolic process (GO:0008152);; biological process: cellular process (GO:0009987);; molecular function: binding (GO:0005488)	--
BMK_Unigene_030340	5.35797	0.629842	0.0429992	0	0.0883747	0	--	--	--	--	--	--	--	--	R	General function prediction only	hypothetical protein SMAC_08621 [Sordaria macrospora k-hell]	--	--
BMK_Unigene_030369	1.40507	1.17831	2.68395	0	0.0787388	0	--	--	--	--	--	--	--	--	--	--	--	--	--
BMK_Unigene_030414	10.048	1.95635	1.51723	0.0478731	0	0	--	--	--	--	--	--	--	--	--	--	--	--	--
BMK_Unigene_030571	1.0321	0.663457	1.55816	0	0	0	[O]	Posttranslational modification, protein turnover, chaperones	Biological Process: ubiquitin-dependent protein catabolic process (GO:0006511);; Molecular Function: kinase activity (GO:0016301);; Biological Process: phosphorylation (GO:0016310);; Biological Process: protein ubiquitination (GO:0016567);; Molecular Function: ligase activity (GO:0016874);;	K03094|1.18267e-42|mdm:103445115|SKP1-like protein 1A; K03094 S-phase kinase-associated protein 1 (A)	[O]	Posttranslational modification, protein turnover, chaperones	Skp1 family, dimerisation domain;; Skp1 family, tetramerisation domain	SKP1-like protein 1A GN=T4O12.17 OS=Arabidopsis thaliana (Mouse-ear cress) PE=1 SV=1	D	Cell cycle control, cell division, chromosome partitioning	hypothetical protein MYCTH_2315211 [Myceliophthora thermophila ATCC 42464]	biological process: metabolic process (GO:0008152);; biological process: cellular process (GO:0009987);; molecular function: catalytic activity (GO:0003824)	Ubiquitin mediated proteolysis (ko04120);; Protein processing in endoplasmic reticulum (ko04141)
BMK_Unigene_030580	5.1244	3.77379	0.634121	0	1.3093	0	--	--	--	--	--	--	--	--	R	General function prediction only	PREDICTED: putative F-box/LRR-repeat protein 23-like [Setaria italica]	--	--
BMK_Unigene_030686	9.5718	2.15749	2.56088	0.0895743	0	0	--	--	--	--	--	--	--	--	--	--	--	--	--
BMK_Unigene_030697	55.268	12.9653	10.7162	16.7434	5.36444	1.3624	--	--	Cellular Component: cytoplasm (GO:0005737);; Biological Process: L-phenylalanine catabolic process (GO:0006559);; Biological Process: cinnamic acid biosynthetic process (GO:0009800);; Molecular Function: phenylalanine ammonia-lyase activity (GO:0045548);; Molecular Function: tyrosine ammonia-lyase activity (GO:0052883);;	K13064|9.32303e-31|sita:101756300|phenylalanine ammonia-lyase-like; K13064 phenylalanine/tyrosine ammonia-lyase [EC:4.3.1.25] (A)	[Q]	Secondary metabolites biosynthesis, transport and catabolism	--	Phenylalanine/tyrosine ammonia-lyase GN=PAL1 OS=Zea mays (Maize) PE=1 SV=1	Q	Secondary metabolites biosynthesis, transport and catabolism	PREDICTED: phenylalanine ammonia-lyase-like [Setaria italica]	cellular component: cell (GO:0005623);; cellular component: cell part (GO:0044464);; biological process: metabolic process (GO:0008152);; biological process: cellular process (GO:0009987);; biological process: single-organism process (GO:0044699);; molecular function: catalytic activity (GO:0003824)	Phenylalanine metabolism (ko00360);; Phenylpropanoid biosynthesis (ko00940)
BMK_Unigene_030699	3.0569	1.34436	2.77911	0	0.0639069	0	--	--	--	--	--	--	B3 DNA binding domain	Putative B3 domain-containing protein Os04g0346900 GN=OSJNBa0020I02.5 OS=Oryza sativa subsp. japonica (Rice) PE=3 SV=2	K	Transcription	PREDICTED: putative B3 domain-containing protein Os04g0347400 [Zea mays]	--	--
BMK_Unigene_030704	5.77622	3.08445	2.70507	0.338464	1.46777	0.394942	--	--	--	--	--	--	--	--	--	--	--	--	--
BMK_Unigene_030761	3.31513	1.25893	0.338171	0.059915	1.10678	0	[R]	General function prediction only	Molecular Function: Rab GTPase activator activity (GO:0005097);; Cellular Component: intracellular (GO:0005622);; Biological Process: positive regulation of Rab GTPase activity (GO:0032851);; Biological Process: response to cadmium ion (GO:0046686);;	--	[U]	Intracellular trafficking, secretion, and vesicular transport	--	--	U	Intracellular trafficking, secretion, and vesicular transport	hypothetical protein SORBIDRAFT_04g037270 [Sorghum bicolor]	molecular function: enzyme regulator activity (GO:0030234);; biological process: biological regulation (GO:0065007);; cellular component: cell (GO:0005623);; cellular component: cell part (GO:0044464);; biological process: response to stimulus (GO:0050896)	--
BMK_Unigene_030788	178.097	129.74	156.02	76.5007	177.749	15.595	[S]	Function unknown	Cellular Component: extracellular region (GO:0005576);; Cellular Component: cytoplasmic membrane-bounded vesicle (GO:0016023);;	K13449|1.51692e-71|zma:103636577|pathogenesis-related protein PRB1-2-like; K13449 pathogenesis-related protein 1 (A)	[S]	Function unknown	Cysteine-rich secretory protein family	Pathogenesis-related protein PRMS (Precursor) GN=PRMS OS=Zea mays (Maize) PE=2 SV=1	S	Function unknown	PREDICTED: pathogenesis-related protein PRB1-2-like [Zea mays]	cellular component: extracellular region (GO:0005576);; cellular component: cell (GO:0005623);; cellular component: organelle (GO:0043226);; cellular component: cell part (GO:0044464)	Plant hormone signal transduction (ko04075);; Plant-pathogen interaction (ko04626)
BMK_Unigene_030832	1.07773	1.28342	0.980754	0	0	0	--	--	--	--	--	--	--	--	--	--	--	--	--
BMK_Unigene_030836	5.73556	1.21762	0.802348	0.0352162	0	0	[RTKL]	--	Molecular Function: phosphorylase kinase activity (GO:0004689);; Molecular Function: calmodulin binding (GO:0005516);; Molecular Function: ATP binding (GO:0005524);; Cellular Component: phosphorylase kinase complex (GO:0005964);; Biological Process: glycogen biosynthetic process (GO:0005978);; Biological Process: protein phosphorylation (GO:0006468);; Cellular Component: intracellular organelle (…	--	[T]	Signal transduction mechanisms	Protein kinase domain;; Protein tyrosine kinase	Calcium-dependent protein kinase 23 GN=CPK23 OS=Arabidopsis thaliana (Mouse-ear cress) PE=1 SV=1	T	Signal transduction mechanisms	CAMK protein kinase [Phytophthora parasitica INRA-310]	molecular function: catalytic activity (GO:0003824);; biological process: metabolic process (GO:0008152);; biological process: cellular process (GO:0009987);; molecular function: binding (GO:0005488);; cellular component: cell (GO:0005623);; cellular component: macromolecular complex (GO:0032991);; cellular component: cell part (GO:0044464);; biological process: single-organism process (GO:004469…	--
BMK_Unigene_030840	1.25536	1.05051	0.912072	0	0	0	--	--	--	--	--	--	--	--	--	--	--	--	--
BMK_Unigene_030849	1.45951	0.686935	1.00264	0	0	0	--	--	--	--	--	--	--	--	--	--	--	--	--
BMK_Unigene_030866	1.95499	3.00397	0.0579591	0.0567189	0	0.0784088	--	--	--	K17261|3.18553e-78|sly:101267359|cyclase-associated protein 1; K17261 adenylyl cyclase-associated protein (A)	[ZT]	--	Adenylate cyclase associated (CAP) N terminal;; Adenylate cyclase associated (CAP) C terminal	Cyclase-associated protein 1 GN=CAP1 OS=Arabidopsis thaliana (Mouse-ear cress) PE=2 SV=1	Z	Cytoskeleton	hypothetical protein BATDEDRAFT_14125 [Batrachochytrium dendrobatidis JAM81]	--	--
BMK_Unigene_030875	1.4886	1.30833	1.24501	0.0541218	0.426512	0	--	--	--	--	--	--	--	--	S	Function unknown	hypothetical protein PFICI_09936 [Pestalotiopsis fici W106-1]	--	--
BMK_Unigene_030943	3.09764	1.84909	3.42675	0	0.0324456	0	[O]	Posttranslational modification, protein turnover, chaperones	Biological Process: protein peptidyl-prolyl isomerization (GO:0000413);; Molecular Function: peptidyl-prolyl cis-trans isomerase activity (GO:0003755);; Cellular Component: cytoplasm (GO:0005737);; Biological Process: protein folding (GO:0006457);;	K09569|5.29691e-34|cvr:CHLNCDRAFT_13313|hypothetical protein; K09569 FK506-binding protein 2 [EC:5.2.1.8] (A)	[O]	Posttranslational modification, protein turnover, chaperones	FKBP-type peptidyl-prolyl cis-trans isomerase	Peptidyl-prolyl cis-trans isomerase FKBP15-2 (Precursor) GN=FKBP15-2 OS=Arabidopsis thaliana (Mouse-ear cress) PE=2 SV=2	O	Posttranslational modification, protein turnover, chaperones	hypothetical protein SMAC_04446 [Sordaria macrospora k-hell]	biological process: metabolic process (GO:0008152);; biological process: cellular process (GO:0009987);; biological process: single-organism process (GO:0044699);; molecular function: catalytic activity (GO:0003824);; cellular component: cell (GO:0005623);; cellular component: cell part (GO:0044464)	--
BMK_Unigene_030954	2.69393	1.94083	0.755325	0	0	0	--	--	--	--	--	--	Plant transposon protein;; DDE superfamily endonuclease;; Plant transposon protein	--	R	General function prediction only	PREDICTED: uncharacterized protein LOC103628454 [Zea mays]	--	--
BMK_Unigene_030957	5.48178	2.53238	1.40894	0	0	0	--	--	--	--	[B]	Chromatin structure and dynamics	DDT domain;; WSTF, HB1, Itc1p, MBD9 motif 2	--	B	Chromatin structure and dynamics	PREDICTED: DDT domain-containing protein DDB_G0282237-like [Setaria italica]	--	--
BMK_Unigene_030970	3.55092	0.879342	3.13756	0	0	0	[J]	Translation, ribosomal structure and biogenesis	Molecular Function: structural constituent of ribosome (GO:0003735);; Cellular Component: ribosome (GO:0005840);; Biological Process: translation (GO:0006412);;	K02924|1.84289e-21|mpp:MICPUCDRAFT_37283|hypothetical protein; K02924 large subunit ribosomal protein L39e (A)	[J]	Translation, ribosomal structure and biogenesis	Ribosomal L39 protein	60S ribosomal protein L39 GN=RPL39 OS=Zea mays (Maize) PE=3 SV=1	J	Translation, ribosomal structure and biogenesis	hypothetical protein MCYG_01747 [Arthroderma otae CBS 113480]	molecular function: structural molecule activity (GO:0005198);; cellular component: cell (GO:0005623);; cellular component: macromolecular complex (GO:0032991);; cellular component: organelle (GO:0043226);; cellular component: cell part (GO:0044464);; biological process: metabolic process (GO:0008152);; biological process: cellular process (GO:0009987)	Ribosome (ko03010)
BMK_Unigene_031006	13.0556	2.41687	5.81364	0.141252	0.905694	0.480218	--	--	--	--	--	--	--	--	--	--	--	--	--
BMK_Unigene_031051	8.83185	3.26056	4.71046	0.58661	3.07571	0.457192	--	--	--	--	--	--	--	--	--	--	--	--	--
BMK_Unigene_031052	3.40629	1.38209	2.98009	0	0	0	--	--	--	--	--	--	--	--	--	--	--	--	--
BMK_Unigene_031062	39.6769	27.166	38.4217	7.82094	7.55967	12.7476	--	--	--	--	--	--	--	--	--	--	--	--	--
BMK_Unigene_031147	30.1322	11.9793	4.74577	1.79944	0.173477	0.343797	[J]	Translation, ribosomal structure and biogenesis	Molecular Function: structural constituent of ribosome (GO:0003735);; Cellular Component: ribosome (GO:0005840);; Biological Process: translation (GO:0006412);;	K02979|1.1694e-14|pxb:103941734|40S ribosomal protein S28-B; K02979 small subunit ribosomal protein S28e (A)	[J]	Translation, ribosomal structure and biogenesis	Ribosomal protein S28e	40S ribosomal protein S28 GN=RPS28 OS=Zea mays (Maize) PE=3 SV=1	J	Translation, ribosomal structure and biogenesis	40S ribosomal protein S28 [Phytophthora parasitica INRA-310]	molecular function: structural molecule activity (GO:0005198);; cellular component: cell (GO:0005623);; cellular component: macromolecular complex (GO:0032991);; cellular component: organelle (GO:0043226);; cellular component: cell part (GO:0044464);; biological process: metabolic process (GO:0008152);; biological process: cellular process (GO:0009987)	Ribosome (ko03010)
BMK_Unigene_031150	7.15796	1.61302	1.46838	0.130254	0	0.251604	[T]	Signal transduction mechanisms	Molecular Function: catalytic activity (GO:0003824);; Biological Process: metabolic process (GO:0008152);;	K17499|3.60336e-42|cvr:CHLNCDRAFT_9625|hypothetical protein; K17499 protein phosphatase 1G [EC:3.1.3.16] (A)	[T]	Signal transduction mechanisms	Protein phosphatase 2C;; Protein phosphatase 2C	Probable protein phosphatase 2C 42 GN=OSJNBa0029H02.20 OS=Oryza sativa subsp. japonica (Rice) PE=3 SV=4	T	Signal transduction mechanisms	hypothetical protein PHYSODRAFT_354351 [Phytophthora sojae]	molecular function: catalytic activity (GO:0003824);; biological process: metabolic process (GO:0008152)	--
BMK_Unigene_031188	3.19542	3.0137	0	0	0	0	--	--	--	--	--	--	--	--	--	--	--	--	--
BMK_Unigene_031189	33.9094	13.6032	5.87786	2.6747	0.225056	1.06014	--	--	--	K01527|4.01221e-29|mpp:MICPUCDRAFT_8355|hypothetical protein; K01527 nascent polypeptide-associated complex subunit beta (A)	[K]	Transcription	NAC domain	--	K	Transcription	hypothetical protein H257_09349 [Aphanomyces astaci]	--	--
BMK_Unigene_031196	1.38893	1.62537	0.022801	0.0115827	0.0112513	0.0109399	[R]	General function prediction only	--	K01074|5.26397e-83|csl:COCSUDRAFT_29522|palmitoyl protein thioesterase; K01074 palmitoyl-protein thioesterase [EC:3.1.2.22] (A)	[IO]	--	Palmitoyl protein thioesterase	--	O	Posttranslational modification, protein turnover, chaperones	palmitoyl protein thioesterase [Coccomyxa subellipsoidea C-169]	--	Fatty acid elongation (ko00062);; Fatty acid metabolism (ko01212)
BMK_Unigene_031198	10.7508	3.25184	3.78621	0.2693	0.307357	0.118743	--	--	--	--	--	--	--	--	--	--	--	--	--
BMK_Unigene_031208	1.49124	0.544262	1.10697	0	0	0.0315635	--	--	--	K05925|2.46954e-15|gsl:Gasu_54970|mRNA (2'-O-methyladenosine-N6-)-methyltransferase (EC:2.1.1.62); K05925 mRNA (2'-O-methyladenosine-N6-)-methyltransferase [EC:2.1.1.62] (A)	[R]	General function prediction only	Zinc finger, ZZ type;; PB1 domain	--	R	General function prediction only	hypothetical protein F444_03698, partial [Phytophthora parasitica P1976]	--	--
BMK_Unigene_031215	4.29629	1.4111	4.03979	0	0	0	[J]	Translation, ribosomal structure and biogenesis	Molecular Function: structural constituent of ribosome (GO:0003735);; Cellular Component: ribosome (GO:0005840);; Biological Process: translation (GO:0006412);; Biological Process: mycelium development (GO:0043581);;	K02929|9.23509e-51|pmum:103325044|60S ribosomal protein L44; K02929 large subunit ribosomal protein L44e (A)	[J]	Translation, ribosomal structure and biogenesis	Ribosomal protein L44	60S ribosomal protein L44 GN=RPL44 OS=Gossypium hirsutum (Upland cotton) PE=3 SV=3	J	Translation, ribosomal structure and biogenesis	hypothetical protein [Podospora anserina S mat+]	molecular function: structural molecule activity (GO:0005198);; cellular component: cell (GO:0005623);; cellular component: macromolecular complex (GO:0032991);; cellular component: organelle (GO:0043226);; cellular component: cell part (GO:0044464);; biological process: metabolic process (GO:0008152);; biological process: cellular process (GO:0009987);; biological process: multicellular organism…	Ribosome (ko03010)
BMK_Unigene_031225	38.6397	22.9722	11.6084	7.3718	0.208886	2.32889	[J]	Translation, ribosomal structure and biogenesis	Molecular Function: structural constituent of ribosome (GO:0003735);; Molecular Function: GTP binding (GO:0005525);; Cellular Component: cell wall (GO:0005618);; Cellular Component: nucleolus (GO:0005730);; Biological Process: translation (GO:0006412);; Biological Process: small GTPase mediated signal transduction (GO:0007264);; Cellular Component: chloroplast (GO:0009507);; Biological Process: p…	K02960|2.58663e-81|mdm:103428217|40S ribosomal protein S16; K02960 small subunit ribosomal protein S16e (A)	[J]	Translation, ribosomal structure and biogenesis	Ribosomal protein S9/S16	40S ribosomal protein S16 GN=RPS16 OS=Gossypium hirsutum (Upland cotton) PE=2 SV=1	J	Translation, ribosomal structure and biogenesis	40S ribosomal protein S16 [Phytophthora parasitica INRA-310]	molecular function: structural molecule activity (GO:0005198);; molecular function: binding (GO:0005488);; cellular component: cell (GO:0005623);; cellular component: cell part (GO:0044464);; cellular component: membrane-enclosed lumen (GO:0031974);; cellular component: organelle (GO:0043226);; cellular component: organelle part (GO:0044422);; biological process: metabolic process (GO:0008152);; …	Ribosome (ko03010)
BMK_Unigene_031272	3.56165	1.45012	1.93528	0	0	0	--	--	--	--	--	--	--	--	--	--	--	--	--
BMK_Unigene_031279	3.35593	2.30036	1.83594	0.393045	0.442202	0.209986	--	--	Cellular Component: mitochondrion (GO:0005739);; Cellular Component: plastid (GO:0009536);;	--	--	--	No apical meristem-associated C-terminal domain	--	S	Function unknown	Os06g0660600 [Oryza sativa Japonica Group]	cellular component: cell (GO:0005623);; cellular component: organelle (GO:0043226);; cellular component: cell part (GO:0044464)	--
BMK_Unigene_031312	6.06776	0.684627	0	0	0	0	--	--	--	--	--	--	--	--	--	--	--	--	--
[truncated: 1,018 more rows]
