# Supplementary material for: De novo transcriptome in roots of switchgrass (Panicum virgatum L.) reveals gene expression dynamic and act network under alkaline salt stress
Source: BMC Genomics. 2021 Jan 28;22:82. doi: 10.1186/s12864-021-07368-w (PMC7841905; doi:10.1186/s12864-021-07368-w)
Supplement: Supplementary file 8 — Additional file 8: Table S7. Information on the 1492 genes in Group 2. [file 12864_2021_7368_MOESM8_ESM.xlsx]

## Sheet: Sheet1
#Gene_ID	S0	S6	S24	T0	T6	T24	COG_class	COG_class_annotation	GO_annotation	KEGG_annotation	KOG_class	KOG_class_annotation	Pfam_annotation	Swissprot_annotation	eggNOG_class	eggNOG_class_annotation	nr_annotation	GO_second_level_annotation	KEGG_pathway_annotation
BMK_Unigene_000146	3.74586	0	0	0	0	0.345504	--	--	--	--	--	--	--	--	S	Function unknown	TPA: hypothetical protein ZEAMMB73_452789 [Zea mays]	--	--
BMK_Unigene_000170	7.97881	2.40608	2.99366	4.69644	2.21766	3.79361	--	--	--	--	--	--	--	--	--	--	--	--	--
BMK_Unigene_000205	3.34176	0.519613	1.28683	5.12878	1.63399	0.710164	--	--	--	--	[T]	Signal transduction mechanisms	NB-ARC domain;; AAA domain;; Holliday junction DNA helicase ruvB N-terminus	Disease resistance protein RPP13 GN=RPP13 OS=Arabidopsis thaliana (Mouse-ear cress) PE=2 SV=2	T	Signal transduction mechanisms	PREDICTED: disease resistance protein RPM1-like isoform X3 [Setaria italica]	--	--
BMK_Unigene_000239	0.3676	0	0	0.767789	0.679888	1.63524	--	--	Cellular Component: integral component of membrane (GO:0016021);; Biological Process: transmembrane transport (GO:0055085);;	--	--	--	Major Facilitator Superfamily	--	R	General function prediction only	hypothetical protein SNOG_15251 [Phaeosphaeria nodorum SN15]	cellular component: membrane (GO:0016020);; cellular component: membrane part (GO:0044425);; biological process: cellular process (GO:0009987);; biological process: single-organism process (GO:0044699);; biological process: localization (GO:0051179)	--
BMK_Unigene_000276	3.3987	0.0610216	0.193601	3.73559	0.457929	0.470609	[S]	Function unknown	Molecular Function: protein serine/threonine kinase activity (GO:0004674);; Molecular Function: protein tyrosine kinase activity (GO:0004713);; Molecular Function: ATP binding (GO:0005524);; Biological Process: protein phosphorylation (GO:0006468);;	--	--	--	Leucine rich repeat;; Leucine Rich repeats (2 copies);; Protein kinase domain;; Leucine Rich Repeat;; Protein tyrosine kinase;; Leucine Rich repeat;; Leucine rich repeat	Leucine-rich repeat receptor-like protein kinase PEPR1 (Precursor) GN=PEPR1 OS=Arabidopsis thaliana (Mouse-ear cress) PE=1 SV=1	T	Signal transduction mechanisms	PREDICTED: receptor-like protein kinase-like [Setaria italica]	molecular function: catalytic activity (GO:0003824);; biological process: metabolic process (GO:0008152);; biological process: cellular process (GO:0009987);; biological process: single-organism process (GO:0044699);; molecular function: binding (GO:0005488)	--
BMK_Unigene_000301	23.8078	6.51887	12.5758	27.644	15.7686	9.79682	--	--	--	--	--	--	--	--	--	--	--	--	--
BMK_Unigene_000352	15.8889	1.06654	1.12744	4.41206	2.22405	1.7604	[RTKL]	--	Molecular Function: protein serine/threonine kinase activity (GO:0004674);; Molecular Function: ATP binding (GO:0005524);; Cellular Component: plasma membrane (GO:0005886);; Biological Process: protein phosphorylation (GO:0006468);; Cellular Component: integral component of membrane (GO:0016021);;	--	--	--	Protein kinase domain;; Leucine Rich repeats (2 copies);; Leucine rich repeat;; Protein tyrosine kinase;; Leucine Rich Repeat;; Leucine Rich repeat;; Leucine rich repeat	Probable LRR receptor-like serine/threonine-protein kinase At4g26540 (Precursor) GN=At4g26540 OS=Arabidopsis thaliana (Mouse-ear cress) PE=2 SV=1	T	Signal transduction mechanisms	PREDICTED: probable LRR receptor-like serine/threonine-protein kinase At4g26540-like [Setaria italica]	molecular function: catalytic activity (GO:0003824);; biological process: metabolic process (GO:0008152);; biological process: cellular process (GO:0009987);; molecular function: binding (GO:0005488);; cellular component: cell (GO:0005623);; cellular component: membrane (GO:0016020);; cellular component: cell part (GO:0044464);; cellular component: membrane part (GO:0044425)	--
BMK_Unigene_000358	0.573821	0	0	0.232489	1.3744	1.99314	--	--	--	--	--	--	--	--	S	Function unknown	hypothetical protein SNOG_03883 [Phaeosphaeria nodorum SN15]	--	--
BMK_Unigene_000361	7.23808	0.65646	0.752595	16.23	7.87988	12.5551	--	--	Molecular Function: ATP binding (GO:0005524);; Cellular Component: mitochondrion (GO:0005739);; Biological Process: apoptotic process (GO:0006915);; Biological Process: defense response (GO:0006952);; Molecular Function: ADP binding (GO:0043531);;	--	[T]	Signal transduction mechanisms	NB-ARC domain;; NB-ARC domain;; NACHT domain	Putative disease resistance protein At3g14460 GN=At3g14460 OS=Arabidopsis thaliana (Mouse-ear cress) PE=3 SV=1	T	Signal transduction mechanisms	PREDICTED: putative disease resistance protein RGA3 [Brachypodium distachyon]	molecular function: binding (GO:0005488);; cellular component: cell (GO:0005623);; cellular component: organelle (GO:0043226);; cellular component: cell part (GO:0044464);; biological process: cellular process (GO:0009987);; biological process: single-organism process (GO:0044699);; biological process: response to stimulus (GO:0050896)	--
BMK_Unigene_000465	15.6427	5.13196	10.9653	40.4722	19.3248	13.8678	--	--	--	--	--	--	--	--	--	--	--	--	--
BMK_Unigene_000471	186.357	49.0489	34.806	149.515	79.7743	57.8777	[P]	Inorganic ion transport and metabolism	Cellular Component: cell wall (GO:0005618);; Cellular Component: plasma membrane (GO:0005886);; Biological Process: response to heat (GO:0009408);; Cellular Component: chloroplast stroma (GO:0009570);; Biological Process: response to salt stress (GO:0009651);; Biological Process: embryo development ending in seed dormancy (GO:0009793);; Molecular Function: L-ascorbate peroxidase activity (GO:0016…	K00434|2.34414e-141|sita:101760004|L-ascorbate peroxidase 1, cytosolic-like; K00434 L-ascorbate peroxidase [EC:1.11.1.11] (A)	--	--	Peroxidase	L-ascorbate peroxidase 1, cytosolic OS=Oryza sativa subsp. japonica (Rice) PE=1 SV=1	R	General function prediction only	asorbate peroxidase [Cenchrus americanus]	cellular component: cell (GO:0005623);; cellular component: cell part (GO:0044464);; cellular component: membrane (GO:0016020);; biological process: response to stimulus (GO:0050896);; cellular component: organelle (GO:0043226);; cellular component: organelle part (GO:0044422);; biological process: reproductive process (GO:0022414);; biological process: multicellular organismal process (GO:003250…	Ascorbate and aldarate metabolism (ko00053);; Glutathione metabolism (ko00480)
BMK_Unigene_000485	0.819458	0	0.0745319	2.76635	0.766667	0	--	--	--	--	--	--	--	--	--	--	--	--	--
BMK_Unigene_000523	3.93168	0.0334428	0.0354348	3.53628	3.93472	3.96221	--	--	--	--	[DZ]	--	Translationally controlled tumour protein	Translationally-controlled tumor protein homolog GN=TCTP OS=Hordeum vulgare (Barley) PE=2 SV=2	Z	Cytoskeleton	translationally-controlled tumor protein [Pyrenophora tritici-repentis Pt-1C-BFP]	--	--
BMK_Unigene_000606	111.138	34.7661	41.1153	65.4101	23.8652	25.648	--	--	--	--	--	--	--	--	--	--	--	--	--
BMK_Unigene_000612	6.28836	3.73232	4.75126	10.763	6.19106	6.90235	--	--	Cellular Component: integral component of peroxisomal membrane (GO:0005779);; Biological Process: fatty acid beta-oxidation (GO:0006635);; Molecular Function: protein C-terminus binding (GO:0008022);; Molecular Function: zinc ion binding (GO:0008270);; Biological Process: toxin catabolic process (GO:0009407);; Biological Process: protein import into peroxisome matrix (GO:0016558);; Biological Pro…	K13345|1.22245e-156|sbi:SORBI_01g019750|SORBIDRAFT_01g019750, Sb01g019750; hypothetical protein; K13345 peroxin-12 (A)	[O]	Posttranslational modification, protein turnover, chaperones	Zinc finger, C3HC4 type (RING finger);; Pex2 / Pex12 amino terminal region	Peroxisome biogenesis protein 12 GN=T27C4.11 OS=Arabidopsis thaliana (Mouse-ear cress) PE=1 SV=2	O	Posttranslational modification, protein turnover, chaperones	PREDICTED: peroxisome biogenesis protein 12-like isoform X2 [Setaria italica]	cellular component: cell (GO:0005623);; cellular component: membrane (GO:0016020);; cellular component: organelle (GO:0043226);; cellular component: organelle part (GO:0044422);; cellular component: membrane part (GO:0044425);; cellular component: cell part (GO:0044464);; biological process: metabolic process (GO:0008152);; biological process: cellular process (GO:0009987);; biological process: s…	Peroxisome (ko04146)
BMK_Unigene_000613	16.93	2.7402	3.70016	12.2319	7.1859	6.0359	--	--	Molecular Function: 1-phosphatidylinositol binding (GO:0005545);; Cellular Component: mitochondrion (GO:0005739);; Cellular Component: clathrin coat (GO:0030118);; Molecular Function: clathrin binding (GO:0030276);; Biological Process: clathrin coat assembly (GO:0048268);;	--	[TU]	--	ANTH domain	Putative clathrin assembly protein At1g14910 GN=At1g14910 OS=Arabidopsis thaliana (Mouse-ear cress) PE=2 SV=2	F	Nucleotide transport and metabolism	PREDICTED: putative clathrin assembly protein At5g57200-like [Setaria italica]	molecular function: binding (GO:0005488);; cellular component: cell (GO:0005623);; cellular component: organelle (GO:0043226);; cellular component: cell part (GO:0044464);; cellular component: membrane (GO:0016020);; cellular component: macromolecular complex (GO:0032991);; cellular component: membrane part (GO:0044425);; biological process: cellular process (GO:0009987);; biological process: loc…	--
BMK_Unigene_000707	3.2505	0.040895	0	2.1213	0.268999	0.0745373	--	--	--	--	--	--	--	--	--	--	--	--	--
BMK_Unigene_000790	33.3028	24.513	24.0864	31.2472	28.3053	25.7066	--	--	--	K18178|2.97342e-42|sita:101771810|cytochrome c oxidase assembly factor 5-like; K18178 cytochrome c oxidase assembly factor 5 (A)	[O]	Posttranslational modification, protein turnover, chaperones	Cytochrome c oxidase assembly protein PET191	--	O	Posttranslational modification, protein turnover, chaperones	hypothetical protein SORBIDRAFT_02g030100 [Sorghum bicolor]	--	--
BMK_Unigene_000854	56.1949	2.60226	3.47037	22.6263	3.57976	3.03228	[R]	General function prediction only	Molecular Function: oxidoreductase activity (GO:0016491);; Biological Process: oxidation-reduction process (GO:0055114);;	K10251|1.3746e-90|sita:101755405|very-long-chain 3-oxoacyl-CoA reductase 1-like; K10251 17beta-estradiol 17-dehydrogenase / very-long-chain 3-oxoacyl-CoA reductase [EC:1.1.1.62 1.1.1.330] (A)	--	--	short chain dehydrogenase	Very-long-chain 3-oxoacyl-CoA reductase 1 GN=F12A21.31 OS=Arabidopsis thaliana (Mouse-ear cress) PE=1 SV=1	Q	Secondary metabolites biosynthesis, transport and catabolism	PREDICTED: very-long-chain 3-oxoacyl-CoA reductase 1-like [Setaria italica]	molecular function: catalytic activity (GO:0003824);; biological process: metabolic process (GO:0008152);; biological process: single-organism process (GO:0044699)	Fatty acid elongation (ko00062);; Biosynthesis of unsaturated fatty acids (ko01040);; Fatty acid metabolism (ko01212)
BMK_Unigene_000890	13.3716	1.1122	1.7865	12.3255	1.07614	1.22037	--	--	--	--	[T]	Signal transduction mechanisms	NB-ARC domain;; Leucine rich repeat;; AAA domain	Probable disease resistance protein At1g58390 GN=At1g58390 OS=Arabidopsis thaliana (Mouse-ear cress) PE=2 SV=4	T	Signal transduction mechanisms	PREDICTED: probable disease resistance protein RXW24L-like [Oryza brachyantha]	--	--
BMK_Unigene_000930	0.599678	0	0	1.26311	1.03725	1.08884	[T]	Signal transduction mechanisms	Molecular Function: protein serine/threonine phosphatase activity (GO:0004722);; Biological Process: protein dephosphorylation (GO:0006470);; Molecular Function: metal ion binding (GO:0046872);;	K17499|1.05299e-85|fve:101311116|probable protein phosphatase 2C 60-like; K17499 protein phosphatase 1G [EC:3.1.3.16] (A)	[T]	Signal transduction mechanisms	Protein phosphatase 2C	Probable protein phosphatase 2C 21 GN=PPC4-2 OS=Arabidopsis thaliana (Mouse-ear cress) PE=1 SV=1	T	Signal transduction mechanisms	hypothetical protein SNOG_05256 [Phaeosphaeria nodorum SN15]	molecular function: catalytic activity (GO:0003824);; biological process: metabolic process (GO:0008152);; biological process: cellular process (GO:0009987);; molecular function: binding (GO:0005488)	--
BMK_Unigene_000963	3.21311	0.472266	0.0574119	1.15389	2.93698	2.93577	--	--	--	--	--	--	--	--	--	--	PREDICTED: uncharacterized protein LOC101783201 [Setaria italica]	--	--
BMK_Unigene_000967	26.6836	2.61841	6.7001	21.417	2.26245	4.56949	--	--	Cellular Component: nucleus (GO:0005634);;	--	--	--	Protein of unknown function, DUF538	--	S	Function unknown	uncharacterized protein LOC100276059 [Zea mays]	cellular component: cell (GO:0005623);; cellular component: organelle (GO:0043226);; cellular component: cell part (GO:0044464)	--
BMK_Unigene_000987	12.4273	2.50786	2.72292	13.889	5.82021	1.96995	--	--	Molecular Function: DNA binding (GO:0003677);; Cellular Component: nucleus (GO:0005634);; Biological Process: regulation of transcription, DNA-templated (GO:0006355);; Biological Process: auxin-activated signaling pathway (GO:0009734);; Biological Process: leaf senescence (GO:0010150);; Molecular Function: protein dimerization activity (GO:0046983);;	K14486|4.46051e-165|sita:101783298|auxin response factor 9-like; K14486 auxin response factor (A)	--	--	B3 DNA binding domain	Auxin response factor 9 GN=OSJNBa0064D20.11 OS=Oryza sativa subsp. japonica (Rice) PE=2 SV=1	K	Transcription	PREDICTED: auxin response factor 9-like [Setaria italica]	molecular function: binding (GO:0005488);; cellular component: cell (GO:0005623);; cellular component: organelle (GO:0043226);; cellular component: cell part (GO:0044464);; biological process: biological regulation (GO:0065007);; biological process: cellular process (GO:0009987);; biological process: signaling (GO:0023052);; biological process: single-organism process (GO:0044699);; biological pr…	Plant hormone signal transduction (ko04075)
BMK_Unigene_000995	0.635394	0	0	0.846895	0.819806	0.817359	[J]	Translation, ribosomal structure and biogenesis	Molecular Function: translation initiation factor activity (GO:0003743);; Biological Process: translational initiation (GO:0006413);; Biological Process: RNA metabolic process (GO:0016070);;	K03262|2.20905e-49|mpp:MICPUCDRAFT_8501|hypothetical protein; K03262 translation initiation factor 5 (A)	[J]	Translation, ribosomal structure and biogenesis	Domain found in IF2B/IF5;; eIF4-gamma/eIF5/eIF2-epsilon	Probable eukaryotic translation initiation factor 5-1 GN=At1g36730 OS=Arabidopsis thaliana (Mouse-ear cress) PE=2 SV=1	J	Translation, ribosomal structure and biogenesis	hypothetical protein SNOG_13714 [Phaeosphaeria nodorum SN15]	molecular function: binding (GO:0005488);; biological process: metabolic process (GO:0008152);; biological process: cellular process (GO:0009987)	RNA transport (ko03013)
BMK_Unigene_001000	15.3802	4.70899	4.53815	18.0815	8.49036	6.11881	--	--	Molecular Function: DNA binding (GO:0003677);; Molecular Function: DNA-directed RNA polymerase activity (GO:0003899);; Cellular Component: mitochondrion (GO:0005739);; Biological Process: transcription, DNA-templated (GO:0006351);; Cellular Component: plastid (GO:0009536);; Biological Process: embryo development ending in seed dormancy (GO:0009793);; Biological Process: pollen tube growth (GO:000…	K10908|0|sita:101781946|DNA-directed RNA polymerase 1B, mitochondrial-like; K10908 DNA-directed RNA polymerase, mitochondrial [EC:2.7.7.6] (A)	[KL]	--	DNA-directed RNA polymerase N-terminal;; DNA-dependent RNA polymerase;; DNA-dependent RNA polymerase	DNA-directed RNA polymerase 2B, chloroplastic/mitochondrial (Precursor) GN=RPOT2-TOM OS=Nicotiana tabacum (Common tobacco) PE=2 SV=2	K	Transcription	PREDICTED: DNA-directed RNA polymerase 1B, mitochondrial-like [Setaria italica]	molecular function: binding (GO:0005488);; molecular function: catalytic activity (GO:0003824);; biological process: metabolic process (GO:0008152);; biological process: cellular process (GO:0009987);; cellular component: cell (GO:0005623);; cellular component: organelle (GO:0043226);; cellular component: cell part (GO:0044464);; biological process: reproductive process (GO:0022414);; biological …	--
BMK_Unigene_001116	6.82464	0.173271	1.08376	3.17308	1.55436	1.08538	--	--	Cellular Component: nucleus (GO:0005634);; Biological Process: single-organism cellular process (GO:0044763);;	K18811|2.87747e-136|sita:101774293|cyclin-D5-2-like; K18811 cyclin D5, plant (A)	[D]	Cell cycle control, cell division, chromosome partitioning	Cyclin, N-terminal domain	Cyclin-D5-2 GN=CYCD5-2 OS=Oryza sativa subsp. japonica (Rice) PE=2 SV=1	D	Cell cycle control, cell division, chromosome partitioning	PREDICTED: cyclin-D5-2-like [Setaria italica]	cellular component: cell (GO:0005623);; cellular component: organelle (GO:0043226);; cellular component: cell part (GO:0044464);; biological process: cellular process (GO:0009987);; biological process: single-organism process (GO:0044699)	--
BMK_Unigene_001148	0.62685	0	0	1.6737	1.25809	1.22324	--	--	--	--	--	--	--	--	S	Function unknown	hypothetical protein PTRG_00704 [Pyrenophora tritici-repentis Pt-1C-BFP]	--	--
BMK_Unigene_001155	12.2669	3.2934	5.20403	18.6757	8.82658	8.82924	--	--	--	--	--	--	Fatty acid desaturase	Acyl-[acyl-carrier-protein] desaturase 5, chloroplastic (Precursor) OS=Oryza sativa subsp. japonica (Rice) PE=2 SV=2	S	Function unknown	PREDICTED: uncharacterized protein LOC101785239 isoform X1 [Setaria italica]	--	--
BMK_Unigene_001166	14.3218	1.96157	2.54779	3.44157	1.65431	2.77378	--	--	--	--	--	--	--	--	--	--	--	--	--
BMK_Unigene_001181	2.59464	0.331199	0.358422	3.02646	1.04098	0.582506	--	--	Cellular Component: mitochondrion (GO:0005739);;	--	[R]	General function prediction only	PPR repeat family;; PPR repeat;; PPR repeat;; Pentatricopeptide repeat domain;; Anaphase-promoting complex, cyclosome, subunit 3;; Evolutionarily conserved signalling intermediate in Toll pathway;; Tetratricopeptide repeat;; Region in Clathrin and VPS;; Tetratricopeptide repeat;; Tetratricopeptide repeat;; Replication factor C C-terminal domain	Pentatricopeptide repeat-containing protein At1g06710, mitochondrial (Precursor) GN=At1g06710 OS=Arabidopsis thaliana (Mouse-ear cress) PE=3 SV=1	R	General function prediction only	PREDICTED: pentatricopeptide repeat-containing protein At1g06710, mitochondrial-like [Setaria italica]	cellular component: cell (GO:0005623);; cellular component: organelle (GO:0043226);; cellular component: cell part (GO:0044464)	--
BMK_Unigene_001190	43.2002	25.646	32.1722	50.0616	50.6683	41.9577	--	--	Cellular Component: membrane (GO:0016020);;	--	[T]	Signal transduction mechanisms	Organic solute transporter Ostalpha	--	T	Signal transduction mechanisms	PREDICTED: transmembrane protein 184C-like isoform X1 [Setaria italica]	cellular component: membrane (GO:0016020)	--
BMK_Unigene_001258	42.1145	19.5222	14.0891	34.8432	17.5998	12.992	--	--	Molecular Function: RNA binding (GO:0003723);; Molecular Function: RNA-directed DNA polymerase activity (GO:0003964);; Cellular Component: nucleus (GO:0005634);; Biological Process: RNA-dependent DNA replication (GO:0006278);; Biological Process: DNA integration (GO:0015074);;	--	--	--	--	--	--	--	hypothetical protein SORBIDRAFT_03g017636 [Sorghum bicolor]	molecular function: binding (GO:0005488);; molecular function: catalytic activity (GO:0003824);; biological process: metabolic process (GO:0008152);; biological process: cellular process (GO:0009987);; cellular component: cell (GO:0005623);; cellular component: organelle (GO:0043226);; cellular component: cell part (GO:0044464)	--
BMK_Unigene_001276	16.1185	1.4296	1.66599	14.9	5.69556	3.22428	--	--	Molecular Function: sequence-specific DNA binding transcription factor activity (GO:0003700);; Cellular Component: nucleus (GO:0005634);; Biological Process: regulation of transcription, DNA-templated (GO:0006355);; Molecular Function: sequence-specific DNA binding (GO:0043565);;	--	--	--	DDT domain;; Homeobox domain	--	R	General function prediction only	PREDICTED: uncharacterized protein LOC101768262 isoform X3 [Setaria italica]	molecular function: nucleic acid binding transcription factor activity (GO:0001071);; biological process: biological regulation (GO:0065007);; cellular component: cell (GO:0005623);; cellular component: organelle (GO:0043226);; cellular component: cell part (GO:0044464);; molecular function: binding (GO:0005488)	--
BMK_Unigene_001308	5.24594	0.219107	1.39423	9.58442	4.27391	3.90678	--	--	--	--	--	--	--	--	--	--	--	--	--
BMK_Unigene_001573	12.7687	0.947536	1.08112	29.9816	2.84082	0.653619	[V]	Defense mechanisms	Molecular Function: ATP binding (GO:0005524);; Cellular Component: plasma membrane (GO:0005886);; Biological Process: ATP catabolic process (GO:0006200);; Biological Process: auxin efflux (GO:0010315);; Molecular Function: auxin efflux transmembrane transporter activity (GO:0010329);; Biological Process: basipetal auxin transport (GO:0010540);; Biological Process: acropetal auxin transport (GO:00…	K05658|0|sita:101783981|putative multidrug resistance protein-like; K05658 ATP-binding cassette, subfamily B (MDR/TAP), member 1 [EC:3.6.3.44] (A)	[Q]	Secondary metabolites biosynthesis, transport and catabolism	ABC transporter;; ABC transporter transmembrane region;; Predicted ATPase of the ABC class;; C2H2-type zinc finger;; Protein of unknown function (DUF1602)	Putative multidrug resistance protein GN=OSJNBb0031B09.19 OS=Oryza sativa subsp. japonica (Rice) PE=3 SV=1	--	--	PREDICTED: putative multidrug resistance protein-like isoform X1 [Setaria italica]	molecular function: binding (GO:0005488);; cellular component: cell (GO:0005623);; cellular component: membrane (GO:0016020);; cellular component: cell part (GO:0044464);; biological process: metabolic process (GO:0008152);; biological process: cellular process (GO:0009987);; biological process: single-organism process (GO:0044699);; biological process: localization (GO:0051179);; biological proc…	ABC transporters (ko02010)
BMK_Unigene_001620	15.249	0.0644544	0.312757	3.68948	1.30285	11.1659	--	--	--	--	--	--	--	--	--	--	--	--	--
BMK_Unigene_001632	1.77317	0.756564	0.557807	2.30107	1.90051	0.219917	[RTKL]	--	Molecular Function: protein serine/threonine kinase activity (GO:0004674);; Molecular Function: protein tyrosine kinase activity (GO:0004713);; Molecular Function: ATP binding (GO:0005524);; Biological Process: protein phosphorylation (GO:0006468);; Cellular Component: membrane (GO:0016020);; Cellular Component: cytoplasmic membrane-bounded vesicle (GO:0016023);;	--	--	--	Leucine rich repeat;; Leucine Rich repeats (2 copies);; Protein tyrosine kinase;; Protein kinase domain;; Leucine Rich Repeat;; Leucine Rich repeat;; Leucine rich repeat N-terminal domain;; Leucine rich repeat;; Phosphotransferase enzyme family	LRR receptor-like serine/threonine-protein kinase EFR (Precursor) GN=EFR OS=Arabidopsis thaliana (Mouse-ear cress) PE=1 SV=1	--	--	PREDICTED: probable LRR receptor-like serine/threonine-protein kinase At3g47570 [Brachypodium distachyon]	molecular function: catalytic activity (GO:0003824);; biological process: metabolic process (GO:0008152);; biological process: cellular process (GO:0009987);; biological process: single-organism process (GO:0044699);; molecular function: binding (GO:0005488);; cellular component: membrane (GO:0016020);; cellular component: cell (GO:0005623);; cellular component: organelle (GO:0043226);; cellular …	--
BMK_Unigene_001682	2.99857	0.0908084	0.0555831	0.0290484	0.142798	0	--	--	--	--	--	--	Chitin binding domain	--	--	--	hypothetical protein THITE_2058539 [Thielavia terrestris NRRL 8126]	--	--
BMK_Unigene_001712	13.6199	5.97847	8.20229	14.5659	6.53257	4.71251	--	--	Cellular Component: mitochondrion (GO:0005739);;	--	[R]	General function prediction only	DnaJ domain	Auxilin-like protein 1 GN=AUL1 OS=Arabidopsis thaliana (Mouse-ear cress) PE=2 SV=2	--	--	PREDICTED: dentin sialophosphoprotein-like isoform X2 [Setaria italica]	cellular component: cell (GO:0005623);; cellular component: organelle (GO:0043226);; cellular component: cell part (GO:0044464)	--
BMK_Unigene_001714	0.377575	0	0	0.75366	0.710134	1.55778	--	--	--	--	--	--	--	--	--	--	hypothetical protein SETTUDRAFT_164277 [Setosphaeria turcica Et28A]	--	--
BMK_Unigene_001727	21.0779	3.60583	0.335062	4.15474	2.47102	0.902633	--	--	Molecular Function: peroxidase activity (GO:0004601);; Biological Process: response to oxidative stress (GO:0006979);; Cellular Component: cytoplasmic membrane-bounded vesicle (GO:0016023);; Molecular Function: heme binding (GO:0020037);; Molecular Function: metal ion binding (GO:0046872);; Biological Process: oxidation-reduction process (GO:0055114);;	K00430|1.60307e-177|sita:101771235|peroxidase 2-like; K00430 peroxidase [EC:1.11.1.7] (A)	--	--	Peroxidase	Peroxidase 2 (Precursor) GN=PER2 OS=Zea mays (Maize) PE=2 SV=1	--	--	PREDICTED: peroxidase 2-like [Setaria italica]	molecular function: catalytic activity (GO:0003824);; molecular function: antioxidant activity (GO:0016209);; biological process: metabolic process (GO:0008152);; biological process: single-organism process (GO:0044699);; biological process: response to stimulus (GO:0050896);; cellular component: cell (GO:0005623);; cellular component: organelle (GO:0043226);; cellular component: cell part (GO:00…	Phenylalanine metabolism (ko00360);; Phenylpropanoid biosynthesis (ko00940)
BMK_Unigene_001885	16.9226	7.03506	7.26275	18.272	9.7361	10.7278	--	--	--	K17613|0|sita:101783094|uncharacterized LOC101783094; K17613 calcineurin-binding protein cabin-1 (A)	--	--	TPR repeat	--	S	Function unknown	PREDICTED: uncharacterized protein LOC101783094 [Setaria italica]	--	--
BMK_Unigene_001930	7.35376	1.36116	0.988429	15.6506	9.01254	6.40485	--	--	--	--	--	--	Dirigent-like protein	Dirigent protein 19 (Precursor) GN=DIR19 OS=Arabidopsis thaliana (Mouse-ear cress) PE=2 SV=1	S	Function unknown	PREDICTED: disease resistance response protein 206-like [Setaria italica]	--	--
BMK_Unigene_001964	41.3978	22.8855	18.7301	27.8265	22.3721	18.7202	[J]	Translation, ribosomal structure and biogenesis	Molecular Function: amidase activity (GO:0004040);; Cellular Component: vacuolar membrane (GO:0005774);; Cellular Component: endoplasmic reticulum (GO:0005783);; Cellular Component: Golgi apparatus (GO:0005794);; Cellular Component: plasma membrane (GO:0005886);; Molecular Function: carbon-nitrogen ligase activity, with glutamine as amido-N-donor (GO:0016884);; Biological Process: defense respons…	--	[J]	Translation, ribosomal structure and biogenesis	Amidase	Fatty acid amide hydrolase GN=FAAH OS=Arabidopsis thaliana (Mouse-ear cress) PE=1 SV=1	J	Translation, ribosomal structure and biogenesis	PREDICTED: fatty acid amide hydrolase-like [Setaria italica]	molecular function: catalytic activity (GO:0003824);; biological process: metabolic process (GO:0008152);; cellular component: cell (GO:0005623);; cellular component: membrane (GO:0016020);; cellular component: organelle (GO:0043226);; cellular component: organelle part (GO:0044422);; cellular component: cell part (GO:0044464);; biological process: response to stimulus (GO:0050896);; biological p…	--
BMK_Unigene_002033	2.06385	0.0625899	0.0629217	5.78054	3.93226	6.88776	--	--	Molecular Function: structural constituent of ribosome (GO:0003735);; Cellular Component: nucleus (GO:0005634);; Cellular Component: ribosome (GO:0005840);; Biological Process: DNA repair (GO:0006281);; Biological Process: translation (GO:0006412);;	K02927|2.00204e-46|pop:POPTR_0016s07790g|UBIQUITIN EXTENSION protein 1; K02927 large subunit ribosomal protein L40e (A)	[J]	Translation, ribosomal structure and biogenesis	Ubiquitin family;; Ubiquitin-2 like Rad60 SUMO-like;; Ubiquitin-like domain	Ubiquitin (Precursor) OS=Triticum aestivum (Wheat) PE=3 SV=2	O	Posttranslational modification, protein turnover, chaperones	unnamed protein product [Fusarium pseudograminearum CS3220]	molecular function: structural molecule activity (GO:0005198);; cellular component: cell (GO:0005623);; cellular component: organelle (GO:0043226);; cellular component: cell part (GO:0044464);; cellular component: macromolecular complex (GO:0032991);; biological process: metabolic process (GO:0008152);; biological process: cellular process (GO:0009987);; biological process: single-organism proces…	Ribosome (ko03010)
BMK_Unigene_002048	41.8089	20.5331	13.8278	37.7875	16.6713	14.2314	--	--	Molecular Function: ATP binding (GO:0005524);; Biological Process: apoptotic process (GO:0006915);; Biological Process: defense response (GO:0006952);; Molecular Function: ADP binding (GO:0043531);;	--	[T]	Signal transduction mechanisms	NB-ARC domain;; Leucine Rich repeats (2 copies);; Leucine rich repeat;; AAA domain	Putative disease resistance protein RGA4 GN=RGA4 OS=Solanum bulbocastanum (Wild potato) PE=2 SV=1	T	Signal transduction mechanisms	PREDICTED: uncharacterized protein LOC100821227 [Brachypodium distachyon]	molecular function: binding (GO:0005488);; biological process: cellular process (GO:0009987);; biological process: single-organism process (GO:0044699);; biological process: response to stimulus (GO:0050896)	--
BMK_Unigene_002081	0.566015	0	0	1.06736	0.819268	1.15524	--	--	--	--	[U]	Intracellular trafficking, secretion, and vesicular transport	SNARE domain	--	U	Intracellular trafficking, secretion, and vesicular transport	similar to plasma membrane SNARE protein (Sec9) [Leptosphaeria maculans JN3]	--	--
BMK_Unigene_002084	0.540038	0.0190958	0	0.8975	1.0747	1.13101	--	--	Molecular Function: RNA binding (GO:0003723);; Molecular Function: RNA-directed DNA polymerase activity (GO:0003964);; Biological Process: RNA-dependent DNA replication (GO:0006278);; Molecular Function: zinc ion binding (GO:0008270);;	--	--	--	Endonuclease-reverse transcriptase;; Endonuclease/Exonuclease/phosphatase family;; Zinc knuckle	--	R	General function prediction only	hypothetical protein CHGG_02382 [Chaetomium globosum CBS 148.51]	molecular function: binding (GO:0005488);; molecular function: catalytic activity (GO:0003824);; biological process: metabolic process (GO:0008152);; biological process: cellular process (GO:0009987)	--
BMK_Unigene_002138	10.1785	2.42964	3.11576	10.8022	4.85778	4.21758	[LK]	--	Molecular Function: nucleic acid binding (GO:0003676);; Molecular Function: ATP-dependent DNA helicase activity (GO:0004003);; Molecular Function: ATP binding (GO:0005524);; Biological Process: DNA repair (GO:0006281);; Biological Process: DNA recombination (GO:0006310);;	K03655|0|sita:101769520|uncharacterized LOC101769520; K03655 ATP-dependent DNA helicase RecG [EC:3.6.4.12] (A)	[A]	RNA processing and modification	Helicase conserved C-terminal domain;; DEAD/DEAH box helicase	--	L	Replication, recombination and repair	PREDICTED: uncharacterized protein LOC101769520 [Setaria italica]	molecular function: binding (GO:0005488);; molecular function: catalytic activity (GO:0003824);; biological process: metabolic process (GO:0008152);; biological process: cellular process (GO:0009987);; biological process: single-organism process (GO:0044699);; biological process: response to stimulus (GO:0050896)	Homologous recombination (ko03440)
BMK_Unigene_002143	2.14507	0.717347	0.777211	3.52359	1.62538	0.115582	--	--	--	--	--	--	Salt stress response/antifungal	--	--	--	PREDICTED: cysteine-rich receptor-like protein kinase 10 isoform X1 [Brachypodium distachyon]	--	--
BMK_Unigene_002163	8.77306	0.757842	1.26214	8.50063	1.46694	1.34244	[RTKL]	--	Molecular Function: protein serine/threonine kinase activity (GO:0004674);; Molecular Function: ATP binding (GO:0005524);; Biological Process: protein phosphorylation (GO:0006468);; Cellular Component: cytoplasmic membrane-bounded vesicle (GO:0016023);; Molecular Function: carbohydrate binding (GO:0030246);;	--	--	--	Legume lectin domain;; Protein kinase domain;; Protein tyrosine kinase	L-type lectin-domain containing receptor kinase VIII.1 (Precursor) GN=LECRK81 OS=Arabidopsis thaliana (Mouse-ear cress) PE=2 SV=1	T	Signal transduction mechanisms	PREDICTED: L-type lectin-domain containing receptor kinase VIII.1-like [Setaria italica]	molecular function: catalytic activity (GO:0003824);; biological process: metabolic process (GO:0008152);; biological process: cellular process (GO:0009987);; molecular function: binding (GO:0005488);; cellular component: cell (GO:0005623);; cellular component: organelle (GO:0043226);; cellular component: cell part (GO:0044464)	--
BMK_Unigene_002173	17.6033	4.57237	4.51199	21.5728	5.49986	4.25669	--	--	--	--	--	--	Protein of unknown function (DUF640)	Protein G1-like5 OS=Oryza sativa subsp. japonica (Rice) PE=1 SV=1	S	Function unknown	putative protein of unknown function (DUF640) domain family protein isoform 1 [Zea mays]	--	--
BMK_Unigene_002181	435.361	109.309	153.171	434.761	120.219	190.179	[KAD]	--	--	K09422|2.68971e-76|sita:101761709|transcription factor MYB59-like; K09422 myb proto-oncogene protein, plant (A)	[K]	Transcription	Myb-like DNA-binding domain;; Myb-like DNA-binding domain;; Myb-like DNA-binding domain	Myb-related protein MYBAS2 OS=Oryza sativa subsp. japonica (Rice) PE=2 SV=1	K	Transcription	PREDICTED: transcription factor MYB59-like [Setaria italica]	--	--
BMK_Unigene_002191	19.413	9.66431	12.2372	21.3149	11.7044	9.57001	--	--	--	--	--	--	--	--	--	--	--	--	--
BMK_Unigene_002193	72.5633	9.88292	5.0239	58.4092	13.7948	8.09382	[T]	Signal transduction mechanisms	Molecular Function: phosphorelay sensor kinase activity (GO:0000155);; Molecular Function: phosphorelay response regulator activity (GO:0000156);; Biological Process: phosphorelay signal transduction system (GO:0000160);; Molecular Function: phosphoprotein phosphatase activity (GO:0004721);; Molecular Function: osmosensor activity (GO:0005034);; Molecular Function: ATP binding (GO:0005524);; Biol…	K14489|0|sita:101781866|histidine kinase 4-like; K14489 arabidopsis histidine kinase 2/3/4 (cytokinin receptor) [EC:2.7.13.3] (A)	[T]	Signal transduction mechanisms	Histidine kinase-, DNA gyrase B-, and HSP90-like ATPase;; Response regulator receiver domain;; His Kinase A (phospho-acceptor) domain	Histidine kinase 4 GN=T23K3.2 OS=Arabidopsis thaliana (Mouse-ear cress) PE=1 SV=1	T	Signal transduction mechanisms	PREDICTED: histidine kinase 4-like [Setaria italica]	molecular function: catalytic activity (GO:0003824);; molecular function: receptor activity (GO:0004872);; molecular function: molecular transducer activity (GO:0060089);; biological process: metabolic process (GO:0008152);; biological process: cellular process (GO:0009987);; biological process: signaling (GO:0023052);; biological process: single-organism process (GO:0044699);; biological process…	Plant hormone signal transduction (ko04075)
BMK_Unigene_002233	53.8531	21.6855	19.6758	84.8372	43.1535	23.0535	[V]	Defense mechanisms	Cellular Component: plant-type vacuole (GO:0000325);; Molecular Function: ATP binding (GO:0005524);; Cellular Component: vacuolar membrane (GO:0005774);; Cellular Component: plasma membrane (GO:0005886);; Biological Process: ATP catabolic process (GO:0006200);; Molecular Function: xenobiotic-transporting ATPase activity (GO:0008559);; Molecular Function: arsenite-transmembrane transporting ATPase…	--	[Q]	Secondary metabolites biosynthesis, transport and catabolism	ABC transporter transmembrane region;; ABC transporter;; Miro-like protein;; AAA domain;; 50S ribosome-binding GTPase	ABC transporter C family member 2 GN=T29F13.13 OS=Arabidopsis thaliana (Mouse-ear cress) PE=1 SV=2	Q	Secondary metabolites biosynthesis, transport and catabolism	PREDICTED: ABC transporter C family member 2-like isoform X1 [Setaria italica]	cellular component: cell (GO:0005623);; cellular component: organelle (GO:0043226);; cellular component: cell part (GO:0044464);; molecular function: binding (GO:0005488);; cellular component: membrane (GO:0016020);; cellular component: organelle part (GO:0044422);; biological process: metabolic process (GO:0008152);; biological process: cellular process (GO:0009987);; biological process: single-…	--
BMK_Unigene_002319	8.42548	0.855326	0.325873	4.20867	1.75018	11.1543	[M]	Cell wall/membrane/envelope biogenesis	Cellular Component: plastid (GO:0009536);; Cellular Component: cytoplasmic membrane-bounded vesicle (GO:0016023);;	--	--	--	Fasciclin domain	Fasciclin-like arabinogalactan protein 11 (Precursor) GN=FLA11 OS=Arabidopsis thaliana (Mouse-ear cress) PE=2 SV=2	R	General function prediction only	PREDICTED: fasciclin-like arabinogalactan protein 11-like [Setaria italica]	cellular component: cell (GO:0005623);; cellular component: organelle (GO:0043226);; cellular component: cell part (GO:0044464)	--
BMK_Unigene_002332	11.8066	1.11326	2.40604	9.05572	2.8679	3.05218	[J]	Translation, ribosomal structure and biogenesis	Molecular Function: amidase activity (GO:0004040);; Cellular Component: mitochondrion (GO:0005739);; Biological Process: protein targeting to membrane (GO:0006612);; Biological Process: protein targeting to mitochondrion (GO:0006626);; Biological Process: nucleotide transport (GO:0006862);; Biological Process: ER to Golgi vesicle-mediated transport (GO:0006888);; Biological Process: membrane fusi…	--	[J]	Translation, ribosomal structure and biogenesis	Amidase;; TPR repeat;; Tetratricopeptide repeat;; Tetratricopeptide repeat;; Tetratricopeptide repeat;; Tetratricopeptide repeat	Outer envelope protein 64, mitochondrial GN=T5E8.220 OS=Arabidopsis thaliana (Mouse-ear cress) PE=1 SV=1	J	Translation, ribosomal structure and biogenesis	PREDICTED: outer envelope protein 64, mitochondrial-like [Setaria italica]	molecular function: catalytic activity (GO:0003824);; biological process: metabolic process (GO:0008152);; cellular component: cell (GO:0005623);; cellular component: organelle (GO:0043226);; cellular component: cell part (GO:0044464);; biological process: single-organism process (GO:0044699);; biological process: localization (GO:0051179);; biological process: cellular component organization or …	--
BMK_Unigene_002351	2.67058	0.252749	1.0907	4.54359	3.04623	2.38679	[L]	Replication, recombination and repair	Molecular Function: DNA binding (GO:0003677);; Molecular Function: RNA binding (GO:0003723);; Molecular Function: RNA-directed DNA polymerase activity (GO:0003964);; Biological Process: RNA-dependent DNA replication (GO:0006278);; Biological Process: DNA recombination (GO:0006310);; Molecular Function: zinc ion binding (GO:0008270);; Biological Process: DNA integration (GO:0015074);;	--	[R]	General function prediction only	Peptidase C65 Otubain	--	L	Replication, recombination and repair	retrotransposon protein, putative, Ty3-gypsy subclass [Oryza sativa Japonica Group]	molecular function: binding (GO:0005488);; molecular function: catalytic activity (GO:0003824);; biological process: metabolic process (GO:0008152);; biological process: cellular process (GO:0009987)	--
BMK_Unigene_002356	3.5722	0.0925595	0.120746	1.73904	0	0.259503	--	--	Molecular Function: protein dimerization activity (GO:0046983);;	--	--	--	Helix-loop-helix DNA-binding domain	Transcription factor bHLH96 GN=T9N14.4 OS=Arabidopsis thaliana (Mouse-ear cress) PE=2 SV=1	K	Transcription	PREDICTED: transcription factor bHLH96-like [Setaria italica]	molecular function: binding (GO:0005488)	--
BMK_Unigene_002378	11.9955	0.65543	2.54488	3.90407	1.10742	0.634562	--	--	--	--	--	--	--	--	T	Signal transduction mechanisms	NBS-LRR disease resistance protein homologue [Hordeum vulgare]	--	--
BMK_Unigene_002400	3.38265	0	0	4.46224	5.30244	5.14102	[J]	Translation, ribosomal structure and biogenesis	Molecular Function: structural constituent of ribosome (GO:0003735);; Molecular Function: glycogen (starch) synthase activity (GO:0004373);; Cellular Component: ribosome (GO:0005840);; Biological Process: glycogen biosynthetic process (GO:0005978);; Biological Process: translation (GO:0006412);;	K02924|1.08315e-18|mpp:MICPUCDRAFT_37283|hypothetical protein; K02924 large subunit ribosomal protein L39e (A)	[J]	Translation, ribosomal structure and biogenesis	Ribosomal L39 protein	60S ribosomal protein L39 GN=RPL39 OS=Zea mays (Maize) PE=3 SV=1	J	Translation, ribosomal structure and biogenesis	ribosomal protein L39e, putative [Talaromyces stipitatus ATCC 10500]	molecular function: structural molecule activity (GO:0005198);; molecular function: catalytic activity (GO:0003824);; biological process: metabolic process (GO:0008152);; cellular component: cell (GO:0005623);; cellular component: macromolecular complex (GO:0032991);; cellular component: organelle (GO:0043226);; cellular component: cell part (GO:0044464);; biological process: cellular process (GO…	Ribosome (ko03010)
BMK_Unigene_002471	13.1113	9.05112	8.28224	12.3793	10.6855	11.4022	[U]	Intracellular trafficking, secretion, and vesicular transport	Cellular Component: cytosol (GO:0005829);; Biological Process: intracellular protein transport (GO:0006886);; Biological Process: ER to Golgi vesicle-mediated transport (GO:0006888);; Molecular Function: zinc ion binding (GO:0008270);; Cellular Component: plastid (GO:0009536);; Cellular Component: COPII vesicle coat (GO:0030127);;	--	[U]	Intracellular trafficking, secretion, and vesicular transport	Sec23/Sec24 trunk domain;; Sec23/Sec24 beta-sandwich domain;; Sec23/Sec24 helical domain;; Sec23/Sec24 zinc finger;; Gelsolin repeat;; N-terminal region of micro-spherule protein;; FHA domain	Protein transport protein Sec24-like At3g07100 GN=At3g07100 OS=Arabidopsis thaliana (Mouse-ear cress) PE=2 SV=2	U	Intracellular trafficking, secretion, and vesicular transport	PREDICTED: protein transport protein SEC23-like [Setaria italica]	cellular component: cell (GO:0005623);; cellular component: cell part (GO:0044464);; biological process: localization (GO:0051179);; biological process: single-organism process (GO:0044699);; molecular function: binding (GO:0005488);; cellular component: organelle (GO:0043226);; cellular component: membrane (GO:0016020);; cellular component: macromolecular complex (GO:0032991);; cellular componen…	--
BMK_Unigene_002482	31.2105	5.52295	5.97905	11.8308	4.6943	3.48281	[S]	Function unknown	Cellular Component: cytoplasmic membrane-bounded vesicle (GO:0016023);; Molecular Function: kinase activity (GO:0016301);;	--	--	--	Protein kinase domain;; Leucine Rich repeats (2 copies);; Protein tyrosine kinase;; Leucine rich repeat;; Leucine Rich Repeat;; Leucine Rich repeat;; Leucine rich repeat;; Leucine rich repeat N-terminal domain;; Protein tyrosine kinase;; Protein kinase domain	Probable LRR receptor-like serine/threonine-protein kinase At4g08850 (Precursor) GN=At4g08850 OS=Arabidopsis thaliana (Mouse-ear cress) PE=2 SV=3	T	Signal transduction mechanisms	PREDICTED: probable LRR receptor-like serine/threonine-protein kinase At4g08850-like [Setaria italica]	cellular component: cell (GO:0005623);; cellular component: organelle (GO:0043226);; cellular component: cell part (GO:0044464);; molecular function: catalytic activity (GO:0003824);; biological process: metabolic process (GO:0008152);; biological process: cellular process (GO:0009987)	--
BMK_Unigene_002567	1.38001	0	0.0265528	1.99884	1.65852	1.18911	[O]	Posttranslational modification, protein turnover, chaperones	Biological Process: karyogamy involved in conjugation with cellular fusion (GO:0000742);; Molecular Function: ATP binding (GO:0005524);; Biological Process: ATP catabolic process (GO:0006200);; Biological Process: SRP-dependent cotranslational protein targeting to membrane, translocation (GO:0006616);; Biological Process: response to unfolded protein (GO:0006986);; Molecular Function: ATPase acti…	K09490|0|gsl:Gasu_17030|molecular chaperone DnaK; K09490 heat shock 70kDa protein 5 (A)	[O]	Posttranslational modification, protein turnover, chaperones	Hsp70 protein;; MreB/Mbl protein;; NAD-specific glutamate dehydrogenase	Luminal-binding protein (Precursor) OS=Solanum lycopersicum (Tomato) PE=1 SV=1	O	Posttranslational modification, protein turnover, chaperones	hypothetical protein COCSADRAFT_325751 [Bipolaris sorokiniana ND90Pr]	biological process: reproduction (GO:0000003);; biological process: cellular process (GO:0009987);; biological process: reproductive process (GO:0022414);; biological process: multi-organism process (GO:0051704);; biological process: cellular component organization or biogenesis (GO:0071840);; molecular function: binding (GO:0005488);; biological process: metabolic process (GO:0008152);; biologic…	Protein export (ko03060);; Protein processing in endoplasmic reticulum (ko04141)
BMK_Unigene_002622	75.5364	29.2929	12.7203	50.2066	9.77293	12.2836	--	--	Cellular Component: plastid (GO:0009536);;	--	--	--	TPR repeat;; Tetratricopeptide repeat;; Tetratricopeptide repeat	--	S	Function unknown	PREDICTED: uncharacterized protein LOC101767315 [Setaria italica]	cellular component: cell (GO:0005623);; cellular component: organelle (GO:0043226);; cellular component: cell part (GO:0044464)	--
BMK_Unigene_002656	4.18384	0	0	0.105811	0.0514245	0	--	--	Molecular Function: hydrolase activity, hydrolyzing O-glycosyl compounds (GO:0004553);; Cellular Component: extracellular region (GO:0005576);; Biological Process: carbohydrate metabolic process (GO:0005975);; Molecular Function: cellulose binding (GO:0030248);;	--	--	--	--	--	--	--	hypothetical protein GGTG_08892 [Gaeumannomyces graminis var. tritici R3-111a-1]	molecular function: catalytic activity (GO:0003824);; biological process: metabolic process (GO:0008152);; cellular component: extracellular region (GO:0005576);; molecular function: binding (GO:0005488)	--
BMK_Unigene_002674	83.0403	24.5749	28.4368	57.0354	34.5566	24.5555	[R]	General function prediction only	Molecular Function: nucleotide binding (GO:0000166);; Molecular Function: nucleic acid binding (GO:0003676);;	K12741|6.25704e-47|sita:101773770|glycine-rich RNA-binding protein 3, mitochondrial-like; K12741 heterogeneous nuclear ribonucleoprotein A1/A3 (A)	[R]	General function prediction only	RNA recognition motif. (a.k.a. RRM, RBD, or RNP domain);; RNA recognition motif (a.k.a. RRM, RBD, or RNP domain);; RNA recognition motif. (a.k.a. RRM, RBD, or RNP domain)	Glycine-rich RNA-binding protein 3, mitochondrial (Precursor) GN=MAF19_30 OS=Arabidopsis thaliana (Mouse-ear cress) PE=2 SV=1	--	--	PREDICTED: glycine-rich RNA-binding protein 3, mitochondrial-like [Setaria italica]	molecular function: binding (GO:0005488)	Spliceosome (ko03040)
BMK_Unigene_002691	16.8689	2.89348	3.2277	22.1466	6.43904	6.88759	--	--	Molecular Function: DNA binding (GO:0003677);; Cellular Component: nucleus (GO:0005634);; Cellular Component: plastid (GO:0009536);;	--	--	--	Methyl-CpG binding domain	--	--	--	PREDICTED: uncharacterized protein LOC101761695 [Setaria italica]	molecular function: binding (GO:0005488);; cellular component: cell (GO:0005623);; cellular component: organelle (GO:0043226);; cellular component: cell part (GO:0044464)	--
BMK_Unigene_002741	4.08713	0.7216	0.779245	6.86838	1.85755	0.136264	--	--	--	--	--	--	--	--	--	--	--	--	--
BMK_Unigene_002799	12.6044	0.215808	0.150135	0.21882	0.248143	0	--	--	Biological Process: interaction with host via protein secreted by type II secretion system (GO:0052051);;	--	--	--	--	--	--	--	hypothetical protein MGG_13132 [Magnaporthe oryzae 70-15]	biological process: multi-organism process (GO:0051704)	--
BMK_Unigene_002825	4.23865	0.169267	0	0.845653	0.119561	0	[QR]	--	Molecular Function: O-methyltransferase activity (GO:0008171);; Biological Process: methylation (GO:0032259);; Molecular Function: protein dimerization activity (GO:0046983);;	--	[R]	General function prediction only	O-methyltransferase;; Dimerisation domain	O-methyltransferase ZRP4 GN=ZRP4 OS=Zea mays (Maize) PE=2 SV=1	--	--	PREDICTED: O-methyltransferase ZRP4-like [Setaria italica]	molecular function: catalytic activity (GO:0003824);; biological process: metabolic process (GO:0008152);; molecular function: binding (GO:0005488)	--
BMK_Unigene_002826	14.987	2.18974	5.29121	14.6474	2.82451	5.83855	--	--	--	--	--	--	--	--	--	--	--	--	--
BMK_Unigene_002835	4.77789	0.414858	0.553058	3.11408	1.33212	1.85728	[G]	Carbohydrate transport and metabolism	Biological Process: maltose metabolic process (GO:0000023);; Molecular Function: alpha-amylase activity (GO:0004556);; Cellular Component: chloroplast (GO:0009507);; Biological Process: amylopectin biosynthetic process (GO:0010021);; Molecular Function: isoamylase activity (GO:0019156);; Biological Process: starch biosynthetic process (GO:0019252);; Biological Process: glucosinolate biosynthetic …	--	[G]	Carbohydrate transport and metabolism	Carbohydrate-binding module 48 (Isoamylase N-terminal domain);; Alpha amylase, catalytic domain	Isoamylase 2, chloroplastic (Precursor) GN=F15K9.9 OS=Arabidopsis thaliana (Mouse-ear cress) PE=1 SV=2	--	--	hypothetical protein SORBIDRAFT_09g019480 [Sorghum bicolor]	biological process: metabolic process (GO:0008152);; biological process: cellular process (GO:0009987);; biological process: single-organism process (GO:0044699);; molecular function: catalytic activity (GO:0003824);; cellular component: cell (GO:0005623);; cellular component: organelle (GO:0043226);; cellular component: cell part (GO:0044464);; biological process: biological regulation (GO:00650…	--
BMK_Unigene_002840	5.97704	1.77348	2.09745	9.54555	4.40908	5.73984	--	--	Cellular Component: mitochondrial inner membrane presequence translocase complex (GO:0005744);; Biological Process: protein transport (GO:0015031);; Molecular Function: P-P-bond-hydrolysis-driven protein transmembrane transporter activity (GO:0015450);; Cellular Component: integral component of membrane (GO:0016021);;	--	--	--	--	--	--	--	mitochondrial import inner membrane translocase subunit Tim17 family protein [Zea mays]	cellular component: cell (GO:0005623);; cellular component: membrane (GO:0016020);; cellular component: macromolecular complex (GO:0032991);; cellular component: organelle (GO:0043226);; cellular component: organelle part (GO:0044422);; cellular component: membrane part (GO:0044425);; cellular component: cell part (GO:0044464);; biological process: localization (GO:0051179);; molecular function: …	--
BMK_Unigene_002855	4.78471	0.0457923	0.136372	0	0.129616	0	[Q]	Secondary metabolites biosynthesis, transport and catabolism	Molecular Function: monooxygenase activity (GO:0004497);; Molecular Function: iron ion binding (GO:0005506);; Molecular Function: electron carrier activity (GO:0009055);; Molecular Function: oxidoreductase activity, acting on paired donors, with incorporation or reduction of molecular oxygen (GO:0016705);; Molecular Function: heme binding (GO:0020037);; Biological Process: oxidation-reduction pro…	--	[Q]	Secondary metabolites biosynthesis, transport and catabolism	Cytochrome P450	4-hydroxyphenylacetaldehyde oxime monooxygenase GN=CYP71E1 OS=Sorghum bicolor (Sorghum) PE=2 SV=1	--	--	hypothetical protein OsJ_29527 [Oryza sativa Japonica Group]	molecular function: catalytic activity (GO:0003824);; biological process: metabolic process (GO:0008152);; biological process: single-organism process (GO:0044699);; molecular function: binding (GO:0005488);; molecular function: electron carrier activity (GO:0009055)	--
BMK_Unigene_002893	34.7039	8.88111	9.14869	29.9484	15.3151	10.7621	--	--	Molecular Function: Rab GTPase activator activity (GO:0005097);; Cellular Component: plastid (GO:0009536);; Biological Process: positive regulation of Rab GTPase activity (GO:0032851);;	--	[S]	Function unknown	Rab3 GTPase-activating protein catalytic subunit	--	--	--	TPA: hypothetical protein ZEAMMB73_047302 [Zea mays]	molecular function: enzyme regulator activity (GO:0030234);; biological process: biological regulation (GO:0065007);; cellular component: cell (GO:0005623);; cellular component: organelle (GO:0043226);; cellular component: cell part (GO:0044464)	--
BMK_Unigene_002898	7.69284	2.50488	1.64499	8.78959	5.6566	1.20404	[GEPR]	--	Molecular Function: sugar:proton symporter activity (GO:0005351);; Biological Process: carbohydrate transport (GO:0008643);; Cellular Component: integral component of membrane (GO:0016021);; Biological Process: transmembrane transport (GO:0055085);;	--	[R]	General function prediction only	Sugar (and other) transporter;; Major Facilitator Superfamily	Sugar transport protein 5 GN=STP5 OS=Arabidopsis thaliana (Mouse-ear cress) PE=2 SV=1	--	--	hypothetical protein SORBIDRAFT_06g018540 [Sorghum bicolor]	molecular function: transporter activity (GO:0005215);; biological process: cellular process (GO:0009987);; biological process: single-organism process (GO:0044699);; biological process: localization (GO:0051179);; cellular component: membrane (GO:0016020);; cellular component: membrane part (GO:0044425)	--
BMK_Unigene_002929	16.9466	7.65491	6.61878	16.2761	11.6148	5.18619	[O]	Posttranslational modification, protein turnover, chaperones	Cellular Component: mitochondrion (GO:0005739);; Biological Process: protein metabolic process (GO:0019538);;	--	[O]	Posttranslational modification, protein turnover, chaperones	Clp amino terminal domain	--	--	--	PREDICTED: uncharacterized protein LOC101785731 [Setaria italica]	cellular component: cell (GO:0005623);; cellular component: organelle (GO:0043226);; cellular component: cell part (GO:0044464);; biological process: metabolic process (GO:0008152)	--
BMK_Unigene_002954	1.01861	0	0	3.03964	1.97346	2.66931	--	--	--	--	--	--	--	--	--	--	--	--	--
BMK_Unigene_003008	7.67697	0.296987	3.59806	16.6175	3.75124	5.99108	[I]	Lipid transport and metabolism	Molecular Function: hydrolase activity (GO:0016787);;	--	[V]	Defense mechanisms	alpha/beta hydrolase fold;; Alpha/beta hydrolase family;; Carboxylesterase family	2-hydroxyisoflavanone dehydratase GN=HIDM OS=Glycyrrhiza echinata (Licorice) PE=1 SV=1	V	Defense mechanisms	PREDICTED: probable carboxylesterase 12-like [Setaria italica]	molecular function: catalytic activity (GO:0003824);; biological process: metabolic process (GO:0008152)	--
BMK_Unigene_003059	8.14181	3.55386	1.01925	2.35822	2.55037	0.845437	[RTKL]	--	Molecular Function: protein kinase activity (GO:0004672);; Molecular Function: ATP binding (GO:0005524);; Biological Process: protein phosphorylation (GO:0006468);;	--	[T]	Signal transduction mechanisms	Protein tyrosine kinase;; Protein kinase domain	Serine/threonine-protein kinase HT1 GN=HT1 OS=Arabidopsis thaliana (Mouse-ear cress) PE=1 SV=1	T	Signal transduction mechanisms	PREDICTED: RAF proto-oncogene serine/threonine-protein kinase-like [Setaria italica]	molecular function: catalytic activity (GO:0003824);; biological process: metabolic process (GO:0008152);; biological process: cellular process (GO:0009987);; molecular function: binding (GO:0005488)	--
BMK_Unigene_003077	30.2413	7.05999	6.19833	28.7798	12.8609	11.4013	--	--	Biological Process: chromatin silencing (GO:0006342);; Biological Process: microtubule nucleation (GO:0007020);; Biological Process: pollen tube growth (GO:0009860);; Biological Process: leaf morphogenesis (GO:0009965);; Biological Process: trichome morphogenesis (GO:0010090);; Biological Process: histone phosphorylation (GO:0016572);; Cellular Component: SCAR complex (GO:0031209);; Biological Pr…	K05749|0|sita:101772153|protein PIR-like; K05749 cytoplasmic FMR1 interacting protein (A)	[R]	General function prediction only	Cytoplasmic Fragile-X interacting family	Protein PIR GN=F20L16.130 OS=Arabidopsis thaliana (Mouse-ear cress) PE=1 SV=2	R	General function prediction only	PREDICTED: protein PIR-like isoform X1 [Setaria italica]	biological process: cellular process (GO:0009987);; biological process: single-organism process (GO:0044699);; biological process: biological regulation (GO:0065007);; biological process: cellular component organization or biogenesis (GO:0071840);; biological process: reproductive process (GO:0022414);; biological process: multicellular organismal process (GO:0032501);; biological process: develo…	RNA transport (ko03013)
BMK_Unigene_003268	15.5049	0.32261	1.14274	1.35215	0.223479	0.440547	--	--	Cellular Component: integral component of membrane (GO:0016021);;	--	[E]	Amino acid transport and metabolism	Transmembrane amino acid transporter protein	Amino acid permease 2 GN=AAP2 OS=Arabidopsis thaliana (Mouse-ear cress) PE=1 SV=1	E	Amino acid transport and metabolism	PREDICTED: amino acid permease 6-like [Setaria italica]	cellular component: membrane (GO:0016020);; cellular component: membrane part (GO:0044425)	--
BMK_Unigene_003315	106.82	16.5204	1.74505	522.115	26.6081	2.5657	[S]	Function unknown	Cellular Component: cytoplasmic membrane-bounded vesicle (GO:0016023);;	--	[S]	Function unknown	Cysteine-rich secretory protein family	Pathogenesis-related protein 1B (Precursor) OS=Nicotiana tabacum (Common tobacco) PE=2 SV=1	S	Function unknown	PREDICTED: pathogenesis-related protein PRB1-3-like [Setaria italica]	cellular component: cell (GO:0005623);; cellular component: organelle (GO:0043226);; cellular component: cell part (GO:0044464)	--
BMK_Unigene_003328	28.7757	1.29547	1.61698	12.8193	1.90581	2.55626	--	--	Cellular Component: cytoplasmic membrane-bounded vesicle (GO:0016023);;	--	--	--	--	--	R	General function prediction only	PREDICTED: uncharacterized protein LOC101776715 [Setaria italica]	cellular component: cell (GO:0005623);; cellular component: organelle (GO:0043226);; cellular component: cell part (GO:0044464)	--
BMK_Unigene_003383	16.3449	1.50034	3.78625	7.41186	1.72068	1.65832	--	--	Molecular Function: nucleotide binding (GO:0000166);;	--	[T]	Signal transduction mechanisms	NB-ARC domain;; Leucine Rich repeats (2 copies)	Putative disease resistance protein RGA3 GN=RGA3 OS=Solanum bulbocastanum (Wild potato) PE=2 SV=2	T	Signal transduction mechanisms	PREDICTED: putative disease resistance protein RGA3-like isoform X8 [Setaria italica]	molecular function: binding (GO:0005488)	--
BMK_Unigene_003396	48.2837	26.1165	30.7966	71.5494	35.3243	53.2159	--	--	Cellular Component: mitochondrial outer membrane translocase complex (GO:0005742);; Cellular Component: plastid (GO:0009536);; Cellular Component: integral component of membrane (GO:0016021);; Biological Process: protein import into mitochondrial matrix (GO:0030150);;	K17771|2.93763e-23|sita:101755704|mitochondrial import receptor subunit TOM7-1-like; K17771 mitochondrial import receptor subunit TOM7 (A)	--	--	TOM7 family	Mitochondrial import receptor subunit TOM7-1 GN=TOM7-1 OS=Solanum tuberosum (Potato) PE=3 SV=3	U	Intracellular trafficking, secretion, and vesicular transport	PREDICTED: mitochondrial import receptor subunit TOM7-1-like [Setaria italica]	cellular component: cell (GO:0005623);; cellular component: membrane (GO:0016020);; cellular component: macromolecular complex (GO:0032991);; cellular component: organelle (GO:0043226);; cellular component: organelle part (GO:0044422);; cellular component: membrane part (GO:0044425);; cellular component: cell part (GO:0044464);; biological process: cellular process (GO:0009987);; biological proce…	--
BMK_Unigene_003406	13.0779	1.61438	1.99224	1.7008	1.08676	3.23082	--	--	--	--	--	--	--	--	S	Function unknown	PREDICTED: uncharacterized protein LOC101759517 [Setaria italica]	--	--
BMK_Unigene_003420	3.16956	0.249781	0.321698	3.80653	4.01482	2.98502	--	--	--	--	--	--	--	--	--	--	--	--	--
BMK_Unigene_003456	8.80421	0.771976	0.716836	4.82419	2.17468	1.73103	--	--	Cellular Component: plasma membrane (GO:0005886);;	--	--	--	Plant protein of unknown function (DUF869)	Filament-like plant protein 4 GN=FPP4 OS=Arabidopsis thaliana (Mouse-ear cress) PE=1 SV=1	S	Function unknown	PREDICTED: filament-like plant protein 4-like isoform X1 [Setaria italica]	cellular component: cell (GO:0005623);; cellular component: membrane (GO:0016020);; cellular component: cell part (GO:0044464)	--
BMK_Unigene_003507	1.5126	0	0.0713431	2.00761	1.09201	1.58612	--	--	--	--	--	--	--	--	--	--	--	--	--
BMK_Unigene_003583	20.1024	2.77704	3.98523	8.0864	1.578	6.8117	[M]	Cell wall/membrane/envelope biogenesis	Cellular Component: cell wall (GO:0005618);; Cellular Component: plasma membrane (GO:0005886);; Biological Process: response to osmotic stress (GO:0006970);; Molecular Function: zinc ion binding (GO:0008270);; Biological Process: response to water deprivation (GO:0009414);; Biological Process: plant-type secondary cell wall biogenesis (GO:0009834);; Biological Process: positive regulation of absc…	K10999|0|sita:101774619|cellulose synthase A catalytic subunit 4 [UDP-forming]-like; K10999 cellulose synthase A [EC:2.4.1.12] (A)	--	--	Cellulose synthase;; Glycosyltransferase like family 2;; Glycosyl transferase family group 2	Cellulose synthase A catalytic subunit 4 [UDP-forming] GN=P0046E05.4 OS=Oryza sativa subsp. japonica (Rice) PE=2 SV=1	R	General function prediction only	PREDICTED: cellulose synthase A catalytic subunit 4 [UDP-forming]-like [Setaria italica]	cellular component: cell (GO:0005623);; cellular component: cell part (GO:0044464);; cellular component: membrane (GO:0016020);; biological process: response to stimulus (GO:0050896);; molecular function: binding (GO:0005488);; biological process: cellular process (GO:0009987);; biological process: cellular component organization or biogenesis (GO:0071840);; biological process: biological regulat…	--
BMK_Unigene_003588	6.13626	0.342679	0.0591229	1.38056	0.196361	0.2195	--	--	Molecular Function: DNA binding (GO:0003677);; Molecular Function: protein dimerization activity (GO:0046983);;	--	--	--	--	--	K	Transcription	unknown [Zea mays]	molecular function: binding (GO:0005488)	--
BMK_Unigene_003620	18.9875	0.508224	0.123277	13.6164	1.39179	3.43672	--	--	Cellular Component: plasma membrane (GO:0005886);; Molecular Function: zinc ion binding (GO:0008270);; Cellular Component: chloroplast (GO:0009507);; Biological Process: plant-type secondary cell wall biogenesis (GO:0009834);; Biological Process: xylem development (GO:0010089);; Biological Process: vegetative to reproductive phase transition of meristem (GO:0010228);; Biological Process: rhamnoga…	K10999|1.12237e-151|sita:101761955|cellulose synthase A catalytic subunit 9 [UDP-forming]-like; K10999 cellulose synthase A [EC:2.4.1.12] (A)	--	--	Zinc-binding RING-finger	Cellulose synthase A catalytic subunit 9 [UDP-forming] OS=Oryza sativa subsp. japonica (Rice) PE=2 SV=1	--	--	PREDICTED: cellulose synthase A catalytic subunit 9 [UDP-forming]-like [Setaria italica]	cellular component: cell (GO:0005623);; cellular component: membrane (GO:0016020);; cellular component: cell part (GO:0044464);; molecular function: binding (GO:0005488);; cellular component: organelle (GO:0043226);; biological process: cellular process (GO:0009987);; biological process: cellular component organization or biogenesis (GO:0071840);; biological process: developmental process (GO:003…	--
BMK_Unigene_003626	16.3378	8.60343	11.0575	24.3338	12.6238	12.0274	--	--	Molecular Function: nucleic acid binding (GO:0003676);; Cellular Component: plastid (GO:0009536);; Biological Process: gravitropism (GO:0009630);;	K17569|6.36464e-164|sita:101758421|uncharacterized LOC101758421; K17569 G patch domain-containing protein 2 (A)	[A]	RNA processing and modification	G-patch domain;; DExH-box splicing factor binding site	Septin and tuftelin-interacting protein 1 homolog 1 GN=STIPL1 OS=Arabidopsis thaliana (Mouse-ear cress) PE=2 SV=1	--	--	PREDICTED: uncharacterized protein LOC101758421 [Setaria italica]	molecular function: binding (GO:0005488);; cellular component: cell (GO:0005623);; cellular component: organelle (GO:0043226);; cellular component: cell part (GO:0044464);; biological process: response to stimulus (GO:0050896)	--
BMK_Unigene_003782	11.3906	1.43361	2.19106	8.72782	4.35649	2.83334	[R]	General function prediction only	Molecular Function: nucleotide binding (GO:0000166);; Biological Process: RNA methylation (GO:0001510);; Cellular Component: nucleolus (GO:0005730);; Biological Process: rRNA processing (GO:0006364);; Biological Process: mRNA export from nucleus (GO:0006406);; Biological Process: protein import into nucleus (GO:0006606);; Biological Process: sister chromatid cohesion (GO:0007062);; Biological Pro…	K14555|0|sita:101758037|transducin beta-like protein 3-like; K14555 U3 small nucleolar RNA-associated protein 13 (A)	[A]	RNA processing and modification	WD domain, G-beta repeat;; Utp13 specific WD40 associated domain;; Nucleoporin Nup120/160;; Nup133 N terminal like	Lissencephaly-1 homolog {ECO:0000255|HAMAP-Rule:MF_03141} GN=PHATRDRAFT_17300 OS=Phaeodactylum tricornutum (strain CCAP 1055/1) PE=3 SV=1	--	--	PREDICTED: transducin beta-like protein 3-like [Setaria italica]	molecular function: binding (GO:0005488);; biological process: metabolic process (GO:0008152);; biological process: cellular process (GO:0009987);; cellular component: cell (GO:0005623);; cellular component: membrane-enclosed lumen (GO:0031974);; cellular component: organelle (GO:0043226);; cellular component: organelle part (GO:0044422);; cellular component: cell part (GO:0044464);; biological p…	Ribosome biogenesis in eukaryotes (ko03008)
BMK_Unigene_003786	7.79651	0.514922	1.43542	12.705	3.86764	2.97624	--	--	Molecular Function: phospholipid binding (GO:0005543);; Molecular Function: oxysterol binding (GO:0008142);; Biological Process: steroid metabolic process (GO:0008202);;	--	[I]	Lipid transport and metabolism	Oxysterol-binding protein;; Pleckstrin homology domain;; PH domain	Oxysterol-binding protein-related protein 1D GN=ORP1D OS=Arabidopsis thaliana (Mouse-ear cress) PE=2 SV=1	--	--	PREDICTED: oxysterol-binding protein-related protein 1D-like isoform X2 [Setaria italica]	molecular function: binding (GO:0005488);; biological process: metabolic process (GO:0008152);; biological process: single-organism process (GO:0044699)	--
BMK_Unigene_003787	2.81623	0.844619	1.14412	1.97078	1.19012	1.39153	--	--	--	--	--	--	--	--	--	--	--	--	--
BMK_Unigene_003885	2.24564	1.1368	2.13094	4.87883	2.67938	2.18088	--	--	Biological Process: cellular macromolecule biosynthetic process (GO:0034645);; Biological Process: primary metabolic process (GO:0044238);;	--	[BT]	--	JmjC domain, hydroxylase;; Cupin-like domain	F-box protein At1g78280 GN=At1g78280 OS=Arabidopsis thaliana (Mouse-ear cress) PE=2 SV=3	--	--	PREDICTED: jmjC domain-containing protein 4-like [Setaria italica]	biological process: metabolic process (GO:0008152);; biological process: cellular process (GO:0009987)	--
BMK_Unigene_003889	25.4962	2.89935	4.04066	28.2302	10.9789	3.96276	[RTKL]	--	Molecular Function: protein serine/threonine kinase activity (GO:0004674);; Molecular Function: ATP binding (GO:0005524);; Biological Process: protein phosphorylation (GO:0006468);;	--	--	--	Protein kinase domain;; Protein tyrosine kinase;; Leucine rich repeat;; Leucine Rich repeats (2 copies);; Leucine Rich Repeat	Probable leucine-rich repeat receptor-like protein kinase At5g49770 (Precursor) GN=At5g49770 OS=Arabidopsis thaliana (Mouse-ear cress) PE=2 SV=1	--	--	hypothetical protein SORBIDRAFT_01g036470 [Sorghum bicolor]	molecular function: catalytic activity (GO:0003824);; biological process: metabolic process (GO:0008152);; biological process: cellular process (GO:0009987);; molecular function: binding (GO:0005488)	--
BMK_Unigene_003984	161.194	76.3872	109.497	210.958	115.743	138.525	--	--	--	--	--	--	4F5 protein family	--	--	--	Os11g0425600 [Oryza sativa Japonica Group]	--	--
BMK_Unigene_004036	3.25294	0.0724666	0.0221781	0	0.0911494	0.0221461	[R]	General function prediction only	--	--	[R]	General function prediction only	Ankyrin repeats (3 copies);; TPR repeat;; Ankyrin repeat;; Ankyrin repeats (many copies);; Tetratricopeptide repeat;; Ankyrin repeat;; Tetratricopeptide repeat	Hsp70-Hsp90 organizing protein 1 GN=HOP1 OS=Glycine max (Soybean) PE=1 SV=2	O	Posttranslational modification, protein turnover, chaperones	PREDICTED: ankyrin-1-like [Setaria italica]	--	--
BMK_Unigene_004095	44.5847	10.8732	13.6236	48.5343	21.6546	23.2512	[O]	Posttranslational modification, protein turnover, chaperones	Biological Process: mRNA splicing, via spliceosome (GO:0000398);; Biological Process: protein peptidyl-prolyl isomerization (GO:0000413);; Molecular Function: peptidyl-prolyl cis-trans isomerase activity (GO:0003755);; Biological Process: protein folding (GO:0006457);;	K09566|1.25374e-111|sita:101757732|serine/arginine repetitive matrix protein 2-like; K09566 peptidyl-prolyl isomerase G (cyclophilin G) [EC:5.2.1.8] (A)	[O]	Posttranslational modification, protein turnover, chaperones	Cyclophilin type peptidyl-prolyl cis-trans isomerase/CLD	Peptidyl-prolyl cis-trans isomerase CYP63 GN=MAA21.30 OS=Arabidopsis thaliana (Mouse-ear cress) PE=1 SV=1	O	Posttranslational modification, protein turnover, chaperones	PREDICTED: serine/arginine repetitive matrix protein 2-like isoform X2 [Setaria italica]	biological process: metabolic process (GO:0008152);; biological process: cellular process (GO:0009987);; biological process: single-organism process (GO:0044699);; molecular function: catalytic activity (GO:0003824)	--
BMK_Unigene_004107	0.680207	0	0	1.94205	1.35645	1.73199	--	--	Molecular Function: signal transducer activity (GO:0004871);; Cellular Component: heterotrimeric G-protein complex (GO:0005834);; Biological Process: G-protein coupled receptor signaling pathway (GO:0007186);;	--	--	--	GGL domain	--	S	Function unknown	hypothetical protein SNOG_00288 [Phaeosphaeria nodorum SN15]	molecular function: molecular transducer activity (GO:0060089);; biological process: cellular process (GO:0009987);; biological process: signaling (GO:0023052);; biological process: single-organism process (GO:0044699);; biological process: response to stimulus (GO:0050896);; biological process: biological regulation (GO:0065007);; cellular component: cell (GO:0005623);; cellular component: membr…	--
BMK_Unigene_004126	880.34	64.846	67.9989	631.779	105.318	192.78	--	--	Cellular Component: cytoplasmic membrane-bounded vesicle (GO:0016023);;	--	--	--	Probable lipid transfer	Non-specific lipid-transfer protein 2 (Precursor) GN=LTP-2 OS=Oryza sativa subsp. indica (Rice) PE=3 SV=2	R	General function prediction only	PREDICTED: non-specific lipid-transfer protein 2-like [Setaria italica]	cellular component: cell (GO:0005623);; cellular component: organelle (GO:0043226);; cellular component: cell part (GO:0044464)	--
BMK_Unigene_004154	157.835	33.3493	34.1051	126.136	35.6358	35.1517	--	--	Cellular Component: mitochondrion (GO:0005739);;	--	--	--	Late embryogenesis abundant protein	--	S	Function unknown	PREDICTED: uncharacterized protein LOC101752982 isoform X1 [Setaria italica]	cellular component: cell (GO:0005623);; cellular component: organelle (GO:0043226);; cellular component: cell part (GO:0044464)	--
BMK_Unigene_004162	1.37739	0	0	2.04227	1.30133	1.81074	[I]	Lipid transport and metabolism	Molecular Function: acetyl-CoA C-acetyltransferase activity (GO:0003985);; Biological Process: metabolic process (GO:0008152);;	K07513|4.12554e-120|gmx:100807194|3-ketoacyl-CoA thiolase 2, peroxisomal-like; K07513 acetyl-CoA acyltransferase 1 [EC:2.3.1.16] (A)	[I]	Lipid transport and metabolism	Thiolase, N-terminal domain;; Thiolase, C-terminal domain	3-ketoacyl-CoA thiolase 2, peroxisomal (Precursor) GN=F25I18.11 OS=Arabidopsis thaliana (Mouse-ear cress) PE=1 SV=2	I	Lipid transport and metabolism	hypothetical protein SETTUDRAFT_162504 [Setosphaeria turcica Et28A]	molecular function: catalytic activity (GO:0003824);; biological process: metabolic process (GO:0008152)	Fatty acid degradation (ko00071);; Valine, leucine and isoleucine degradation (ko00280);; alpha-Linolenic acid metabolism (ko00592);; Biosynthesis of unsaturated fatty acids (ko01040);; Fatty acid metabolism (ko01212);; Peroxisome (ko04146)
BMK_Unigene_004172	2.94117	0	0.310757	1.78533	2.12106	0.768514	--	--	--	--	--	--	--	--	S	Function unknown	PREDICTED: uncharacterized protein LOC101757336 [Setaria italica]	--	--
BMK_Unigene_004176	67.581	24.4986	21.3955	43.9134	20.5795	41.5716	--	--	--	--	--	--	--	--	--	--	PREDICTED: uncharacterized protein LOC101783327 [Setaria italica]	--	--
BMK_Unigene_004178	2.16427	0.693156	0.620659	5.39552	1.95693	1.26024	--	--	--	--	--	--	--	Metal tolerance protein 5 OS=Oryza sativa subsp. japonica (Rice) PE=2 SV=1	--	--	--	--	--
BMK_Unigene_004213	13.6382	0.326524	0.209664	19.6312	2.40739	1.02789	--	--	Biological Process: response to stress (GO:0006950);; Molecular Function: O-methyltransferase activity (GO:0008171);; Biological Process: methylation (GO:0032259);; Molecular Function: protein dimerization activity (GO:0046983);;	--	[R]	General function prediction only	O-methyltransferase;; Dimerisation domain	Probable O-methyltransferase 2 GN=OMT2 OS=Sorghum bicolor (Sorghum) PE=2 SV=1	R	General function prediction only	PREDICTED: probable O-methyltransferase 2-like [Setaria italica]	biological process: response to stimulus (GO:0050896);; molecular function: catalytic activity (GO:0003824);; biological process: metabolic process (GO:0008152);; molecular function: binding (GO:0005488)	--
BMK_Unigene_004285	3.85431	0.0559589	0.631103	3.16785	0.840873	0.358207	--	--	Molecular Function: sequence-specific DNA binding transcription factor activity (GO:0003700);; Biological Process: regulation of transcription, DNA-templated (GO:0006355);; Molecular Function: zinc ion binding (GO:0008270);; Molecular Function: sequence-specific DNA binding (GO:0043565);;	--	[K]	Transcription	GATA zinc finger	GATA transcription factor 4 GN=GATA4 OS=Arabidopsis thaliana (Mouse-ear cress) PE=2 SV=1	K	Transcription	PREDICTED: GATA transcription factor 2-like [Setaria italica]	molecular function: nucleic acid binding transcription factor activity (GO:0001071);; biological process: biological regulation (GO:0065007);; molecular function: binding (GO:0005488)	--
BMK_Unigene_004338	13.4827	6.39533	6.06494	22.627	10.0282	9.97603	[KR]	--	Molecular Function: glucosamine 6-phosphate N-acetyltransferase activity (GO:0004343);; Cellular Component: endoplasmic reticulum membrane (GO:0005789);; Biological Process: N-acetylglucosamine biosynthetic process (GO:0006045);; Biological Process: UDP-N-acetylglucosamine biosynthetic process (GO:0006048);; Biological Process: root development (GO:0048364);;	K00621|1.49622e-98|sbi:SORBI_04g029820|SORBIDRAFT_04g029820, Sb04g029820; hypothetical protein; K00621 glucosamine-phosphate N-acetyltransferase [EC:2.3.1.4] (A)	[M]	Cell wall/membrane/envelope biogenesis	Acetyltransferase (GNAT) family;; Acetyltransferase (GNAT) domain	Probable glucosamine 6-phosphate N-acetyltransferase 2 OS=Oryza sativa subsp. japonica (Rice) PE=2 SV=2	M	Cell wall/membrane/envelope biogenesis	hypothetical protein SORBIDRAFT_04g029820 [Sorghum bicolor]	molecular function: catalytic activity (GO:0003824);; biological process: metabolic process (GO:0008152);; cellular component: cell (GO:0005623);; cellular component: membrane (GO:0016020);; cellular component: organelle (GO:0043226);; cellular component: organelle part (GO:0044422);; cellular component: membrane part (GO:0044425);; cellular component: cell part (GO:0044464);; biological process:…	Amino sugar and nucleotide sugar metabolism (ko00520)
BMK_Unigene_004345	7.88391	2.10884	2.12015	14.9141	6.21916	3.47091	--	--	--	--	--	--	--	--	--	--	--	--	--
BMK_Unigene_004432	1.40202	0.443703	0.64683	1.07658	0.983714	0.341626	--	--	--	--	[R]	General function prediction only	zinc-binding in reverse transcriptase	Putative ribonuclease H protein At1g65750 GN=At1g65750 OS=Arabidopsis thaliana (Mouse-ear cress) PE=3 SV=1	S	Function unknown	hypothetical protein SORBIDRAFT_04g018371 [Sorghum bicolor]	--	--
BMK_Unigene_004440	9.49821	0.69228	0.415258	10.7136	2.30949	0.611148	--	--	Biological Process: response to brassinosteroid (GO:0009741);;	--	--	--	--	--	S	Function unknown	PREDICTED: uncharacterized protein LOC101770291 [Setaria italica]	biological process: response to stimulus (GO:0050896)	--
BMK_Unigene_004471	3.71197	0.49623	0.803973	3.39983	0.982839	1.0206	[L]	Replication, recombination and repair	Molecular Function: damaged DNA binding (GO:0003684);; Molecular Function: ATP binding (GO:0005524);; Cellular Component: mitochondrion (GO:0005739);; Biological Process: DNA replication initiation (GO:0006270);; Biological Process: regulation of DNA replication (GO:0006275);; Biological Process: pyrimidine dimer repair (GO:0006290);; Biological Process: mismatch repair (GO:0006298);; Cellular Co…	K08737|0|zma:542626|mus3; mismatch binding protein Mus3; K08737 DNA mismatch repair protein MSH6 (A)	[L]	Replication, recombination and repair	MutS domain V;; MutS domain III;; MutS domain I;; MutS family domain IV;; MutS domain II	DNA mismatch repair protein MSH6 GN=T10M13.8 OS=Arabidopsis thaliana (Mouse-ear cress) PE=1 SV=2	L	Replication, recombination and repair	PREDICTED: LOW QUALITY PROTEIN: DNA mismatch repair protein MSH6 [Zea mays]	molecular function: binding (GO:0005488);; cellular component: cell (GO:0005623);; cellular component: organelle (GO:0043226);; cellular component: cell part (GO:0044464);; biological process: metabolic process (GO:0008152);; biological process: cellular process (GO:0009987);; biological process: biological regulation (GO:0065007);; biological process: single-organism process (GO:0044699);; biolo…	Mismatch repair (ko03430)
BMK_Unigene_004518	18.2103	1.03409	1.19365	1.48341	2.60018	0.570565	--	--	Molecular Function: peroxidase activity (GO:0004601);; Cellular Component: cell wall (GO:0005618);; Biological Process: response to oxidative stress (GO:0006979);; Cellular Component: cytoplasmic membrane-bounded vesicle (GO:0016023);; Molecular Function: heme binding (GO:0020037);; Molecular Function: metal ion binding (GO:0046872);; Biological Process: response to other organism (GO:0051707);; …	K00430|9.69819e-149|sbi:SORBI_03g010250|SORBIDRAFT_03g010250, Sb03g010250; hypothetical protein; K00430 peroxidase [EC:1.11.1.7] (A)	--	--	Peroxidase	Peroxidase 72 (Precursor) OS=Arabidopsis thaliana (Mouse-ear cress) PE=1 SV=1	G	Carbohydrate transport and metabolism	hypothetical protein SORBIDRAFT_03g010250 [Sorghum bicolor]	molecular function: catalytic activity (GO:0003824);; molecular function: antioxidant activity (GO:0016209);; biological process: metabolic process (GO:0008152);; biological process: single-organism process (GO:0044699);; cellular component: cell (GO:0005623);; cellular component: cell part (GO:0044464);; biological process: response to stimulus (GO:0050896);; cellular component: organelle (GO:00…	Phenylalanine metabolism (ko00360);; Phenylpropanoid biosynthesis (ko00940)
BMK_Unigene_004531	8.4058	1.33917	2.57078	14.475	8.31456	2.03186	--	--	Biological Process: defense response (GO:0006952);; Cellular Component: cytoplasmic membrane-bounded vesicle (GO:0016023);; Molecular Function: ADP binding (GO:0043531);;	--	[T]	Signal transduction mechanisms	NB-ARC domain;; Leucine Rich repeats (2 copies);; Leucine Rich Repeat	Putative disease resistance protein RGA1 GN=RGA1 OS=Solanum bulbocastanum (Wild potato) PE=2 SV=2	R	General function prediction only	PREDICTED: putative disease resistance protein RGA4-like [Setaria italica]	biological process: response to stimulus (GO:0050896);; cellular component: cell (GO:0005623);; cellular component: organelle (GO:0043226);; cellular component: cell part (GO:0044464);; molecular function: binding (GO:0005488)	--
BMK_Unigene_004536	60.7056	2.37235	1.75453	58.6859	3.05447	9.45703	--	--	--	--	--	--	--	--	--	--	--	--	--
BMK_Unigene_004574	1.07767	0	0	1.31792	1.68287	2.99182	[S]	Function unknown	Cellular Component: integral component of membrane (GO:0016021);;	--	[R]	General function prediction only	Proteolipid membrane potential modulator	UPF0057 membrane protein At2g24040 GN=At2g24040 OS=Arabidopsis thaliana (Mouse-ear cress) PE=3 SV=1	S	Function unknown	hypothetical protein SNOG_08721 [Phaeosphaeria nodorum SN15]	cellular component: membrane (GO:0016020);; cellular component: membrane part (GO:0044425)	--
BMK_Unigene_004582	17.7669	0.107935	0.479237	7.46993	1.22781	0.466366	[R]	General function prediction only	Biological Process: gibberellin metabolic process (GO:0009685);; Molecular Function: oxidoreductase activity, acting on single donors with incorporation of molecular oxygen, incorporation of two atoms of oxygen (GO:0016702);; Molecular Function: gibberellin 3-beta-dioxygenase activity (GO:0016707);; Molecular Function: metal ion binding (GO:0046872);; Biological Process: oxidation-reduction proce…	K04124|5.21526e-104|sita:101753273|gibberellin 3-beta-dioxygenase 2-2-like; K04124 gibberellin 3-beta-dioxygenase [EC:1.14.11.15] (A)	[QR]	--	2OG-Fe(II) oxygenase superfamily;; non-haem dioxygenase in morphine synthesis N-terminal	Gibberellin 3-beta-dioxygenase 2-2 GN=GA3ox2-2 OS=Triticum aestivum (Wheat) PE=2 SV=1	Q	Secondary metabolites biosynthesis, transport and catabolism	PREDICTED: gibberellin 3-beta-dioxygenase 2-2-like [Setaria italica]	biological process: metabolic process (GO:0008152);; biological process: cellular process (GO:0009987);; biological process: single-organism process (GO:0044699);; molecular function: catalytic activity (GO:0003824);; molecular function: binding (GO:0005488)	Diterpenoid biosynthesis (ko00904)
BMK_Unigene_004611	22.5847	1.02718	0.127337	2.59041	7.20686	5.01012	--	--	Cellular Component: plastid (GO:0009536);; Cellular Component: cytoplasmic membrane-bounded vesicle (GO:0016023);;	--	--	--	--	--	--	--	unknown [Cenchrus ciliaris]	cellular component: cell (GO:0005623);; cellular component: organelle (GO:0043226);; cellular component: cell part (GO:0044464)	--
BMK_Unigene_004612	23.6682	0.592123	0.452711	4.41218	13.6413	6.56345	--	--	Cellular Component: plastid (GO:0009536);; Cellular Component: cytoplasmic membrane-bounded vesicle (GO:0016023);;	--	--	--	--	--	--	--	unknown [Cenchrus ciliaris]	cellular component: cell (GO:0005623);; cellular component: organelle (GO:0043226);; cellular component: cell part (GO:0044464)	--
BMK_Unigene_004619	0.59505	0	0	1.00665	0.731952	1.6625	--	--	--	--	--	--	--	--	--	--	hypothetical protein SNOG_12818 [Phaeosphaeria nodorum SN15]	--	--
BMK_Unigene_004649	68.1309	3.89776	2.8723	42.6487	7.35131	23.3871	--	--	Cellular Component: plant-type cell wall (GO:0009505);; Biological Process: defense response to virus (GO:0051607);;	--	--	--	Late embryogenesis abundant protein	Protein YLS9 GN=F11F19.11 OS=Arabidopsis thaliana (Mouse-ear cress) PE=2 SV=1	--	--	PREDICTED: uncharacterized protein LOC101777486 [Setaria italica]	cellular component: cell (GO:0005623);; cellular component: cell part (GO:0044464);; biological process: immune system process (GO:0002376);; biological process: response to stimulus (GO:0050896);; biological process: multi-organism process (GO:0051704)	--
BMK_Unigene_004662	2.57365	0	0	8.19417	5.76846	27.0134	--	--	--	--	[R]	General function prediction only	C2H2-type zinc finger;; Zinc finger, C2H2 type	--	--	--	hypothetical protein V496_05745 [Pseudogymnoascus pannorum VKM F-4515 (FW-2607)]	--	--
BMK_Unigene_004663	71.9287	0.385521	0.153166	19.476	1.16074	0.0165582	[QR]	--	Biological Process: iron ion transport (GO:0006826);; Molecular Function: nicotianamine synthase activity (GO:0030410);; Biological Process: nicotianamine biosynthetic process (GO:0030418);;	K05953|0|zma:103639224|nicotianamine synthase 2-like; K05953 nicotianamine synthase [EC:2.5.1.43] (A)	--	--	Nicotianamine synthase protein	Nicotianamine synthase 2 GN=OsJ_010144 OS=Oryza sativa subsp. japonica (Rice) PE=2 SV=1	--	--	zmNAS1 protein [Zea mays]	biological process: single-organism process (GO:0044699);; biological process: localization (GO:0051179);; molecular function: catalytic activity (GO:0003824);; biological process: metabolic process (GO:0008152);; biological process: cellular process (GO:0009987)	--
BMK_Unigene_004712	8.77685	0.492142	1.07885	8.25958	2.52373	4.68928	--	--	Cellular Component: Golgi apparatus (GO:0005794);; Cellular Component: plastid (GO:0009536);;	--	--	--	GDP-fucose protein O-fucosyltransferase	Uncharacterized protein At1g04910 GN=At1g04910 OS=Arabidopsis thaliana (Mouse-ear cress) PE=2 SV=1	--	--	PREDICTED: uncharacterized protein At1g04910-like [Setaria italica]	cellular component: cell (GO:0005623);; cellular component: organelle (GO:0043226);; cellular component: cell part (GO:0044464)	--
BMK_Unigene_004753	47.1747	3.29532	11.1833	45.8389	5.70945	11.0287	--	--	--	--	--	--	--	--	--	--	PREDICTED: uncharacterized protein LOC101774926 [Setaria italica]	--	--
BMK_Unigene_004774	28.0835	0.941826	4.53851	21.936	7.82974	9.98421	--	--	--	--	--	--	--	--	--	--	PREDICTED: uncharacterized protein LOC100841492 [Brachypodium distachyon]	--	--
BMK_Unigene_004829	9.80848	5.64078	5.994	6.98196	5.87514	5.38312	[O]	Posttranslational modification, protein turnover, chaperones	Molecular Function: catalytic activity (GO:0003824);; Biological Process: metabolic process (GO:0008152);; Cellular Component: plastid (GO:0009536);;	--	[O]	Posttranslational modification, protein turnover, chaperones	Trypsin-like peptidase domain	Putative protease Do-like 14 OS=Arabidopsis thaliana (Mouse-ear cress) PE=3 SV=2	--	--	PREDICTED: uncharacterized protein LOC101753476 [Setaria italica]	molecular function: catalytic activity (GO:0003824);; biological process: metabolic process (GO:0008152);; cellular component: cell (GO:0005623);; cellular component: organelle (GO:0043226);; cellular component: cell part (GO:0044464)	--
BMK_Unigene_004843	21.5931	0	0.0139986	21.6916	15.8364	12.1044	--	--	--	--	--	--	--	--	--	--	--	--	--
BMK_Unigene_004871	29.6462	4.87257	1.37843	22.9263	2.56492	3.54489	--	--	--	--	--	--	--	--	--	--	--	--	--
BMK_Unigene_004880	2.32061	0.42533	0.245475	1.41458	0.216764	0.160835	[C]	Energy production and conversion	Cellular Component: plasma membrane (GO:0005886);; Cellular Component: chloroplast envelope (GO:0009941);; Molecular Function: oxidoreductase activity (GO:0016491);; Biological Process: response to cadmium ion (GO:0046686);; Biological Process: oxidation-reduction process (GO:0055114);;	--	[C]	Energy production and conversion	Aldo/keto reductase family	Probable aldo-keto reductase 2 OS=Oryza sativa subsp. indica (Rice) PE=3 SV=1	--	--	PREDICTED: probable aldo-keto reductase 2-like [Setaria italica]	cellular component: cell (GO:0005623);; cellular component: membrane (GO:0016020);; cellular component: cell part (GO:0044464);; cellular component: organelle (GO:0043226);; cellular component: organelle part (GO:0044422);; molecular function: catalytic activity (GO:0003824);; biological process: metabolic process (GO:0008152);; biological process: single-organism process (GO:0044699);; biologica…	--
BMK_Unigene_004973	7.30652	2.02179	1.24297	9.17824	1.84639	2.36835	--	--	Cellular Component: amyloplast (GO:0009501);; Cellular Component: chloroplast (GO:0009507);; Cellular Component: chromoplast (GO:0009509);; Cellular Component: etioplast (GO:0009513);; Cellular Component: proplastid (GO:0009537);; Biological Process: chloroplast organization (GO:0009658);; Biological Process: leaf morphogenesis (GO:0009965);; Biological Process: chloroplast mRNA processing (GO:00…	--	--	--	--	Protein PALE CRESS, chloroplastic (Precursor) GN=F11L15.2 OS=Arabidopsis thaliana (Mouse-ear cress) PE=2 SV=1	--	--	PREDICTED: protein PALE CRESS, chloroplastic-like [Setaria italica]	cellular component: cell (GO:0005623);; cellular component: organelle (GO:0043226);; cellular component: cell part (GO:0044464);; biological process: cellular process (GO:0009987);; biological process: cellular component organization or biogenesis (GO:0071840);; biological process: multicellular organismal process (GO:0032501);; biological process: developmental process (GO:0032502);; biological …	--
BMK_Unigene_005026	4.35712	0.238237	0.158999	2.26046	0.834254	0.196785	--	--	Molecular Function: D-arabinono-1,4-lactone oxidase activity (GO:0003885);; Cellular Component: cell wall (GO:0005618);; Molecular Function: UDP-N-acetylmuramate dehydrogenase activity (GO:0008762);; Cellular Component: membrane (GO:0016020);; Cellular Component: cytoplasmic membrane-bounded vesicle (GO:0016023);; Molecular Function: flavin adenine dinucleotide binding (GO:0050660);; Biological P…	--	[V]	Defense mechanisms	--	--	V	Defense mechanisms	PREDICTED: uncharacterized protein LOC101777017 [Setaria italica]	molecular function: catalytic activity (GO:0003824);; biological process: metabolic process (GO:0008152);; biological process: single-organism process (GO:0044699);; cellular component: cell (GO:0005623);; cellular component: cell part (GO:0044464);; cellular component: membrane (GO:0016020);; cellular component: organelle (GO:0043226);; molecular function: binding (GO:0005488)	--
BMK_Unigene_005088	6.86587	2.20676	0.881455	19.1153	3.99728	2.72642	--	--	Molecular Function: peroxidase activity (GO:0004601);; Cellular Component: extracellular region (GO:0005576);; Cellular Component: cytoplasmic membrane-bounded vesicle (GO:0016023);; Molecular Function: heme binding (GO:0020037);; Biological Process: hydrogen peroxide catabolic process (GO:0042744);; Molecular Function: metal ion binding (GO:0046872);; Biological Process: oxidation-reduction proc…	K00430|3.49897e-109|sita:101779806|peroxidase 4-like; K00430 peroxidase [EC:1.11.1.7] (A)	--	--	Peroxidase	Peroxidase 70 (Precursor) GN=PER70 OS=Zea mays (Maize) PE=1 SV=1	R	General function prediction only	PREDICTED: peroxidase 4-like [Setaria italica]	molecular function: catalytic activity (GO:0003824);; molecular function: antioxidant activity (GO:0016209);; biological process: metabolic process (GO:0008152);; biological process: single-organism process (GO:0044699);; cellular component: extracellular region (GO:0005576);; cellular component: cell (GO:0005623);; cellular component: organelle (GO:0043226);; cellular component: cell part (GO:00…	Phenylalanine metabolism (ko00360);; Phenylpropanoid biosynthesis (ko00940)
BMK_Unigene_005091	4.56487	0.0429705	0	1.39543	0	0	[GEPR]	--	Biological Process: response to nematode (GO:0009624);; Cellular Component: plant-type vacuole membrane (GO:0009705);; Biological Process: response to zinc ion (GO:0010043);; Cellular Component: integral component of membrane (GO:0016021);; Cellular Component: cytoplasmic membrane-bounded vesicle (GO:0016023);; Biological Process: zinc ion homeostasis (GO:0055069);; Biological Process: transmembr…	--	[R]	General function prediction only	Major Facilitator Superfamily;; Major Facilitator Superfamily;; Sugar (and other) transporter;; Major Facilitator Superfamily	Protein ZINC INDUCED FACILITATOR-LIKE 1 GN=ZIFL1 OS=Arabidopsis thaliana (Mouse-ear cress) PE=2 SV=1	R	General function prediction only	PREDICTED: protein ZINC INDUCED FACILITATOR 1-like [Setaria italica]	biological process: response to stimulus (GO:0050896);; biological process: multi-organism process (GO:0051704);; cellular component: cell (GO:0005623);; cellular component: membrane (GO:0016020);; cellular component: organelle (GO:0043226);; cellular component: organelle part (GO:0044422);; cellular component: cell part (GO:0044464);; cellular component: membrane part (GO:0044425);; biological p…	--
BMK_Unigene_005178	2.27975	0.665143	0.0482558	3.26122	0.89246	0.21331	[J]	Translation, ribosomal structure and biogenesis	Molecular Function: RNA binding (GO:0003723);; Cellular Component: plastid (GO:0009536);;	K02945|2.02036e-156|sita:101773341|uncharacterized LOC101773341; K02945 small subunit ribosomal protein S1 (A)	--	--	S1 RNA binding domain	30S ribosomal protein S1, chloroplastic (Precursor) GN=RPS1 OS=Spinacia oleracea (Spinach) PE=1 SV=1	A	RNA processing and modification	PREDICTED: uncharacterized protein LOC101773341 [Setaria italica]	molecular function: binding (GO:0005488);; cellular component: cell (GO:0005623);; cellular component: organelle (GO:0043226);; cellular component: cell part (GO:0044464)	Ribosome (ko03010)
BMK_Unigene_005201	26.8332	3.64669	0.917924	24.5129	3.36992	1.46316	--	--	Cellular Component: cytoplasmic membrane-bounded vesicle (GO:0016023);;	--	--	--	Leucine rich repeat;; Leucine Rich repeats (2 copies);; Leucine Rich Repeat	Uncharacterized protein At4g06744 (Precursor) GN=At4g06744 OS=Arabidopsis thaliana (Mouse-ear cress) PE=2 SV=1	R	General function prediction only	PREDICTED: uncharacterized protein At4g06744-like [Setaria italica]	cellular component: cell (GO:0005623);; cellular component: organelle (GO:0043226);; cellular component: cell part (GO:0044464)	--
BMK_Unigene_005228	5.90152	0.0838754	0.491347	6.63279	0.499181	0.962097	--	--	--	--	--	--	--	--	--	--	--	--	--
BMK_Unigene_005237	8.61668	0.443602	0.515255	2.37373	0.326313	0.630294	[KAD]	--	Molecular Function: DNA binding (GO:0003677);; Molecular Function: chromatin binding (GO:0003682);;	K09422|0|sita:101759338|transcription factor MYB86-like; K09422 myb proto-oncogene protein, plant (A)	[K]	Transcription	Myb-like DNA-binding domain;; Myb-like DNA-binding domain;; Protein of unknown function (DUF3651)	Transcription factor MYB86 GN=F21E10.4 OS=Arabidopsis thaliana (Mouse-ear cress) PE=2 SV=1	K	Transcription	PREDICTED: transcription factor MYB86-like [Setaria italica]	molecular function: binding (GO:0005488)	--
BMK_Unigene_005288	10.8369	3.45445	3.68407	8.9309	3.83087	2.53198	--	--	Cellular Component: mitochondrion (GO:0005739);; Cellular Component: vacuole (GO:0005773);;	--	--	--	TPR repeat;; Tetratricopeptide repeat;; DnaJ domain	--	O	Posttranslational modification, protein turnover, chaperones	PREDICTED: uncharacterized protein LOC101760132 [Setaria italica]	cellular component: cell (GO:0005623);; cellular component: organelle (GO:0043226);; cellular component: cell part (GO:0044464)	--
BMK_Unigene_005302	181.862	97.0749	57.0218	213.06	141.717	51.867	--	--	--	--	--	--	--	--	--	--	--	--	--
BMK_Unigene_005303	6.28846	0.109282	0.217673	25.8443	10.2702	22.3528	--	--	--	--	--	--	--	--	--	--	--	--	--
BMK_Unigene_005353	137.304	12.6537	23.0622	18.8374	6.92489	34.3422	--	--	--	--	--	--	--	--	Z	Cytoskeleton	--	--	--
BMK_Unigene_005368	0.994864	0.148234	0.0419435	2.96918	3.33693	3.7331	[S]	Function unknown	--	--	[T]	Signal transduction mechanisms	NB-ARC domain;; Leucine Rich repeats (2 copies);; Leucine rich repeat;; Leucine Rich Repeat;; AAA domain;; AAA ATPase domain	Putative disease resistance protein RGA4 GN=RGA4 OS=Solanum bulbocastanum (Wild potato) PE=2 SV=1	T	Signal transduction mechanisms	Os11g0211300 [Oryza sativa Japonica Group]	--	--
BMK_Unigene_005374	6.76211	0.216417	0.944371	15.5913	17.3176	26.6499	--	--	--	--	[S]	Function unknown	--	--	S	Function unknown	PREDICTED: ubiquitin domain-containing protein 2-like isoform X2 [Setaria italica]	--	--
BMK_Unigene_005399	0.881252	0	0	0.827756	1.12875	2.3488	--	--	--	--	--	--	Domain of unknwon function (DUF3824)	--	S	Function unknown	hypothetical protein SNOG_02886 [Phaeosphaeria nodorum SN15]	--	--
BMK_Unigene_005403	1.45087	0	0	1.47076	0.884844	1.85331	--	--	--	--	--	--	--	--	R	General function prediction only	hypothetical protein SNOG_06990 [Phaeosphaeria nodorum SN15]	--	--
BMK_Unigene_005421	5.1877	0.379902	0.302517	1.0801	0.207089	0.204078	[IQ]	--	Molecular Function: catalytic activity (GO:0003824);; Biological Process: metabolic process (GO:0008152);; Cellular Component: plastid (GO:0009536);;	--	[I]	Lipid transport and metabolism	AMP-binding enzyme;; AMP-binding enzyme C-terminal domain	4-coumarate--CoA ligase-like 7 GN=P0474B11.33 OS=Oryza sativa subsp. japonica (Rice) PE=2 SV=1	I	Lipid transport and metabolism	PREDICTED: 4-coumarate--CoA ligase-like 7-like [Setaria italica]	molecular function: catalytic activity (GO:0003824);; biological process: metabolic process (GO:0008152);; cellular component: cell (GO:0005623);; cellular component: organelle (GO:0043226);; cellular component: cell part (GO:0044464)	--
BMK_Unigene_005424	2.574	0	0	12.4745	7.25899	19.1121	--	--	--	--	--	--	--	--	R	General function prediction only	hypothetical protein COCHEDRAFT_1083673 [Bipolaris maydis C5]	--	--
BMK_Unigene_005464	5.15446	0.932834	0.899822	1.37375	0.0958307	0	--	--	--	--	--	--	Protein of unknown function (DUF3586)	--	--	--	--	--	--
BMK_Unigene_005542	8.35449	3.04658	2.97537	7.44859	8.00098	1.80466	[RTKL]	--	Molecular Function: nucleotide binding (GO:0000166);; Molecular Function: protein kinase activity (GO:0004672);; Biological Process: phosphorylation (GO:0016310);;	K04730|4.3861e-146|sita:101759443|cysteine-rich receptor-like protein kinase 26-like (A)	[T]	Signal transduction mechanisms	Protein kinase domain;; Protein tyrosine kinase	Putative cysteine-rich receptor-like protein kinase 16 (Precursor) GN=CRK16 OS=Arabidopsis thaliana (Mouse-ear cress) PE=3 SV=2	T	Signal transduction mechanisms	PREDICTED: cysteine-rich receptor-like protein kinase 26-like [Setaria italica]	molecular function: binding (GO:0005488);; molecular function: catalytic activity (GO:0003824);; biological process: metabolic process (GO:0008152);; biological process: cellular process (GO:0009987)	--
BMK_Unigene_005543	38.3	13.4551	9.26035	11.7966	10.3853	14.1924	--	--	--	--	--	--	--	--	--	--	--	--	--
BMK_Unigene_005560	63.3325	25.3777	12.5091	35.6534	19.4084	9.74613	--	--	Cellular Component: intracellular (GO:0005622);; Biological Process: proteolysis (GO:0006508);; Biological Process: signal transduction (GO:0007165);; Molecular Function: cysteine-type peptidase activity (GO:0008234);;	--	[T]	Signal transduction mechanisms	RhoGAP domain;; P21-Rho-binding domain	Rho GTPase-activating protein 3 GN=ROPGAP3 OS=Arabidopsis thaliana (Mouse-ear cress) PE=2 SV=1	T	Signal transduction mechanisms	PREDICTED: uncharacterized protein LOC101753055 [Setaria italica]	cellular component: cell (GO:0005623);; cellular component: cell part (GO:0044464);; biological process: metabolic process (GO:0008152);; biological process: cellular process (GO:0009987);; biological process: signaling (GO:0023052);; biological process: single-organism process (GO:0044699);; biological process: response to stimulus (GO:0050896);; biological process: biological regulation (GO:006…	--
BMK_Unigene_005612	133.448	3.98859	11.1449	147.386	10.4106	33.14	--	--	Cellular Component: cytoplasmic membrane-bounded vesicle (GO:0016023);;	--	--	--	--	--	R	General function prediction only	PREDICTED: uncharacterized protein LOC101768609 [Setaria italica]	cellular component: cell (GO:0005623);; cellular component: organelle (GO:0043226);; cellular component: cell part (GO:0044464)	--
BMK_Unigene_005623	5.47125	3.17174	3.18636	9.43502	5.60537	2.64776	--	--	Cellular Component: membrane (GO:0016020);;	--	--	--	--	--	R	General function prediction only	PREDICTED: uncharacterized protein LOC101754325 [Setaria italica]	cellular component: membrane (GO:0016020)	--
BMK_Unigene_005628	9.24587	0.221472	0.82994	4.95879	1.51652	0.174494	--	--	Molecular Function: ATP binding (GO:0005524);; Biological Process: ATP catabolic process (GO:0006200);; Cellular Component: membrane (GO:0016020);; Molecular Function: ATPase activity (GO:0016887);;	--	[Q]	Secondary metabolites biosynthesis, transport and catabolism	ABC transporter;; ABC-transporter extracellular N-terminal;; AAA domain;; AAA ATPase domain;; ATPase family associated with various cellular activities (AAA)	Pleiotropic drug resistance protein 3 GN=PDR3 OS=Nicotiana tabacum (Common tobacco) PE=2 SV=1	Q	Secondary metabolites biosynthesis, transport and catabolism	PREDICTED: pleiotropic drug resistance protein 3-like isoform X1 [Setaria italica]	molecular function: binding (GO:0005488);; biological process: metabolic process (GO:0008152);; biological process: cellular process (GO:0009987);; biological process: single-organism process (GO:0044699);; cellular component: membrane (GO:0016020);; molecular function: catalytic activity (GO:0003824)	--
BMK_Unigene_005631	31.996	8.03183	7.47445	24.4881	4.44486	4.37887	--	--	--	--	--	--	--	--	--	--	--	--	--
BMK_Unigene_005687	12.104	1.12286	3.0385	10.3599	1.25128	2.91414	--	--	Biological Process: lipid metabolic process (GO:0006629);; Cellular Component: cytoplasmic membrane-bounded vesicle (GO:0016023);; Molecular Function: hydrolase activity, acting on ester bonds (GO:0016788);;	--	--	--	GDSL-like Lipase/Acylhydrolase	GDSL esterase/lipase At2g23540 (Precursor) GN=At2g23540 OS=Arabidopsis thaliana (Mouse-ear cress) PE=2 SV=1	--	--	PREDICTED: GDSL esterase/lipase At2g23540-like [Setaria italica]	biological process: metabolic process (GO:0008152);; biological process: single-organism process (GO:0044699);; cellular component: cell (GO:0005623);; cellular component: organelle (GO:0043226);; cellular component: cell part (GO:0044464);; molecular function: catalytic activity (GO:0003824)	--
BMK_Unigene_005714	7.49058	0.304203	0.070258	16.6602	3.11786	0.45603	--	--	Cellular Component: mitochondrion (GO:0005739);;	--	[F]	Nucleotide transport and metabolism	--	--	--	--	hypothetical protein SORBIDRAFT_04g005360 [Sorghum bicolor]	cellular component: cell (GO:0005623);; cellular component: organelle (GO:0043226);; cellular component: cell part (GO:0044464)	--
BMK_Unigene_005720	3.52681	0	0.0350041	5.94591	4.78736	18.378	--	--	--	--	--	--	RTA1 like protein	--	--	--	hypothetical protein SNOG_13368 [Phaeosphaeria nodorum SN15]	--	--
BMK_Unigene_005724	96.2493	0.144706	0	9.25676	0.362225	0	--	--	--	--	--	--	--	--	--	--	--	--	--
BMK_Unigene_005734	13.0323	1.29631	0.0673529	1.27301	0.067029	0.130792	[Q]	Secondary metabolites biosynthesis, transport and catabolism	Molecular Function: monooxygenase activity (GO:0004497);; Molecular Function: iron ion binding (GO:0005506);; Molecular Function: electron carrier activity (GO:0009055);; Molecular Function: oxidoreductase activity, acting on paired donors, with incorporation or reduction of molecular oxygen (GO:0016705);; Molecular Function: heme binding (GO:0020037);; Biological Process: oxidation-reduction pro…	--	[Q]	Secondary metabolites biosynthesis, transport and catabolism	Cytochrome P450	Cytochrome P450 93A3 GN=CYP93A3 OS=Glycine max (Soybean) PE=2 SV=1	--	--	PREDICTED: cytochrome P450 93A1-like [Zea mays]	molecular function: catalytic activity (GO:0003824);; biological process: metabolic process (GO:0008152);; biological process: single-organism process (GO:0044699);; molecular function: binding (GO:0005488);; molecular function: electron carrier activity (GO:0009055)	--
BMK_Unigene_005746	16.5529	0.992841	0.502555	8.22788	0.418564	1.09778	--	--	Cellular Component: plasma membrane (GO:0005886);; Biological Process: cellular ion homeostasis (GO:0006873);; Cellular Component: integral component of membrane (GO:0016021);; Biological Process: transmembrane transport (GO:0055085);;	--	--	--	Voltage-dependent anion channel	S-type anion channel SLAH4 GN=SLAH4 OS=Arabidopsis thaliana (Mouse-ear cress) PE=2 SV=1	--	--	unnamed protein product [Triticum aestivum]	cellular component: cell (GO:0005623);; cellular component: membrane (GO:0016020);; cellular component: cell part (GO:0044464);; biological process: cellular process (GO:0009987);; biological process: single-organism process (GO:0044699);; biological process: biological regulation (GO:0065007);; cellular component: membrane part (GO:0044425);; biological process: localization (GO:0051179)	--
BMK_Unigene_005757	0.756078	0	0	0.757513	0.683146	0.964803	[R]	General function prediction only	Molecular Function: nucleotide binding (GO:0000166);; Molecular Function: nucleic acid binding (GO:0003676);;	K13201|1.02856e-71|zma:100282356|pco100830a; LOC100282356; K13201 nucleolysin TIA-1/TIAR (A)	[R]	General function prediction only	RNA recognition motif. (a.k.a. RRM, RBD, or RNP domain);; RNA recognition motif (a.k.a. RRM, RBD, or RNP domain);; RNA recognition motif. (a.k.a. RRM, RBD, or RNP domain)	Oligouridylate-binding protein 1B GN=UBP1B OS=Arabidopsis thaliana (Mouse-ear cress) PE=1 SV=1	--	--	hypothetical protein SETTUDRAFT_102462 [Setosphaeria turcica Et28A]	molecular function: binding (GO:0005488)	--
BMK_Unigene_005770	29.3693	2.55356	2.39411	14.5706	3.09225	6.19294	[MG]	--	Molecular Function: cinnamoyl-CoA reductase activity (GO:0016621);; Biological Process: cellular metabolic process (GO:0044237);; Molecular Function: coenzyme binding (GO:0050662);; Biological Process: oxidation-reduction process (GO:0055114);;	K09753|2.8855e-88|sita:101784783|cinnamoyl-CoA reductase 1-like; K09753 cinnamoyl-CoA reductase [EC:1.2.1.44] (A)	[V]	Defense mechanisms	--	Cinnamoyl-CoA reductase 1 GN=T24D18.5 OS=Arabidopsis thaliana (Mouse-ear cress) PE=1 SV=1	--	--	PREDICTED: cinnamoyl-CoA reductase 1-like [Setaria italica]	molecular function: catalytic activity (GO:0003824);; biological process: metabolic process (GO:0008152);; biological process: single-organism process (GO:0044699);; biological process: cellular process (GO:0009987);; molecular function: binding (GO:0005488)	Phenylpropanoid biosynthesis (ko00940)
BMK_Unigene_005824	12.2496	2.14617	2.33989	7.74257	3.06785	1.23393	--	--	Cellular Component: nucleus (GO:0005634);; Biological Process: regulation of transcription, DNA-templated (GO:0006355);; Biological Process: regulation of translation (GO:0006417);; Cellular Component: plastid (GO:0009536);; Biological Process: auxin-activated signaling pathway (GO:0009734);; Molecular Function: protein dimerization activity (GO:0046983);;	K14484|8.29641e-124|sita:101786423|auxin-responsive protein IAA19-like; K14484 auxin-responsive protein IAA (A)	--	--	AUX/IAA family	Auxin-responsive protein IAA19 GN=OSJNBa0001A14.14 OS=Oryza sativa subsp. japonica (Rice) PE=2 SV=1	--	--	PREDICTED: auxin-responsive protein IAA19-like [Setaria italica]	cellular component: cell (GO:0005623);; cellular component: organelle (GO:0043226);; cellular component: cell part (GO:0044464);; biological process: biological regulation (GO:0065007);; biological process: cellular process (GO:0009987);; biological process: signaling (GO:0023052);; biological process: single-organism process (GO:0044699);; biological process: response to stimulus (GO:0050896);; …	Plant hormone signal transduction (ko04075)
BMK_Unigene_005832	9.35008	3.48978	5.08511	7.90936	7.20333	13.0207	--	--	--	--	--	--	--	--	--	--	PREDICTED: uncharacterized protein LOC101785808 [Setaria italica]	--	--
BMK_Unigene_005881	1.53082	0	0	2.48475	2.76516	5.38379	--	--	--	--	--	--	Protein of unknown function (DUF3712)	--	--	--	hypothetical protein SNOG_04706 [Phaeosphaeria nodorum SN15]	--	--
BMK_Unigene_005884	17.8261	3.73756	4.8848	12.0125	5.99053	3.35478	--	--	Biological Process: copper ion transport (GO:0006825);; Cellular Component: membrane (GO:0016020);;	--	[P]	Inorganic ion transport and metabolism	Ctr copper transporter family	Copper transporter 6 GN=OJ991214_12.9 OS=Oryza sativa subsp. japonica (Rice) PE=2 SV=1	--	--	predicted protein [Hordeum vulgare subsp. vulgare]	biological process: single-organism process (GO:0044699);; biological process: localization (GO:0051179);; cellular component: membrane (GO:0016020)	--
BMK_Unigene_005929	3.69522	0.166837	0.182919	2.04449	0.462811	0.112562	--	--	--	--	--	--	Protein of unknown function (DUF4005);; IQ calmodulin-binding motif	Protein IQ-DOMAIN 14 GN=IQD14 OS=Arabidopsis thaliana (Mouse-ear cress) PE=1 SV=1	--	--	PREDICTED: protein IQ-DOMAIN 14-like isoform X3 [Setaria italica]	--	--
BMK_Unigene_005959	9.27814	2.53679	4.14145	17.9252	7.29106	5.44735	--	--	Cellular Component: cytosol (GO:0005829);; Biological Process: gluconeogenesis (GO:0006094);; Biological Process: cytoskeleton organization (GO:0007010);; Biological Process: proteasomal protein catabolic process (GO:0010498);; Cellular Component: membrane (GO:0016020);; Biological Process: defense response to bacterium (GO:0042742);;	--	[J]	Translation, ribosomal structure and biogenesis	Domain of unknown function (DUF3554)	--	--	--	PREDICTED: translational activator GCN1-like [Setaria italica]	cellular component: cell (GO:0005623);; cellular component: cell part (GO:0044464);; biological process: metabolic process (GO:0008152);; biological process: single-organism process (GO:0044699);; biological process: cellular process (GO:0009987);; biological process: cellular component organization or biogenesis (GO:0071840);; cellular component: membrane (GO:0016020);; biological process: respo…	--
BMK_Unigene_005993	75.8941	13.5373	19.7557	85.2727	34.5342	52.1952	[K]	Transcription	Biological Process: RNA methylation (GO:0001510);; Molecular Function: nucleic acid binding (GO:0003676);; Cellular Component: nucleolus (GO:0005730);; Cellular Component: small nucleolar ribonucleoprotein complex (GO:0005732);; Cellular Component: vacuolar membrane (GO:0005774);; Cellular Component: plasma membrane (GO:0005886);;	K11087|3.11999e-55|sbi:SORBI_04g024330|SORBIDRAFT_04g024330, Sb04g024330; hypothetical protein; K11087 small nuclear ribonucleoprotein D1 (A)	[A]	RNA processing and modification	LSM domain	Probable U6 snRNA-associated Sm-like protein LSm4 OS=Nicotiana tabacum (Common tobacco) PE=2 SV=1	--	--	hypothetical protein SORBIDRAFT_04g024330 [Sorghum bicolor]	biological process: metabolic process (GO:0008152);; biological process: cellular process (GO:0009987);; molecular function: binding (GO:0005488);; cellular component: cell (GO:0005623);; cellular component: membrane-enclosed lumen (GO:0031974);; cellular component: organelle (GO:0043226);; cellular component: organelle part (GO:0044422);; cellular component: cell part (GO:0044464);; cellular com…	Spliceosome (ko03040)
BMK_Unigene_006015	6.84903	0.317911	0.521384	4.02491	1.95981	0.946579	--	--	Molecular Function: transferase activity, transferring glycosyl groups (GO:0016757);;	--	[GC]	--	UDP-glucoronosyl and UDP-glucosyl transferase	UDP-glycosyltransferase 73B3 GN=UGT73B3 OS=Arabidopsis thaliana (Mouse-ear cress) PE=2 SV=1	G	Carbohydrate transport and metabolism	PREDICTED: UDP-glucose flavonoid 3-O-glucosyltransferase 7-like [Setaria italica]	molecular function: catalytic activity (GO:0003824);; biological process: metabolic process (GO:0008152)	--
BMK_Unigene_006028	160.057	0.203788	0.731106	56.3947	0.106367	0	--	--	--	--	--	--	--	--	--	--	--	--	--
BMK_Unigene_006042	15.4236	1.1617	1.52605	11.8551	3.75612	5.86815	[J]	Translation, ribosomal structure and biogenesis	Biological Process: RNA methylation (GO:0001510);; Molecular Function: RNA binding (GO:0003723);; Cellular Component: nucleolus (GO:0005730);; Biological Process: nucleotide biosynthetic process (GO:0009165);; Biological Process: regulation of flower development (GO:0009909);; Cellular Component: ribonucleoprotein complex (GO:0030529);; Biological Process: histone lysine methylation (GO:0034968);;	K11129|2.68313e-81|sita:101766363|H/ACA ribonucleoprotein complex subunit 2-like protein-like; K11129 H/ACA ribonucleoprotein complex subunit 2 (A)	[A]	RNA processing and modification	Ribosomal protein L7Ae/L30e/S12e/Gadd45 family	H/ACA ribonucleoprotein complex subunit 2-like protein GN=At5g08180 OS=Arabidopsis thaliana (Mouse-ear cress) PE=1 SV=1	A	RNA processing and modification	PREDICTED: H/ACA ribonucleoprotein complex subunit 2-like protein-like [Setaria italica]	biological process: metabolic process (GO:0008152);; biological process: cellular process (GO:0009987);; molecular function: binding (GO:0005488);; cellular component: cell (GO:0005623);; cellular component: membrane-enclosed lumen (GO:0031974);; cellular component: organelle (GO:0043226);; cellular component: organelle part (GO:0044422);; cellular component: cell part (GO:0044464);; biological p…	Ribosome biogenesis in eukaryotes (ko03008)
BMK_Unigene_006066	17.6097	8.29609	5.14569	28.3158	10.5297	9.05065	--	--	--	K03008|6.76919e-11|sbi:SORBI_06g001360|SORBIDRAFT_06g001360, Sb06g001360; hypothetical protein; K03008 DNA-directed RNA polymerase II subunit RPB11 (A)	[K]	Transcription	--	DNA-directed RNA polymerases II, IV and V subunit 11 GN=At3g52090 OS=Arabidopsis thaliana (Mouse-ear cress) PE=1 SV=1	K	Transcription	hypothetical protein SORBIDRAFT_06g001360 [Sorghum bicolor]	--	Purine metabolism (ko00230);; Pyrimidine metabolism (ko00240);; RNA polymerase (ko03020)
BMK_Unigene_006067	2.5596	0.11239	0.0579774	8.28893	7.11805	10.63	--	--	--	--	--	--	--	--	S	Function unknown	hypothetical protein SNOG_10318 [Phaeosphaeria nodorum SN15]	--	--
BMK_Unigene_006158	2.25934	0.21971	0.87238	2.49401	0.71501	0.315148	--	--	Molecular Function: binding (GO:0005488);; Cellular Component: mitochondrion (GO:0005739);; Cellular Component: plastid (GO:0009536);;	--	[R]	General function prediction only	GAG-pre-integrase domain;; Integrase core domain;; gag-polypeptide of LTR copia-type;; Domain of unknown function (DUF4219)	Endonuclease OS=Nicotiana tabacum (Common tobacco) PE=2 SV=1	R	General function prediction only	OSJNBb0026E15.10 [Oryza sativa Japonica Group]	molecular function: binding (GO:0005488);; cellular component: cell (GO:0005623);; cellular component: organelle (GO:0043226);; cellular component: cell part (GO:0044464)	--
BMK_Unigene_006174	20.8186	3.88114	4.72612	4.41193	1.84512	3.76387	--	--	--	--	--	--	--	--	--	--	--	--	--
BMK_Unigene_006175	4.01634	0	0.034394	15.4914	7.45512	3.95794	--	--	--	--	--	--	Stress responsive A/B Barrel Domain	--	S	Function unknown	similar to stress responsive A/B barrel domain protein [Leptosphaeria maculans JN3]	--	--
BMK_Unigene_006193	9.75503	5.30929	4.40415	7.62623	5.44898	5.34926	--	--	--	--	--	--	--	--	--	--	--	--	--
BMK_Unigene_006218	13.1453	1.21685	1.7878	12.2985	3.53476	3.23348	--	--	Biological Process: protein import into nucleus (GO:0006606);; Biological Process: pyrimidine ribonucleotide biosynthetic process (GO:0009220);;	--	--	--	rRNA processing/ribosome biogenesis	--	S	Function unknown	PREDICTED: proline-, glutamic acid- and leucine-rich protein 1-like isoform X2 [Setaria italica]	biological process: single-organism process (GO:0044699);; biological process: localization (GO:0051179);; biological process: metabolic process (GO:0008152);; biological process: cellular process (GO:0009987)	--
BMK_Unigene_006222	13.9656	3.82373	4.79826	11.1593	5.50229	3.65441	--	--	Biological Process: regulation of cyclin-dependent protein serine/threonine kinase activity (GO:0000079);; Cellular Component: nucleus (GO:0005634);; Cellular Component: cytoplasmic membrane-bounded vesicle (GO:0016023);; Molecular Function: protein kinase binding (GO:0019901);; Biological Process: cell division (GO:0051301);;	K18810|0|sita:101763304|cyclin-D3-1-like; K18810 cyclin D1/2/4, plant (A)	[D]	Cell cycle control, cell division, chromosome partitioning	Cyclin, N-terminal domain;; Cyclin, C-terminal domain	Cyclin-D3-1 GN=P0644A02.8 OS=Oryza sativa subsp. japonica (Rice) PE=2 SV=2	D	Cell cycle control, cell division, chromosome partitioning	PREDICTED: cyclin-D3-1-like [Setaria italica]	biological process: biological regulation (GO:0065007);; cellular component: cell (GO:0005623);; cellular component: organelle (GO:0043226);; cellular component: cell part (GO:0044464);; molecular function: binding (GO:0005488);; biological process: cellular process (GO:0009987);; biological process: single-organism process (GO:0044699)	--
BMK_Unigene_006223	74.2881	29.9505	30.8297	101.791	49.2663	36.4659	[G]	Carbohydrate transport and metabolism	Molecular Function: phosphogluconate dehydrogenase (decarboxylating) activity (GO:0004616);; Cellular Component: mitochondrion (GO:0005739);; Biological Process: pentose-phosphate shunt (GO:0006098);; Biological Process: response to cold (GO:0009409);; Biological Process: response to water deprivation (GO:0009414);; Cellular Component: chloroplast (GO:0009507);; Biological Process: response to sa…	K00033|0|sita:101779163|6-phosphogluconate dehydrogenase, decarboxylating 2, chloroplastic-like; K00033 6-phosphogluconate dehydrogenase [EC:1.1.1.44 1.1.1.343] (A)	[G]	Carbohydrate transport and metabolism	6-phosphogluconate dehydrogenase, C-terminal domain;; NAD binding domain of 6-phosphogluconate dehydrogenase	6-phosphogluconate dehydrogenase, decarboxylating 2, chloroplastic (Precursor) GN=G6PGH2 OS=Oryza sativa subsp. japonica (Rice) PE=2 SV=1	G	Carbohydrate transport and metabolism	PREDICTED: 6-phosphogluconate dehydrogenase, decarboxylating 2, chloroplastic-like [Setaria italica]	molecular function: catalytic activity (GO:0003824);; biological process: metabolic process (GO:0008152);; biological process: single-organism process (GO:0044699);; cellular component: cell (GO:0005623);; cellular component: organelle (GO:0043226);; cellular component: cell part (GO:0044464);; biological process: cellular process (GO:0009987);; biological process: response to stimulus (GO:005089…	Pentose phosphate pathway (ko00030);; Glutathione metabolism (ko00480);; Carbon metabolism (ko01200)
BMK_Unigene_006226	12.0568	0.136825	0.110663	10.7741	0.566115	0.550117	[P]	Inorganic ion transport and metabolism	Molecular Function: transporter activity (GO:0005215);; Biological Process: ion transport (GO:0006811);; Cellular Component: integral component of membrane (GO:0016021);; Biological Process: iron ion homeostasis (GO:0055072);;	--	[P]	Inorganic ion transport and metabolism	Natural resistance-associated macrophage protein	Metal transporter Nramp5 GN=OJ1057_E05.110 OS=Oryza sativa subsp. japonica (Rice) PE=2 SV=1	P	Inorganic ion transport and metabolism	PREDICTED: metal transporter Nramp5-like [Setaria italica]	molecular function: transporter activity (GO:0005215);; biological process: localization (GO:0051179);; biological process: single-organism process (GO:0044699);; cellular component: membrane (GO:0016020);; cellular component: membrane part (GO:0044425);; biological process: biological regulation (GO:0065007)	--
BMK_Unigene_006250	19.3687	3.62441	2.99325	3.65049	2.7387	1.1707	[L]	Replication, recombination and repair	Molecular Function: DNA binding (GO:0003677);; Molecular Function: DNA-directed DNA polymerase activity (GO:0003887);; Cellular Component: mitochondrion (GO:0005739);; Biological Process: DNA replication (GO:0006260);; Molecular Function: 3'-5' exonuclease activity (GO:0008408);; Cellular Component: nucleoid (GO:0009295);; Cellular Component: chloroplast (GO:0009507);;	K02335|6.0519e-90|sita:101760461|uncharacterized LOC101760461; K02335 DNA polymerase I [EC:2.7.7.7] (A)	[R]	General function prediction only	DNA polymerase family A;; DNA polymerase family A	DNA polymerase I A, chloroplastic (Precursor) OS=Oryza sativa subsp. japonica (Rice) PE=2 SV=1	L	Replication, recombination and repair	PREDICTED: uncharacterized protein LOC101760461, partial [Setaria italica]	molecular function: binding (GO:0005488);; molecular function: catalytic activity (GO:0003824);; biological process: metabolic process (GO:0008152);; biological process: cellular process (GO:0009987);; cellular component: cell (GO:0005623);; cellular component: organelle (GO:0043226);; cellular component: cell part (GO:0044464);; cellular component: nucleoid (GO:0009295)	Purine metabolism (ko00230);; Pyrimidine metabolism (ko00240);; DNA replication (ko03030);; Base excision repair (ko03410);; Nucleotide excision repair (ko03420);; Homologous recombination (ko03440)
BMK_Unigene_006260	10.1962	0.233777	0.556945	3.40649	0.607709	0.450983	--	--	Molecular Function: nucleic acid binding (GO:0003676);; Molecular Function: sequence-specific DNA binding transcription factor activity (GO:0003700);; Molecular Function: NAD+ ADP-ribosyltransferase activity (GO:0003950);; Biological Process: regulation of transcription, DNA-templated (GO:0006355);; Molecular Function: zinc ion binding (GO:0008270);; Cellular Component: plastid (GO:0009536);;	--	--	--	--	--	R	General function prediction only	PREDICTED: uncharacterized protein LOC101752639 [Setaria italica]	molecular function: binding (GO:0005488);; molecular function: nucleic acid binding transcription factor activity (GO:0001071);; biological process: biological regulation (GO:0065007);; molecular function: catalytic activity (GO:0003824);; biological process: metabolic process (GO:0008152);; cellular component: cell (GO:0005623);; cellular component: organelle (GO:0043226);; cellular component: c…	--
BMK_Unigene_006280	3.80283	0.0339955	0.236229	9.98406	0.809273	1.70586	--	--	--	--	--	--	--	--	--	--	--	--	--
BMK_Unigene_006305	7.10838	0.546905	0.993246	2.61517	5.81841	0.587187	--	--	--	--	[T]	Signal transduction mechanisms	NB-ARC domain	Disease resistance protein RPP13 GN=RPP13 OS=Arabidopsis thaliana (Mouse-ear cress) PE=2 SV=2	T	Signal transduction mechanisms	hypothetical protein SORBIDRAFT_09g001780 [Sorghum bicolor]	--	--
BMK_Unigene_006307	7.66143	0.915195	0.750079	4.59509	3.00767	2.85031	[G]	Carbohydrate transport and metabolism	Molecular Function: glucan exo-1,3-beta-glucosidase activity (GO:0004338);; Molecular Function: beta-galactosidase activity (GO:0004565);; Molecular Function: beta-mannosidase activity (GO:0004567);; Cellular Component: extracellular region (GO:0005576);; Cellular Component: mitochondrion (GO:0005739);; Biological Process: carbohydrate metabolic process (GO:0005975);; Molecular Function: zinc ion…	K05350|0|sbi:SORBI_01g010825|SORBIDRAFT_01g010825, Sb01g010825; hypothetical protein; K05350 beta-glucosidase [EC:3.2.1.21] (A)	[G]	Carbohydrate transport and metabolism	Glycosyl hydrolase family 1	Beta-glucosidase 8 (Precursor) OS=Oryza sativa subsp. japonica (Rice) PE=1 SV=1	G	Carbohydrate transport and metabolism	hypothetical protein SORBIDRAFT_01g010825 [Sorghum bicolor]	molecular function: catalytic activity (GO:0003824);; biological process: metabolic process (GO:0008152);; cellular component: extracellular region (GO:0005576);; cellular component: cell (GO:0005623);; cellular component: organelle (GO:0043226);; cellular component: cell part (GO:0044464);; molecular function: binding (GO:0005488);; cellular component: macromolecular complex (GO:0032991)	Cyanoamino acid metabolism (ko00460);; Starch and sucrose metabolism (ko00500);; Phenylpropanoid biosynthesis (ko00940)
BMK_Unigene_006364	15.0425	0.0234686	0.143951	67.929	36.2527	19.1547	--	--	--	--	--	--	--	--	--	--	--	--	--
BMK_Unigene_006394	90.3792	8.84974	36.8404	100.96	32.9393	56.8825	--	--	--	--	--	--	--	--	--	--	--	--	--
BMK_Unigene_006432	60.4166	21.0263	22.6628	90.2259	26.7773	23.521	--	--	--	--	--	--	PLAT/LH2 domain;; Embryo-specific protein 3, (ATS3)	--	S	Function unknown	hypothetical protein SORBIDRAFT_04g027640 [Sorghum bicolor]	--	--
BMK_Unigene_006452	212.757	4.59997	9.36833	49.445	27.2005	26.7209	[O]	Posttranslational modification, protein turnover, chaperones	Molecular Function: glutathione transferase activity (GO:0004364);; Biological Process: response to stress (GO:0006950);; Cellular Component: chloroplast (GO:0009507);; Biological Process: de-etiolation (GO:0009704);; Biological Process: response to cadmium ion (GO:0046686);; Biological Process: lateral root development (GO:0048527);; Biological Process: response to growth hormone (GO:0060416);; …	K00799|1.12194e-126|sbi:SORBI_01g030780|SORBIDRAFT_01g030780, Sb01g030780; hypothetical protein; K00799 glutathione S-transferase [EC:2.5.1.18] (A)	[O]	Posttranslational modification, protein turnover, chaperones	Glutathione S-transferase, N-terminal domain;; Glutathione S-transferase, N-terminal domain;; Glutathione S-transferase, N-terminal domain;; Glutathione S-transferase, C-terminal domain;; Glutathione S-transferase, C-terminal domain	Probable glutathione S-transferase GSTU6 GN=OSJNBb0038A07.2 OS=Oryza sativa subsp. japonica (Rice) PE=2 SV=2	O	Posttranslational modification, protein turnover, chaperones	hypothetical protein SORBIDRAFT_01g030780 [Sorghum bicolor]	molecular function: catalytic activity (GO:0003824);; biological process: metabolic process (GO:0008152);; biological process: response to stimulus (GO:0050896);; cellular component: cell (GO:0005623);; cellular component: organelle (GO:0043226);; cellular component: cell part (GO:0044464);; biological process: multicellular organismal process (GO:0032501);; biological process: developmental proc…	Glutathione metabolism (ko00480)
BMK_Unigene_006457	2.14034	0.162782	0.0330068	2.7573	0.265503	0.119931	--	--	--	--	--	--	Protein of unknown function (DUF632)	--	S	Function unknown	PREDICTED: uncharacterized protein LOC101768479 [Setaria italica]	--	--
BMK_Unigene_006484	9.48947	0.970695	1.63487	11.0111	1.54114	1.62291	--	--	Molecular Function: nucleic acid binding (GO:0003676);; Molecular Function: methyltransferase activity (GO:0008168);; Molecular Function: transferase activity, transferring hexosyl groups (GO:0016758);; Biological Process: methylation (GO:0032259);;	--	[GC]	--	--	Anthocyanidin 5,3-O-glucosyltransferase GN=RhGT1 OS=Rosa hybrid cultivar PE=2 SV=1	G	Carbohydrate transport and metabolism	PREDICTED: UDP-glycosyltransferase 88A1-like [Setaria italica]	molecular function: binding (GO:0005488);; molecular function: catalytic activity (GO:0003824);; biological process: metabolic process (GO:0008152)	--
BMK_Unigene_006486	3.39045	0.169369	0.411908	4.3335	1.89635	2.91853	--	--	--	--	--	--	--	--	--	--	--	--	--
BMK_Unigene_006492	30.4306	4.66986	17.8534	38.8194	16.9321	23.9413	--	--	Biological Process: RNA splicing, via endonucleolytic cleavage and ligation (GO:0000394);; Molecular Function: carboxypeptidase activity (GO:0004180);; Cellular Component: vacuole (GO:0005773);; Biological Process: proteolysis (GO:0006508);; Molecular Function: serine-type peptidase activity (GO:0008236);; Biological Process: methionine biosynthetic process (GO:0009086);; Cellular Component: chlo…	K01285|0|sita:101758273|lysosomal Pro-X carboxypeptidase-like; K01285 lysosomal Pro-X carboxypeptidase [EC:3.4.16.2] (A)	[OR]	--	Serine carboxypeptidase S28;; Alpha/beta hydrolase family;; alpha/beta hydrolase fold	Probable serine protease EDA2 (Precursor) GN=EDA2 OS=Arabidopsis thaliana (Mouse-ear cress) PE=2 SV=2	O	Posttranslational modification, protein turnover, chaperones	PREDICTED: lysosomal Pro-X carboxypeptidase-like [Setaria italica]	biological process: metabolic process (GO:0008152);; biological process: cellular process (GO:0009987);; molecular function: catalytic activity (GO:0003824);; cellular component: cell (GO:0005623);; cellular component: organelle (GO:0043226);; cellular component: cell part (GO:0044464);; biological process: single-organism process (GO:0044699)	--
BMK_Unigene_006498	3.73816	0.266557	0.101908	8.04585	1.83235	1.49874	--	--	--	--	--	--	--	--	--	--	--	--	--
BMK_Unigene_006529	11.9755	1.01853	2.18515	10.6057	3.28288	1.65204	[L]	Replication, recombination and repair	Molecular Function: DNA binding (GO:0003677);; Molecular Function: DNA topoisomerase type II (ATP-hydrolyzing) activity (GO:0003918);; Molecular Function: ATP binding (GO:0005524);; Cellular Component: chromosome (GO:0005694);; Cellular Component: mitochondrion (GO:0005739);; Biological Process: DNA topological change (GO:0006265);; Biological Process: pyrimidine ribonucleotide biosynthetic proce…	K02469|0|sita:101785761|probable DNA gyrase subunit A, chloroplastic/mitochondrial-like; K02469 DNA gyrase subunit A [EC:5.99.1.3] (A)	[B]	Chromatin structure and dynamics	DNA gyrase/topoisomerase IV, subunit A;; DNA gyrase C-terminal domain, beta-propeller	Probable DNA gyrase subunit A, chloroplastic/mitochondrial (Precursor) OS=Oryza sativa subsp. japonica (Rice) PE=2 SV=2	L	Replication, recombination and repair	PREDICTED: probable DNA gyrase subunit A, chloroplastic/mitochondrial-like [Setaria italica]	molecular function: binding (GO:0005488);; molecular function: catalytic activity (GO:0003824);; biological process: metabolic process (GO:0008152);; biological process: cellular process (GO:0009987);; biological process: single-organism process (GO:0044699);; cellular component: cell (GO:0005623);; cellular component: organelle (GO:0043226);; cellular component: cell part (GO:0044464);; cellular…	--
BMK_Unigene_006553	6.96696	0	0	11.0301	5.52226	10.0116	--	--	--	--	--	--	--	--	--	--	--	--	--
BMK_Unigene_006556	1.34921	0	0	2.66872	1.39751	1.55741	--	--	--	--	[O]	Posttranslational modification, protein turnover, chaperones	CS domain	--	--	--	hypothetical protein LEMA_P050520.1 [Leptosphaeria maculans JN3]	--	--
BMK_Unigene_006564	35.8524	5.05791	4.16692	31.475	10.691	8.43728	--	--	Cellular Component: plasma membrane (GO:0005886);; Biological Process: metal ion transport (GO:0030001);; Molecular Function: transition metal ion binding (GO:0046914);;	--	[P]	Inorganic ion transport and metabolism	Heavy-metal-associated domain	Copper transport protein ATX1 GN=ATX1 OS=Arabidopsis thaliana (Mouse-ear cress) PE=1 SV=1	--	--	hypothetical protein OsJ_14585 [Oryza sativa Japonica Group]	cellular component: cell (GO:0005623);; cellular component: membrane (GO:0016020);; cellular component: cell part (GO:0044464);; biological process: single-organism process (GO:0044699);; biological process: localization (GO:0051179);; molecular function: binding (GO:0005488)	--
BMK_Unigene_006601	69.3091	13.4665	17.5627	127.249	84.299	29.4218	--	--	Cellular Component: cytoplasmic membrane-bounded vesicle (GO:0016023);;	--	--	--	Dirigent-like protein	--	--	--	PREDICTED: uncharacterized protein LOC101764212 [Setaria italica]	cellular component: cell (GO:0005623);; cellular component: organelle (GO:0043226);; cellular component: cell part (GO:0044464)	--
BMK_Unigene_006604	1.31967	0	0.0485245	3.10283	2.63981	1.95006	--	--	--	--	--	--	--	--	--	--	PREDICTED: uncharacterized abhydrolase domain-containing protein DDB_G0269086-like [Setaria italica]	--	--
BMK_Unigene_006635	3.08268	0.0773407	0.0940532	0.859023	0.676255	0.111385	--	--	--	--	--	--	--	--	--	--	--	--	--
BMK_Unigene_006644	8.78594	1.45155	2.28737	26.2756	8.23611	5.66107	--	--	Cellular Component: plasma membrane (GO:0005886);; Biological Process: response to oxidative stress (GO:0006979);; Biological Process: response to cadmium ion (GO:0046686);;	--	--	--	NmrA-like family;; NADH(P)-binding;; NAD dependent epimerase/dehydratase family;; 3-beta hydroxysteroid dehydrogenase/isomerase family;; KR domain;; short chain dehydrogenase	Isoflavone reductase homolog IRL GN=IRL OS=Zea mays (Maize) PE=2 SV=1	--	--	hypothetical protein SORBIDRAFT_03g008750 [Sorghum bicolor]	cellular component: cell (GO:0005623);; cellular component: membrane (GO:0016020);; cellular component: cell part (GO:0044464);; biological process: response to stimulus (GO:0050896)	--
BMK_Unigene_006652	8.09282	0.668269	1.32198	9.01909	0.879361	1.80107	--	--	--	--	--	--	Probable lipid transfer	--	--	--	PREDICTED: non-specific lipid-transfer protein-like protein At2g13820-like [Setaria italica]	--	--
BMK_Unigene_006658	3.33842	0.107693	0.0818303	0.960007	0.579064	0.279792	--	--	Cellular Component: plastid (GO:0009536);; Biological Process: response to brassinosteroid (GO:0009741);; Molecular Function: kinase inhibitor activity (GO:0019210);; Biological Process: negative regulation of phosphorylation (GO:0042326);;	--	--	--	--	Probable membrane-associated kinase regulator 1 GN=MAKR1 OS=Arabidopsis thaliana (Mouse-ear cress) PE=1 SV=1	--	--	Os05g0390600 [Oryza sativa Japonica Group]	cellular component: cell (GO:0005623);; cellular component: organelle (GO:0043226);; cellular component: cell part (GO:0044464);; biological process: response to stimulus (GO:0050896);; molecular function: enzyme regulator activity (GO:0030234);; biological process: biological regulation (GO:0065007)	--
BMK_Unigene_006670	16.8846	2.26632	1.94892	8.79288	2.16779	2.58849	[C]	Energy production and conversion	Molecular Function: aldehyde dehydrogenase [NAD(P)+] activity (GO:0004030);; Cellular Component: endoplasmic reticulum (GO:0005783);; Biological Process: cellular aldehyde metabolic process (GO:0006081);; Cellular Component: membrane (GO:0016020);; Biological Process: oxidation-reduction process (GO:0055114);;	K00128|0|sita:101762488|aldehyde dehydrogenase family 3 member F1-like; K00128 aldehyde dehydrogenase (NAD+) [EC:1.2.1.3] (A)	[C]	Energy production and conversion	Aldehyde dehydrogenase family	Aldehyde dehydrogenase family 3 member F1 GN=ALDH3F1 OS=Arabidopsis thaliana (Mouse-ear cress) PE=2 SV=2	--	--	PREDICTED: aldehyde dehydrogenase family 3 member F1-like [Setaria italica]	molecular function: catalytic activity (GO:0003824);; biological process: metabolic process (GO:0008152);; biological process: single-organism process (GO:0044699);; cellular component: cell (GO:0005623);; cellular component: organelle (GO:0043226);; cellular component: cell part (GO:0044464);; biological process: cellular process (GO:0009987);; cellular component: membrane (GO:0016020)	Glycolysis / Gluconeogenesis (ko00010);; Pentose and glucuronate interconversions (ko00040);; Ascorbate and aldarate metabolism (ko00053);; Fatty acid degradation (ko00071);; Valine, leucine and isoleucine degradation (ko00280);; Lysine degradation (ko00310);; Arginine and proline metabolism (ko00330);; Histidine metabolism (ko00340);; Tryptophan metabolism (ko00380);; beta-Alanine metabolism (ko…
BMK_Unigene_006684	9.59519	3.4105	3.6705	9.23765	4.39285	2.32465	[M]	Cell wall/membrane/envelope biogenesis	Molecular Function: polygalacturonase activity (GO:0004650);; Cellular Component: extracellular region (GO:0005576);; Cellular Component: mitochondrion (GO:0005739);; Biological Process: carbohydrate metabolic process (GO:0005975);;	--	--	--	Glycosyl hydrolases family 28;; Pectate lyase superfamily protein	Probable polygalacturonase OS=Vitis vinifera (Grape) PE=1 SV=1	--	--	PREDICTED: probable polygalacturonase-like [Setaria italica]	molecular function: catalytic activity (GO:0003824);; biological process: metabolic process (GO:0008152);; cellular component: extracellular region (GO:0005576);; cellular component: cell (GO:0005623);; cellular component: organelle (GO:0043226);; cellular component: cell part (GO:0044464)	--
BMK_Unigene_006691	9.20751	0.313549	1.02957	10.3475	2.23055	2.03421	[Q]	Secondary metabolites biosynthesis, transport and catabolism	Molecular Function: copper ion binding (GO:0005507);; Cellular Component: cell wall (GO:0005618);; Molecular Function: primary amine oxidase activity (GO:0008131);; Biological Process: amine metabolic process (GO:0009308);; Cellular Component: cytoplasmic membrane-bounded vesicle (GO:0016023);; Molecular Function: quinone binding (GO:0048038);; Biological Process: oxidation-reduction process (GO:…	K00276|0|sita:101782360|primary amine oxidase-like; K00276 primary-amine oxidase [EC:1.4.3.21] (A)	[Q]	Secondary metabolites biosynthesis, transport and catabolism	Copper amine oxidase, enzyme domain;; Copper amine oxidase, N3 domain;; Copper amine oxidase, N2 domain	Primary amine oxidase (Precursor) OS=Pisum sativum (Garden pea) PE=1 SV=1	--	--	PREDICTED: primary amine oxidase-like [Setaria italica]	molecular function: binding (GO:0005488);; cellular component: cell (GO:0005623);; cellular component: cell part (GO:0044464);; molecular function: catalytic activity (GO:0003824);; biological process: metabolic process (GO:0008152);; biological process: single-organism process (GO:0044699);; cellular component: organelle (GO:0043226)	Glycine, serine and threonine metabolism (ko00260);; Tyrosine metabolism (ko00350);; Phenylalanine metabolism (ko00360);; beta-Alanine metabolism (ko00410);; Isoquinoline alkaloid biosynthesis (ko00950);; Tropane, piperidine and pyridine alkaloid biosynthesis (ko00960)
BMK_Unigene_006703	2.76952	0.789474	1.31082	7.01546	7.93727	7.34597	--	--	--	--	--	--	--	--	--	--	hypothetical protein SORBIDRAFT_07g003480 [Sorghum bicolor]	--	--
BMK_Unigene_006719	4.48624	0.34884	0.630907	0.635941	0.658737	0.666206	[J]	Translation, ribosomal structure and biogenesis	Biological Process: ribosomal small subunit assembly (GO:0000028);; Biological Process: endonucleolytic cleavage in ITS1 to separate SSU-rRNA from 5.8S rRNA and LSU-rRNA from tricistronic rRNA transcript (SSU-rRNA, 5.8S rRNA, LSU-rRNA) (GO:0000447);; Biological Process: endonucleolytic cleavage to generate mature 3'-end of SSU-rRNA from (SSU-rRNA, 5.8S rRNA, LSU-rRNA) (GO:0000461);; Molecular Fun…	K02998|5.0638e-148|sita:101765347|40S ribosomal protein SA-like; K02998 small subunit ribosomal protein SAe (A)	[J]	Translation, ribosomal structure and biogenesis	Ribosomal protein S2	40S ribosomal protein SA {ECO:0000255|HAMAP-Rule:MF_03015} OS=Vitis vinifera (Grape) PE=3 SV=1	--	--	PREDICTED: 40S ribosomal protein SA-like [Setaria italica]	biological process: cellular process (GO:0009987);; biological process: cellular component organization or biogenesis (GO:0071840);; biological process: metabolic process (GO:0008152);; molecular function: structural molecule activity (GO:0005198);; cellular component: cell (GO:0005623);; cellular component: organelle (GO:0043226);; cellular component: cell part (GO:0044464);; cellular component:…	Ribosome (ko03010)
BMK_Unigene_006733	74.6662	18.7938	25.213	115.021	38.6217	38.0066	--	--	--	--	--	--	--	--	--	--	PREDICTED: ensconsin-like [Setaria italica]	--	--
BMK_Unigene_006751	17.5239	1.16112	1.95286	5.24355	3.91772	3.12615	--	--	Cellular Component: mitochondrial outer membrane translocase complex (GO:0005742);; Cellular Component: mitochondrial inner membrane (GO:0005743);; Cellular Component: plasma membrane (GO:0005886);; Biological Process: transmembrane transport (GO:0055085);;	K11518|0|sita:101780547|mitochondrial import receptor subunit TOM40-1-like; K11518 mitochondrial import receptor subunit TOM40 (A)	[U]	Intracellular trafficking, secretion, and vesicular transport	Eukaryotic porin	Mitochondrial import receptor subunit TOM40-1, N-terminally processed GN=TOM40-1 OS=Arabidopsis thaliana (Mouse-ear cress) PE=1 SV=3	--	--	PREDICTED: mitochondrial import receptor subunit TOM40-1-like [Setaria italica]	cellular component: cell (GO:0005623);; cellular component: membrane (GO:0016020);; cellular component: macromolecular complex (GO:0032991);; cellular component: organelle (GO:0043226);; cellular component: organelle part (GO:0044422);; cellular component: membrane part (GO:0044425);; cellular component: cell part (GO:0044464);; biological process: cellular process (GO:0009987);; biological proce…	--
BMK_Unigene_006762	74.2533	29.1725	25.8444	71.6533	41.7128	29.4802	[E]	Amino acid transport and metabolism	Molecular Function: carboxylic ester hydrolase activity (GO:0004091);; Biological Process: lipid metabolic process (GO:0006629);;	--	[I]	Lipid transport and metabolism	GDSL-like Lipase/Acylhydrolase;; GDSL-like Lipase/Acylhydrolase family	GDSL esterase/lipase At5g45920 GN=At5g45920 OS=Arabidopsis thaliana (Mouse-ear cress) PE=2 SV=1	--	--	PREDICTED: GDSL esterase/lipase At5g45920-like [Setaria italica]	biological process: metabolic process (GO:0008152);; biological process: single-organism process (GO:0044699)	--
BMK_Unigene_006802	23.4278	2.54498	4.47206	15.5445	7.28905	4.0804	--	--	Biological Process: metal ion transport (GO:0030001);; Molecular Function: metal ion binding (GO:0046872);;	--	--	--	--	--	--	--	PREDICTED: uncharacterized protein LOC101781551 [Setaria italica]	biological process: single-organism process (GO:0044699);; biological process: localization (GO:0051179);; molecular function: binding (GO:0005488)	--
BMK_Unigene_006804	22.1843	1.30631	0.844303	3.89351	1.64554	0.746342	--	--	Cellular Component: mitochondrion (GO:0005739);;	--	--	--	Family of unknown function (DUF566)	--	--	--	PREDICTED: uncharacterized protein LOC101763784 [Setaria italica]	cellular component: cell (GO:0005623);; cellular component: organelle (GO:0043226);; cellular component: cell part (GO:0044464)	--
BMK_Unigene_006815	4.12957	0.326702	0.299584	5.78749	0.977748	0.566676	--	--	Cellular Component: mitochondrion (GO:0005739);;	--	--	--	--	--	--	--	PREDICTED: selenoprotein H-like [Setaria italica]	cellular component: cell (GO:0005623);; cellular component: organelle (GO:0043226);; cellular component: cell part (GO:0044464)	--
BMK_Unigene_006840	16.6092	0.371164	0.870269	2.41837	0.571055	1.14777	[R]	General function prediction only	Molecular Function: zinc ion binding (GO:0008270);; Molecular Function: oxidoreductase activity (GO:0016491);; Biological Process: oxidation-reduction process (GO:0055114);;	K07119|5.15252e-132|dosa:Os12t0225900-01|Os12g0225900; Allyl alcohol dehydrogenase.; K07119 (A)	[R]	General function prediction only	Zinc-binding dehydrogenase	NADP-dependent alkenal double bond reductase P1 GN=P1 OS=Arabidopsis thaliana (Mouse-ear cress) PE=1 SV=1	--	--	NADP-dependent oxidoreductase P1, putative, expressed [Oryza sativa Japonica Group]	molecular function: binding (GO:0005488);; molecular function: catalytic activity (GO:0003824);; biological process: metabolic process (GO:0008152);; biological process: single-organism process (GO:0044699)	--
BMK_Unigene_006851	86.8748	24.7648	20.2808	135.254	26.1992	35.5719	--	--	Biological Process: abscisic acid-activated signaling pathway (GO:0009738);;	K14496|1.56611e-102|sita:101785783|abscisic acid receptor PYL4-like; K14496 abscisic acid receptor PYR/PYL family (A)	--	--	Polyketide cyclase / dehydrase and lipid transport;; Pathogenesis-related protein Bet v I family;; Polyketide cyclase / dehydrase and lipid transport	Abscisic acid receptor PYL5 GN=K18I23.25 OS=Arabidopsis thaliana (Mouse-ear cress) PE=1 SV=1	--	--	PREDICTED: abscisic acid receptor PYL4-like [Setaria italica]	biological process: cellular process (GO:0009987);; biological process: signaling (GO:0023052);; biological process: single-organism process (GO:0044699);; biological process: response to stimulus (GO:0050896);; biological process: biological regulation (GO:0065007)	Plant hormone signal transduction (ko04075)
BMK_Unigene_006872	29.7416	4.77892	7.51886	16.1158	8.90775	8.02041	--	--	Molecular Function: nucleotide binding (GO:0000166);; Cellular Component: mitochondrion (GO:0005739);;	--	--	--	--	--	--	--	PREDICTED: uncharacterized protein LOC101782959 [Setaria italica]	molecular function: binding (GO:0005488);; cellular component: cell (GO:0005623);; cellular component: organelle (GO:0043226);; cellular component: cell part (GO:0044464)	--
BMK_Unigene_006904	20.1109	0.833713	1.91222	6.82792	1.26139	0.155998	--	--	--	--	--	--	--	--	--	--	--	--	--
BMK_Unigene_006930	12.8005	2.0336	1.89394	17.501	7.68101	2.65106	--	--	--	--	--	--	--	--	--	--	--	--	--
BMK_Unigene_006935	90.5211	16.2545	27.2308	64.5473	37.2301	27.5755	[R]	General function prediction only	Molecular Function: nucleotide binding (GO:0000166);; Molecular Function: RNA binding (GO:0003723);; Cellular Component: nucleolus (GO:0005730);; Biological Process: rRNA processing (GO:0006364);;	K11294|1.09682e-127|sita:101780122|nucleolin 2-like; K11294 nucleolin (A)	[K]	Transcription	RNA recognition motif. (a.k.a. RRM, RBD, or RNP domain);; RNA recognition motif (a.k.a. RRM, RBD, or RNP domain);; RNA recognition motif. (a.k.a. RRM, RBD, or RNP domain);; Nup53/35/40-type RNA recognition motif	Nucleolin 2 GN=OSJNBa0058K23.21 OS=Oryza sativa subsp. japonica (Rice) PE=2 SV=2	--	--	PREDICTED: nucleolin 2-like isoform X2 [Setaria italica]	molecular function: binding (GO:0005488);; cellular component: cell (GO:0005623);; cellular component: membrane-enclosed lumen (GO:0031974);; cellular component: organelle (GO:0043226);; cellular component: organelle part (GO:0044422);; cellular component: cell part (GO:0044464);; biological process: metabolic process (GO:0008152);; biological process: cellular process (GO:0009987);; biological p…	--
BMK_Unigene_006979	20.7523	2.72739	6.64547	19.717	6.54237	5.394	--	--	Molecular Function: ATP binding (GO:0005524);; Cellular Component: mitochondrion (GO:0005739);; Biological Process: DNA-templated transcription, elongation (GO:0006354);; Molecular Function: nucleotide kinase activity (GO:0019201);; Biological Process: nucleotide phosphorylation (GO:0046939);;	--	[F]	Nucleotide transport and metabolism	Adenylate kinase	Probable adenylate kinase 7, mitochondrial (Precursor) OS=Oryza sativa subsp. japonica (Rice) PE=2 SV=1	--	--	PREDICTED: probable adenylate kinase 1, chloroplastic-like isoform X2 [Setaria italica]	molecular function: binding (GO:0005488);; cellular component: cell (GO:0005623);; cellular component: organelle (GO:0043226);; cellular component: cell part (GO:0044464);; biological process: metabolic process (GO:0008152);; biological process: cellular process (GO:0009987);; molecular function: catalytic activity (GO:0003824);; biological process: single-organism process (GO:0044699)	--
BMK_Unigene_006980	94.2432	6.18631	1.70405	34.813	5.74675	6.94497	--	--	--	--	--	--	Fasciclin domain	Fasciclin-like arabinogalactan protein 6 (Precursor) GN=FLA6 OS=Arabidopsis thaliana (Mouse-ear cress) PE=2 SV=2	--	--	PREDICTED: fasciclin-like arabinogalactan protein 13-like [Setaria italica]	--	--
BMK_Unigene_006984	4.74951	0.587445	0.105419	2.1262	0.646349	2.23779	--	--	Biological Process: cell wall biogenesis (GO:0042546);; Biological Process: xylan metabolic process (GO:0045491);;	--	--	--	--	--	--	--	PREDICTED: uncharacterized protein LOC101768329 [Setaria italica]	biological process: cellular process (GO:0009987);; biological process: cellular component organization or biogenesis (GO:0071840);; biological process: metabolic process (GO:0008152)	--
BMK_Unigene_006987	33.2216	5.72937	2.64136	15.0669	7.05453	4.48937	[Q]	Secondary metabolites biosynthesis, transport and catabolism	Molecular Function: monooxygenase activity (GO:0004497);; Molecular Function: iron ion binding (GO:0005506);; Molecular Function: electron carrier activity (GO:0009055);; Biological Process: gibberellin biosynthetic process (GO:0009686);; Cellular Component: integral component of membrane (GO:0016021);; Molecular Function: oxidoreductase activity, acting on paired donors, with incorporation or re…	K04123|0|sita:101759375|cytochrome P450 88A1-like; K04123 ent-kaurenoic acid hydroxylase [EC:1.14.13.79] (A)	[QI]	--	Cytochrome P450	Cytochrome P450 88A1 GN=CYP88A1 OS=Zea mays (Maize) PE=2 SV=1	--	--	PREDICTED: cytochrome P450 88A1-like [Setaria italica]	molecular function: catalytic activity (GO:0003824);; biological process: metabolic process (GO:0008152);; biological process: single-organism process (GO:0044699);; molecular function: binding (GO:0005488);; molecular function: electron carrier activity (GO:0009055);; biological process: cellular process (GO:0009987);; cellular component: membrane (GO:0016020);; cellular component: membrane part…	Diterpenoid biosynthesis (ko00904)
BMK_Unigene_007019	6.95064	3.54262	2.9492	4.10076	2.15557	3.19744	--	--	Molecular Function: transporter activity (GO:0005215);; Biological Process: transport (GO:0006810);; Cellular Component: membrane (GO:0016020);;	K14638|1.81016e-124|sita:101759322|peptide transporter PTR2-like; K14638 solute carrier family 15 (peptide/histidine transporter), member 3/4 (A)	[E]	Amino acid transport and metabolism	POT family	Protein NRT1/ PTR FAMILY 8.3 GN=F14H20.11 OS=Arabidopsis thaliana (Mouse-ear cress) PE=1 SV=1	E	Amino acid transport and metabolism	PREDICTED: peptide transporter PTR2-like [Setaria italica]	molecular function: transporter activity (GO:0005215);; biological process: localization (GO:0051179);; cellular component: membrane (GO:0016020)	--
BMK_Unigene_007035	3.05517	0.682055	1.57259	6.53296	2.07986	0.503784	--	--	--	--	--	--	--	--	--	--	--	--	--
BMK_Unigene_007043	1.14571	0	0	1.82292	2.182	3.16096	[R]	General function prediction only	Molecular Function: nucleotide binding (GO:0000166);; Molecular Function: nucleic acid binding (GO:0003676);;	--	[R]	General function prediction only	RNA recognition motif. (a.k.a. RRM, RBD, or RNP domain);; RNA recognition motif (a.k.a. RRM, RBD, or RNP domain);; RNA recognition motif. (a.k.a. RRM, RBD, or RNP domain);; RNA recognition motif. (a.k.a. RRM, RBD, or RNP domain)	THO complex subunit 4D GN=K12B20.19 OS=Arabidopsis thaliana (Mouse-ear cress) PE=1 SV=1	R	General function prediction only	hypothetical protein SMAC_08294 [Sordaria macrospora k-hell]	molecular function: binding (GO:0005488)	--
BMK_Unigene_007094	12.5115	1.42439	2.34841	16.6822	4.18254	3.09143	--	--	Biological Process: metabolic process (GO:0008152);;	--	[I]	Lipid transport and metabolism	Patatin-like phospholipase	Patatin-like protein 3 GN=OJ1343_B12.121 OS=Oryza sativa subsp. japonica (Rice) PE=3 SV=1	I	Lipid transport and metabolism	PREDICTED: patatin-2-Kuras 2-like [Setaria italica]	biological process: metabolic process (GO:0008152)	--
BMK_Unigene_007111	3.39753	0.986626	0.776858	2.81731	0.963874	0.278677	--	--	Cellular Component: mitochondrion (GO:0005739);; Cellular Component: plastid (GO:0009536);; Molecular Function: metal ion binding (GO:0046872);;	--	[R]	General function prediction only	gag-polypeptide of LTR copia-type;; Domain of unknown function (DUF4219)	--	R	General function prediction only	PREDICTED: uncharacterized protein LOC101769710 [Setaria italica]	cellular component: cell (GO:0005623);; cellular component: organelle (GO:0043226);; cellular component: cell part (GO:0044464);; molecular function: binding (GO:0005488)	--
BMK_Unigene_007124	1171.25	399.738	426.935	2537.52	1484.59	331.365	--	--	Biological Process: response to stimulus (GO:0050896);;	--	--	--	Pathogenesis-related protein Bet v I family;; Polyketide cyclase / dehydrase and lipid transport	Major allergen Api g 1, isoallergen 1 OS=Apium graveolens (Celery) PE=1 SV=1	S	Function unknown	PREDICTED: major allergen Api g 1-like [Setaria italica]	biological process: response to stimulus (GO:0050896)	--
BMK_Unigene_007148	10.5453	0.373133	0.324103	3.82165	1.01126	1.81856	--	--	Molecular Function: protein kinase activity (GO:0004672);; Molecular Function: ATP binding (GO:0005524);; Biological Process: protein phosphorylation (GO:0006468);; Cellular Component: integral component of membrane (GO:0016021);; Cellular Component: cytoplasmic membrane-bounded vesicle (GO:0016023);;	--	--	--	Leucine Rich repeats (2 copies);; Leucine rich repeat;; Leucine Rich Repeat;; Leucine rich repeat N-terminal domain;; Leucine Rich repeat;; Leucine rich repeat	Probable inactive receptor kinase At1g48480 (Precursor) GN=RKL1 OS=Arabidopsis thaliana (Mouse-ear cress) PE=2 SV=1	T	Signal transduction mechanisms	PREDICTED: probable inactive receptor kinase At1g48480-like [Setaria italica]	molecular function: catalytic activity (GO:0003824);; biological process: metabolic process (GO:0008152);; biological process: cellular process (GO:0009987);; molecular function: binding (GO:0005488);; cellular component: membrane (GO:0016020);; cellular component: membrane part (GO:0044425);; cellular component: cell (GO:0005623);; cellular component: organelle (GO:0043226);; cellular component:…	--
BMK_Unigene_007150	127.719	29.2115	49.7887	257.101	74.574	40.5901	--	--	Cellular Component: cytoplasmic membrane-bounded vesicle (GO:0016023);; Molecular Function: hydrolase activity (GO:0016787);;	--	--	--	Glycosyl hydrolases family 17	Glucan endo-1,3-beta-glucosidase 13 (Precursor) GN=At5g56590 OS=Arabidopsis thaliana (Mouse-ear cress) PE=1 SV=1	--	--	Glucan endo-1,3-beta-glucosidase 13 [Aegilops tauschii]	cellular component: cell (GO:0005623);; cellular component: organelle (GO:0043226);; cellular component: cell part (GO:0044464);; molecular function: catalytic activity (GO:0003824);; biological process: metabolic process (GO:0008152)	--
BMK_Unigene_007154	4.64711	2.06116	1.61332	4.34336	3.1992	1.5839	[BK]	--	Cellular Component: plastid (GO:0009536);;	K11723|0|sita:101781486|uncharacterized LOC101781486; K11723 bromodomain-containing protein 7/9 (A)	[R]	General function prediction only	Bromodomain	Transcription factor GTE12 GN=GTE12 OS=Arabidopsis thaliana (Mouse-ear cress) PE=2 SV=2	R	General function prediction only	PREDICTED: uncharacterized protein LOC101781486 [Setaria italica]	cellular component: cell (GO:0005623);; cellular component: organelle (GO:0043226);; cellular component: cell part (GO:0044464)	--
BMK_Unigene_007166	67.6895	8.58939	6.67364	80.5696	14.8512	8.07627	--	--	Biological Process: lipid metabolic process (GO:0006629);; Cellular Component: cytoplasmic membrane-bounded vesicle (GO:0016023);; Molecular Function: hydrolase activity, acting on ester bonds (GO:0016788);;	--	--	--	--	GDSL esterase/lipase At5g45910 (Precursor) GN=At5g45910 OS=Arabidopsis thaliana (Mouse-ear cress) PE=2 SV=1	R	General function prediction only	PREDICTED: GDSL esterase/lipase At1g28580-like [Setaria italica]	biological process: metabolic process (GO:0008152);; biological process: single-organism process (GO:0044699);; cellular component: cell (GO:0005623);; cellular component: organelle (GO:0043226);; cellular component: cell part (GO:0044464);; molecular function: catalytic activity (GO:0003824)	--
BMK_Unigene_007185	30.5102	5.46148	8.65119	25.0498	10.7602	12.9777	--	--	--	K14820|0|sbi:SORBI_04g024510|SORBIDRAFT_04g024510, Sb04g024510; hypothetical protein; K14820 ribosome biogenesis protein BRX1 (A)	[J]	Translation, ribosomal structure and biogenesis	Brix domain	--	J	Translation, ribosomal structure and biogenesis	hypothetical protein SORBIDRAFT_04g024510 [Sorghum bicolor]	--	--
BMK_Unigene_007212	10.854	4.4469	2.83338	7.92869	3.18904	1.14706	[Q]	Secondary metabolites biosynthesis, transport and catabolism	Molecular Function: monooxygenase activity (GO:0004497);; Molecular Function: iron ion binding (GO:0005506);; Cellular Component: endoplasmic reticulum (GO:0005783);; Molecular Function: electron carrier activity (GO:0009055);; Molecular Function: oxidoreductase activity, acting on paired donors, with incorporation or reduction of molecular oxygen (GO:0016705);; Molecular Function: heme binding (…	--	[QI]	--	Cytochrome P450	Secologanin synthase GN=CYP72A1 OS=Catharanthus roseus (Madagascar periwinkle) PE=2 SV=1	Q	Secondary metabolites biosynthesis, transport and catabolism	PREDICTED: secologanin synthase-like isoform X2 [Setaria italica]	molecular function: catalytic activity (GO:0003824);; biological process: metabolic process (GO:0008152);; biological process: single-organism process (GO:0044699);; molecular function: binding (GO:0005488);; cellular component: cell (GO:0005623);; cellular component: organelle (GO:0043226);; cellular component: cell part (GO:0044464);; molecular function: electron carrier activity (GO:0009055);;…	--
BMK_Unigene_007237	37.046	4.51422	6.23511	38.0708	8.55673	6.20356	--	--	Molecular Function: DNA binding (GO:0003677);; Cellular Component: nucleus (GO:0005634);; Biological Process: regulation of transcription, DNA-templated (GO:0006355);; Biological Process: auxin-activated signaling pathway (GO:0009734);; Molecular Function: protein dimerization activity (GO:0046983);;	--	--	--	Auxin response factor;; AUX/IAA family;; B3 DNA binding domain	Auxin response factor 1 OS=Oryza sativa subsp. japonica (Rice) PE=2 SV=1	K	Transcription	PREDICTED: auxin response factor 1-like isoform X1 [Setaria italica]	molecular function: binding (GO:0005488);; cellular component: cell (GO:0005623);; cellular component: organelle (GO:0043226);; cellular component: cell part (GO:0044464);; biological process: biological regulation (GO:0065007);; biological process: cellular process (GO:0009987);; biological process: signaling (GO:0023052);; biological process: single-organism process (GO:0044699);; biological pr…	--
BMK_Unigene_007305	36.1852	14.4798	4.30137	13.9585	8.07603	11.52	--	--	Cellular Component: plasma membrane (GO:0005886);; Biological Process: meristem structural organization (GO:0009933);; Biological Process: radial pattern formation (GO:0009956);; Biological Process: root morphogenesis (GO:0010015);; Biological Process: leaf vascular tissue pattern formation (GO:0010305);; Cellular Component: integral component of membrane (GO:0016021);; Cellular Component: cytopl…	--	--	--	Tetraspanin family	Tetraspanin-2 GN=TET2 OS=Arabidopsis thaliana (Mouse-ear cress) PE=2 SV=1	R	General function prediction only	PREDICTED: tetraspanin-2-like [Setaria italica]	cellular component: cell (GO:0005623);; cellular component: membrane (GO:0016020);; cellular component: cell part (GO:0044464);; biological process: multicellular organismal process (GO:0032501);; biological process: developmental process (GO:0032502);; biological process: single-organism process (GO:0044699);; cellular component: membrane part (GO:0044425);; cellular component: organelle (GO:004…	--
BMK_Unigene_007306	6.32633	0.627894	1.4895	3.36755	1.95415	1.46432	[R]	General function prediction only	Molecular Function: nucleic acid binding (GO:0003676);; Cellular Component: nucleolus (GO:0005730);; Biological Process: embryo sac development (GO:0009553);; Biological Process: embryo development ending in seed dormancy (GO:0009793);; Cellular Component: ribonucleoprotein complex (GO:0030529);; Biological Process: acceptance of pollen (GO:0060321);;	K14793|0|sita:101754858|U3 small nucleolar RNA-interacting protein 2-like; K14793 ribosomal RNA-processing protein 9 (A)	[A]	RNA processing and modification	WD domain, G-beta repeat	U4/U6 small nuclear ribonucleoprotein PRP4-like protein GN=EMB2776 OS=Arabidopsis thaliana (Mouse-ear cress) PE=2 SV=1	A	RNA processing and modification	PREDICTED: U3 small nucleolar RNA-interacting protein 2-like [Setaria italica]	molecular function: binding (GO:0005488);; cellular component: cell (GO:0005623);; cellular component: membrane-enclosed lumen (GO:0031974);; cellular component: organelle (GO:0043226);; cellular component: organelle part (GO:0044422);; cellular component: cell part (GO:0044464);; biological process: multicellular organismal process (GO:0032501);; biological process: developmental process (GO:003…	--
BMK_Unigene_007308	2.57738	0.192556	0.204775	1.98111	0.571008	0.372648	[R]	General function prediction only	Molecular Function: nucleic acid binding (GO:0003676);; Molecular Function: metal ion binding (GO:0046872);;	--	[R]	General function prediction only	C2H2-type zinc finger;; Zinc finger, C2H2 type	Lysine-specific demethylase JMJ705 OS=Oryza sativa subsp. japonica (Rice) PE=1 SV=1	R	General function prediction only	PREDICTED: lysine-specific demethylase REF6-like [Setaria italica]	molecular function: binding (GO:0005488)	--
BMK_Unigene_007356	20.3138	8.38335	11.9214	30.2623	12.046	12.2693	--	--	Molecular Function: DNA binding (GO:0003677);; Molecular Function: chromatin binding (GO:0003682);; Molecular Function: sequence-specific DNA binding transcription factor activity (GO:0003700);; Biological Process: regulation of transcription, DNA-templated (GO:0006355);;	--	[K]	Transcription	Myb-like DNA-binding domain;; Myb-like DNA-binding domain	Myb-related protein 3R-1 GN=MYB3R-1 OS=Arabidopsis thaliana (Mouse-ear cress) PE=2 SV=1	K	Transcription	PREDICTED: DNA-binding protein REB1-like isoform X1 [Setaria italica]	molecular function: binding (GO:0005488);; molecular function: nucleic acid binding transcription factor activity (GO:0001071);; biological process: biological regulation (GO:0065007)	--
BMK_Unigene_007358	25.6455	2.48435	5.3494	22.7828	4.37817	23.6397	--	--	Molecular Function: DNA binding (GO:0003677);; Molecular Function: sequence-specific DNA binding transcription factor activity (GO:0003700);; Cellular Component: nucleus (GO:0005634);; Biological Process: regulation of transcription, DNA-templated (GO:0006355);; Biological Process: iron ion transport (GO:0006826);; Biological Process: cellular response to iron ion starvation (GO:0010106);; Biolog…	--	[K]	Transcription	SRF-type transcription factor (DNA-binding and dimerisation domain);; K-box region	MADS-box transcription factor 26 GN=P0498H04.24 OS=Oryza sativa subsp. japonica (Rice) PE=2 SV=1	K	Transcription	PREDICTED: MADS-box transcription factor 26-like [Setaria italica]	molecular function: binding (GO:0005488);; molecular function: nucleic acid binding transcription factor activity (GO:0001071);; biological process: biological regulation (GO:0065007);; cellular component: cell (GO:0005623);; cellular component: organelle (GO:0043226);; cellular component: cell part (GO:0044464);; biological process: single-organism process (GO:0044699);; biological process: loca…	--
BMK_Unigene_007376	18.4276	1.19408	3.31525	9.70353	3.09701	12.7049	--	--	--	--	--	--	--	--	--	--	--	--	--
BMK_Unigene_007382	0.930752	0	0.0101576	0.972856	1.27903	2.00746	[L]	Replication, recombination and repair	Molecular Function: nucleic acid binding (GO:0003676);;	--	--	--	DDE superfamily endonuclease;; Helix-turn-helix domain of resolvase	--	S	Function unknown	similar to Tc1-mariner class transposase [Alternaria alternata]	molecular function: binding (GO:0005488)	--
BMK_Unigene_007398	2.07538	0.20596	0.386589	2.30613	0.761547	1.32457	--	--	--	--	--	--	Histidine kinase-, DNA gyrase B-, and HSP90-like ATPase	Protein DEFECTIVE IN MERISTEM SILENCING 3 GN=F2K15.110 OS=Arabidopsis thaliana (Mouse-ear cress) PE=1 SV=1	S	Function unknown	PREDICTED: LOW QUALITY PROTEIN: uncharacterized protein LOC100829204 [Brachypodium distachyon]	--	--
BMK_Unigene_007406	1.9492	0	0	5.00972	4.94184	4.86003	--	--	--	--	--	--	--	--	--	--	hypothetical protein COCHEDRAFT_1211243 [Bipolaris maydis C5]	--	--
BMK_Unigene_007500	11.6849	2.21004	3.49842	26.3496	6.39025	6.57228	--	--	Molecular Function: methyltransferase activity (GO:0008168);; Biological Process: methylation (GO:0032259);;	--	--	--	Putative S-adenosyl-L-methionine-dependent methyltransferase	Probable methyltransferase PMT17 GN=At4g10440 OS=Arabidopsis thaliana (Mouse-ear cress) PE=3 SV=1	R	General function prediction only	PREDICTED: probable methyltransferase PMT17-like isoform X1 [Setaria italica]	molecular function: catalytic activity (GO:0003824);; biological process: metabolic process (GO:0008152)	--
BMK_Unigene_007516	5.7662	1.22806	1.75965	12.8313	4.23777	3.49198	--	--	--	--	--	--	--	--	--	--	--	--	--
BMK_Unigene_007533	105.168	5.85284	22.5914	110.47	12.4548	43.3666	[KAD]	--	Molecular Function: binding (GO:0005488);; Biological Process: transcription, DNA-templated (GO:0006351);;	K09422|1.34028e-144|sita:101786165|myb-related protein MYBAS2-like; K09422 myb proto-oncogene protein, plant (A)	[K]	Transcription	Myb-like DNA-binding domain;; Myb-like DNA-binding domain;; Myb-like DNA-binding domain	Myb-related protein MYBAS2 OS=Oryza sativa subsp. japonica (Rice) PE=2 SV=1	K	Transcription	PREDICTED: myb-related protein MYBAS2-like [Setaria italica]	molecular function: binding (GO:0005488);; biological process: metabolic process (GO:0008152);; biological process: cellular process (GO:0009987)	--
BMK_Unigene_007560	0.525404	0	0	0.921346	1.02561	1.75908	--	--	Molecular Function: DNA binding (GO:0003677);; Molecular Function: zinc ion binding (GO:0008270);;	--	--	--	--	--	--	--	hypothetical protein PTRG_11991 [Pyrenophora tritici-repentis Pt-1C-BFP]	molecular function: binding (GO:0005488)	--
BMK_Unigene_007575	1.89067	0	0	1.75129	0	0	[O]	Posttranslational modification, protein turnover, chaperones	--	K03233|1.84864e-24|smo:SELMODRAFT_98733|hypothetical protein; K03233 elongation factor 1-gamma (A)	[J]	Translation, ribosomal structure and biogenesis	Elongation factor 1 gamma, conserved domain;; Glutathione S-transferase, N-terminal domain;; Glutathione S-transferase, C-terminal domain;; Glutathione S-transferase, C-terminal domain;; Glutathione S-transferase, N-terminal domain;; Glutathione S-transferase, C-terminal domain;; Glutathione S-transferase, N-terminal domain	Probable elongation factor 1-gamma 1 GN=At1g09640 OS=Arabidopsis thaliana (Mouse-ear cress) PE=2 SV=1	--	--	hypothetical protein AURANDRAFT_39051 [Aureococcus anophagefferens]	--	--
BMK_Unigene_007578	232.349	1.26941	0.514058	15.4491	13.5086	6.7167	--	--	--	--	--	--	--	--	--	--	--	--	--
BMK_Unigene_007584	18.1773	6.06591	6.56159	32.4792	9.12378	7.02241	--	--	Cellular Component: Golgi apparatus (GO:0005794);; Cellular Component: plasma membrane (GO:0005886);; Molecular Function: zinc ion binding (GO:0008270);; Biological Process: plant-type primary cell wall biogenesis (GO:0009833);; Cellular Component: integral component of membrane (GO:0016021);; Molecular Function: cellulose synthase (UDP-forming) activity (GO:0016760);; Biological Process: cellulo…	K10999|3.03102e-80|sita:101765933|probable cellulose synthase A catalytic subunit 2 [UDP-forming]-like; K10999 cellulose synthase A [EC:2.4.1.12] (A)	--	--	Zinc-binding RING-finger;; RING/Ubox like zinc-binding domain	Probable cellulose synthase A catalytic subunit 2 [UDP-forming] OS=Oryza sativa subsp. japonica (Rice) PE=2 SV=1	--	--	PREDICTED: probable cellulose synthase A catalytic subunit 2 [UDP-forming]-like [Setaria italica]	cellular component: cell (GO:0005623);; cellular component: organelle (GO:0043226);; cellular component: cell part (GO:0044464);; cellular component: membrane (GO:0016020);; molecular function: binding (GO:0005488);; biological process: cellular process (GO:0009987);; biological process: single-organism process (GO:0044699);; biological process: cellular component organization or biogenesis (GO:0…	--
BMK_Unigene_007608	4.03595	0	0.0410953	1.30065	0.422069	0.168025	--	--	Molecular Function: copper ion binding (GO:0005507);; Molecular Function: electron carrier activity (GO:0009055);; Cellular Component: cytoplasmic membrane-bounded vesicle (GO:0016023);;	--	--	--	Plastocyanin-like domain	Lamin-like protein (Precursor) GN=At5g15350 OS=Arabidopsis thaliana (Mouse-ear cress) PE=1 SV=1	--	--	unknown [Zea mays]	molecular function: binding (GO:0005488);; molecular function: electron carrier activity (GO:0009055);; cellular component: cell (GO:0005623);; cellular component: organelle (GO:0043226);; cellular component: cell part (GO:0044464)	--
BMK_Unigene_007616	6.74709	0.645869	0.861624	2.26835	0.979367	1.18925	--	--	Cellular Component: mitochondrion (GO:0005739);;	--	[R]	General function prediction only	Galactose oxidase, central domain;; Galactose oxidase, central domain;; Kelch motif;; Kelch motif;; Kelch motif;; Kelch motif	Acyl-CoA-binding domain-containing protein 4 GN=ACBP4 OS=Arabidopsis thaliana (Mouse-ear cress) PE=1 SV=1	--	--	PREDICTED: acyl-CoA-binding domain-containing protein 4-like isoform X4 [Setaria italica]	cellular component: cell (GO:0005623);; cellular component: organelle (GO:0043226);; cellular component: cell part (GO:0044464)	--
BMK_Unigene_007667	31.0988	7.54797	8.65213	34.7252	6.60222	8.61826	[E]	Amino acid transport and metabolism	Cellular Component: cytosol (GO:0005829);; Biological Process: cysteine biosynthetic process from serine (GO:0006535);; Biological Process: protein targeting to membrane (GO:0006612);; Molecular Function: serine O-acetyltransferase activity (GO:0009001);; Biological Process: response to wounding (GO:0009611);; Biological Process: response to fungus (GO:0009620);; Biological Process: jasmonic acid…	K00640|5.22596e-113|sbi:SORBI_09g026560|SORBIDRAFT_09g026560, Sb09g026560; hypothetical protein; K00640 serine O-acetyltransferase [EC:2.3.1.30] (A)	[E]	Amino acid transport and metabolism	Bacterial transferase hexapeptide (six repeats);; Hexapeptide repeat of succinyl-transferase	Probable serine acetyltransferase 5 GN=SAT5 OS=Oryza sativa subsp. japonica (Rice) PE=2 SV=2	--	--	hypothetical protein SORBIDRAFT_09g026560 [Sorghum bicolor]	cellular component: cell (GO:0005623);; cellular component: cell part (GO:0044464);; biological process: metabolic process (GO:0008152);; biological process: cellular process (GO:0009987);; biological process: single-organism process (GO:0044699);; biological process: localization (GO:0051179);; biological process: cellular component organization or biogenesis (GO:0071840);; molecular function: c…	Cysteine and methionine metabolism (ko00270);; Sulfur metabolism (ko00920);; Carbon metabolism (ko01200);; Biosynthesis of amino acids (ko01230)
BMK_Unigene_007686	39.3542	1.57074	1.85922	19.1661	2.10834	1.85904	--	--	Cellular Component: plasma membrane (GO:0005886);; Biological Process: ion transport (GO:0006811);; Biological Process: response to nematode (GO:0009624);; Biological Process: response to iron ion (GO:0010039);; Biological Process: response to zinc ion (GO:0010043);; Cellular Component: integral component of membrane (GO:0016021);; Biological Process: seed development (GO:0048316);; Molecular Fun…	--	--	--	OPT oligopeptide transporter protein	Iron-phytosiderophore transporter yellow stripe 1 GN=YS1 OS=Zea mays (Maize) PE=2 SV=1	--	--	PREDICTED: iron-phytosiderophore transporter yellow stripe 1-like [Setaria italica]	cellular component: cell (GO:0005623);; cellular component: membrane (GO:0016020);; cellular component: cell part (GO:0044464);; biological process: single-organism process (GO:0044699);; biological process: localization (GO:0051179);; biological process: response to stimulus (GO:0050896);; biological process: multi-organism process (GO:0051704);; cellular component: membrane part (GO:0044425);; …	--
BMK_Unigene_007706	8.40418	3.96037	5.9075	9.83198	4.66827	4.58003	[P]	Inorganic ion transport and metabolism	Molecular Function: potassium channel activity (GO:0005267);; Molecular Function: calcium ion binding (GO:0005509);; Cellular Component: plant-type vacuole membrane (GO:0009705);; Cellular Component: integral component of membrane (GO:0016021);; Biological Process: potassium ion transmembrane transport (GO:0071805);;	K05389|0|sita:101761421|two pore potassium channel c-like; K05389 potassium channel subfamily K, other eukaryote (A)	[P]	Inorganic ion transport and metabolism	Ion channel	Two pore potassium channel c OS=Oryza sativa subsp. japonica (Rice) PE=3 SV=1	--	--	PREDICTED: two pore potassium channel c-like [Setaria italica]	molecular function: transporter activity (GO:0005215);; biological process: cellular process (GO:0009987);; biological process: single-organism process (GO:0044699);; biological process: localization (GO:0051179);; molecular function: binding (GO:0005488);; cellular component: cell (GO:0005623);; cellular component: membrane (GO:0016020);; cellular component: organelle (GO:0043226);; cellular com…	--
BMK_Unigene_007770	4.86285	0.152714	0.794351	4.36617	0.480866	0.333975	--	--	Cellular Component: cytoplasmic membrane-bounded vesicle (GO:0016023);;	--	--	--	Dirigent-like protein;; Reverse transcriptase-like	Dirigent protein 1 (Precursor) GN=DIR1 OS=Arabidopsis thaliana (Mouse-ear cress) PE=2 SV=1	--	--	PREDICTED: disease resistance response protein 206-like [Setaria italica]	cellular component: cell (GO:0005623);; cellular component: organelle (GO:0043226);; cellular component: cell part (GO:0044464)	--
BMK_Unigene_007801	3.39433	0.680532	0.962262	2.0592	2.54406	1.93397	[RTKL]	--	Molecular Function: kinase activity (GO:0016301);;	--	[T]	Signal transduction mechanisms	Protein kinase domain;; Protein tyrosine kinase;; Protein tyrosine kinase;; Protein kinase domain	Putative cysteine-rich receptor-like protein kinase 30 (Precursor) GN=CRK30 OS=Arabidopsis thaliana (Mouse-ear cress) PE=3 SV=1	--	--	Serine/threonine-protein kinase PBS1, putative [Ricinus communis]	molecular function: catalytic activity (GO:0003824);; biological process: metabolic process (GO:0008152);; biological process: cellular process (GO:0009987)	--
BMK_Unigene_007844	6.00122	0.964612	0.970036	7.01731	2.62297	1.80609	--	--	Cellular Component: nucleus (GO:0005634);; Biological Process: transcription, DNA-templated (GO:0006351);; Cellular Component: plastid (GO:0009536);; Biological Process: response to auxin (GO:0009733);; Biological Process: regulation of cellular process (GO:0050794);;	--	--	--	AUX/IAA family	Auxin-responsive protein IAA16 GN=IAA16 OS=Oryza sativa subsp. japonica (Rice) PE=2 SV=1	--	--	PREDICTED: transcription factor bHLH68-like isoform X1 [Setaria italica]	cellular component: cell (GO:0005623);; cellular component: organelle (GO:0043226);; cellular component: cell part (GO:0044464);; biological process: metabolic process (GO:0008152);; biological process: cellular process (GO:0009987);; biological process: response to stimulus (GO:0050896);; biological process: biological regulation (GO:0065007)	--
BMK_Unigene_007855	4.32373	0.295444	0.313224	1.11273	0.729387	0.0582262	--	--	--	--	--	--	BURP domain	BURP domain-containing protein 11 OS=Oryza sativa subsp. japonica (Rice) PE=2 SV=1	--	--	PREDICTED: probable polygalacturonase non-catalytic subunit JP650-like isoform X2 [Setaria italica]	--	--
BMK_Unigene_007874	0.576873	0.0238283	0.564028	1.2034	0.874173	0.0217153	--	--	--	--	--	--	--	--	--	--	--	--	--
BMK_Unigene_007893	1.20116	0.0226089	0	1.88525	0	0	--	--	--	--	--	--	--	--	--	--	--	--	--
BMK_Unigene_007899	0.774497	0	0	0.961795	0.764105	1.51101	[RTKL]	--	Molecular Function: protein serine/threonine kinase activity (GO:0004674);; Molecular Function: ATP binding (GO:0005524);; Biological Process: protein phosphorylation (GO:0006468);;	K03083|1.70673e-154|ppp:PHYPADRAFT_211896|hypothetical protein; K03083 glycogen synthase kinase 3 beta [EC:2.7.11.26] (A)	[G]	Carbohydrate transport and metabolism	Protein kinase domain;; Protein tyrosine kinase;; Kinase-like	Shaggy-related protein kinase gamma GN=ASK3 OS=Arabidopsis thaliana (Mouse-ear cress) PE=2 SV=1	--	--	similar to glycogen synthase kinase-3 beta [Leptosphaeria maculans JN3]	molecular function: catalytic activity (GO:0003824);; biological process: metabolic process (GO:0008152);; biological process: cellular process (GO:0009987);; molecular function: binding (GO:0005488)	--
BMK_Unigene_007917	5.05417	1.1368	2.35224	13.2023	3.94334	3.92395	--	--	--	K18647|9.50624e-67|sita:101772941|acidic leucine-rich nuclear phosphoprotein 32-related protein 2-like; K18647 acidic leucine-rich nuclear phosphoprotein 32 family member B (A)	[DR]	--	Leucine Rich repeats (2 copies);; Leucine-rich repeat;; Leucine Rich Repeat;; Leucine rich repeat	Acidic leucine-rich nuclear phosphoprotein 32-related protein 2 OS=Oryza sativa subsp. japonica (Rice) PE=2 SV=1	--	--	PREDICTED: acidic leucine-rich nuclear phosphoprotein 32-related protein 2-like [Setaria italica]	--	--
BMK_Unigene_007935	19.6223	2.61802	2.48299	21.3222	4.06401	3.29533	--	--	Cellular Component: cytoplasmic membrane-bounded vesicle (GO:0016023);;	--	[T]	Signal transduction mechanisms	Protein of unknown function (DUF568)	Cytochrome b561 and DOMON domain-containing protein At5g47530 (Precursor) GN=At5g47530 OS=Arabidopsis thaliana (Mouse-ear cress) PE=2 SV=1	--	--	PREDICTED: auxin-induced in root cultures protein 12-like [Setaria italica]	cellular component: cell (GO:0005623);; cellular component: organelle (GO:0043226);; cellular component: cell part (GO:0044464)	--
BMK_Unigene_007982	8.24947	0.0526295	0	2.19583	0.304666	0.198158	--	--	Cellular Component: mitochondrion (GO:0005739);; Cellular Component: plastid (GO:0009536);;	--	--	--	--	--	--	--	PREDICTED: 46 kDa FK506-binding nuclear protein-like [Setaria italica]	cellular component: cell (GO:0005623);; cellular component: organelle (GO:0043226);; cellular component: cell part (GO:0044464)	--
BMK_Unigene_007985	10.6681	0.516512	1.80759	7.92082	1.45253	3.19671	--	--	--	--	--	--	--	--	--	--	--	--	--
BMK_Unigene_008027	2.49024	0.424969	0.961354	7.94767	6.72498	6.5966	--	--	Biological Process: DNA damage checkpoint (GO:0000077);; Cellular Component: mitochondrion (GO:0005739);; Biological Process: regulation of DNA repair (GO:0006282);; Cellular Component: checkpoint clamp complex (GO:0030896);;	K10994|0|sita:101772688|cell cycle checkpoint control protein RAD9A-like; K10994 cell cycle checkpoint control protein RAD9A [EC:3.1.11.2] (A)	[DL]	--	Rad9	--	L	Replication, recombination and repair	PREDICTED: cell cycle checkpoint control protein RAD9A-like [Setaria italica]	biological process: cellular process (GO:0009987);; biological process: single-organism process (GO:0044699);; biological process: response to stimulus (GO:0050896);; cellular component: cell (GO:0005623);; cellular component: organelle (GO:0043226);; cellular component: cell part (GO:0044464);; biological process: biological regulation (GO:0065007);; cellular component: membrane-enclosed lumen (…	--
BMK_Unigene_008050	3.52483	0	0	4.3612	2.2264	3.42743	--	--	--	--	--	--	--	--	S	Function unknown	hypothetical protein SORBIDRAFT_03g013490 [Sorghum bicolor]	--	--
BMK_Unigene_008052	14.6956	0.930547	1.55809	13.1201	6.21815	6.4105	--	--	--	--	--	--	Salt stress response/antifungal	Cysteine-rich repeat secretory protein 60 (Precursor) GN=CRRSP60 OS=Arabidopsis thaliana (Mouse-ear cress) PE=1 SV=1	R	General function prediction only	PREDICTED: cysteine-rich repeat secretory protein 60-like [Setaria italica]	--	--
BMK_Unigene_008055	211.982	13.5956	17.985	333.572	38.449	49.2298	--	--	Molecular Function: enzyme inhibitor activity (GO:0004857);; Cellular Component: cytoplasmic membrane-bounded vesicle (GO:0016023);; Molecular Function: pectinesterase activity (GO:0030599);; Biological Process: negative regulation of catalytic activity (GO:0043086);;	--	--	--	Plant invertase/pectin methylesterase inhibitor	--	R	General function prediction only	PREDICTED: uncharacterized protein LOC101754236 [Setaria italica]	molecular function: enzyme regulator activity (GO:0030234);; biological process: biological regulation (GO:0065007);; cellular component: cell (GO:0005623);; cellular component: organelle (GO:0043226);; cellular component: cell part (GO:0044464);; molecular function: catalytic activity (GO:0003824);; biological process: metabolic process (GO:0008152)	--
BMK_Unigene_008068	2.94339	0.0404654	0.100734	10.1871	5.2539	6.87068	[R]	General function prediction only	Molecular Function: nucleic acid binding (GO:0003676);; Molecular Function: metal ion binding (GO:0046872);;	--	[R]	General function prediction only	Zinc finger, C2H2 type;; C2H2-type zinc finger;; Zinc-finger double-stranded RNA-binding;; Zinc-finger double domain;; Zinc-finger of C2H2 type	--	K	Transcription	hypothetical protein PTT_06877 [Pyrenophora teres f. teres 0-1]	molecular function: binding (GO:0005488)	--
BMK_Unigene_008073	737.288	25.9468	75.5375	1209.91	115.934	185.158	--	--	--	--	--	--	--	--	S	Function unknown	hypothetical protein SORBIDRAFT_04g021205 [Sorghum bicolor]	--	--
BMK_Unigene_008114	2.06869	0.069883	0	1.07908	1.10851	1.7721	--	--	--	--	--	--	--	--	--	--	--	--	--
BMK_Unigene_008188	58.2439	12.4219	7.79049	39.6635	12.4335	23.2444	--	--	Molecular Function: sequence-specific DNA binding transcription factor activity (GO:0003700);; Biological Process: regulation of transcription, DNA-templated (GO:0006355);; Cellular Component: plastid (GO:0009536);; Molecular Function: sequence-specific DNA binding (GO:0043565);;	--	--	--	bZIP transcription factor;; Basic region leucine zipper	Ocs element-binding factor 1 GN=OBF1 OS=Zea mays (Maize) PE=2 SV=2	K	Transcription	hypothetical protein SORBIDRAFT_04g002700 [Sorghum bicolor]	molecular function: nucleic acid binding transcription factor activity (GO:0001071);; biological process: biological regulation (GO:0065007);; cellular component: cell (GO:0005623);; cellular component: organelle (GO:0043226);; cellular component: cell part (GO:0044464);; molecular function: binding (GO:0005488)	--
BMK_Unigene_008195	248.644	17.6635	34.1746	185.525	83.6733	121.387	--	--	--	--	--	--	--	--	--	--	--	--	--
BMK_Unigene_008216	716.614	235.372	313.955	497.027	346.297	214.633	[O]	Posttranslational modification, protein turnover, chaperones	Biological Process: protein peptidyl-prolyl isomerization (GO:0000413);; Molecular Function: peptidyl-prolyl cis-trans isomerase activity (GO:0003755);; Cellular Component: plasma membrane (GO:0005886);; Biological Process: protein folding (GO:0006457);; Cellular Component: chloroplast (GO:0009507);; Molecular Function: peptide binding (GO:0042277);; Biological Process: response to cadmium ion (G…	K01802|4.30522e-104|sita:101767890|peptidyl-prolyl cis-trans isomerase-like; K01802 peptidylprolyl isomerase [EC:5.2.1.8] (A)	[O]	Posttranslational modification, protein turnover, chaperones	Cyclophilin type peptidyl-prolyl cis-trans isomerase/CLD	Peptidyl-prolyl cis-trans isomerase GN=CYP OS=Zea mays (Maize) PE=1 SV=1	O	Posttranslational modification, protein turnover, chaperones	PREDICTED: peptidyl-prolyl cis-trans isomerase-like [Setaria italica]	biological process: metabolic process (GO:0008152);; biological process: cellular process (GO:0009987);; biological process: single-organism process (GO:0044699);; molecular function: catalytic activity (GO:0003824);; cellular component: cell (GO:0005623);; cellular component: membrane (GO:0016020);; cellular component: cell part (GO:0044464);; cellular component: organelle (GO:0043226);; molecul…	--
BMK_Unigene_008255	8.73151	1.33389	2.44455	7.95244	1.68246	2.42336	--	--	Molecular Function: tubulin-tyrosine ligase activity (GO:0004835);; Biological Process: cellular protein modification process (GO:0006464);; Cellular Component: chloroplast (GO:0009507);; Molecular Function: manganese ion binding (GO:0030145);; Biological Process: transcription factor import into nucleus (GO:0042991);; Molecular Function: nutrient reservoir activity (GO:0045735);; Cellular Compon…	K16609|0|sita:101784720|tubulin--tyrosine ligase-like protein 12-like; K16609 tubulin--tyrosine ligase-like protein 12 (A)	[O]	Posttranslational modification, protein turnover, chaperones	Tubulin-tyrosine ligase family	--	O	Posttranslational modification, protein turnover, chaperones	PREDICTED: tubulin--tyrosine ligase-like protein 12-like [Setaria italica]	molecular function: catalytic activity (GO:0003824);; biological process: metabolic process (GO:0008152);; biological process: cellular process (GO:0009987);; cellular component: cell (GO:0005623);; cellular component: organelle (GO:0043226);; cellular component: cell part (GO:0044464);; molecular function: binding (GO:0005488);; biological process: single-organism process (GO:0044699);; biologic…	--
BMK_Unigene_008257	8.86502	4.64972	3.00219	4.02145	4.35379	3.05752	--	--	--	--	--	--	--	--	--	--	--	--	--
BMK_Unigene_008298	12.6099	0.765156	0.137226	28.0797	43.228	38.3549	--	--	Biological Process: cytokinesis by cell plate formation (GO:0000911);; Cellular Component: plant-type cell wall (GO:0009505);; Cellular Component: plasmodesma (GO:0009506);; Biological Process: plant-type cell wall organization (GO:0009664);; Cellular Component: cytoplasmic membrane-bounded vesicle (GO:0016023);; Biological Process: cell wall modification (GO:0042545);; Biological Process: respon…	--	--	--	Thaumatin family	Osmotin-like protein (Precursor) OS=Solanum lycopersicum (Tomato) PE=1 SV=1	R	General function prediction only	hypothetical protein SORBIDRAFT_03g039330 [Sorghum bicolor]	biological process: cellular process (GO:0009987);; biological process: single-organism process (GO:0044699);; cellular component: cell (GO:0005623);; cellular component: cell part (GO:0044464);; cellular component: cell junction (GO:0030054);; cellular component: symplast (GO:0055044);; biological process: cellular component organization or biogenesis (GO:0071840);; cellular component: organelle…	--
BMK_Unigene_008344	0.5493	0	0.010966	1.11567	0.854301	0.952808	[P]	Inorganic ion transport and metabolism	--	--	[Q]	Secondary metabolites biosynthesis, transport and catabolism	Pyridine nucleotide-disulphide oxidoreductase;; Flavin-binding monooxygenase-like;; NAD(P)-binding Rossmann-like domain;; L-lysine 6-monooxygenase (NADPH-requiring);; Pyridine nucleotide-disulphide oxidoreductase;; FAD-NAD(P)-binding	Probable indole-3-pyruvate monooxygenase YUCCA4 GN=F2I11_210 OS=Arabidopsis thaliana (Mouse-ear cress) PE=1 SV=1	P	Inorganic ion transport and metabolism	hypothetical protein V502_03187 [Pseudogymnoascus pannorum VKM F-4520 (FW-2644)]	--	--
BMK_Unigene_008361	19.2485	14.1999	12.3708	19.0261	12.788	13.9075	[R]	General function prediction only	Molecular Function: monooxygenase activity (GO:0004497);; Molecular Function: iron ion binding (GO:0005506);; Cellular Component: endoplasmic reticulum (GO:0005783);; Molecular Function: electron carrier activity (GO:0009055);; Biological Process: suberin biosynthetic process (GO:0010345);; Molecular Function: oxidoreductase activity, acting on paired donors, with incorporation or reduction of mo…	K15402|0|sita:101765133|cytochrome P450 86B1-like; K15402 fatty acid omega-hydroxylase [EC:1.14.-.-] (A)	[QI]	--	Cytochrome P450	Cytochrome P450 86B1 GN=CYP86B1 OS=Arabidopsis thaliana (Mouse-ear cress) PE=2 SV=1	Q	Secondary metabolites biosynthesis, transport and catabolism	PREDICTED: cytochrome P450 86B1-like [Setaria italica]	molecular function: catalytic activity (GO:0003824);; biological process: metabolic process (GO:0008152);; biological process: single-organism process (GO:0044699);; molecular function: binding (GO:0005488);; cellular component: cell (GO:0005623);; cellular component: organelle (GO:0043226);; cellular component: cell part (GO:0044464);; molecular function: electron carrier activity (GO:0009055);;…	Cutin, suberine and wax biosynthesis (ko00073)
BMK_Unigene_008372	16.5453	1.66026	5.19806	31.5248	4.9466	4.58283	[Q]	Secondary metabolites biosynthesis, transport and catabolism	Molecular Function: monooxygenase activity (GO:0004497);; Molecular Function: iron ion binding (GO:0005506);; Cellular Component: endoplasmic reticulum (GO:0005783);; Molecular Function: electron carrier activity (GO:0009055);; Molecular Function: oxidoreductase activity, acting on paired donors, with incorporation or reduction of molecular oxygen (GO:0016705);; Molecular Function: heme binding (…	--	[QI]	--	Cytochrome P450	Cytochrome P450 72A13 GN=CYP72A13 OS=Arabidopsis thaliana (Mouse-ear cress) PE=2 SV=1	Q	Secondary metabolites biosynthesis, transport and catabolism	cytochrome P450 [Echinochloa phyllopogon]	molecular function: catalytic activity (GO:0003824);; biological process: metabolic process (GO:0008152);; biological process: single-organism process (GO:0044699);; molecular function: binding (GO:0005488);; cellular component: cell (GO:0005623);; cellular component: organelle (GO:0043226);; cellular component: cell part (GO:0044464);; molecular function: electron carrier activity (GO:0009055)	--
BMK_Unigene_008472	29.5511	5.40776	19.6665	31.2615	13.8118	22.9018	--	--	--	--	--	--	--	--	--	--	--	--	--
BMK_Unigene_008473	85.0786	15.7977	35.4	40.9779	18.7552	19.3104	--	--	Molecular Function: voltage-gated chloride channel activity (GO:0005247);; Biological Process: chloride transport (GO:0006821);; Cellular Component: integral component of membrane (GO:0016021);; Molecular Function: adenyl nucleotide binding (GO:0030554);; Biological Process: transmembrane transport (GO:0055085);;	K05016|4.59721e-150|zma:100383583|uncharacterized LOC100383583; K05016 chloride channel 7 (A)	[P]	Inorganic ion transport and metabolism	CBS domain	Putative chloride channel-like protein CLC-g OS=Arabidopsis thaliana (Mouse-ear cress) PE=3 SV=2	P	Inorganic ion transport and metabolism	uncharacterized protein LOC100383583 [Zea mays]	molecular function: transporter activity (GO:0005215);; biological process: cellular process (GO:0009987);; biological process: single-organism process (GO:0044699);; biological process: localization (GO:0051179);; biological process: biological regulation (GO:0065007);; cellular component: membrane (GO:0016020);; cellular component: membrane part (GO:0044425);; molecular function: binding (GO:00…	--
BMK_Unigene_008482	39.0076	6.82354	8.97946	23.2931	8.71928	18.5309	--	--	Molecular Function: hydrolase activity, acting on ester bonds (GO:0016788);;	--	--	--	GDSL-like Lipase/Acylhydrolase	GDSL esterase/lipase At5g33370 (Precursor) GN=At5g33370 OS=Arabidopsis thaliana (Mouse-ear cress) PE=2 SV=1	R	General function prediction only	PREDICTED: GDSL esterase/lipase At5g55050-like isoform X3 [Setaria italica]	molecular function: catalytic activity (GO:0003824);; biological process: metabolic process (GO:0008152)	--
BMK_Unigene_008521	6.03559	0	0.0198157	9.85653	4.16911	3.44206	--	--	--	--	--	--	Tubby C 2	Protein LURP-one-related 15 GN=At5g01750 OS=Arabidopsis thaliana (Mouse-ear cress) PE=1 SV=1	--	--	PREDICTED: protein LURP-one-related 15-like [Setaria italica]	--	--
BMK_Unigene_008539	5.21156	0.0240471	0	3.44717	12.4864	15.9631	--	--	--	--	--	--	--	--	--	--	--	--	--
BMK_Unigene_008652	24.7779	7.40901	6.53276	23.5923	17.6131	8.33791	[G]	Carbohydrate transport and metabolism	Molecular Function: 6-phosphofructokinase activity (GO:0003872);; Molecular Function: ATP binding (GO:0005524);; Cellular Component: plasma membrane (GO:0005886);; Cellular Component: 6-phosphofructokinase complex (GO:0005945);; Biological Process: fructose 6-phosphate metabolic process (GO:0006002);; Biological Process: glycolytic process (GO:0006096);; Cellular Component: plastid (GO:0009536);;…	K00850|0|sita:101780397|6-phosphofructokinase 7-like; K00850 6-phosphofructokinase 1 [EC:2.7.1.11] (A)	[G]	Carbohydrate transport and metabolism	Phosphofructokinase	ATP-dependent 6-phosphofructokinase 3 {ECO:0000255|HAMAP-Rule:MF_03186} GN=At4g26270 OS=Arabidopsis thaliana (Mouse-ear cress) PE=1 SV=1	--	--	PREDICTED: 6-phosphofructokinase 7-like [Setaria italica]	molecular function: catalytic activity (GO:0003824);; biological process: metabolic process (GO:0008152);; biological process: cellular process (GO:0009987);; molecular function: binding (GO:0005488);; cellular component: cell (GO:0005623);; cellular component: membrane (GO:0016020);; cellular component: cell part (GO:0044464);; cellular component: macromolecular complex (GO:0032991);; biological…	Glycolysis / Gluconeogenesis (ko00010);; Pentose phosphate pathway (ko00030);; Fructose and mannose metabolism (ko00051);; Galactose metabolism (ko00052);; Carbon metabolism (ko01200);; Biosynthesis of amino acids (ko01230);; RNA degradation (ko03018)
BMK_Unigene_008667	3.9498	2.10326	1.90639	5.65912	2.35067	1.27732	--	--	--	--	--	--	--	--	--	--	--	--	--
BMK_Unigene_008706	11.9367	6.11441	4.75026	5.01916	4.12849	2.75922	[S]	Function unknown	--	--	--	--	Leucine Rich repeats (2 copies);; Leucine rich repeat;; Leucine Rich Repeat;; Leucine Rich repeats (2 copies);; Leucine rich repeat;; Leucine Rich Repeat;; Leucine rich repeat;; Leucine Rich repeat	Putative disease resistance protein RGA1 GN=RGA1 OS=Solanum bulbocastanum (Wild potato) PE=2 SV=2	--	--	PREDICTED: uncharacterized protein LOC101759270 [Setaria italica]	--	--
BMK_Unigene_008753	42.7104	6.80356	11.7788	47.9809	13.4261	32.2685	--	--	Molecular Function: phosphatidylinositol phospholipase C activity (GO:0004435);; Molecular Function: signal transducer activity (GO:0004871);; Molecular Function: calcium ion binding (GO:0005509);; Cellular Component: plasma membrane (GO:0005886);; Biological Process: lipid metabolic process (GO:0006629);; Biological Process: response to cold (GO:0009409);; Biological Process: response to water d…	K05857|0|sita:101782785|phosphoinositide phospholipase C 2-like; K05857 phosphatidylinositol phospholipase C, delta [EC:3.1.4.11] (A)	[T]	Signal transduction mechanisms	Phosphatidylinositol-specific phospholipase C, X domain;; Phosphatidylinositol-specific phospholipase C, Y domain;; C2 domain	Phosphoinositide phospholipase C 7 GN=F27K19.120 OS=Arabidopsis thaliana (Mouse-ear cress) PE=1 SV=1	--	--	PREDICTED: phosphoinositide phospholipase C 2-like [Setaria italica]	molecular function: catalytic activity (GO:0003824);; biological process: metabolic process (GO:0008152);; molecular function: molecular transducer activity (GO:0060089);; biological process: cellular process (GO:0009987);; biological process: signaling (GO:0023052);; biological process: single-organism process (GO:0044699);; biological process: response to stimulus (GO:0050896);; biological proc…	Inositol phosphate metabolism (ko00562);; Phosphatidylinositol signaling system (ko04070)
BMK_Unigene_008796	20.3541	0.83119	0.766198	13.4405	1.36045	1.10575	--	--	Cellular Component: plasma membrane (GO:0005886);; Biological Process: ion transport (GO:0006811);; Biological Process: response to nematode (GO:0009624);; Biological Process: response to iron ion (GO:0010039);; Biological Process: response to zinc ion (GO:0010043);; Cellular Component: integral component of membrane (GO:0016021);; Biological Process: seed development (GO:0048316);; Molecular Fun…	--	--	--	OPT oligopeptide transporter protein	Iron-phytosiderophore transporter yellow stripe 1 GN=YS1 OS=Zea mays (Maize) PE=2 SV=1	--	--	hypothetical protein SORBIDRAFT_04g033320 [Sorghum bicolor]	cellular component: cell (GO:0005623);; cellular component: membrane (GO:0016020);; cellular component: cell part (GO:0044464);; biological process: single-organism process (GO:0044699);; biological process: localization (GO:0051179);; biological process: response to stimulus (GO:0050896);; biological process: multi-organism process (GO:0051704);; cellular component: membrane part (GO:0044425);; …	--
BMK_Unigene_008822	51.6095	10.4395	9.48113	102.985	16.8094	21.6919	[DZ]	--	--	--	[S]	Function unknown	Regulator of chromosome condensation (RCC1) repeat;; Regulator of chromosome condensation (RCC1) repeat	Ultraviolet-B receptor UVR8 GN=UVR8 OS=Arabidopsis thaliana (Mouse-ear cress) PE=1 SV=1	--	--	PREDICTED: E3 ubiquitin-protein ligase HERC2-like [Setaria italica]	--	--
BMK_Unigene_008833	5.34474	0.0346009	0	2.21872	2.09414	1.43197	[Q]	Secondary metabolites biosynthesis, transport and catabolism	Molecular Function: peroxidase activity (GO:0004601);; Molecular Function: iron ion binding (GO:0005506);; Biological Process: response to oxidative stress (GO:0006979);; Molecular Function: electron carrier activity (GO:0009055);; Molecular Function: oxidoreductase activity, acting on single donors with incorporation of molecular oxygen, incorporation of two atoms of oxygen (GO:0016702);; Molecu…	--	[R]	General function prediction only	Animal haem peroxidase;; Cytochrome P450	--	--	--	hypothetical protein COCMIDRAFT_101164 [Bipolaris oryzae ATCC 44560]	molecular function: catalytic activity (GO:0003824);; molecular function: antioxidant activity (GO:0016209);; biological process: metabolic process (GO:0008152);; biological process: single-organism process (GO:0044699);; molecular function: binding (GO:0005488);; biological process: response to stimulus (GO:0050896);; molecular function: electron carrier activity (GO:0009055)	--
BMK_Unigene_008933	39.95	18.0208	7.82156	82.1576	25.3213	15.7487	--	--	Cellular Component: plasma membrane (GO:0005886);; Biological Process: cell adhesion (GO:0007155);; Cellular Component: plasmodesma (GO:0009506);; Cellular Component: plastid (GO:0009536);; Biological Process: meristem initiation (GO:0010014);; Biological Process: trichome morphogenesis (GO:0010090);; Biological Process: cell growth (GO:0016049);; Biological Process: actin nucleation (GO:0045010)…	--	[T]	Signal transduction mechanisms	Leucine Rich repeats (2 copies)	187-kDa microtubule-associated protein AIR9 GN=AIR9 OS=Arabidopsis thaliana (Mouse-ear cress) PE=2 SV=1	--	--	PREDICTED: 187-kDa microtubule-associated protein AIR9 [Zea mays]	cellular component: cell (GO:0005623);; cellular component: membrane (GO:0016020);; cellular component: cell part (GO:0044464);; biological process: biological adhesion (GO:0022610);; cellular component: cell junction (GO:0030054);; cellular component: symplast (GO:0055044);; cellular component: organelle (GO:0043226);; biological process: multicellular organismal process (GO:0032501);; biologica…	--
BMK_Unigene_008951	4.57427	0.107513	0.196241	0.341859	0	0	--	--	Molecular Function: catalytic activity (GO:0003824);;	--	[E]	Amino acid transport and metabolism	Trypsin	--	--	--	serine protease trypsin-like protein [Phytophthora sojae]	molecular function: catalytic activity (GO:0003824);; biological process: metabolic process (GO:0008152)	--
BMK_Unigene_008983	14.8229	1.15449	0.401515	9.30434	1.84119	17.6726	--	--	Cellular Component: plasma membrane (GO:0005886);; Biological Process: plant-type secondary cell wall biogenesis (GO:0009834);; Biological Process: cellulose microfibril organization (GO:0010215);; Cellular Component: cytoplasmic membrane-bounded vesicle (GO:0016023);; Biological Process: cell growth (GO:0016049);; Cellular Component: anchored component of membrane (GO:0031225);;	--	--	--	COBRA-like protein	COBRA-like protein 6 (Precursor) GN=OSJNBb0040H10.13 OS=Oryza sativa subsp. japonica (Rice) PE=3 SV=1	R	General function prediction only	PREDICTED: COBRA-like protein 6-like isoform X1 [Setaria italica]	cellular component: cell (GO:0005623);; cellular component: membrane (GO:0016020);; cellular component: cell part (GO:0044464);; biological process: cellular process (GO:0009987);; biological process: cellular component organization or biogenesis (GO:0071840);; biological process: single-organism process (GO:0044699);; cellular component: organelle (GO:0043226);; biological process: growth (GO:00…	--
BMK_Unigene_008999	5.25495	3.07482	2.23945	5.90702	4.85178	0.948699	--	--	Cellular Component: membrane (GO:0016020);; Cellular Component: cytoplasmic membrane-bounded vesicle (GO:0016023);;	--	--	--	Domain of unknown function;; Domain of unknown function	--	S	Function unknown	PREDICTED: uncharacterized protein LOC101757508 [Setaria italica]	cellular component: membrane (GO:0016020);; cellular component: cell (GO:0005623);; cellular component: organelle (GO:0043226);; cellular component: cell part (GO:0044464)	--
BMK_Unigene_009034	12.6548	3.69315	2.77043	10.2418	3.81452	2.10907	--	--	Cellular Component: Golgi apparatus (GO:0005794);; Molecular Function: methyltransferase activity (GO:0008168);; Biological Process: methylation (GO:0032259);;	--	--	--	Putative S-adenosyl-L-methionine-dependent methyltransferase	--	S	Function unknown	PREDICTED: uncharacterized protein LOC101778925 [Setaria italica]	cellular component: cell (GO:0005623);; cellular component: organelle (GO:0043226);; cellular component: cell part (GO:0044464);; molecular function: catalytic activity (GO:0003824);; biological process: metabolic process (GO:0008152)	--
BMK_Unigene_009070	0.60527	0.0519411	0.0670178	1.76633	1.59134	1.33593	--	--	--	K15901|8.08005e-07|osa:4325487|Os01g0142200; K15901 EKC/KEOPS complex subunit CGI121/TPRKB (A)	--	--	--	--	--	--	--	--	--
BMK_Unigene_009081	53.8672	19.7105	24.577	68.1559	31.323	22.1583	--	--	Molecular Function: calcium ion binding (GO:0005509);; Cellular Component: membrane (GO:0016020);; Cellular Component: cytoplasmic membrane-bounded vesicle (GO:0016023);; Cellular Component: Golgi transport complex (GO:0017119);;	--	--	--	--	Vacuolar-sorting receptor 6 (Precursor) GN=F17F8.23 OS=Arabidopsis thaliana (Mouse-ear cress) PE=2 SV=3	U	Intracellular trafficking, secretion, and vesicular transport	PREDICTED: vacuolar-sorting receptor 6-like isoform X1 [Setaria italica]	molecular function: binding (GO:0005488);; cellular component: membrane (GO:0016020);; cellular component: cell (GO:0005623);; cellular component: organelle (GO:0043226);; cellular component: cell part (GO:0044464);; cellular component: macromolecular complex (GO:0032991);; cellular component: organelle part (GO:0044422)	--
BMK_Unigene_009115	7.5381	0.775846	0.830342	8.28622	0.400069	0.338353	--	--	Cellular Component: plasma membrane (GO:0005886);; Molecular Function: silicate transmembrane transporter activity (GO:0015115);; Biological Process: silicate transport (GO:0015708);; Cellular Component: integral component of membrane (GO:0016021);; Cellular Component: Casparian strip (GO:0048226);;	K09874|2.20994e-50|sita:101783680|aquaporin NIP2-1-like; K09874 aquaporin NIP (A)	[G]	Carbohydrate transport and metabolism	Major intrinsic protein	Aquaporin NIP2-1 OS=Oryza sativa subsp. japonica (Rice) PE=1 SV=1	G	Carbohydrate transport and metabolism	PREDICTED: aquaporin NIP2-1-like [Setaria italica]	cellular component: cell (GO:0005623);; cellular component: membrane (GO:0016020);; cellular component: cell part (GO:0044464);; molecular function: transporter activity (GO:0005215);; biological process: cellular process (GO:0009987);; biological process: single-organism process (GO:0044699);; biological process: localization (GO:0051179);; cellular component: membrane part (GO:0044425)	--
BMK_Unigene_009219	7.06042	2.67986	1.21045	6.96271	2.44178	0.937662	--	--	--	--	[T]	Signal transduction mechanisms	NB-ARC domain;; Leucine Rich repeats (2 copies)	Disease resistance protein RPM1 GN=F17A9.20 OS=Arabidopsis thaliana (Mouse-ear cress) PE=1 SV=1	T	Signal transduction mechanisms	PREDICTED: putative disease resistance RPP13-like protein 2 [Brachypodium distachyon]	--	--
BMK_Unigene_009330	1.37672	0	0.535574	7.81805	3.37228	4.5858	--	--	--	--	--	--	--	--	--	--	--	--	--
BMK_Unigene_009374	40.5968	8.31515	9.94453	31.3237	12.5833	8.30685	[MR]	--	Biological Process: metabolic process (GO:0008152);; Cellular Component: chloroplast (GO:0009507);; Molecular Function: isomerase activity (GO:0016853);;	--	--	--	Mandelate racemase / muconate lactonizing enzyme, C-terminal domain;; Enolase C-terminal domain-like;; Mandelate racemase / muconate lactonizing enzyme, N-terminal domain	L-Ala-D/L-amino acid epimerase GN=POPTR_0012s05040g OS=Populus trichocarpa (Western balsam poplar) PE=3 SV=2	S	Function unknown	PREDICTED: enolase superfamily member DDB_G0284701-like isoform X1 [Setaria italica]	biological process: metabolic process (GO:0008152);; cellular component: cell (GO:0005623);; cellular component: organelle (GO:0043226);; cellular component: cell part (GO:0044464);; molecular function: catalytic activity (GO:0003824)	--
BMK_Unigene_009400	7.02571	0.707168	0.3041	2.90201	1.15378	1.71472	--	--	Biological Process: metal ion transport (GO:0030001);; Molecular Function: metal ion binding (GO:0046872);;	--	[P]	Inorganic ion transport and metabolism	Heavy-metal-associated domain	Heavy metal-associated isoprenylated plant protein 26 (Precursor) GN=F20M13.140 OS=Arabidopsis thaliana (Mouse-ear cress) PE=1 SV=1	P	Inorganic ion transport and metabolism	PREDICTED: pollen-specific leucine-rich repeat extensin-like protein 2-like [Setaria italica]	biological process: single-organism process (GO:0044699);; biological process: localization (GO:0051179);; molecular function: binding (GO:0005488)	--
BMK_Unigene_009474	4.35208	0.380243	0	3.62789	2.98292	0.530435	--	--	--	--	--	--	AP2 domain	Ethylene-responsive transcription factor ERF112 GN=ERF112 OS=Arabidopsis thaliana (Mouse-ear cress) PE=2 SV=1	S	Function unknown	PREDICTED: ethylene-responsive transcription factor ERF109-like [Setaria italica]	--	--
BMK_Unigene_009497	83.2965	29.428	22.6952	200.094	73.4076	6.76191	--	--	Biological Process: catabolic process (GO:0009056);; Biological Process: macromolecule metabolic process (GO:0043170);;	K01183|1.6003e-72|sbi:SORBI_3219s002010|SORBIDRAFT_3219s002010, Sb3219s002010; hypothetical protein; K01183 chitinase [EC:3.2.1.14] (A)	[R]	General function prediction only	Chitinase class I;; Chitin recognition protein	Basic endochitinase A (Precursor) OS=Secale cereale (Rye) PE=1 SV=1	G	Carbohydrate transport and metabolism	chitinase [Zea diploperennis]	biological process: metabolic process (GO:0008152)	Amino sugar and nucleotide sugar metabolism (ko00520)
BMK_Unigene_009527	14.8193	5.85428	5.91657	8.4786	5.20774	3.77249	--	--	--	--	--	--	Protein of unknown function (DUF793)	--	--	--	PREDICTED: uncharacterized protein LOC101781971 [Setaria italica]	--	--
BMK_Unigene_009562	8.65103	0.0134012	0.0264472	4.43504	3.21937	5.48855	[GEPR]	--	Biological Process: carbohydrate transport (GO:0008643);; Cellular Component: integral component of membrane (GO:0016021);; Molecular Function: substrate-specific transmembrane transporter activity (GO:0022891);; Biological Process: transmembrane transport (GO:0055085);;	--	[R]	General function prediction only	Sugar (and other) transporter;; Major Facilitator Superfamily	Sugar transport protein 9 GN=STP9 OS=Arabidopsis thaliana (Mouse-ear cress) PE=1 SV=1	R	General function prediction only	hypothetical protein COCHEDRAFT_1164381 [Bipolaris maydis C5]	biological process: single-organism process (GO:0044699);; biological process: localization (GO:0051179);; cellular component: membrane (GO:0016020);; cellular component: membrane part (GO:0044425);; molecular function: transporter activity (GO:0005215);; biological process: cellular process (GO:0009987)	--
BMK_Unigene_009571	2.7996	0.0341494	0.023696	2.89576	3.51829	4.21912	[RTKL]	--	Molecular Function: protein serine/threonine kinase activity (GO:0004674);; Molecular Function: ATP binding (GO:0005524);; Biological Process: protein phosphorylation (GO:0006468);;	K02218|2.35975e-175|mis:MICPUN_81419|hypothetical protein; K02218 casein kinase 1 [EC:2.7.11.1] (A)	[T]	Signal transduction mechanisms	Protein kinase domain;; Protein tyrosine kinase;; Phosphotransferase enzyme family	Casein kinase I isoform delta-like GN=At4g26100 OS=Arabidopsis thaliana (Mouse-ear cress) PE=2 SV=2	T	Signal transduction mechanisms	hypothetical protein SNOG_00322 [Phaeosphaeria nodorum SN15]	molecular function: catalytic activity (GO:0003824);; biological process: metabolic process (GO:0008152);; biological process: cellular process (GO:0009987);; molecular function: binding (GO:0005488)	--
BMK_Unigene_009583	6.31938	0.122171	0	1.07102	0.212024	2.29186	[Q]	Secondary metabolites biosynthesis, transport and catabolism	Molecular Function: copper ion binding (GO:0005507);; Molecular Function: L-ascorbate oxidase activity (GO:0008447);; Biological Process: response to water deprivation (GO:0009414);; Cellular Component: cytoplasmic membrane-bounded vesicle (GO:0016023);; Biological Process: lignin catabolic process (GO:0046274);; Cellular Component: apoplast (GO:0048046);; Molecular Function: hydroquinone:oxygen …	--	[Q]	Secondary metabolites biosynthesis, transport and catabolism	Multicopper oxidase;; Multicopper oxidase	Laccase-10 (Precursor) GN=OsJ_009911 OS=Oryza sativa subsp. japonica (Rice) PE=2 SV=1	Q	Secondary metabolites biosynthesis, transport and catabolism	PREDICTED: laccase-10-like [Setaria italica]	molecular function: binding (GO:0005488);; molecular function: catalytic activity (GO:0003824);; biological process: metabolic process (GO:0008152);; biological process: single-organism process (GO:0044699);; biological process: response to stimulus (GO:0050896);; cellular component: cell (GO:0005623);; cellular component: organelle (GO:0043226);; cellular component: cell part (GO:0044464);; biol…	--
BMK_Unigene_009611	157.232	6.66421	4.4966	132.484	18.6532	0.218701	--	--	Cellular Component: cytoplasmic membrane-bounded vesicle (GO:0016023);;	--	--	--	--	--	R	General function prediction only	hypothetical protein SORBIDRAFT_06g002520 [Sorghum bicolor]	cellular component: cell (GO:0005623);; cellular component: organelle (GO:0043226);; cellular component: cell part (GO:0044464)	--
BMK_Unigene_009622	15.1558	8.11224	7.74562	19.9423	14.3286	4.97651	--	--	Cellular Component: plastid (GO:0009536);;	--	--	--	Cyclin	--	R	General function prediction only	PREDICTED: cyclin-P2-1-like [Setaria italica]	cellular component: cell (GO:0005623);; cellular component: organelle (GO:0043226);; cellular component: cell part (GO:0044464)	--
BMK_Unigene_009737	21.5598	0.64149	0.0442804	6.75425	1.49816	0.216957	[R]	General function prediction only	Biological Process: double-strand break repair via homologous recombination (GO:0000724);; Biological Process: cytokinesis by cell plate formation (GO:0000911);; Biological Process: DNA replication initiation (GO:0006270);; Biological Process: DNA methylation (GO:0006306);; Biological Process: methylation-dependent chromatin silencing (GO:0006346);; Biological Process: iron ion transport (GO:0006…	--	[R]	General function prediction only	Aldo/keto reductase family	Probable NAD(P)H-dependent oxidoreductase 1 OS=Oryza sativa subsp. japonica (Rice) PE=1 SV=1	R	General function prediction only	hypothetical protein SORBIDRAFT_01g041640 [Sorghum bicolor]	biological process: metabolic process (GO:0008152);; biological process: cellular process (GO:0009987);; biological process: single-organism process (GO:0044699);; biological process: response to stimulus (GO:0050896);; biological process: biological regulation (GO:0065007);; biological process: cellular component organization or biogenesis (GO:0071840);; biological process: localization (GO:0051…	--
BMK_Unigene_009747	6.33846	0.650969	1.02811	8.31772	4.0352	4.89402	--	--	--	--	--	--	--	--	S	Function unknown	hypothetical protein SORBIDRAFT_05g001290 [Sorghum bicolor]	--	--
BMK_Unigene_009758	0.632781	0	0.0476571	3.20822	2.1086	3.16763	--	--	--	--	--	--	NADH-ubiquinone reductase complex 1 MLRQ subunit	--	S	Function unknown	hypothetical protein SETTUDRAFT_24816 [Setosphaeria turcica Et28A]	--	--
BMK_Unigene_009769	79.3873	14.6624	17.5824	60.9947	22.6423	17.5222	[C]	Energy production and conversion	Molecular Function: FMN binding (GO:0010181);; Molecular Function: oxidoreductase activity (GO:0016491);; Biological Process: oxidation-reduction process (GO:0055114);;	K05894|0|sita:101760095|putative 12-oxophytodienoate reductase 5-like; K05894 12-oxophytodienoic acid reductase [EC:1.3.1.42] (A)	[CR]	--	NADH:flavin oxidoreductase / NADH oxidase family	Putative 12-oxophytodienoate reductase 5 OS=Oryza sativa subsp. japonica (Rice) PE=2 SV=1	C	Energy production and conversion	PREDICTED: putative 12-oxophytodienoate reductase 5-like [Setaria italica]	molecular function: binding (GO:0005488);; molecular function: catalytic activity (GO:0003824);; biological process: metabolic process (GO:0008152);; biological process: single-organism process (GO:0044699)	alpha-Linolenic acid metabolism (ko00592)
BMK_Unigene_009774	1.67164	0	0	1.14544	0.735638	0.933995	[G]	Carbohydrate transport and metabolism	Biological Process: carbohydrate metabolic process (GO:0005975);; Molecular Function: beta-glucosidase activity (GO:0008422);;	K01188|1.58743e-152|csl:COCSUDRAFT_38560|putative prunasin hydrolase isoform PHA precursor; K01188 beta-glucosidase [EC:3.2.1.21] (A)	[G]	Carbohydrate transport and metabolism	Glycosyl hydrolase family 1	Beta-glucosidase 11 (Precursor) GN=OSJNBa0022H21.2 OS=Oryza sativa subsp. japonica (Rice) PE=3 SV=2	G	Carbohydrate transport and metabolism	glycoside hydrolase family 1 protein [Bipolaris sorokiniana ND90Pr]	biological process: metabolic process (GO:0008152);; molecular function: catalytic activity (GO:0003824)	Cyanoamino acid metabolism (ko00460);; Starch and sucrose metabolism (ko00500);; Phenylpropanoid biosynthesis (ko00940)
BMK_Unigene_009786	9.05628	0.0798119	0	2.64673	0.361677	4.11008	[Q]	Secondary metabolites biosynthesis, transport and catabolism	Molecular Function: copper ion binding (GO:0005507);; Cellular Component: mitochondrion (GO:0005739);; Biological Process: response to water deprivation (GO:0009414);; Biological Process: lignin catabolic process (GO:0046274);; Cellular Component: apoplast (GO:0048046);; Molecular Function: hydroquinone:oxygen oxidoreductase activity (GO:0052716);; Biological Process: oxidation-reduction process …	--	[Q]	Secondary metabolites biosynthesis, transport and catabolism	Multicopper oxidase;; Multicopper oxidase;; Multicopper oxidase	Putative laccase-5 (Precursor) OS=Oryza sativa subsp. japonica (Rice) PE=3 SV=1	Q	Secondary metabolites biosynthesis, transport and catabolism	PREDICTED: putative laccase-5-like [Setaria italica]	molecular function: binding (GO:0005488);; cellular component: cell (GO:0005623);; cellular component: organelle (GO:0043226);; cellular component: cell part (GO:0044464);; biological process: response to stimulus (GO:0050896);; biological process: metabolic process (GO:0008152);; biological process: cellular process (GO:0009987);; biological process: single-organism process (GO:0044699);; cellul…	--
BMK_Unigene_009846	8.22369	0.41071	0.673516	13.1346	2.2094	3.88964	--	--	Cellular Component: membrane (GO:0016020);; Cellular Component: cytoplasmic membrane-bounded vesicle (GO:0016023);;	--	--	--	EamA-like transporter family;; EamA-like transporter family	WAT1-related protein At5g64700 GN=At5g64700 OS=Arabidopsis thaliana (Mouse-ear cress) PE=2 SV=1	S	Function unknown	PREDICTED: WAT1-related protein At5g64700-like [Setaria italica]	cellular component: membrane (GO:0016020);; cellular component: cell (GO:0005623);; cellular component: organelle (GO:0043226);; cellular component: cell part (GO:0044464)	--
BMK_Unigene_009928	4.17623	0.987132	1.1838	1.54242	0.896189	1.05374	--	--	--	--	--	--	--	--	--	--	--	--	--
BMK_Unigene_009950	46.1369	19.7039	13.952	21.3946	11.7614	10.3464	--	--	Cellular Component: cytoplasmic membrane-bounded vesicle (GO:0016023);;	--	--	--	GDSL/SGNH-like Acyl-Esterase family found in Pmr5 and Cas1p;; PMR5 N terminal Domain	Protein trichome birefringence-like 19 GN=TBL19 OS=Arabidopsis thaliana (Mouse-ear cress) PE=3 SV=1	S	Function unknown	PREDICTED: uncharacterized protein LOC101767478 [Setaria italica]	cellular component: cell (GO:0005623);; cellular component: organelle (GO:0043226);; cellular component: cell part (GO:0044464)	--
BMK_Unigene_009994	11.0776	2.58232	3.7972	3.58453	1.99786	1.26344	[G]	Carbohydrate transport and metabolism	Molecular Function: ATP binding (GO:0005524);; Cellular Component: cytosol (GO:0005829);; Biological Process: glycogen biosynthetic process (GO:0005978);; Molecular Function: glucose-1-phosphate adenylyltransferase activity (GO:0008878);; Cellular Component: amyloplast (GO:0009501);; Cellular Component: chloroplast (GO:0009507);; Cellular Component: glucose-1-phosphate adenylyltransferase complex…	K00975|0|sita:101765110|glucose-1-phosphate adenylyltransferase large subunit, chloroplastic/amyloplastic-like; K00975 glucose-1-phosphate adenylyltransferase [EC:2.7.7.27] (A)	[M]	Cell wall/membrane/envelope biogenesis	Nucleotidyl transferase	Glucose-1-phosphate adenylyltransferase large subunit, chloroplastic/amyloplastic (Precursor) GN=AGP-L OS=Triticum aestivum (Wheat) PE=2 SV=2	M	Cell wall/membrane/envelope biogenesis	PREDICTED: glucose-1-phosphate adenylyltransferase large subunit, chloroplastic/amyloplastic-like [Setaria italica]	molecular function: binding (GO:0005488);; cellular component: cell (GO:0005623);; cellular component: cell part (GO:0044464);; biological process: metabolic process (GO:0008152);; biological process: cellular process (GO:0009987);; biological process: single-organism process (GO:0044699);; molecular function: catalytic activity (GO:0003824);; cellular component: organelle (GO:0043226);; cellular…	Starch and sucrose metabolism (ko00500);; Amino sugar and nucleotide sugar metabolism (ko00520)
BMK_Unigene_010044	45.6909	8.89862	12.2862	54.1159	23.6119	92.8392	[C]	Energy production and conversion	Biological Process: polysaccharide biosynthetic process (GO:0000271);; Biological Process: polysaccharide catabolic process (GO:0000272);; Molecular Function: calmodulin binding (GO:0005516);; Cellular Component: vacuolar membrane (GO:0005774);; Cellular Component: plasma membrane (GO:0005886);; Biological Process: starch metabolic process (GO:0005982);; Biological Process: acetyl-CoA metabolic p…	K09828|0|sita:101757042|delta(24)-sterol reductase-like; K09828 delta24-sterol reductase [EC:1.3.1.72] (A)	[R]	General function prediction only	FAD binding domain	Delta(24)-sterol reductase GN=MPN9.6 OS=Arabidopsis thaliana (Mouse-ear cress) PE=1 SV=2	R	General function prediction only	PREDICTED: delta(24)-sterol reductase-like [Setaria italica]	biological process: metabolic process (GO:0008152);; biological process: single-organism process (GO:0044699);; molecular function: binding (GO:0005488);; cellular component: cell (GO:0005623);; cellular component: membrane (GO:0016020);; cellular component: organelle (GO:0043226);; cellular component: organelle part (GO:0044422);; cellular component: cell part (GO:0044464);; biological process: …	Steroid biosynthesis (ko00100)
BMK_Unigene_010065	0.712514	0	0	1.15983	0.545416	1.48021	--	--	--	--	--	--	--	--	S	Function unknown	predicted protein [Pyrenophora tritici-repentis Pt-1C-BFP]	--	--
BMK_Unigene_010119	12.1939	1.7457	1.4515	1.87624	0.755309	2.90507	--	--	Molecular Function: cation channel activity (GO:0005261);; Molecular Function: calmodulin binding (GO:0005516);; Cellular Component: plastid (GO:0009536);; Biological Process: plant-type hypersensitive response (GO:0009626);; Cellular Component: integral component of membrane (GO:0016021);; Biological Process: cellular cation homeostasis (GO:0030003);; Molecular Function: cyclic nucleotide bindin…	--	[PT]	--	Cyclic nucleotide-binding domain	Cyclic nucleotide-gated ion channel 4 GN=MDK4.7 OS=Arabidopsis thaliana (Mouse-ear cress) PE=2 SV=2	P	Inorganic ion transport and metabolism	cyclic nucleotide-gated ion channel 2 [Zea mays]	molecular function: transporter activity (GO:0005215);; biological process: cellular process (GO:0009987);; biological process: single-organism process (GO:0044699);; biological process: localization (GO:0051179);; molecular function: binding (GO:0005488);; cellular component: cell (GO:0005623);; cellular component: organelle (GO:0043226);; cellular component: cell part (GO:0044464);; biological …	--
BMK_Unigene_010189	0.454476	0	0	1.39394	1.27466	1.71143	--	--	Biological Process: metabolic process (GO:0008152);;	--	--	--	Transcriptional activator of glycolytic enzymes;; FAR1 DNA-binding domain	--	Q	Secondary metabolites biosynthesis, transport and catabolism	short-chain dehydrogenase, putative [Talaromyces stipitatus ATCC 10500]	biological process: metabolic process (GO:0008152)	--
BMK_Unigene_010301	10.089	1.30312	1.73065	9.43448	8.90756	6.3663	--	--	--	--	[S]	Function unknown	Armadillo/beta-catenin-like repeat	--	S	Function unknown	PREDICTED: armadillo repeat-containing protein 6-like [Setaria italica]	--	--
BMK_Unigene_010319	34.5754	12.4678	12.0076	29.3586	9.9805	9.95765	[RTKL]	--	Molecular Function: protein serine/threonine kinase activity (GO:0004674);; Molecular Function: ATP binding (GO:0005524);; Biological Process: protein autophosphorylation (GO:0046777);;	--	[T]	Signal transduction mechanisms	Protein kinase domain;; Protein tyrosine kinase	Calcium-dependent protein kinase 3 GN=F9D16.120 OS=Arabidopsis thaliana (Mouse-ear cress) PE=1 SV=1	T	Signal transduction mechanisms	PREDICTED: calcium-dependent protein kinase 34-like [Setaria italica]	molecular function: catalytic activity (GO:0003824);; biological process: metabolic process (GO:0008152);; biological process: cellular process (GO:0009987);; molecular function: binding (GO:0005488)	--
BMK_Unigene_010320	28.1578	8.17182	13.5334	27.3688	9.91428	7.35071	[RTKL]	--	Molecular Function: protein serine/threonine kinase activity (GO:0004674);; Molecular Function: ATP binding (GO:0005524);; Biological Process: protein autophosphorylation (GO:0046777);;	--	[T]	Signal transduction mechanisms	Protein kinase domain;; Protein tyrosine kinase	Calcium-dependent protein kinase 17 GN=CPK17 OS=Arabidopsis thaliana (Mouse-ear cress) PE=2 SV=1	T	Signal transduction mechanisms	PREDICTED: calcium-dependent protein kinase 34-like [Setaria italica]	molecular function: catalytic activity (GO:0003824);; biological process: metabolic process (GO:0008152);; biological process: cellular process (GO:0009987);; molecular function: binding (GO:0005488)	--
BMK_Unigene_010341	194.849	3.69386	8.96266	75.87	8.41192	13.3116	--	--	Cellular Component: membrane (GO:0016020);;	--	--	--	EamA-like transporter family	WAT1-related protein At5g07050 GN=At5g07050 OS=Arabidopsis thaliana (Mouse-ear cress) PE=2 SV=1	S	Function unknown	hypothetical protein SORBIDRAFT_03g037390 [Sorghum bicolor]	cellular component: membrane (GO:0016020)	--
BMK_Unigene_010377	120.38	9.00951	4.38859	8.08618	5.45363	2.21467	[Q]	Secondary metabolites biosynthesis, transport and catabolism	Molecular Function: monooxygenase activity (GO:0004497);; Molecular Function: iron ion binding (GO:0005506);; Molecular Function: electron carrier activity (GO:0009055);; Molecular Function: oxidoreductase activity, acting on paired donors, with incorporation or reduction of molecular oxygen (GO:0016705);; Molecular Function: heme binding (GO:0020037);; Biological Process: oxidation-reduction pro…	--	[Q]	Secondary metabolites biosynthesis, transport and catabolism	Cytochrome P450	Cytochrome P450 81E8 {ECO:0000303|PubMed:14617078} OS=Medicago truncatula (Barrel medic) PE=2 SV=1	Q	Secondary metabolites biosynthesis, transport and catabolism	PREDICTED: putative cytochrome P450 superfamily protein isoform X2 [Zea mays]	molecular function: catalytic activity (GO:0003824);; biological process: metabolic process (GO:0008152);; biological process: single-organism process (GO:0044699);; molecular function: binding (GO:0005488);; molecular function: electron carrier activity (GO:0009055)	--
BMK_Unigene_010441	1.40147	0.204594	0.28098	1.53214	0.238592	0.225542	--	--	--	K13457|1.94392e-124|sbi:SORBI_05g027220|SORBIDRAFT_05g027220, Sb05g027220; hypothetical protein; K13457 disease resistance protein RPM1 (A)	[T]	Signal transduction mechanisms	Leucine Rich repeats (2 copies);; Leucine rich repeat;; Transposase-associated domain	Probable disease resistance protein At1g58602 GN=At1g58602 OS=Arabidopsis thaliana (Mouse-ear cress) PE=2 SV=1	T	Signal transduction mechanisms	hypothetical protein SORBIDRAFT_05g027220 [Sorghum bicolor]	--	Plant-pathogen interaction (ko04626)
BMK_Unigene_010450	16.429	5.79374	6.08609	21.9015	9.03252	4.09778	--	--	--	--	--	--	--	--	S	Function unknown	unknown [Zea mays]	--	--
BMK_Unigene_010457	2.55473	0	0.0348071	11.341	4.03416	8.49598	--	--	--	--	--	--	--	--	--	--	--	--	--
BMK_Unigene_010471	9.66424	4.29625	3.56575	12.3898	5.54605	3.53314	--	--	--	--	--	--	--	--	--	--	--	--	--
BMK_Unigene_010524	13.1593	2.70298	4.67022	12.533	5.46627	6.87042	[P]	Inorganic ion transport and metabolism	Cellular Component: mitochondrion (GO:0005739);; Cellular Component: chloroplast stroma (GO:0009570);; Cellular Component: thylakoid (GO:0009579);; Cellular Component: membrane (GO:0016020);; Molecular Function: L-ascorbate peroxidase activity (GO:0016688);; Molecular Function: heme binding (GO:0020037);; Biological Process: hydrogen peroxide catabolic process (GO:0042744);; Molecular Function: m…	K00434|2.09673e-88|sita:101776821|probable L-ascorbate peroxidase 6, chloroplastic-like; K00434 L-ascorbate peroxidase [EC:1.11.1.11] (A)	--	--	Peroxidase	Probable L-ascorbate peroxidase 6, chloroplastic (Precursor) GN=APX6 OS=Oryza sativa subsp. japonica (Rice) PE=2 SV=1	R	General function prediction only	PREDICTED: probable L-ascorbate peroxidase 6, chloroplastic-like [Setaria italica]	cellular component: cell (GO:0005623);; cellular component: organelle (GO:0043226);; cellular component: cell part (GO:0044464);; cellular component: organelle part (GO:0044422);; cellular component: membrane (GO:0016020);; molecular function: catalytic activity (GO:0003824);; molecular function: antioxidant activity (GO:0016209);; biological process: metabolic process (GO:0008152);; biological p…	Ascorbate and aldarate metabolism (ko00053);; Glutathione metabolism (ko00480)
BMK_Unigene_010594	5.60967	0	0.286035	2.09838	0.542494	0.0439357	--	--	--	--	--	--	--	--	--	--	--	--	--
BMK_Unigene_010618	2.08187	0	0	5.20765	4.89459	11.9142	--	--	--	--	--	--	--	--	S	Function unknown	hypothetical protein SETTUDRAFT_168153 [Setosphaeria turcica Et28A]	--	--
BMK_Unigene_010626	17.7271	3.3539	3.18918	5.64916	1.09155	0.523221	[R]	General function prediction only	Molecular Function: zinc ion binding (GO:0008270);; Cellular Component: plastid (GO:0009536);; Biological Process: response to bacterium (GO:0009617);; Biological Process: plant-type hypersensitive response (GO:0009626);; Biological Process: lignin biosynthetic process (GO:0009809);; Molecular Function: aryl-alcohol dehydrogenase (NAD+) activity (GO:0018456);; Molecular Function: cinnamyl-alcohol…	K00083|1.12321e-126|sita:101758441|probable cinnamyl alcohol dehydrogenase 8B-like; K00083 cinnamyl-alcohol dehydrogenase [EC:1.1.1.195] (A)	[Q]	Secondary metabolites biosynthesis, transport and catabolism	Alcohol dehydrogenase GroES-like domain	Probable cinnamyl alcohol dehydrogenase 8B OS=Oryza sativa subsp. japonica (Rice) PE=3 SV=2	Q	Secondary metabolites biosynthesis, transport and catabolism	PREDICTED: probable cinnamyl alcohol dehydrogenase 8B-like [Setaria italica]	molecular function: binding (GO:0005488);; cellular component: cell (GO:0005623);; cellular component: organelle (GO:0043226);; cellular component: cell part (GO:0044464);; biological process: response to stimulus (GO:0050896);; biological process: multi-organism process (GO:0051704);; biological process: immune system process (GO:0002376);; biological process: cellular process (GO:0009987);; bio…	Phenylpropanoid biosynthesis (ko00940)
BMK_Unigene_010630	18.7314	5.36061	6.76892	16.6445	7.25612	4.31734	--	--	Biological Process: pseudouridine synthesis (GO:0001522);; Cellular Component: plastid (GO:0009536);; Biological Process: ribosome biogenesis (GO:0042254);;	K14763|0|sita:101783077|H/ACA ribonucleoprotein complex non-core subunit NAF1-like; K14763 H/ACA ribonucleoprotein complex non-core subunit NAF1 (A)	[S]	Function unknown	Gar1/Naf1 RNA binding region	--	S	Function unknown	PREDICTED: H/ACA ribonucleoprotein complex non-core subunit NAF1-like [Setaria italica]	biological process: metabolic process (GO:0008152);; biological process: cellular process (GO:0009987);; cellular component: cell (GO:0005623);; cellular component: organelle (GO:0043226);; cellular component: cell part (GO:0044464);; biological process: cellular component organization or biogenesis (GO:0071840)	--
BMK_Unigene_010640	33.0668	1.17845	1.95603	34.4883	11.6443	2.98667	[GEPR]	--	Molecular Function: maltose:proton symporter activity (GO:0005364);; Cellular Component: integral component of plasma membrane (GO:0005887);; Biological Process: sucrose metabolic process (GO:0005985);; Molecular Function: sucrose:proton symporter activity (GO:0008506);; Biological Process: maltose transport (GO:0015768);; Biological Process: sucrose transport (GO:0015770);; Biological Process: s…	K15378|0|sita:101765995|sucrose transport protein SUT5-like; K15378 solute carrier family 45, member 1/2/4 (A)	[G]	Carbohydrate transport and metabolism	MFS/sugar transport protein	Sucrose transport protein SUT5 GN=SUT5 OS=Oryza sativa subsp. indica (Rice) PE=3 SV=1	P	Inorganic ion transport and metabolism	PREDICTED: sucrose transport protein SUT5-like [Setaria italica]	molecular function: transporter activity (GO:0005215);; biological process: cellular process (GO:0009987);; biological process: single-organism process (GO:0044699);; biological process: localization (GO:0051179);; cellular component: cell (GO:0005623);; cellular component: membrane (GO:0016020);; cellular component: membrane part (GO:0044425);; cellular component: cell part (GO:0044464);; biolog…	--
BMK_Unigene_010693	19.0107	2.19865	3.32593	18.1467	3.61915	4.95827	[RTKL]	--	Molecular Function: protein serine/threonine kinase activity (GO:0004674);; Molecular Function: ATP binding (GO:0005524);; Cellular Component: plasma membrane (GO:0005886);; Biological Process: protein phosphorylation (GO:0006468);; Cellular Component: integral component of membrane (GO:0016021);; Cellular Component: cytoplasmic membrane-bounded vesicle (GO:0016023);; Biological Process: defense …	--	--	--	Protein kinase domain;; Protein tyrosine kinase;; Leucine rich repeat N-terminal domain;; Leucine Rich repeats (2 copies);; Leucine rich repeat;; Leucine Rich Repeat;; Leucine Rich repeat	Protein NSP-INTERACTING KINASE 1 (Precursor) GN=NIK1 OS=Arabidopsis thaliana (Mouse-ear cress) PE=1 SV=1	T	Signal transduction mechanisms	PREDICTED: protein NSP-INTERACTING KINASE 1-like [Setaria italica]	molecular function: catalytic activity (GO:0003824);; biological process: metabolic process (GO:0008152);; biological process: cellular process (GO:0009987);; molecular function: binding (GO:0005488);; cellular component: cell (GO:0005623);; cellular component: membrane (GO:0016020);; cellular component: cell part (GO:0044464);; cellular component: membrane part (GO:0044425);; cellular component:…	--
BMK_Unigene_010705	62.2058	7.18968	8.92863	48.4053	11.6046	24.2301	--	--	Cellular Component: cytoplasmic membrane-bounded vesicle (GO:0016023);;	--	--	--	--	--	R	General function prediction only	PREDICTED: uncharacterized protein LOC101785393 [Setaria italica]	cellular component: cell (GO:0005623);; cellular component: organelle (GO:0043226);; cellular component: cell part (GO:0044464)	--
BMK_Unigene_010707	18.7828	3.8323	3.86061	23.1954	3.52747	2.59455	--	--	Molecular Function: protein serine/threonine kinase activity (GO:0004674);; Molecular Function: ATP binding (GO:0005524);; Cellular Component: mitochondrion (GO:0005739);; Biological Process: protein phosphorylation (GO:0006468);; Cellular Component: cytoplasmic membrane-bounded vesicle (GO:0016023);;	--	[T]	Signal transduction mechanisms	Carbohydrate-binding protein of the ER;; Di-glucose binding within endoplasmic reticulum;; Protein tyrosine kinase;; Protein kinase domain	Receptor-like protein kinase HERK 1 (Precursor) OS=Arabidopsis thaliana (Mouse-ear cress) PE=1 SV=1	T	Signal transduction mechanisms	PREDICTED: receptor-like protein kinase HERK 1-like [Setaria italica]	molecular function: catalytic activity (GO:0003824);; biological process: metabolic process (GO:0008152);; biological process: cellular process (GO:0009987);; molecular function: binding (GO:0005488);; cellular component: cell (GO:0005623);; cellular component: organelle (GO:0043226);; cellular component: cell part (GO:0044464)	--
BMK_Unigene_010714	2.05807	0	0	1.56295	0	0	--	--	Cellular Component: integral component of membrane (GO:0016021);;	--	--	--	PLAC8 family	Cell number regulator 4 GN=CNR4 OS=Zea mays (Maize) PE=2 SV=1	S	Function unknown	PREDICTED: cell number regulator 4-like isoform X1 [Setaria italica]	cellular component: membrane (GO:0016020);; cellular component: membrane part (GO:0044425)	--
BMK_Unigene_010737	12.6615	0.359858	0.0520404	2.13769	0.546963	0.352348	--	--	--	--	--	--	--	--	--	--	TPA: putative oxidoreductase, aldo/keto reductase family protein, partial [Zea mays]	--	--
BMK_Unigene_010773	2.93651	0.411213	0.181071	2.01618	0.669273	0.125242	--	--	Molecular Function: protein serine/threonine kinase activity (GO:0004674);; Molecular Function: ATP binding (GO:0005524);; Biological Process: protein phosphorylation (GO:0006468);; Biological Process: glucuronoxylan metabolic process (GO:0010413);; Biological Process: xylan biosynthetic process (GO:0045492);;	--	[T]	Signal transduction mechanisms	WRC;; Protein tyrosine kinase;; Protein kinase domain	Growth-regulating factor 1 OS=Oryza sativa subsp. japonica (Rice) PE=3 SV=1	K	Transcription	PREDICTED: growth-regulating factor 1-like [Setaria italica]	molecular function: catalytic activity (GO:0003824);; biological process: metabolic process (GO:0008152);; biological process: cellular process (GO:0009987);; molecular function: binding (GO:0005488);; biological process: single-organism process (GO:0044699);; biological process: cellular component organization or biogenesis (GO:0071840)	--
BMK_Unigene_010894	21.6055	6.35228	7.91217	16.8553	11.5873	9.16086	--	--	Biological Process: mRNA export from nucleus (GO:0006406);; Biological Process: protein import into nucleus (GO:0006606);; Cellular Component: cytoplasmic membrane-bounded vesicle (GO:0016023);;	K14794|0|sita:101784764|RRP12-like protein-like; K14794 ribosomal RNA-processing protein 12 (A)	[S]	Function unknown	NUC173 domain	--	S	Function unknown	PREDICTED: RRP12-like protein-like isoform X2 [Setaria italica]	biological process: metabolic process (GO:0008152);; biological process: localization (GO:0051179);; biological process: single-organism process (GO:0044699);; cellular component: cell (GO:0005623);; cellular component: organelle (GO:0043226);; cellular component: cell part (GO:0044464)	--
BMK_Unigene_010917	9.15636	0.05347	0	11.86	0	0	--	--	--	--	--	--	--	--	--	--	--	--	--
BMK_Unigene_010929	35.605	4.47325	7.29003	39.6925	18.2941	23.1573	[IQR]	--	Biological Process: meristem maintenance (GO:0010073);; Molecular Function: oxidoreductase activity (GO:0016491);; Biological Process: oxidation-reduction process (GO:0055114);;	--	[Q]	Secondary metabolites biosynthesis, transport and catabolism	short chain dehydrogenase;; KR domain;; NADH(P)-binding	Short-chain dehydrogenase TIC 32, chloroplastic GN=TIC32 OS=Arabidopsis thaliana (Mouse-ear cress) PE=2 SV=1	Q	Secondary metabolites biosynthesis, transport and catabolism	PREDICTED: retinol dehydrogenase 12-like [Setaria italica]	biological process: multicellular organismal process (GO:0032501);; biological process: developmental process (GO:0032502);; biological process: single-organism process (GO:0044699);; molecular function: catalytic activity (GO:0003824);; biological process: metabolic process (GO:0008152)	--
BMK_Unigene_010930	27.2556	6.44535	5.93185	30.3388	7.1001	6.37554	--	--	Molecular Function: peroxidase activity (GO:0004601);; Molecular Function: calcium ion binding (GO:0005509);; Cellular Component: integral component of membrane (GO:0016021);; Biological Process: electron transport chain (GO:0022900);; Molecular Function: oxidoreductase activity, acting on NAD(P)H, oxygen as acceptor (GO:0050664);;	--	[PQ]	--	Respiratory burst NADPH oxidase;; Ferric reductase like transmembrane component;; EF-hand domain	Putative respiratory burst oxidase homolog protein H GN=RBOHH OS=Arabidopsis thaliana (Mouse-ear cress) PE=3 SV=1	Q	Secondary metabolites biosynthesis, transport and catabolism	TPA: respiratory burst oxidase protein A [Zea mays]	molecular function: catalytic activity (GO:0003824);; molecular function: antioxidant activity (GO:0016209);; biological process: metabolic process (GO:0008152);; biological process: single-organism process (GO:0044699);; molecular function: binding (GO:0005488);; cellular component: membrane (GO:0016020);; cellular component: membrane part (GO:0044425);; biological process: cellular process (GO:…	--
BMK_Unigene_010932	3.68125	0	0	1.46595	0.0849318	0	--	--	Cellular Component: cytoplasmic membrane-bounded vesicle (GO:0016023);;	--	--	--	Rapid ALkalinization Factor (RALF)	--	R	General function prediction only	PREDICTED: uncharacterized protein LOC101758470 [Setaria italica]	cellular component: cell (GO:0005623);; cellular component: organelle (GO:0043226);; cellular component: cell part (GO:0044464)	--
BMK_Unigene_010937	7.47629	0.098897	0	1.40975	0	1.40376	--	--	Cellular Component: membrane (GO:0016020);;	--	--	--	--	--	S	Function unknown	unknown [Zea mays]	cellular component: membrane (GO:0016020)	--
BMK_Unigene_010955	11.5089	1.09904	1.13031	26.002	3.76756	2.4734	--	--	--	--	--	--	--	--	--	--	--	--	--
BMK_Unigene_010985	0.684152	0	0	0.197316	2.30603	2.35732	--	--	--	K07192|4.50212e-116|ppp:PHYPADRAFT_124122|hypothetical protein; K07192 flotillin (A)	[UZ]	--	SPFH domain / Band 7 family	Flotillin-like protein 1 GN=FLOT1 OS=Medicago truncatula (Barrel medic) PE=2 SV=1	Z	Cytoskeleton	hypothetical protein SNOG_03161 [Phaeosphaeria nodorum SN15]	--	--
BMK_Unigene_010992	1.54057	0.267791	0.178989	0.998109	2.79091	3.12847	--	--	Molecular Function: DNA binding (GO:0003677);; Molecular Function: sequence-specific DNA binding transcription factor activity (GO:0003700);; Cellular Component: nucleus (GO:0005634);; Cellular Component: mitochondrion (GO:0005739);; Biological Process: regulation of transcription, DNA-templated (GO:0006355);;	K09285|1.81161e-123|sita:101761227|AP2-like ethylene-responsive transcription factor AIL5-like; K09285 AP2-like factor, ANT lineage (A)	--	--	AP2 domain	AP2-like ethylene-responsive transcription factor AIL5 GN=AIL5 OS=Arabidopsis thaliana (Mouse-ear cress) PE=2 SV=2	K	Transcription	PREDICTED: AP2-like ethylene-responsive transcription factor AIL5-like [Setaria italica]	molecular function: binding (GO:0005488);; molecular function: nucleic acid binding transcription factor activity (GO:0001071);; biological process: biological regulation (GO:0065007);; cellular component: cell (GO:0005623);; cellular component: organelle (GO:0043226);; cellular component: cell part (GO:0044464)	--
BMK_Unigene_010997	0.888174	0	0	1.46039	0.9843	2.18726	--	--	--	--	--	--	--	--	--	--	hypothetical protein PAAG_12635 [Paracoccidioides sp. &apos;lutzii&apos; Pb01]	--	--
BMK_Unigene_011022	3.98508	0.367202	0.811788	6.34771	1.98562	0.69467	[J]	Translation, ribosomal structure and biogenesis	Biological Process: RNA methylation (GO:0001510);; Molecular Function: RNA binding (GO:0003723);; Cellular Component: nucleolus (GO:0005730);; Cellular Component: plasma membrane (GO:0005886);; Biological Process: rRNA processing (GO:0006364);; Biological Process: mRNA processing (GO:0006397);; Biological Process: protein import into nucleus (GO:0006606);; Biological Process: embryo sac developme…	K14792|0|sita:101783290|protein RRP5 homolog; K14792 rRNA biogenesis protein RRP5 (A)	[A]	RNA processing and modification	S1 RNA binding domain	--	A	RNA processing and modification	PREDICTED: protein RRP5 homolog [Setaria italica]	biological process: metabolic process (GO:0008152);; biological process: cellular process (GO:0009987);; molecular function: binding (GO:0005488);; cellular component: cell (GO:0005623);; cellular component: membrane-enclosed lumen (GO:0031974);; cellular component: organelle (GO:0043226);; cellular component: organelle part (GO:0044422);; cellular component: cell part (GO:0044464);; cellular com…	--
BMK_Unigene_011052	15.7975	5.91512	4.5259	5.02001	3.54022	2.12265	[I]	Lipid transport and metabolism	Biological Process: polysaccharide biosynthetic process (GO:0000271);; Biological Process: polysaccharide catabolic process (GO:0000272);; Cellular Component: cell wall (GO:0005618);; Biological Process: starch metabolic process (GO:0005982);; Biological Process: fatty acid biosynthetic process (GO:0006633);; Biological Process: ubiquinone biosynthetic process (GO:0006744);; Cellular Component: c…	K02372|8.63303e-116|sita:101766275|uncharacterized LOC101766275; K02372 3-hydroxyacyl-[acyl-carrier-protein] dehydratase [EC:4.2.1.59] (A)	--	--	FabA-like domain	--	I	Lipid transport and metabolism	PREDICTED: uncharacterized protein LOC101766275 [Setaria italica]	biological process: metabolic process (GO:0008152);; biological process: single-organism process (GO:0044699);; cellular component: cell (GO:0005623);; cellular component: cell part (GO:0044464);; biological process: cellular process (GO:0009987);; cellular component: organelle (GO:0043226);; cellular component: organelle part (GO:0044422);; biological process: cellular component organization or …	Fatty acid biosynthesis (ko00061);; Biotin metabolism (ko00780);; Fatty acid metabolism (ko01212)
BMK_Unigene_011054	306.32	82.3731	102.965	178.343	55.4426	137.802	--	--	--	--	--	--	--	--	--	--	--	--	--
BMK_Unigene_011094	6.3251	0.34717	0.765457	3.66206	1.51131	1.59588	[RTKL]	--	Molecular Function: protein serine/threonine kinase activity (GO:0004674);; Molecular Function: calcium ion binding (GO:0005509);; Molecular Function: ATP binding (GO:0005524);; Biological Process: protein phosphorylation (GO:0006468);;	--	[T]	Signal transduction mechanisms	Protein kinase domain;; Protein tyrosine kinase;; Lipopolysaccharide kinase (Kdo/WaaP) family	CDPK-related kinase 5 GN=T20E23.130 OS=Arabidopsis thaliana (Mouse-ear cress) PE=2 SV=1	T	Signal transduction mechanisms	PREDICTED: CDPK-related kinase 5-like [Setaria italica]	molecular function: catalytic activity (GO:0003824);; biological process: metabolic process (GO:0008152);; biological process: cellular process (GO:0009987);; molecular function: binding (GO:0005488)	--
BMK_Unigene_011110	3.04173	0.87988	0.810639	4.18102	1.65722	0.763055	--	--	Cellular Component: mitochondrion (GO:0005739);;	--	[Z]	Cytoskeleton	Tetratricopeptide repeat;; TPR repeat;; Tetratricopeptide repeat;; Tetratricopeptide repeat;; Tetratricopeptide repeat;; Tetratricopeptide repeat;; Tetratricopeptide repeat	--	Z	Cytoskeleton	PREDICTED: nephrocystin-3-like isoform X1 [Setaria italica]	cellular component: cell (GO:0005623);; cellular component: organelle (GO:0043226);; cellular component: cell part (GO:0044464)	--
BMK_Unigene_011149	1.50351	0	0.308896	1.97602	0.425447	0.351933	--	--	Molecular Function: protein kinase activity (GO:0004672);; Molecular Function: ATP binding (GO:0005524);; Biological Process: protein phosphorylation (GO:0006468);; Cellular Component: integral component of membrane (GO:0016021);; Cellular Component: cytoplasmic membrane-bounded vesicle (GO:0016023);;	--	--	--	Protein tyrosine kinase;; Leucine Rich repeats (2 copies);; Leucine rich repeat;; Protein kinase domain;; Leucine Rich Repeat;; Leucine Rich repeat;; Leucine rich repeat N-terminal domain;; Leucine rich repeat	Protein NSP-INTERACTING KINASE 2 (Precursor) GN=NIK2 OS=Arabidopsis thaliana (Mouse-ear cress) PE=1 SV=1	T	Signal transduction mechanisms	PREDICTED: probable LRR receptor-like serine/threonine-protein kinase At1g53440-like [Setaria italica]	molecular function: catalytic activity (GO:0003824);; biological process: metabolic process (GO:0008152);; biological process: cellular process (GO:0009987);; molecular function: binding (GO:0005488);; cellular component: membrane (GO:0016020);; cellular component: membrane part (GO:0044425);; cellular component: cell (GO:0005623);; cellular component: organelle (GO:0043226);; cellular component:…	--
BMK_Unigene_011155	4.03614	0.0480709	0.117539	2.24119	0.281043	0.434357	[O]	Posttranslational modification, protein turnover, chaperones	Molecular Function: copper ion binding (GO:0005507);; Molecular Function: ATP binding (GO:0005524);; Cellular Component: mitochondrial matrix (GO:0005759);; Cellular Component: plasma membrane (GO:0005886);; Biological Process: response to heat (GO:0009408);; Cellular Component: chloroplast (GO:0009507);; Cellular Component: cytosolic ribosome (GO:0022626);; Biological Process: protein refolding …	K04077|0|sita:101774600|chaperonin CPN60-1, mitochondrial-like; K04077 chaperonin GroEL (A)	[O]	Posttranslational modification, protein turnover, chaperones	TCP-1/cpn60 chaperonin family	Chaperonin CPN60-2, mitochondrial (Precursor) GN=CPN60-2 OS=Cucurbita maxima (Pumpkin) PE=1 SV=1	O	Posttranslational modification, protein turnover, chaperones	PREDICTED: chaperonin CPN60-1, mitochondrial-like [Setaria italica]	molecular function: binding (GO:0005488);; cellular component: cell (GO:0005623);; cellular component: membrane-enclosed lumen (GO:0031974);; cellular component: organelle (GO:0043226);; cellular component: organelle part (GO:0044422);; cellular component: cell part (GO:0044464);; cellular component: membrane (GO:0016020);; biological process: response to stimulus (GO:0050896);; cellular componen…	RNA degradation (ko03018)
BMK_Unigene_011220	164.407	26.367	19.2627	114.168	40.0046	9.71889	[QR]	--	Biological Process: multidimensional cell growth (GO:0009825);; Biological Process: xylem and phloem pattern formation (GO:0010051);; Cellular Component: integral component of membrane (GO:0016021);; Cellular Component: cytoplasmic membrane-bounded vesicle (GO:0016023);; Biological Process: sterol biosynthetic process (GO:0016126);; Molecular Function: 24-methylenesterol C-methyltransferase activ…	K08242|0|sita:101761370|24-methylenesterol C-methyltransferase 2-like; K08242 24-methylenesterol C-methyltransferase [EC:2.1.1.143] (A)	[IR]	--	Methyltransferase domain;; Methyltransferase domain;; Methyltransferase domain;; Mycolic acid cyclopropane synthetase;; Sterol methyltransferase C-terminal;; Methyltransferase domain;; ubiE/COQ5 methyltransferase family;; Methyltransferase domain;; Methyltransferase domain;; Methyltransferase domain	24-methylenesterol C-methyltransferase 2 GN=Smt2-1 OS=Oryza sativa subsp. japonica (Rice) PE=2 SV=2	I	Lipid transport and metabolism	PREDICTED: 24-methylenesterol C-methyltransferase 2-like [Setaria italica]	biological process: cellular process (GO:0009987);; biological process: growth (GO:0040007);; biological process: single-organism process (GO:0044699);; biological process: multicellular organismal process (GO:0032501);; biological process: developmental process (GO:0032502);; cellular component: membrane (GO:0016020);; cellular component: membrane part (GO:0044425);; cellular component: cell (GO…	Steroid biosynthesis (ko00100)
BMK_Unigene_011231	1.39539	0.0165361	0.0151824	2.14286	1.86227	1.98811	--	--	--	--	--	--	--	--	--	--	hypothetical protein SNOG_13590 [Phaeosphaeria nodorum SN15]	--	--
BMK_Unigene_011240	3.42084	0.130066	0.256631	3.84599	0.22695	0.402962	--	--	Biological Process: metal ion transport (GO:0030001);; Molecular Function: metal ion binding (GO:0046872);;	--	[P]	Inorganic ion transport and metabolism	Heavy-metal-associated domain	Copper transport protein ATX1 GN=ATX1 OS=Arabidopsis thaliana (Mouse-ear cress) PE=1 SV=1	P	Inorganic ion transport and metabolism	PREDICTED: glycine-rich cell wall structural protein 1.8-like [Setaria italica]	biological process: single-organism process (GO:0044699);; biological process: localization (GO:0051179);; molecular function: binding (GO:0005488)	--
BMK_Unigene_011309	23.1676	3.25143	1.95474	24.687	6.56138	3.9492	--	--	Cellular Component: nucleus (GO:0005634);; Biological Process: double fertilization forming a zygote and endosperm (GO:0009567);; Molecular Function: protein dimerization activity (GO:0046983);;	--	--	--	Helix-loop-helix DNA-binding domain;; Transposase-associated domain	Transcription factor UNE12 GN=T10P11.13 OS=Arabidopsis thaliana (Mouse-ear cress) PE=2 SV=2	K	Transcription	PREDICTED: transcription factor UNE12-like [Setaria italica]	cellular component: cell (GO:0005623);; cellular component: organelle (GO:0043226);; cellular component: cell part (GO:0044464);; biological process: reproduction (GO:0000003);; biological process: reproductive process (GO:0022414);; biological process: single-organism process (GO:0044699);; biological process: multi-organism process (GO:0051704);; molecular function: binding (GO:0005488)	--
BMK_Unigene_011331	17.1482	2.71968	1.85074	16.1704	2.0069	1.31769	--	--	Molecular Function: protein serine/threonine kinase activity (GO:0004674);; Molecular Function: ATP binding (GO:0005524);; Cellular Component: plasma membrane (GO:0005886);; Biological Process: protein phosphorylation (GO:0006468);; Biological Process: lipid metabolic process (GO:0006629);; Molecular Function: phosphoric diester hydrolase activity (GO:0008081);; Cellular Component: plastid (GO:00…	--	--	--	--	--	S	Function unknown	PREDICTED: uncharacterized protein LOC101762121 isoform X2 [Setaria italica]	molecular function: catalytic activity (GO:0003824);; biological process: metabolic process (GO:0008152);; biological process: cellular process (GO:0009987);; molecular function: binding (GO:0005488);; cellular component: cell (GO:0005623);; cellular component: membrane (GO:0016020);; cellular component: cell part (GO:0044464);; biological process: single-organism process (GO:0044699);; cellular …	--
BMK_Unigene_011336	3.01421	0.102471	0.0168521	0.59333	0.272151	0.0466921	[Q]	Secondary metabolites biosynthesis, transport and catabolism	Cellular Component: cytoplasmic membrane-bounded vesicle (GO:0016023);;	--	[Q]	Secondary metabolites biosynthesis, transport and catabolism	Cytochrome P450	Cytochrome P450 89A2 GN=F13O11.20 OS=Arabidopsis thaliana (Mouse-ear cress) PE=2 SV=2	Q	Secondary metabolites biosynthesis, transport and catabolism	hypothetical protein SORBIDRAFT_01g012045 [Sorghum bicolor]	cellular component: cell (GO:0005623);; cellular component: organelle (GO:0043226);; cellular component: cell part (GO:0044464)	--
BMK_Unigene_011368	84.1338	15.3295	12.6012	47.0531	14.1914	6.67816	[Z]	Cytoskeleton	Molecular Function: GTPase activity (GO:0003924);; Molecular Function: structural constituent of cytoskeleton (GO:0005200);; Molecular Function: GTP binding (GO:0005525);; Cellular Component: cell wall (GO:0005618);; Cellular Component: cytosol (GO:0005829);; Cellular Component: microtubule (GO:0005874);; Cellular Component: plasma membrane (GO:0005886);; Biological Process: GTP catabolic process…	K07374|3.18884e-98|zma:542582|tua6, TUBA6; alpha tubulin6; K07374 tubulin alpha (A)	[Z]	Cytoskeleton	Tubulin/FtsZ family, GTPase domain	Tubulin alpha-6 chain GN=TUBA6 OS=Zea mays (Maize) PE=2 SV=1	Z	Cytoskeleton	alpha-tubulin [Miscanthus sinensis]	molecular function: catalytic activity (GO:0003824);; biological process: metabolic process (GO:0008152);; biological process: cellular process (GO:0009987);; biological process: single-organism process (GO:0044699);; molecular function: structural molecule activity (GO:0005198);; molecular function: binding (GO:0005488);; cellular component: cell (GO:0005623);; cellular component: cell part (GO:…	Phagosome (ko04145)
BMK_Unigene_011369	26.6985	1.36982	2.8521	3.874	2.03685	1.06283	[Q]	Secondary metabolites biosynthesis, transport and catabolism	Cellular Component: cytoplasmic membrane-bounded vesicle (GO:0016023);; Molecular Function: oxidoreductase activity (GO:0016491);; Molecular Function: metal ion binding (GO:0046872);;	--	[QI]	--	Cytochrome P450	Cytochrome P450 94A1 GN=CYP94A1 OS=Vicia sativa (Spring vetch) PE=2 SV=2	Q	Secondary metabolites biosynthesis, transport and catabolism	cytochrome P450 CYP94D27 [Zea mays]	cellular component: cell (GO:0005623);; cellular component: organelle (GO:0043226);; cellular component: cell part (GO:0044464);; molecular function: catalytic activity (GO:0003824);; biological process: metabolic process (GO:0008152);; biological process: single-organism process (GO:0044699);; molecular function: binding (GO:0005488)	--
BMK_Unigene_011379	225.112	60.1381	46.3791	92.3038	54.7375	63.0513	--	--	Cellular Component: integral component of plasma membrane (GO:0005887);; Biological Process: carbohydrate transport (GO:0008643);; Cellular Component: chloroplast (GO:0009507);; Molecular Function: sugar transmembrane transporter activity (GO:0051119);;	K15382|8.49912e-142|sita:101767082|bidirectional sugar transporter SWEET4-like; K15382 solute carrier family 50 (sugar transporter) (A)	[R]	General function prediction only	Sugar efflux transporter for intercellular exchange	Bidirectional sugar transporter SWEET4 OS=Oryza sativa subsp. japonica (Rice) PE=2 SV=1	R	General function prediction only	PREDICTED: bidirectional sugar transporter SWEET4-like isoform X1 [Setaria italica]	cellular component: cell (GO:0005623);; cellular component: membrane (GO:0016020);; cellular component: membrane part (GO:0044425);; cellular component: cell part (GO:0044464);; biological process: single-organism process (GO:0044699);; biological process: localization (GO:0051179);; cellular component: organelle (GO:0043226);; molecular function: transporter activity (GO:0005215);; biological pr…	--
BMK_Unigene_011380	0.533138	0	0	1.17818	1.14793	1.54085	--	--	--	--	--	--	--	--	S	Function unknown	hypothetical protein SNOG_08402 [Phaeosphaeria nodorum SN15]	--	--
BMK_Unigene_011391	3.17216	0	0	0.576193	1.68904	1.76315	--	--	--	--	--	--	--	--	--	--	--	--	--
BMK_Unigene_011403	0.381866	0	0	1.34956	0.997069	1.14236	--	--	Molecular Function: sequence-specific DNA binding RNA polymerase II transcription factor activity (GO:0000981);; Cellular Component: nucleus (GO:0005634);; Biological Process: regulation of transcription from RNA polymerase II promoter (GO:0006357);; Molecular Function: zinc ion binding (GO:0008270);;	--	--	--	Fungal Zn(2)-Cys(6) binuclear cluster domain	--	S	Function unknown	hypothetical protein COCHEDRAFT_27397 [Bipolaris maydis C5]	molecular function: nucleic acid binding transcription factor activity (GO:0001071);; biological process: metabolic process (GO:0008152);; biological process: cellular process (GO:0009987);; biological process: biological regulation (GO:0065007);; cellular component: cell (GO:0005623);; cellular component: organelle (GO:0043226);; cellular component: cell part (GO:0044464);; molecular function: b…	--
BMK_Unigene_011445	9.90223	5.80947	4.60659	19.1196	9.79927	3.72318	--	--	--	--	--	--	F-box-like;; F-box domain	--	R	General function prediction only	PREDICTED: F-box/LRR-repeat protein At3g48880-like [Setaria italica]	--	--
BMK_Unigene_011477	0.973564	0	0	1.37444	0.678642	2.23284	--	--	--	--	--	--	--	--	--	--	--	--	--
BMK_Unigene_011488	8.07714	1.15131	1.96077	23.7836	5.94667	0.447328	--	--	--	--	--	--	--	--	--	--	--	--	--
BMK_Unigene_011503	17.7298	2.08827	0.63166	3.79978	0.95676	0.933971	--	--	Cellular Component: mitochondrion (GO:0005739);;	--	--	--	--	--	S	Function unknown	PREDICTED: uncharacterized protein LOC101785703 [Setaria italica]	cellular component: cell (GO:0005623);; cellular component: organelle (GO:0043226);; cellular component: cell part (GO:0044464)	--
BMK_Unigene_011522	2.06326	0	0	1.99747	0	0	[H]	Coenzyme transport and metabolism	Molecular Function: hydrolase activity (GO:0016787);;	K01251|0|gsl:Gasu_07910|adenosylhomocysteinase (EC:3.3.1.1); K01251 adenosylhomocysteinase [EC:3.3.1.1] (A)	[H]	Coenzyme transport and metabolism	S-adenosyl-L-homocysteine hydrolase;; S-adenosyl-L-homocysteine hydrolase, NAD binding domain;; D-isomer specific 2-hydroxyacid dehydrogenase, NAD binding domain;; Acetohydroxy acid isomeroreductase, catalytic domain	Adenosylhomocysteinase GN=SAHH OS=Phalaenopsis sp. (Moth orchid) PE=2 SV=1	H	Coenzyme transport and metabolism	adenosylhomocysteinase [Galdieria sulphuraria]	molecular function: catalytic activity (GO:0003824);; biological process: metabolic process (GO:0008152)	Cysteine and methionine metabolism (ko00270)
BMK_Unigene_011540	50.5777	9.51268	8.46571	35.3052	5.26242	6.62495	--	--	Cellular Component: vacuole (GO:0005773);; Cellular Component: cytoplasmic membrane-bounded vesicle (GO:0016023);;	--	[MW]	--	Fasciclin domain	Fasciclin-like arabinogalactan protein 16 (Precursor) GN=FLA16 OS=Arabidopsis thaliana (Mouse-ear cress) PE=2 SV=1	W	Extracellular structures	TPA: hypothetical protein ZEAMMB73_870378 [Zea mays]	cellular component: cell (GO:0005623);; cellular component: organelle (GO:0043226);; cellular component: cell part (GO:0044464)	--
BMK_Unigene_011562	8.29465	0.161705	0.618433	2.33567	0.669687	1.6243	--	--	--	--	--	--	--	--	--	--	--	--	--
BMK_Unigene_011593	2.94509	0.0162199	0.304428	1.05399	0.808158	0.51093	[L]	Replication, recombination and repair	Molecular Function: nucleotidyltransferase activity (GO:0016779);;	--	[D]	Cell cycle control, cell division, chromosome partitioning	Cid1 family poly A polymerase;; Nucleotidyltransferase domain	--	D	Cell cycle control, cell division, chromosome partitioning	PREDICTED: poly(A) RNA polymerase cid11-like [Setaria italica]	molecular function: catalytic activity (GO:0003824);; biological process: metabolic process (GO:0008152)	--
BMK_Unigene_011598	5.63384	1.43855	1.82846	10.0668	4.70182	2.44675	[K]	Transcription	Molecular Function: DNA binding (GO:0003677);; Molecular Function: DNA-directed RNA polymerase activity (GO:0003899);; Molecular Function: copper ion binding (GO:0005507);; Biological Process: transcription, DNA-templated (GO:0006351);; Biological Process: amine metabolic process (GO:0009308);; Molecular Function: quinone binding (GO:0048038);;	K16251|0|sita:101773134|DNA-directed RNA polymerase E subunit 1-like; K16251 DNA-directed RNA polymerase V subunit 1 [EC:2.7.7.6] (A)	[K]	Transcription	RNA polymerase Rpb1, domain 2;; RNA polymerase Rpb1, domain 1	DNA-directed RNA polymerase V subunit 1 GN=At2g40030 OS=Arabidopsis thaliana (Mouse-ear cress) PE=1 SV=1	K	Transcription	PREDICTED: DNA-directed RNA polymerase E subunit 1-like [Setaria italica]	molecular function: binding (GO:0005488);; molecular function: catalytic activity (GO:0003824);; biological process: metabolic process (GO:0008152);; biological process: cellular process (GO:0009987)	--
BMK_Unigene_011646	445.219	91.7202	73.3724	318.118	81.6198	59.9531	[QR]	--	Cellular Component: nucleus (GO:0005634);; Cellular Component: cytoplasm (GO:0005737);; Cellular Component: plasma membrane (GO:0005886);; Biological Process: lignin biosynthetic process (GO:0009809);; Molecular Function: catechol O-methyltransferase activity (GO:0016206);; Molecular Function: quercetin 3-O-methyltransferase activity (GO:0030755);; Biological Process: methylation (GO:0032259);; M…	K13066|0|sita:101765311|caffeic acid 3-O-methyltransferase-like; K13066 caffeic acid 3-O-methyltransferase [EC:2.1.1.68] (A)	[R]	General function prediction only	O-methyltransferase;; Dimerisation domain	Caffeic acid 3-O-methyltransferase GN=COMT OS=Saccharum officinarum (Sugarcane) PE=2 SV=1	R	General function prediction only	caffeic acid 3-O-methyltransferase [Panicum virgatum]	cellular component: cell (GO:0005623);; cellular component: organelle (GO:0043226);; cellular component: cell part (GO:0044464);; cellular component: membrane (GO:0016020);; biological process: metabolic process (GO:0008152);; biological process: cellular process (GO:0009987);; biological process: single-organism process (GO:0044699);; molecular function: catalytic activity (GO:0003824);; molecul…	Phenylpropanoid biosynthesis (ko00940)
BMK_Unigene_011742	1.90471	0.354175	0.976772	2.99799	0.881402	0.199323	[RTKL]	--	Molecular Function: calmodulin-dependent protein kinase activity (GO:0004683);; Molecular Function: calcium ion binding (GO:0005509);; Molecular Function: calmodulin binding (GO:0005516);; Molecular Function: ATP binding (GO:0005524);; Biological Process: protein phosphorylation (GO:0006468);; Cellular Component: integral component of membrane (GO:0016021);;	--	[T]	Signal transduction mechanisms	Protein kinase domain;; Protein tyrosine kinase;; Lipopolysaccharide kinase (Kdo/WaaP) family	Calcium and calcium/calmodulin-dependent serine/threonine-protein kinase OS=Oryza sativa subsp. japonica (Rice) PE=2 SV=1	T	Signal transduction mechanisms	PREDICTED: calcium and calcium/calmodulin-dependent serine/threonine-protein kinase-like [Setaria italica]	molecular function: catalytic activity (GO:0003824);; biological process: metabolic process (GO:0008152);; biological process: cellular process (GO:0009987);; molecular function: binding (GO:0005488);; cellular component: membrane (GO:0016020);; cellular component: membrane part (GO:0044425)	--
BMK_Unigene_011747	10.0178	0.291714	0.213394	5.23641	1.71975	1.26026	--	--	Molecular Function: phospholipid binding (GO:0005543);; Biological Process: auxin-activated signaling pathway (GO:0009734);; Biological Process: phloem or xylem histogenesis (GO:0010087);; Biological Process: leaf vascular tissue pattern formation (GO:0010305);;	--	--	--	Auxin canalisation;; Plant pleckstrin homology-like region;; Plant pleckstrin homology-like region	--	S	Function unknown	PREDICTED: uncharacterized protein LOC101767178 [Setaria italica]	molecular function: binding (GO:0005488);; biological process: cellular process (GO:0009987);; biological process: signaling (GO:0023052);; biological process: single-organism process (GO:0044699);; biological process: response to stimulus (GO:0050896);; biological process: biological regulation (GO:0065007);; biological process: developmental process (GO:0032502);; biological process: multicellu…	--
BMK_Unigene_011785	44.7843	15.7396	11.5132	41.6001	21.425	12.0219	[RTKL]	--	Molecular Function: protein serine/threonine kinase activity (GO:0004674);; Molecular Function: ATP binding (GO:0005524);; Cellular Component: mitochondrion (GO:0005739);; Biological Process: protein phosphorylation (GO:0006468);;	--	[T]	Signal transduction mechanisms	Protein kinase domain;; Protein tyrosine kinase;; Kinase-like;; Phosphotransferase enzyme family	Mitogen-activated protein kinase kinase 7 GN=F15H18.14 OS=Arabidopsis thaliana (Mouse-ear cress) PE=1 SV=1	T	Signal transduction mechanisms	TPA: putative MAP kinase family protein [Zea mays]	molecular function: catalytic activity (GO:0003824);; biological process: metabolic process (GO:0008152);; biological process: cellular process (GO:0009987);; molecular function: binding (GO:0005488);; cellular component: cell (GO:0005623);; cellular component: organelle (GO:0043226);; cellular component: cell part (GO:0044464)	--
BMK_Unigene_011789	34.9023	0.889427	2.20875	25.1952	2.19839	7.6223	--	--	Molecular Function: citrate transmembrane transporter activity (GO:0015137);; Biological Process: citrate transport (GO:0015746);; Cellular Component: integral component of membrane (GO:0016021);; Cellular Component: cytoplasmic membrane-bounded vesicle (GO:0016023);; Biological Process: transmembrane transport (GO:0055085);;	--	[P]	Inorganic ion transport and metabolism	Citrate transporter;; Arsenical pump membrane protein	--	P	Inorganic ion transport and metabolism	PREDICTED: putative transporter arsB [Zea mays]	molecular function: transporter activity (GO:0005215);; biological process: cellular process (GO:0009987);; biological process: single-organism process (GO:0044699);; biological process: localization (GO:0051179);; cellular component: membrane (GO:0016020);; cellular component: membrane part (GO:0044425);; cellular component: cell (GO:0005623);; cellular component: organelle (GO:0043226);; cellul…	--
BMK_Unigene_011813	31.5946	6.601	7.67161	20.9091	13.0477	10.6675	[QR]	--	Cellular Component: nucleus (GO:0005634);; Cellular Component: cytoplasm (GO:0005737);; Biological Process: protein methylation (GO:0006479);; Molecular Function: protein methyltransferase activity (GO:0008276);;	K11434|0|sita:101775605|probable protein arginine N-methyltransferase 1-like; K11434 protein arginine N-methyltransferase 1 [EC:2.1.1.-] (A)	[OKT]	--	PRMT5 arginine-N-methyltransferase;; Methyltransferase domain;; Ribosomal protein L11 methyltransferase (PrmA);; Methyltransferase domain;; Methyltransferase domain;; Methyltransferase domain;; Methyltransferase small domain;; Met-10+ like-protein	Probable protein arginine N-methyltransferase 1 OS=Oryza sativa subsp. japonica (Rice) PE=2 SV=1	T	Signal transduction mechanisms	PREDICTED: probable protein arginine N-methyltransferase 1-like [Setaria italica]	cellular component: cell (GO:0005623);; cellular component: organelle (GO:0043226);; cellular component: cell part (GO:0044464);; biological process: metabolic process (GO:0008152);; biological process: cellular process (GO:0009987);; molecular function: catalytic activity (GO:0003824)	--
BMK_Unigene_011823	3.6955	0.232712	0.112606	2.26232	1.1639	0.0382191	--	--	Molecular Function: protein serine/threonine kinase activity (GO:0004674);; Molecular Function: ATP binding (GO:0005524);; Biological Process: protein phosphorylation (GO:0006468);; Biological Process: glucuronoxylan metabolic process (GO:0010413);; Biological Process: xylan biosynthetic process (GO:0045492);;	--	[T]	Signal transduction mechanisms	--	Probable receptor-like protein kinase At5g15080 GN=At5g15080 OS=Arabidopsis thaliana (Mouse-ear cress) PE=2 SV=1	T	Signal transduction mechanisms	PREDICTED: serine/threonine-protein kinase At5g01020-like [Setaria italica]	molecular function: catalytic activity (GO:0003824);; biological process: metabolic process (GO:0008152);; biological process: cellular process (GO:0009987);; molecular function: binding (GO:0005488);; biological process: single-organism process (GO:0044699);; biological process: cellular component organization or biogenesis (GO:0071840)	--
BMK_Unigene_011869	7.55437	4.77364	2.9753	7.43749	4.49412	4.11847	--	--	Molecular Function: DNA binding (GO:0003677);; Cellular Component: plastid (GO:0009536);; Molecular Function: protein dimerization activity (GO:0046983);;	--	[L]	Replication, recombination and repair	Domain of unknown function (DUF4413);; hAT family C-terminal dimerisation region	Zinc finger BED domain-containing protein RICESLEEPER 2 OS=Oryza sativa subsp. japonica (Rice) PE=2 SV=1	L	Replication, recombination and repair	hypothetical protein SORBIDRAFT_04g002725 [Sorghum bicolor]	molecular function: binding (GO:0005488);; cellular component: cell (GO:0005623);; cellular component: organelle (GO:0043226);; cellular component: cell part (GO:0044464)	--
BMK_Unigene_011875	34.4599	8.13189	30.5461	143.455	35.9123	28.7411	--	--	Cellular Component: mitochondrion (GO:0005739);; Molecular Function: peptidase activity (GO:0008233);;	--	[O]	Posttranslational modification, protein turnover, chaperones	Eukaryotic aspartyl protease	--	O	Posttranslational modification, protein turnover, chaperones	PREDICTED: protein ASPARTIC PROTEASE IN GUARD CELL 2-like [Setaria italica]	cellular component: cell (GO:0005623);; cellular component: organelle (GO:0043226);; cellular component: cell part (GO:0044464);; molecular function: catalytic activity (GO:0003824);; biological process: metabolic process (GO:0008152)	--
BMK_Unigene_011963	5.83316	0.552557	0.893295	3.82659	1.30077	2.06929	--	--	Molecular Function: metal ion binding (GO:0046872);;	--	--	--	--	Zinc finger protein 7 GN=ZFP7 OS=Arabidopsis thaliana (Mouse-ear cress) PE=2 SV=1	R	General function prediction only	PREDICTED: zinc finger protein 4-like [Setaria italica]	molecular function: binding (GO:0005488)	--
BMK_Unigene_011968	19.4672	0.858506	2.00808	11.0699	6.98287	5.55429	--	--	Cellular Component: plasma membrane (GO:0005886);; Cellular Component: cytoplasmic membrane-bounded vesicle (GO:0016023);;	--	--	--	Protein of unknown function (DUF642)	--	S	Function unknown	PREDICTED: uncharacterized protein LOC101758272 [Setaria italica]	cellular component: cell (GO:0005623);; cellular component: membrane (GO:0016020);; cellular component: cell part (GO:0044464);; cellular component: organelle (GO:0043226)	--
BMK_Unigene_011994	0.90134	0	0	1.18486	1.1446	1.52465	--	--	--	--	--	--	--	--	S	Function unknown	hypothetical protein COCHEDRAFT_24430 [Bipolaris maydis C5]	--	--
BMK_Unigene_012058	0.723629	0	0	1.50177	0.782787	2.02548	--	--	Molecular Function: nucleic acid binding (GO:0003676);; Biological Process: DNA metabolic process (GO:0006259);; Biological Process: cellular macromolecule biosynthetic process (GO:0034645);; Molecular Function: metal ion binding (GO:0046872);;	--	--	--	--	--	R	General function prediction only	gag-pol polyprotein [Aspergillus flavus]	molecular function: binding (GO:0005488);; biological process: metabolic process (GO:0008152);; biological process: cellular process (GO:0009987)	--
BMK_Unigene_012130	216.154	65.7066	51.9164	67.2691	49.6308	21.308	--	--	Biological Process: lipid metabolic process (GO:0006629);; Molecular Function: phosphoric diester hydrolase activity (GO:0008081);; Cellular Component: plastid (GO:0009536);;	--	[T]	Signal transduction mechanisms	Phosphatidylinositol-specific phospholipase C, X domain	--	T	Signal transduction mechanisms	PREDICTED: uncharacterized protein LOC101775610 [Setaria italica]	biological process: metabolic process (GO:0008152);; biological process: single-organism process (GO:0044699);; molecular function: catalytic activity (GO:0003824);; cellular component: cell (GO:0005623);; cellular component: organelle (GO:0043226);; cellular component: cell part (GO:0044464)	--
BMK_Unigene_012177	4.55099	0.210438	0.179381	9.82433	10.4456	8.31801	[C]	Energy production and conversion	Cellular Component: mitochondrion (GO:0005739);; Molecular Function: lipid binding (GO:0008289);; Molecular Function: hydrogen ion transmembrane transporter activity (GO:0015078);; Biological Process: ATP synthesis coupled proton transport (GO:0015986);; Biological Process: ATP hydrolysis coupled proton transport (GO:0015991);; Cellular Component: integral component of membrane (GO:0016021);; Mol…	K02128|1.28007e-10|gmx:15308621|atp9, GlmaxMp72; ATPase subunit 9; K02128 F-type H+-transporting ATPase subunit c (A)	[C]	Energy production and conversion	ATP synthase subunit C	ATP synthase subunit 9, mitochondrial GN=ATP9 OS=Vicia faba (Broad bean) PE=3 SV=1	C	Energy production and conversion	ATP synthase subunit 9 [Pyrenophora tritici-repentis Pt-1C-BFP]	cellular component: cell (GO:0005623);; cellular component: organelle (GO:0043226);; cellular component: cell part (GO:0044464);; molecular function: binding (GO:0005488);; molecular function: transporter activity (GO:0005215);; biological process: cellular process (GO:0009987);; biological process: single-organism process (GO:0044699);; biological process: localization (GO:0051179);; biological …	Oxidative phosphorylation (ko00190)
BMK_Unigene_012183	18.3164	1.58283	2.70161	7.93795	2.51543	3.0253	--	--	Molecular Function: catalytic activity (GO:0003824);;	K15340|2.73553e-129|sita:101758694|protein artemis-like; K15340 DNA cross-link repair 1A protein (A)	[L]	Replication, recombination and repair	DNA repair metallo-beta-lactamase	--	L	Replication, recombination and repair	PREDICTED: protein artemis-like [Setaria italica]	molecular function: catalytic activity (GO:0003824);; biological process: metabolic process (GO:0008152)	--
BMK_Unigene_012193	6.13331	0.213944	0	4.35191	7.77027	24.2504	--	--	--	--	--	--	--	--	S	Function unknown	hypothetical protein COCHEDRAFT_1021162 [Bipolaris maydis C5]	--	--
BMK_Unigene_012215	54.4038	14.4638	11.1814	27.3978	12.0274	8.68247	[E]	Amino acid transport and metabolism	Molecular Function: aminomethyltransferase activity (GO:0004047);; Cellular Component: mitochondrion (GO:0005739);; Biological Process: glycine catabolic process (GO:0006546);; Biological Process: pattern specification process (GO:0007389);; Biological Process: regulation of cell size (GO:0008361);; Molecular Function: transaminase activity (GO:0008483);; Cellular Component: chloroplast thylakoid…	K00605|0|sita:101773028|aminomethyltransferase, mitochondrial-like; K00605 aminomethyltransferase [EC:2.1.2.10] (A)	[E]	Amino acid transport and metabolism	Aminomethyltransferase folate-binding domain;; Glycine cleavage T-protein C-terminal barrel domain	Aminomethyltransferase, mitochondrial (Precursor) GN=GDCST OS=Flaveria pringlei PE=2 SV=1	E	Amino acid transport and metabolism	PREDICTED: aminomethyltransferase, mitochondrial-like [Setaria italica]	molecular function: catalytic activity (GO:0003824);; biological process: metabolic process (GO:0008152);; cellular component: cell (GO:0005623);; cellular component: organelle (GO:0043226);; cellular component: cell part (GO:0044464);; biological process: cellular process (GO:0009987);; biological process: single-organism process (GO:0044699);; biological process: multicellular organismal proces…	Glycine, serine and threonine metabolism (ko00260);; One carbon pool by folate (ko00670);; Carbon metabolism (ko01200)
BMK_Unigene_012321	4.29979	0.919524	1.04591	4.15581	2.80913	2.75317	[L]	Replication, recombination and repair	Biological Process: meiotic mismatch repair (GO:0000710);; Cellular Component: synaptonemal complex (GO:0000795);; Biological Process: cytokinesis by cell plate formation (GO:0000911);; Molecular Function: damaged DNA binding (GO:0003684);; Molecular Function: ATP binding (GO:0005524);; Biological Process: ATP catabolic process (GO:0006200);; Biological Process: double-strand break repair (GO:000…	K08740|0|sita:101768336|DNA mismatch repair protein MSH4-like; K08740 DNA mismatch repair protein MSH4 (A)	[L]	Replication, recombination and repair	MutS domain V;; MutS family domain IV;; MutS domain III	DNA mismatch repair protein MSH4 GN=MSH4 OS=Arabidopsis thaliana (Mouse-ear cress) PE=2 SV=1	L	Replication, recombination and repair	hypothetical protein SHCRBa_159_J23_F_310 [Saccharum hybrid cultivar R570]	biological process: reproduction (GO:0000003);; biological process: metabolic process (GO:0008152);; biological process: cellular process (GO:0009987);; biological process: single-organism process (GO:0044699);; biological process: response to stimulus (GO:0050896);; biological process: cellular component organization or biogenesis (GO:0071840);; cellular component: cell (GO:0005623);; cellular c…	--
BMK_Unigene_012347	2.27248	0.0619477	0.0862498	24.5695	3.36687	0.922302	[RTKL]	--	Molecular Function: protein serine/threonine kinase activity (GO:0004674);; Molecular Function: calcium ion binding (GO:0005509);; Molecular Function: ATP binding (GO:0005524);; Biological Process: protein phosphorylation (GO:0006468);; Cellular Component: cytoplasmic membrane-bounded vesicle (GO:0016023);; Molecular Function: polysaccharide binding (GO:0030247);;	--	--	--	Wall-associated receptor kinase galacturonan-binding;; Calcium-binding EGF domain;; Complement Clr-like EGF-like;; Protein tyrosine kinase;; Protein kinase domain	Wall-associated receptor kinase 2 (Precursor) GN=WAK2 OS=Arabidopsis thaliana (Mouse-ear cress) PE=1 SV=1	T	Signal transduction mechanisms	PREDICTED: wall-associated receptor kinase 2-like [Zea mays]	molecular function: catalytic activity (GO:0003824);; biological process: metabolic process (GO:0008152);; biological process: cellular process (GO:0009987);; molecular function: binding (GO:0005488);; cellular component: cell (GO:0005623);; cellular component: organelle (GO:0043226);; cellular component: cell part (GO:0044464)	--
BMK_Unigene_012354	0.60528	0	0.0262514	1.3325	0.793713	1.61059	--	--	Molecular Function: sequence-specific DNA binding transcription factor activity (GO:0003700);; Biological Process: regulation of carbohydrate metabolic process (GO:0006109);; Biological Process: nucleosome positioning (GO:0016584);; Cellular Component: CCAAT-binding factor complex (GO:0016602);; Molecular Function: sequence-specific DNA binding (GO:0043565);; Biological Process: negative regulati…	K08064|7.83041e-19|sbi:SORBI_02g038960|SORBIDRAFT_02g038960, Sb02g038960; hypothetical protein; K08064 nuclear transcription factor Y, alpha (A)	[K]	Transcription	CCAAT-binding transcription factor (CBF-B/NF-YA) subunit B	Nuclear transcription factor Y subunit A-8 GN=NFYA8 OS=Arabidopsis thaliana (Mouse-ear cress) PE=2 SV=2	K	Transcription	hypothetical protein SNOG_15220 [Phaeosphaeria nodorum SN15]	molecular function: nucleic acid binding transcription factor activity (GO:0001071);; biological process: biological regulation (GO:0065007);; biological process: metabolic process (GO:0008152);; biological process: cellular process (GO:0009987);; biological process: cellular component organization or biogenesis (GO:0071840);; cellular component: cell (GO:0005623);; cellular component: macromolec…	--
BMK_Unigene_012356	61.3163	11.957	10.7435	30.5685	17.5087	16.9358	--	--	Cellular Component: cytoplasmic membrane-bounded vesicle (GO:0016023);;	--	--	--	NHL repeat	--	R	General function prediction only	PREDICTED: uncharacterized protein LOC101766411 isoform X1 [Setaria italica]	cellular component: cell (GO:0005623);; cellular component: organelle (GO:0043226);; cellular component: cell part (GO:0044464)	--
BMK_Unigene_012358	29.8652	2.45878	4.36146	29.6182	7.02473	6.09508	--	--	Molecular Function: binding (GO:0005488);;	--	--	--	Myb-like DNA-binding domain	Transcription factor MYB1R1 OS=Solanum tuberosum (Potato) PE=2 SV=1	K	Transcription	PREDICTED: uncharacterized protein LOC101771187 [Setaria italica]	molecular function: binding (GO:0005488)	--
BMK_Unigene_012370	44.7201	35.0184	28.1222	60.7914	43.7244	27.9628	--	--	--	--	--	--	--	--	--	--	hypothetical protein SORBIDRAFT_01g045170 [Sorghum bicolor]	--	--
BMK_Unigene_012385	4.37388	1.09599	1.19796	6.11522	3.58307	1.17308	[R]	General function prediction only	Biological Process: metabolic process (GO:0008152);; Molecular Function: hydrolase activity (GO:0016787);;	--	[R]	General function prediction only	Alpha/beta hydrolase family;; Alpha/beta hydrolase family	--	R	General function prediction only	catalytic/ hydrolase [Zea mays]	biological process: metabolic process (GO:0008152);; molecular function: catalytic activity (GO:0003824)	--
BMK_Unigene_012395	35.5382	3.29102	8.0791	34.0208	12.2823	15.1018	[J]	Translation, ribosomal structure and biogenesis	Molecular Function: translation elongation factor activity (GO:0003746);; Molecular Function: GTPase activity (GO:0003924);; Molecular Function: ATP binding (GO:0005524);; Molecular Function: GTP binding (GO:0005525);; Cellular Component: cell wall (GO:0005618);; Cellular Component: mitochondrion (GO:0005739);; Biological Process: GTP catabolic process (GO:0006184);; Biological Process: translati…	K02358|0|sita:101778500|elongation factor Tu, mitochondrial-like; K02358 elongation factor Tu (A)	[J]	Translation, ribosomal structure and biogenesis	Elongation factor Tu GTP binding domain;; Elongation factor Tu C-terminal domain;; Elongation factor Tu domain 2;; 50S ribosome-binding GTPase	Elongation factor Tu, mitochondrial (Precursor) GN=TUFA OS=Arabidopsis thaliana (Mouse-ear cress) PE=1 SV=1	J	Translation, ribosomal structure and biogenesis	PREDICTED: elongation factor Tu, mitochondrial-like [Setaria italica]	molecular function: binding (GO:0005488);; biological process: metabolic process (GO:0008152);; biological process: cellular process (GO:0009987);; molecular function: catalytic activity (GO:0003824);; biological process: single-organism process (GO:0044699);; cellular component: cell (GO:0005623);; cellular component: cell part (GO:0044464);; cellular component: organelle (GO:0043226);; biologic…	--
BMK_Unigene_012409	37.0422	6.26999	18.8799	45.348	22.2319	39.3162	[H]	Coenzyme transport and metabolism	Cellular Component: mitochondrion (GO:0005739);; Biological Process: metabolic process (GO:0008152);; Molecular Function: transaminase activity (GO:0008483);; Molecular Function: pyridoxal phosphate binding (GO:0030170);;	K16871|0|sita:101758155|probable gamma-aminobutyrate transaminase 3, mitochondrial-like; K16871 4-aminobutyrate---pyruvate transaminase [EC:2.6.1.96] (A)	[E]	Amino acid transport and metabolism	Aminotransferase class-III;; Aminotransferase class-III	Probable gamma-aminobutyrate transaminase 3, mitochondrial (Precursor) OS=Oryza sativa subsp. japonica (Rice) PE=3 SV=1	E	Amino acid transport and metabolism	PREDICTED: probable gamma-aminobutyrate transaminase 3, mitochondrial-like [Setaria italica]	cellular component: cell (GO:0005623);; cellular component: organelle (GO:0043226);; cellular component: cell part (GO:0044464);; biological process: metabolic process (GO:0008152);; molecular function: catalytic activity (GO:0003824);; molecular function: binding (GO:0005488)	Alanine, aspartate and glutamate metabolism (ko00250);; Butanoate metabolism (ko00650)
BMK_Unigene_012422	23.8392	12.9497	11.0955	26.9789	18.7989	8.46493	[C]	Energy production and conversion	Molecular Function: zinc ion binding (GO:0008270);; Molecular Function: oxidoreductase activity (GO:0016491);; Biological Process: oxidation-reduction process (GO:0055114);;	K00121|0|sita:101784324|alcohol dehydrogenase-like 7-like; K00121 S-(hydroxymethyl)glutathione dehydrogenase / alcohol dehydrogenase [EC:1.1.1.284 1.1.1.1] (A)	[Q]	Secondary metabolites biosynthesis, transport and catabolism	Alcohol dehydrogenase GroES-like domain;; Zinc-binding dehydrogenase	Alcohol dehydrogenase-like 7 GN=At5g42250 OS=Arabidopsis thaliana (Mouse-ear cress) PE=2 SV=1	Q	Secondary metabolites biosynthesis, transport and catabolism	PREDICTED: alcohol dehydrogenase-like 7-like [Setaria italica]	molecular function: binding (GO:0005488);; molecular function: catalytic activity (GO:0003824);; biological process: metabolic process (GO:0008152);; biological process: single-organism process (GO:0044699)	Glycolysis / Gluconeogenesis (ko00010);; Fatty acid degradation (ko00071);; Tyrosine metabolism (ko00350);; Carbon metabolism (ko01200);; Degradation of aromatic compounds (ko01220)
BMK_Unigene_012478	8.3317	0.848787	1.53668	1.95692	1.59796	0.427239	--	--	Molecular Function: sequence-specific DNA binding transcription factor activity (GO:0003700);; Biological Process: regulation of transcription, DNA-templated (GO:0006355);; Cellular Component: plastid (GO:0009536);; Molecular Function: sequence-specific DNA binding (GO:0043565);;	--	--	--	bZIP transcription factor;; Basic region leucine zipper	--	S	Function unknown	PREDICTED: ocs element-binding factor 1-like [Setaria italica]	molecular function: nucleic acid binding transcription factor activity (GO:0001071);; biological process: biological regulation (GO:0065007);; cellular component: cell (GO:0005623);; cellular component: organelle (GO:0043226);; cellular component: cell part (GO:0044464);; molecular function: binding (GO:0005488)	--
BMK_Unigene_012485	3.21577	0.256687	0.169436	2.08726	0.61852	0.0397412	--	--	--	--	--	--	--	--	--	--	--	--	--
BMK_Unigene_012491	0.978393	0	0	1.37485	1.3151	2.13816	--	--	Molecular Function: protein dimerization activity (GO:0046983);;	--	[K]	Transcription	Helix-loop-helix DNA-binding domain	--	S	Function unknown	hypothetical protein COCSADRAFT_35828 [Bipolaris sorokiniana ND90Pr]	molecular function: binding (GO:0005488)	--
BMK_Unigene_012582	3.95388	0.924289	1.35732	5.30066	1.66185	0.832805	--	--	--	--	--	--	--	--	K	Transcription	PREDICTED: transcription factor bHLH96-like [Setaria italica]	--	--
BMK_Unigene_012636	14.7594	0.177305	0.303059	23.7733	0.471773	1.07493	--	--	Cellular Component: mitochondrion (GO:0005739);; Cellular Component: integral component of membrane (GO:0016021);;	--	--	--	Triose-phosphate Transporter family;; EamA-like transporter family	Probable purine permease 4 GN=PUP4 OS=Arabidopsis thaliana (Mouse-ear cress) PE=2 SV=1	G	Carbohydrate transport and metabolism	PREDICTED: probable purine permease 4-like [Setaria italica]	cellular component: cell (GO:0005623);; cellular component: organelle (GO:0043226);; cellular component: cell part (GO:0044464);; cellular component: membrane (GO:0016020);; cellular component: membrane part (GO:0044425)	--
BMK_Unigene_012639	3.98461	0.0511771	0.0211894	2.11913	0.0404289	0.0400649	[O]	Posttranslational modification, protein turnover, chaperones	Molecular Function: serine-type endopeptidase activity (GO:0004252);; Cellular Component: cell wall (GO:0005618);; Cellular Component: mitochondrion (GO:0005739);; Biological Process: proteolysis (GO:0006508);; Cellular Component: cytoplasmic membrane-bounded vesicle (GO:0016023);; Molecular Function: identical protein binding (GO:0042802);; Biological Process: negative regulation of catalytic ac…	--	--	--	Subtilase family;; Peptidase inhibitor I9	Subtilisin-like protease SBT3.3 {ECO:0000303|PubMed:16193095} (Precursor) OS=Arabidopsis thaliana (Mouse-ear cress) PE=2 SV=1	O	Posttranslational modification, protein turnover, chaperones	OSJNBb0089K24.4 [Oryza sativa Japonica Group]	molecular function: catalytic activity (GO:0003824);; biological process: metabolic process (GO:0008152);; cellular component: cell (GO:0005623);; cellular component: cell part (GO:0044464);; cellular component: organelle (GO:0043226);; molecular function: binding (GO:0005488);; biological process: biological regulation (GO:0065007)	--
BMK_Unigene_012698	20.7407	7.25614	6.89492	20.3413	5.95511	6.16283	[R]	General function prediction only	Biological Process: metabolic process (GO:0008152);; Cellular Component: plastid (GO:0009536);; Molecular Function: carboxy-lyase activity (GO:0016831);;	K06966|3.22988e-172|sita:101784702|probable cytokinin riboside 5'-monophosphate phosphoribohydrolase LOGL10-like; K06966 (A)	--	--	Possible lysine decarboxylase	Probable cytokinin riboside 5&apos;-monophosphate phosphoribohydrolase LOGL3 OS=Oryza sativa subsp. japonica (Rice) PE=2 SV=1	S	Function unknown	PREDICTED: probable cytokinin riboside 5&apos;-monophosphate phosphoribohydrolase LOGL10-like [Setaria italica]	biological process: metabolic process (GO:0008152);; cellular component: cell (GO:0005623);; cellular component: organelle (GO:0043226);; cellular component: cell part (GO:0044464);; molecular function: catalytic activity (GO:0003824)	--
BMK_Unigene_012710	67.1116	24.5363	23.5265	120.674	32.2087	35.4782	--	--	--	--	--	--	Protein of unknown function (DUF581)	--	S	Function unknown	PREDICTED: uncharacterized protein LOC101781736 [Setaria italica]	--	--
BMK_Unigene_012738	16.7861	0.371639	0.120178	6.88857	1.29384	0.478089	--	--	Cellular Component: cytoplasmic membrane-bounded vesicle (GO:0016023);;	--	--	--	Fasciclin domain	Fasciclin-like arabinogalactan protein 8 (Precursor) GN=FLA8 OS=Arabidopsis thaliana (Mouse-ear cress) PE=1 SV=1	R	General function prediction only	PREDICTED: fasciclin-like arabinogalactan protein 8-like [Setaria italica]	cellular component: cell (GO:0005623);; cellular component: organelle (GO:0043226);; cellular component: cell part (GO:0044464)	--
BMK_Unigene_012758	0.946571	0	0	1.32973	0.795942	1.74262	[R]	General function prediction only	Molecular Function: GTP binding (GO:0005525);; Biological Process: small GTPase mediated signal transduction (GO:0007264);; Biological Process: protein transport (GO:0015031);;	--	[U]	Intracellular trafficking, secretion, and vesicular transport	Ras family;; Miro-like protein;; ADP-ribosylation factor family;; 50S ribosome-binding GTPase;; Elongation factor Tu GTP binding domain;; Gtr1/RagA G protein conserved region	Ras-related protein YPTC6 GN=YPTC6 OS=Chlamydomonas reinhardtii (Chlamydomonas smithii) PE=3 SV=1	U	Intracellular trafficking, secretion, and vesicular transport	similar to ras-related protein Rab-11B [Leptosphaeria maculans JN3]	molecular function: binding (GO:0005488);; biological process: cellular process (GO:0009987);; biological process: signaling (GO:0023052);; biological process: single-organism process (GO:0044699);; biological process: response to stimulus (GO:0050896);; biological process: biological regulation (GO:0065007);; biological process: localization (GO:0051179)	--
BMK_Unigene_012843	17.3224	4.57192	12.3292	29.4335	17.6112	24.0906	--	--	--	--	--	--	--	--	--	--	--	--	--
BMK_Unigene_012871	2.46788	0.0397062	0.0399167	6.275	5.2595	4.16734	--	--	Molecular Function: translation initiation factor activity (GO:0003743);; Molecular Function: translation elongation factor activity (GO:0003746);; Biological Process: translational initiation (GO:0006413);; Biological Process: translational frameshifting (GO:0006452);; Biological Process: peptidyl-lysine modification to peptidyl-hypusine (GO:0008612);; Molecular Function: ribosome binding (GO:00…	K03263|2.40961e-08|aly:ARALYDRAFT_894722|hypothetical protein; K03263 translation initiation factor 5A (A)	[J]	Translation, ribosomal structure and biogenesis	--	Eukaryotic translation initiation factor 5A-3 OS=Arabidopsis thaliana (Mouse-ear cress) PE=2 SV=1	J	Translation, ribosomal structure and biogenesis	hypothetical protein PTT_19961 [Pyrenophora teres f. teres 0-1]	molecular function: binding (GO:0005488);; biological process: metabolic process (GO:0008152);; biological process: cellular process (GO:0009987);; biological process: single-organism process (GO:0044699);; biological process: biological regulation (GO:0065007)	--
BMK_Unigene_012888	29.1873	12.5891	8.21128	71.5105	25.3526	2.33228	[R]	General function prediction only	Biological Process: polysaccharide catabolic process (GO:0000272);; Cellular Component: vacuole (GO:0005773);; Cellular Component: plasma membrane (GO:0005886);; Biological Process: chitin catabolic process (GO:0006032);; Molecular Function: chitin binding (GO:0008061);; Molecular Function: endochitinase activity (GO:0008843);; Biological Process: jasmonic acid and ethylene-dependent systemic res…	K01183|2.73796e-72|dosa:Os06t0726200-02|Os06g0726200; Similar to Chitinase 1.; K01183 chitinase [EC:3.2.1.14] (A)	[R]	General function prediction only	Chitinase class I	Chitinase 1 (Precursor) OS=Oryza sativa subsp. japonica (Rice) PE=2 SV=1	G	Carbohydrate transport and metabolism	chitinase [Oryza sativa Japonica Group]	biological process: metabolic process (GO:0008152);; cellular component: cell (GO:0005623);; cellular component: organelle (GO:0043226);; cellular component: cell part (GO:0044464);; cellular component: membrane (GO:0016020);; molecular function: binding (GO:0005488);; molecular function: catalytic activity (GO:0003824);; biological process: immune system process (GO:0002376);; biological process…	Amino sugar and nucleotide sugar metabolism (ko00520)
BMK_Unigene_012893	12.1861	1.0244	1.06149	3.57484	1.10903	2.09341	--	--	Molecular Function: ATP binding (GO:0005524);; Cellular Component: mitochondrion (GO:0005739);; Biological Process: ATP catabolic process (GO:0006200);; Cellular Component: membrane (GO:0016020);; Molecular Function: ATPase activity (GO:0016887);;	--	[Q]	Secondary metabolites biosynthesis, transport and catabolism	ABC-2 type transporter	Pleiotropic drug resistance protein 3 GN=PDR3 OS=Nicotiana tabacum (Common tobacco) PE=2 SV=1	Q	Secondary metabolites biosynthesis, transport and catabolism	PREDICTED: pleiotropic drug resistance protein 3-like isoform X1 [Setaria italica]	molecular function: binding (GO:0005488);; cellular component: cell (GO:0005623);; cellular component: organelle (GO:0043226);; cellular component: cell part (GO:0044464);; biological process: metabolic process (GO:0008152);; biological process: cellular process (GO:0009987);; biological process: single-organism process (GO:0044699);; cellular component: membrane (GO:0016020);; molecular function…	--
BMK_Unigene_012941	11.3945	3.79259	1.80397	4.27904	3.61368	3.99346	[GC]	--	Cellular Component: mitochondrion (GO:0005739);; Cellular Component: plastid (GO:0009536);; Molecular Function: transferase activity (GO:0016740);;	--	[GC]	--	UDP-glucoronosyl and UDP-glucosyl transferase	Putative UDP-rhamnose:rhamnosyltransferase 1 OS=Fragaria ananassa (Strawberry) PE=2 SV=1	S	Function unknown	PREDICTED: putative UDP-rhamnose:rhamnosyltransferase 1-like [Setaria italica]	cellular component: cell (GO:0005623);; cellular component: organelle (GO:0043226);; cellular component: cell part (GO:0044464);; molecular function: catalytic activity (GO:0003824);; biological process: metabolic process (GO:0008152)	--
BMK_Unigene_012945	6.63679	0	0	0.303621	0.0428123	0.0844189	--	--	--	--	--	--	--	--	R	General function prediction only	PREDICTED: zinc finger protein 1-like [Setaria italica]	--	--
BMK_Unigene_012991	16.9089	0.502974	0.501359	3.76941	3.67208	1.1895	--	--	Cellular Component: mitochondrion (GO:0005739);; Molecular Function: transferase activity, transferring glycosyl groups (GO:0016757);;	--	[S]	Function unknown	--	--	S	Function unknown	PREDICTED: uncharacterized protein LOC101783535 isoform X2 [Setaria italica]	cellular component: cell (GO:0005623);; cellular component: organelle (GO:0043226);; cellular component: cell part (GO:0044464);; molecular function: catalytic activity (GO:0003824);; biological process: metabolic process (GO:0008152)	--
BMK_Unigene_013036	70.9278	16.0173	19.5758	88.5781	31.8181	30.3186	--	--	Molecular Function: chromatin binding (GO:0003682);; Cellular Component: nucleus (GO:0005634);; Cellular Component: cytoplasm (GO:0005737);; Cellular Component: plasma membrane (GO:0005886);; Biological Process: nucleotide-excision repair (GO:0006289);; Biological Process: nucleosome assembly (GO:0006334);; Biological Process: DNA mediated transformation (GO:0009294);; Biological Process: respons…	K11279|6.06343e-176|sbi:SORBI_10g003450|SORBIDRAFT_10g003450, Sb10g003450; hypothetical protein; K11279 nucleosome assembly protein 1-like 1 (A)	[BD]	--	Nucleosome assembly protein (NAP)	Nucleosome assembly protein 1;1 (Precursor) OS=Oryza sativa subsp. japonica (Rice) PE=2 SV=1	D	Cell cycle control, cell division, chromosome partitioning	hypothetical protein SORBIDRAFT_10g003450 [Sorghum bicolor]	molecular function: binding (GO:0005488);; cellular component: cell (GO:0005623);; cellular component: organelle (GO:0043226);; cellular component: cell part (GO:0044464);; cellular component: membrane (GO:0016020);; biological process: metabolic process (GO:0008152);; biological process: cellular process (GO:0009987);; biological process: single-organism process (GO:0044699);; biological process…	--
BMK_Unigene_013088	1.19519	0	0	0.576103	0.683309	2.76733	--	--	--	--	--	--	C2H2-type zinc finger;; Zinc finger, C2H2 type	--	--	--	putative zinc finger c2h2-like protein [Neofusicoccum parvum UCRNP2]	--	--
BMK_Unigene_013109	2.05864	0.48996	1.87867	5.7537	2.63524	2.47115	--	--	--	--	--	--	--	--	--	--	--	--	--
BMK_Unigene_013135	24.347	5.27705	6.23366	10.0674	7.12034	10.9293	--	--	Cellular Component: integral component of membrane (GO:0016021);; Cellular Component: cytoplasmic membrane-bounded vesicle (GO:0016023);;	--	--	--	Tetraspanin family	Tetraspanin-6 GN=TET6 OS=Arabidopsis thaliana (Mouse-ear cress) PE=2 SV=1	S	Function unknown	PREDICTED: tetraspanin-6-like isoform X1 [Setaria italica]	cellular component: membrane (GO:0016020);; cellular component: membrane part (GO:0044425);; cellular component: cell (GO:0005623);; cellular component: organelle (GO:0043226);; cellular component: cell part (GO:0044464)	--
BMK_Unigene_013178	2.21401	0.123554	0.352719	2.66631	1.64156	1.48527	--	--	--	--	--	--	Protein of unknown function (DUF1668)	--	S	Function unknown	PREDICTED: uncharacterized protein LOC101753005 [Setaria italica]	--	--
BMK_Unigene_013182	9.03334	0	0.011567	12.3126	9.83116	8.85362	--	--	--	K13457|1.52265e-12|sita:101784866|disease resistance protein RPM1-like; K13457 disease resistance protein RPM1 (A)	--	--	--	--	T	Signal transduction mechanisms	PREDICTED: disease resistance protein RPM1-like isoform X4 [Setaria italica]	--	Plant-pathogen interaction (ko04626)
BMK_Unigene_013206	0.701656	0	0	0.933232	0.794814	2.35733	[G]	Carbohydrate transport and metabolism	Cellular Component: extracellular region (GO:0005576);; Biological Process: carbohydrate metabolic process (GO:0005975);; Biological Process: N-acetylglucosamine catabolic process (GO:0006046);; Molecular Function: beta-N-acetylglucosaminidase activity (GO:0016231);;	K12373|8.67924e-134|smo:SELMODRAFT_423424|hypothetical protein; K12373 hexosaminidase [EC:3.2.1.52] (A)	[G]	Carbohydrate transport and metabolism	Glycosyl hydrolase family 20, catalytic domain;; beta-acetyl hexosaminidase like	Beta-hexosaminidase 2 (Precursor) GN=F3F20.4 OS=Arabidopsis thaliana (Mouse-ear cress) PE=1 SV=1	G	Carbohydrate transport and metabolism	hypothetical protein SNOG_12118 [Phaeosphaeria nodorum SN15]	cellular component: extracellular region (GO:0005576);; biological process: metabolic process (GO:0008152);; molecular function: catalytic activity (GO:0003824)	Other glycan degradation (ko00511);; Amino sugar and nucleotide sugar metabolism (ko00520);; Glycosaminoglycan degradation (ko00531);; Glycosphingolipid biosynthesis - globo series (ko00603);; Glycosphingolipid biosynthesis - ganglio series (ko00604)
BMK_Unigene_013223	7.65447	0.620002	0.897377	9.44549	1.23274	1.15425	[R]	General function prediction only	Molecular Function: iron ion binding (GO:0005506);; Molecular Function: oxidoreductase activity, acting on paired donors, with incorporation or reduction of molecular oxygen, 2-oxoglutarate as one donor, and incorporation of one atom each of oxygen into both donors (GO:0016706);; Biological Process: oxidation-reduction process (GO:0055114);;	--	[QR]	--	2OG-Fe(II) oxygenase superfamily;; non-haem dioxygenase in morphine synthesis N-terminal	2&apos;-deoxymugineic-acid 2&apos;-dioxygenase GN=IDS3 OS=Hordeum vulgare (Barley) PE=1 SV=3	Q	Secondary metabolites biosynthesis, transport and catabolism	PREDICTED: 1-aminocyclopropane-1-carboxylate oxidase homolog 1-like [Setaria italica]	molecular function: binding (GO:0005488);; molecular function: catalytic activity (GO:0003824);; biological process: metabolic process (GO:0008152);; biological process: single-organism process (GO:0044699)	--
BMK_Unigene_013237	25.4837	22.575	22.5066	24.5785	22.7008	25.1215	--	--	Molecular Function: catalytic activity (GO:0003824);;	--	--	--	Plant specific eukaryotic initiation factor 4B	--	S	Function unknown	hypothetical protein SORBIDRAFT_02g035710 [Sorghum bicolor]	molecular function: catalytic activity (GO:0003824);; biological process: metabolic process (GO:0008152)	--
BMK_Unigene_013285	8.47883	0.98312	1.34984	6.52881	3.23234	3.4049	--	--	Molecular Function: nucleotide binding (GO:0000166);; Biological Process: mRNA splicing, via spliceosome (GO:0000398);; Molecular Function: RNA binding (GO:0003723);; Molecular Function: RNA-directed RNA polymerase activity (GO:0003968);; Cellular Component: nucleolus (GO:0005730);; Biological Process: DNA methylation (GO:0006306);; Biological Process: methylation-dependent chromatin silencing (G…	K11699|0|sita:101767540|probable RNA-dependent RNA polymerase 2-like; K11699 RNA-dependent RNA polymerase [EC:2.7.7.48] (A)	[A]	RNA processing and modification	RNA dependent RNA polymerase	Probable RNA-dependent RNA polymerase 2 GN=OSJNBb0048E02.13 OS=Oryza sativa subsp. japonica (Rice) PE=2 SV=1	A	RNA processing and modification	PREDICTED: probable RNA-dependent RNA polymerase 2-like [Setaria italica]	molecular function: binding (GO:0005488);; biological process: metabolic process (GO:0008152);; biological process: cellular process (GO:0009987);; molecular function: catalytic activity (GO:0003824);; cellular component: cell (GO:0005623);; cellular component: membrane-enclosed lumen (GO:0031974);; cellular component: organelle (GO:0043226);; cellular component: organelle part (GO:0044422);; cel…	--
BMK_Unigene_013290	11.0146	0.97044	2.64963	10.4774	4.26298	3.38035	[R]	General function prediction only	Molecular Function: nucleotide binding (GO:0000166);; Biological Process: karyogamy (GO:0000741);; Molecular Function: nucleic acid binding (GO:0003676);; Cellular Component: nucleolus (GO:0005730);; Biological Process: rRNA processing (GO:0006364);; Cellular Component: plastid (GO:0009536);; Biological Process: embryo sac egg cell differentiation (GO:0009560);; Cellular Component: ribonucleoprot…	K14549|0|sita:101776692|U3 small nucleolar RNA-associated protein 15 homolog; K14549 U3 small nucleolar RNA-associated protein 15 (A)	[S]	Function unknown	UTP15 C terminal;; WD domain, G-beta repeat	Dynein assembly factor with WDR repeat domains 1 GN=DAW1 OS=Chlamydomonas reinhardtii (Chlamydomonas smithii) PE=1 SV=1	R	General function prediction only	PREDICTED: U3 small nucleolar RNA-associated protein 15 homolog [Setaria italica]	molecular function: binding (GO:0005488);; biological process: cellular process (GO:0009987);; biological process: cellular component organization or biogenesis (GO:0071840);; cellular component: cell (GO:0005623);; cellular component: membrane-enclosed lumen (GO:0031974);; cellular component: organelle (GO:0043226);; cellular component: organelle part (GO:0044422);; cellular component: cell part…	Ribosome biogenesis in eukaryotes (ko03008)
BMK_Unigene_013323	9.76749	1.10638	0.0197872	1.52112	0.101632	0	[Q]	Secondary metabolites biosynthesis, transport and catabolism	Molecular Function: monooxygenase activity (GO:0004497);; Molecular Function: iron ion binding (GO:0005506);; Molecular Function: electron carrier activity (GO:0009055);; Molecular Function: oxidoreductase activity, acting on paired donors, with incorporation or reduction of molecular oxygen (GO:0016705);; Molecular Function: heme binding (GO:0020037);; Biological Process: oxidation-reduction pro…	--	[Q]	Secondary metabolites biosynthesis, transport and catabolism	Cytochrome P450	3,9-dihydroxypterocarpan 6A-monooxygenase GN=CYP93A1 OS=Glycine max (Soybean) PE=1 SV=1	Q	Secondary metabolites biosynthesis, transport and catabolism	PREDICTED: cytochrome P450 93A2-like [Zea mays]	molecular function: catalytic activity (GO:0003824);; biological process: metabolic process (GO:0008152);; biological process: single-organism process (GO:0044699);; molecular function: binding (GO:0005488);; molecular function: electron carrier activity (GO:0009055)	--
BMK_Unigene_013364	3.40852	1.16242	1.67508	6.04317	2.21318	2.71949	--	--	Cellular Component: plastid (GO:0009536);;	--	--	--	Plant protein of unknown function;; Domain of unknown function (DUF4033)	Beta-carotene isomerase D27, chloroplastic (Precursor) GN=D27 OS=Arabidopsis thaliana (Mouse-ear cress) PE=1 SV=1	S	Function unknown	Os02g0254100 [Oryza sativa Japonica Group]	cellular component: cell (GO:0005623);; cellular component: organelle (GO:0043226);; cellular component: cell part (GO:0044464)	--
BMK_Unigene_013366	0.637318	0	0.0173075	0.902234	0.758266	2.24674	--	--	Molecular Function: nucleic acid binding (GO:0003676);; Biological Process: DNA integration (GO:0015074);;	--	[R]	General function prediction only	Reverse transcriptase (RNA-dependent DNA polymerase)	Endonuclease OS=Nicotiana tabacum (Common tobacco) PE=2 SV=1	S	Function unknown	polyprotein [Parastagonospora nodorum]	molecular function: binding (GO:0005488);; biological process: metabolic process (GO:0008152);; biological process: cellular process (GO:0009987)	--
BMK_Unigene_013381	3.8014	0.0926937	0.115897	3.01285	0.110677	0	--	--	Molecular Function: monooxygenase activity (GO:0004497);; Molecular Function: iron ion binding (GO:0005506);; Molecular Function: electron carrier activity (GO:0009055);; Molecular Function: oxidoreductase activity, acting on paired donors, with incorporation or reduction of molecular oxygen (GO:0016705);; Molecular Function: heme binding (GO:0020037);; Biological Process: oxidation-reduction pro…	--	[Q]	Secondary metabolites biosynthesis, transport and catabolism	Cytochrome P450	Cytochrome P450 711A1 OS=Arabidopsis thaliana (Mouse-ear cress) PE=2 SV=1	Q	Secondary metabolites biosynthesis, transport and catabolism	PREDICTED: cytochrome P450 711A1-like isoform X1 [Setaria italica]	molecular function: catalytic activity (GO:0003824);; biological process: metabolic process (GO:0008152);; biological process: single-organism process (GO:0044699);; molecular function: binding (GO:0005488);; molecular function: electron carrier activity (GO:0009055)	--
BMK_Unigene_013387	90.3427	24.7836	29.7803	79.8866	37.4917	14.5252	[RTKL]	--	Molecular Function: protein serine/threonine kinase activity (GO:0004674);; Molecular Function: ATP binding (GO:0005524);; Cellular Component: mitochondrion (GO:0005739);; Biological Process: protein phosphorylation (GO:0006468);; Biological Process: signal transduction (GO:0007165);;	--	[T]	Signal transduction mechanisms	Protein kinase domain;; Protein tyrosine kinase;; NAF domain;; Kinase-like	CBL-interacting protein kinase 7 OS=Oryza sativa subsp. japonica (Rice) PE=2 SV=1	T	Signal transduction mechanisms	PREDICTED: CBL-interacting protein kinase 7-like [Setaria italica]	molecular function: catalytic activity (GO:0003824);; biological process: metabolic process (GO:0008152);; biological process: cellular process (GO:0009987);; molecular function: binding (GO:0005488);; cellular component: cell (GO:0005623);; cellular component: organelle (GO:0043226);; cellular component: cell part (GO:0044464);; biological process: signaling (GO:0023052);; biological process: si…	--
BMK_Unigene_013413	2.9148	0.432852	0.430465	3.83476	0.775194	0.435123	--	--	Molecular Function: organic cyclic compound binding (GO:0097159);; Molecular Function: heterocyclic compound binding (GO:1901363);;	K10875|5.77693e-70|sita:101781575|uncharacterized LOC101781575; K10875 DNA repair and recombination protein RAD54 and RAD54-like protein [EC:3.6.4.-] (A)	--	--	--	--	L	Replication, recombination and repair	PREDICTED: uncharacterized protein LOC101781575 [Setaria italica]	molecular function: binding (GO:0005488)	Homologous recombination (ko03440)
BMK_Unigene_013430	7.67104	1.06895	2.70162	5.48703	1.90151	1.41368	[S]	Function unknown	Molecular Function: ATP binding (GO:0005524);; Biological Process: apoptotic process (GO:0006915);; Biological Process: defense response (GO:0006952);; Cellular Component: cytoplasmic membrane-bounded vesicle (GO:0016023);; Molecular Function: ADP binding (GO:0043531);;	--	[T]	Signal transduction mechanisms	NB-ARC domain;; Leucine Rich repeats (2 copies);; Leucine rich repeat;; Leucine Rich Repeat	Putative disease resistance protein RGA3 GN=RGA3 OS=Solanum bulbocastanum (Wild potato) PE=2 SV=2	T	Signal transduction mechanisms	PREDICTED: putative disease resistance protein RGA3-like [Setaria italica]	molecular function: binding (GO:0005488);; biological process: cellular process (GO:0009987);; biological process: single-organism process (GO:0044699);; biological process: response to stimulus (GO:0050896);; cellular component: cell (GO:0005623);; cellular component: organelle (GO:0043226);; cellular component: cell part (GO:0044464)	--
BMK_Unigene_013454	173.189	81.3886	98.0783	201.908	99.5567	50.1606	[E]	Amino acid transport and metabolism	Molecular Function: 5-methyltetrahydropteroyltriglutamate-homocysteine S-methyltransferase activity (GO:0003871);; Molecular Function: copper ion binding (GO:0005507);; Cellular Component: peroxisome (GO:0005777);; Cellular Component: cytosol (GO:0005829);; Cellular Component: plasma membrane (GO:0005886);; Molecular Function: zinc ion binding (GO:0008270);; Molecular Function: methionine synthas…	K00549|0|sita:101760389|5-methyltetrahydropteroyltriglutamate--homocysteine methyltransferase-like; K00549 5-methyltetrahydropteroyltriglutamate--homocysteine methyltransferase [EC:2.1.1.14] (A)	[E]	Amino acid transport and metabolism	Cobalamin-independent synthase, N-terminal domain;; Cobalamin-independent synthase, Catalytic domain	5-methyltetrahydropteroyltriglutamate--homocysteine methyltransferase 2 OS=Oryza sativa subsp. japonica (Rice) PE=2 SV=1	E	Amino acid transport and metabolism	PREDICTED: 5-methyltetrahydropteroyltriglutamate--homocysteine methyltransferase-like [Setaria italica]	molecular function: catalytic activity (GO:0003824);; biological process: metabolic process (GO:0008152);; molecular function: binding (GO:0005488);; cellular component: cell (GO:0005623);; cellular component: organelle (GO:0043226);; cellular component: cell part (GO:0044464);; cellular component: membrane (GO:0016020);; biological process: cellular process (GO:0009987);; biological process: sin…	Cysteine and methionine metabolism (ko00270);; Selenocompound metabolism (ko00450);; Biosynthesis of amino acids (ko01230)
BMK_Unigene_013540	11.2805	1.02404	1.57718	9.77911	3.32017	2.14277	--	--	Cellular Component: plastid (GO:0009536);;	--	--	--	Targeting protein for Xklp2 (TPX2)	Protein WVD2-like 1 GN=WDL1 OS=Arabidopsis thaliana (Mouse-ear cress) PE=1 SV=1	--	--	PREDICTED: protein WVD2-like 1-like [Setaria italica]	cellular component: cell (GO:0005623);; cellular component: organelle (GO:0043226);; cellular component: cell part (GO:0044464)	--
BMK_Unigene_013578	14.0969	1.38714	1.80762	5.10966	1.20748	1.82271	--	--	Cellular Component: vacuole (GO:0005773);;	--	--	--	BRO1-like domain	--	--	--	PREDICTED: uncharacterized protein LOC101774826 [Setaria italica]	cellular component: cell (GO:0005623);; cellular component: organelle (GO:0043226);; cellular component: cell part (GO:0044464)	--
BMK_Unigene_013600	2.81723	0.37429	0.0948044	1.47017	0.707648	0.486857	[KL]	--	Cellular Component: nucleosome (GO:0000786);; Molecular Function: DNA binding (GO:0003677);; Molecular Function: ATP-dependent DNA helicase activity (GO:0004003);; Molecular Function: ATP binding (GO:0005524);; Biological Process: ATP catabolic process (GO:0006200);; Biological Process: maintenance of chromatin silencing (GO:0006344);; Biological Process: methylation-dependent chromatin silencing…	--	[K]	Transcription	SNF2 family N-terminal domain;; Helicase conserved C-terminal domain;; Class II histone deacetylase complex subunits 2 and 3	ATP-dependent DNA helicase DDM1 GN=At5g66750 OS=Arabidopsis thaliana (Mouse-ear cress) PE=1 SV=1	--	--	PREDICTED: ATP-dependent DNA helicase DDM1-like isoform X1 [Setaria italica]	cellular component: cell (GO:0005623);; cellular component: macromolecular complex (GO:0032991);; cellular component: organelle (GO:0043226);; cellular component: organelle part (GO:0044422);; cellular component: cell part (GO:0044464);; molecular function: binding (GO:0005488);; molecular function: catalytic activity (GO:0003824);; biological process: metabolic process (GO:0008152);; biological …	--
BMK_Unigene_013616	2.79756	0.0727017	0.277316	3.08634	0.0433511	0.201281	[GC]	--	Cellular Component: mitochondrion (GO:0005739);; Biological Process: metabolic process (GO:0008152);; Molecular Function: transferase activity, transferring hexosyl groups (GO:0016758);;	--	[GC]	--	UDP-glucoronosyl and UDP-glucosyl transferase	UDP-glycosyltransferase 90A1 GN=UGT90A1 OS=Arabidopsis thaliana (Mouse-ear cress) PE=2 SV=1	--	--	PREDICTED: UDP-glycosyltransferase 90A1-like [Setaria italica]	cellular component: cell (GO:0005623);; cellular component: organelle (GO:0043226);; cellular component: cell part (GO:0044464);; biological process: metabolic process (GO:0008152);; molecular function: catalytic activity (GO:0003824)	--
BMK_Unigene_013667	0.483493	0.0410717	0	0.787326	0.721992	0.974445	--	--	--	--	--	--	Protein of unknown function (DUF3723)	--	--	--	hypothetical protein COCHEDRAFT_1034522 [Bipolaris maydis C5]	--	--
BMK_Unigene_013676	16.1212	2.08154	1.13413	11.8017	1.37827	1.23062	--	--	Molecular Function: protein binding (GO:0005515);; Cellular Component: endosome (GO:0005768);; Cellular Component: Golgi apparatus (GO:0005794);; Cellular Component: trans-Golgi network (GO:0005802);; Biological Process: multidimensional cell growth (GO:0009825);; Biological Process: cell tip growth (GO:0009932);; Biological Process: xyloglucan biosynthetic process (GO:0009969);; Biological Proce…	K08238|0|sita:101756898|putative glycosyltransferase 2-like; K08238 xyloglucan 6-xylosyltransferase [EC:2.4.2.39] (A)	[GM]	--	galactosyl transferase GMA12/MNN10 family	Xyloglucan 6-xylosyltransferase 2 OS=Arabidopsis thaliana (Mouse-ear cress) PE=1 SV=1	--	--	PREDICTED: putative glycosyltransferase 2-like [Setaria italica]	molecular function: binding (GO:0005488);; cellular component: cell (GO:0005623);; cellular component: organelle (GO:0043226);; cellular component: cell part (GO:0044464);; cellular component: organelle part (GO:0044422);; biological process: cellular process (GO:0009987);; biological process: growth (GO:0040007);; biological process: single-organism process (GO:0044699);; biological process: dev…	--
BMK_Unigene_013701	1.49659	0.00497927	0.043315	0.919069	0.713789	0.0599691	--	--	Molecular Function: ATP binding (GO:0005524);;	K17592|0|sita:101767559|uncharacterized LOC101767559; K17592 sacsin (A)	--	--	Histidine kinase-, DNA gyrase B-, and HSP90-like ATPase	--	--	--	PREDICTED: uncharacterized protein LOC101767559 [Setaria italica]	molecular function: binding (GO:0005488)	--
BMK_Unigene_013702	18.8087	13.4996	13.9576	27.3324	17.5545	6.57675	--	--	Cellular Component: endoplasmic reticulum (GO:0005783);;	--	--	--	SMP-30/Gluconolaconase/LRE-like region	--	--	--	PREDICTED: uncharacterized protein LOC101786187 [Setaria italica]	cellular component: cell (GO:0005623);; cellular component: organelle (GO:0043226);; cellular component: cell part (GO:0044464)	--
BMK_Unigene_013735	0.551286	0	0.034115	0.913687	0.868131	1.36742	[R]	General function prediction only	Molecular Function: GTP binding (GO:0005525);; Cellular Component: intracellular (GO:0005622);; Biological Process: small GTPase mediated signal transduction (GO:0007264);; Cellular Component: membrane (GO:0016020);; Biological Process: cell division (GO:0051301);;	K04392|8.34306e-74|mtr:MTR_4g073250|Rac-like GTP-binding protein; K04392 Ras-related C3 botulinum toxin substrate 1 (A)	[R]	General function prediction only	Ras family;; Miro-like protein;; ADP-ribosylation factor family	Rac-like GTP-binding protein ARAC3 (Precursor) GN=M4E13.80 OS=Arabidopsis thaliana (Mouse-ear cress) PE=1 SV=1	--	--	similar to ras-related C3 botulinum toxin substrate 1 (rho family [Leptosphaeria maculans JN3]	molecular function: binding (GO:0005488);; cellular component: cell (GO:0005623);; cellular component: cell part (GO:0044464);; biological process: cellular process (GO:0009987);; biological process: signaling (GO:0023052);; biological process: single-organism process (GO:0044699);; biological process: response to stimulus (GO:0050896);; biological process: biological regulation (GO:0065007);; ce…	Phagosome (ko04145)
BMK_Unigene_013749	3.78215	0.0632612	0.371743	1.25051	0.494237	0.36236	--	--	--	--	--	--	F-box domain	F-box only protein 13 GN=FBX13 OS=Arabidopsis thaliana (Mouse-ear cress) PE=2 SV=2	--	--	PREDICTED: F-box only protein 13-like [Setaria italica]	--	--
BMK_Unigene_013759	2.97318	0	0.0355992	0.271106	0	0.0328782	--	--	--	--	--	--	--	--	--	--	--	--	--
BMK_Unigene_013802	6.53734	0.576954	0.747231	3.66162	0.460791	1.2834	--	--	Molecular Function: monooxygenase activity (GO:0004497);; Cellular Component: integral component of membrane (GO:0016021);; Cellular Component: cytoplasmic membrane-bounded vesicle (GO:0016023);;	--	[T]	Signal transduction mechanisms	DOMON domain	Cytochrome b561 and DOMON domain-containing protein At3g61750 (Precursor) GN=At3g61750 OS=Arabidopsis thaliana (Mouse-ear cress) PE=3 SV=1	--	--	hypothetical protein ZEAMMB73_882205 [Zea mays]	molecular function: catalytic activity (GO:0003824);; biological process: metabolic process (GO:0008152);; biological process: single-organism process (GO:0044699);; cellular component: membrane (GO:0016020);; cellular component: membrane part (GO:0044425);; cellular component: cell (GO:0005623);; cellular component: organelle (GO:0043226);; cellular component: cell part (GO:0044464)	--
BMK_Unigene_013810	11.4944	7.42422	7.64989	11.7508	8.20335	7.21806	--	--	Molecular Function: catalytic activity (GO:0003824);; Cellular Component: mitochondrion (GO:0005739);; Biological Process: metabolic process (GO:0008152);; Cellular Component: plastid (GO:0009536);;	--	--	--	Plant mobile domain	Serine/threonine-protein phosphatase 7 long form homolog GN=At1g48120 OS=Arabidopsis thaliana (Mouse-ear cress) PE=2 SV=1	S	Function unknown	Os07g0231900 [Oryza sativa Japonica Group]	molecular function: catalytic activity (GO:0003824);; biological process: metabolic process (GO:0008152);; cellular component: cell (GO:0005623);; cellular component: organelle (GO:0043226);; cellular component: cell part (GO:0044464)	--
BMK_Unigene_013860	0.569267	0	0	1.12779	1.15756	1.73834	[G]	Carbohydrate transport and metabolism	Molecular Function: hydrolase activity, hydrolyzing O-glycosyl compounds (GO:0004553);; Biological Process: carbohydrate metabolic process (GO:0005975);;	--	--	--	Glycosyl hydrolases family 16	--	S	Function unknown	hypothetical protein SNOG_06715 [Phaeosphaeria nodorum SN15]	molecular function: catalytic activity (GO:0003824);; biological process: metabolic process (GO:0008152)	--
BMK_Unigene_013861	7.3917	0.514033	0.16408	6.96009	0.490064	0.316819	--	--	--	--	--	--	--	--	--	--	--	--	--
BMK_Unigene_013883	2.25946	0.147394	0.786032	4.14621	0.200813	0.427737	[Z]	Cytoskeleton	Molecular Function: GTPase activity (GO:0003924);; Molecular Function: structural constituent of cytoskeleton (GO:0005200);; Molecular Function: GTP binding (GO:0005525);; Cellular Component: cytoplasm (GO:0005737);; Cellular Component: microtubule (GO:0005874);; Biological Process: GTP catabolic process (GO:0006184);; Biological Process: microtubule-based process (GO:0007017);; Biological Proces…	K07374|0|csl:COCSUDRAFT_39871|tubulin alpha chain; K07374 tubulin alpha (A)	[Z]	Cytoskeleton	Tubulin/FtsZ family, GTPase domain	Tubulin alpha chain GN=TUBA OS=Chlorella vulgaris (Green alga) PE=3 SV=1	Z	Cytoskeleton	predicted protein [Hordeum vulgare subsp. vulgare]	molecular function: catalytic activity (GO:0003824);; biological process: metabolic process (GO:0008152);; biological process: cellular process (GO:0009987);; biological process: single-organism process (GO:0044699);; molecular function: structural molecule activity (GO:0005198);; molecular function: binding (GO:0005488);; cellular component: cell (GO:0005623);; cellular component: cell part (GO:…	Phagosome (ko04145)
BMK_Unigene_013887	21.2625	5.97049	4.73107	19.5341	6.50628	6.26326	--	--	Cellular Component: plastid (GO:0009536);; Biological Process: organ boundary specification between lateral organs and the meristem (GO:0010199);;	--	--	--	Protein of unknown function DUF260;; Citrate transporter	Protein LATERAL ORGAN BOUNDARIES GN=MDC12.5 OS=Arabidopsis thaliana (Mouse-ear cress) PE=2 SV=1	S	Function unknown	Ramosa2, partial [Loudetia sp. MCE-2012]	cellular component: cell (GO:0005623);; cellular component: organelle (GO:0043226);; cellular component: cell part (GO:0044464);; biological process: multicellular organismal process (GO:0032501);; biological process: developmental process (GO:0032502);; biological process: single-organism process (GO:0044699)	--
BMK_Unigene_013900	2.04743	0	0	2.9584	3.67028	2.43331	[J]	Translation, ribosomal structure and biogenesis	Molecular Function: structural constituent of ribosome (GO:0003735);; Cellular Component: ribosome (GO:0005840);; Biological Process: translational elongation (GO:0006414);;	K02943|2.9933e-16|obr:102704336|60S acidic ribosomal protein P2B-like; K02943 large subunit ribosomal protein LP2 (A)	[J]	Translation, ribosomal structure and biogenesis	60s Acidic ribosomal protein	60S acidic ribosomal protein P2A GN=RPP2A OS=Zea mays (Maize) PE=1 SV=3	J	Translation, ribosomal structure and biogenesis	60s acidic ribosomal protein p2 [Colletotrichum orbiculare MAFF 240422]	molecular function: structural molecule activity (GO:0005198);; cellular component: cell (GO:0005623);; cellular component: macromolecular complex (GO:0032991);; cellular component: organelle (GO:0043226);; cellular component: cell part (GO:0044464);; biological process: metabolic process (GO:0008152);; biological process: cellular process (GO:0009987)	Ribosome (ko03010)
BMK_Unigene_013963	32.4951	9.24653	9.04108	37.9437	15.0217	9.90946	[E]	Amino acid transport and metabolism	Molecular Function: glycine dehydrogenase (decarboxylating) activity (GO:0004375);; Molecular Function: ATP binding (GO:0005524);; Cellular Component: mitochondrion (GO:0005739);; Biological Process: glycine catabolic process (GO:0006546);; Cellular Component: chloroplast envelope (GO:0009941);; Molecular Function: pyridoxal phosphate binding (GO:0030170);; Biological Process: response to cadmium…	K00281|0|sita:101783792|glycine dehydrogenase [decarboxylating], mitochondrial-like; K00281 glycine dehydrogenase [EC:1.4.4.2] (A)	[E]	Amino acid transport and metabolism	Glycine cleavage system P-protein;; Beta-eliminating lyase	Glycine dehydrogenase (decarboxylating) 2, mitochondrial (Precursor) GN=T19L18.11 OS=Arabidopsis thaliana (Mouse-ear cress) PE=2 SV=1	E	Amino acid transport and metabolism	PREDICTED: LOW QUALITY PROTEIN: glycine dehydrogenase [decarboxylating], mitochondrial-like [Setaria italica]	molecular function: catalytic activity (GO:0003824);; biological process: metabolic process (GO:0008152);; biological process: single-organism process (GO:0044699);; molecular function: binding (GO:0005488);; cellular component: cell (GO:0005623);; cellular component: organelle (GO:0043226);; cellular component: cell part (GO:0044464);; biological process: cellular process (GO:0009987);; cellular…	Glycine, serine and threonine metabolism (ko00260);; Carbon metabolism (ko01200)
BMK_Unigene_013977	5.73289	4.87646	4.03594	8.08659	5.14055	4.19153	[C]	Energy production and conversion	Molecular Function: FMN binding (GO:0010181);; Molecular Function: oxidoreductase activity (GO:0016491);; Biological Process: oxylipin biosynthetic process (GO:0031408);; Biological Process: oxidation-reduction process (GO:0055114);;	K05894|3.35762e-145|sita:101757769|putative 12-oxophytodienoate reductase 13-like; K05894 12-oxophytodienoic acid reductase [EC:1.3.1.42] (A)	[CR]	--	NADH:flavin oxidoreductase / NADH oxidase family;; NADH:flavin oxidoreductase / NADH oxidase family	Putative 12-oxophytodienoate reductase 13 GN=OsJ_14925 OS=Oryza sativa subsp. japonica (Rice) PE=2 SV=1	C	Energy production and conversion	PREDICTED: putative 12-oxophytodienoate reductase 13-like isoform X1 [Setaria italica]	molecular function: binding (GO:0005488);; molecular function: catalytic activity (GO:0003824);; biological process: metabolic process (GO:0008152);; biological process: single-organism process (GO:0044699);; biological process: cellular process (GO:0009987)	alpha-Linolenic acid metabolism (ko00592)
BMK_Unigene_014039	2.53987	0.634377	0.590076	2.73566	0.721233	0.285919	--	--	--	--	--	--	--	--	--	--	--	--	--
BMK_Unigene_014044	5.16831	0.0186475	0	0.79528	0.241034	0.29427	--	--	Cellular Component: plastid (GO:0009536);; Biological Process: cellular process (GO:0009987);;	--	--	--	--	NAC domain-containing protein 43 GN=F19D11.5 OS=Arabidopsis thaliana (Mouse-ear cress) PE=2 SV=2	K	Transcription	PREDICTED: NAC domain-containing protein 43-like, partial [Setaria italica]	cellular component: cell (GO:0005623);; cellular component: organelle (GO:0043226);; cellular component: cell part (GO:0044464);; biological process: cellular process (GO:0009987)	--
BMK_Unigene_014054	76.2154	40.7148	77.8862	107.59	83.1461	97.1008	[R]	General function prediction only	Cellular Component: cell wall (GO:0005618);; Biological Process: response to salt stress (GO:0009651);; Cellular Component: cytoplasmic membrane-bounded vesicle (GO:0016023);; Molecular Function: hydrolase activity (GO:0016787);;	--	--	--	Putative cyclase	--	R	General function prediction only	PREDICTED: uncharacterized protein LOC101773399 isoform X2 [Setaria italica]	cellular component: cell (GO:0005623);; cellular component: cell part (GO:0044464);; biological process: response to stimulus (GO:0050896);; cellular component: organelle (GO:0043226);; molecular function: catalytic activity (GO:0003824);; biological process: metabolic process (GO:0008152)	--
BMK_Unigene_014097	7.10091	1.56295	2.98817	8.67584	5.28538	2.73975	--	--	--	--	[T]	Signal transduction mechanisms	NB-ARC domain;; Leucine Rich repeats (2 copies);; AAA domain;; Domain of unknown function (DUF4283);; NACHT domain	Disease resistance protein RPP13 GN=RPP13 OS=Arabidopsis thaliana (Mouse-ear cress) PE=2 SV=2	T	Signal transduction mechanisms	PREDICTED: putative disease resistance RPP13-like protein 3-like isoform X1 [Setaria italica]	--	--
BMK_Unigene_014123	0.558512	0	0	1.32043	1.01076	1.36821	--	--	--	--	[BD]	--	DDE superfamily endonuclease;; Tc5 transposase DNA-binding domain	--	S	Function unknown	hypothetical protein SNOG_01414 [Phaeosphaeria nodorum SN15]	--	--
BMK_Unigene_014201	5.02183	0.135196	0.0763975	0.203838	0.128455	0.031909	--	--	Molecular Function: RNA binding (GO:0003723);; Molecular Function: RNA-directed DNA polymerase activity (GO:0003964);; Biological Process: RNA-dependent DNA replication (GO:0006278);; Cellular Component: plastid (GO:0009536);; Cellular Component: membrane (GO:0016020);;	--	[R]	General function prediction only	Reverse transcriptase-like	Putative ribonuclease H protein At1g65750 GN=At1g65750 OS=Arabidopsis thaliana (Mouse-ear cress) PE=3 SV=1	R	General function prediction only	PREDICTED: uncharacterized protein LOC101756955 [Setaria italica]	molecular function: binding (GO:0005488);; molecular function: catalytic activity (GO:0003824);; biological process: metabolic process (GO:0008152);; biological process: cellular process (GO:0009987);; cellular component: cell (GO:0005623);; cellular component: organelle (GO:0043226);; cellular component: cell part (GO:0044464);; cellular component: membrane (GO:0016020)	--
BMK_Unigene_014205	10.8765	0.322715	0.565362	9.0384	1.71369	1.21289	[RTKL]	--	Biological Process: response to molecule of fungal origin (GO:0002238);; Molecular Function: protein serine/threonine kinase activity (GO:0004674);; Molecular Function: ATP binding (GO:0005524);; Biological Process: protein phosphorylation (GO:0006468);; Biological Process: response to stress (GO:0006950);;	--	[T]	Signal transduction mechanisms	Protein kinase domain;; Protein tyrosine kinase;; Universal stress protein family	Probable receptor-like serine/threonine-protein kinase At5g57670 GN=At5g57670 OS=Arabidopsis thaliana (Mouse-ear cress) PE=2 SV=1	T	Signal transduction mechanisms	PREDICTED: probable receptor-like serine/threonine-protein kinase At5g57670-like isoform X1 [Setaria italica]	biological process: response to stimulus (GO:0050896);; biological process: multi-organism process (GO:0051704);; molecular function: catalytic activity (GO:0003824);; biological process: metabolic process (GO:0008152);; biological process: cellular process (GO:0009987);; molecular function: binding (GO:0005488)	--
BMK_Unigene_014232	12.034	8.25982	8.36357	14.7652	8.7519	10.3874	--	--	--	--	[R]	General function prediction only	PPR repeat family;; PPR repeat;; PPR repeat;; Pentatricopeptide repeat domain;; Kelch motif;; Kelch motif;; Galactose oxidase, central domain;; Galactose oxidase, central domain;; Kelch motif;; F-box-like;; F-box domain	F-box/kelch-repeat protein At1g22040 GN=At1g22040 OS=Arabidopsis thaliana (Mouse-ear cress) PE=2 SV=1	R	General function prediction only	PREDICTED: F-box/kelch-repeat protein At1g22040-like [Setaria italica]	--	--
BMK_Unigene_014242	17.1677	6.42618	5.49561	5.60898	4.15894	3.83332	--	--	--	--	--	--	--	--	--	--	PREDICTED: dentin sialophosphoprotein-like [Setaria italica]	--	--
BMK_Unigene_014326	4.26377	1.49783	1.73451	5.79529	2.57561	1.85251	[O]	Posttranslational modification, protein turnover, chaperones	Cellular Component: mitochondrion (GO:0005739);; Biological Process: response to stress (GO:0006950);; Biological Process: response to abiotic stimulus (GO:0009628);; Biological Process: cellular metabolic process (GO:0044237);; Biological Process: primary metabolic process (GO:0044238);; Biological Process: organic substance metabolic process (GO:0071704);;	--	[Z]	Cytoskeleton	Tetratricopeptide repeat;; Tetratricopeptide repeat;; Tetratricopeptide repeat;; TPR repeat;; Tetratricopeptide repeat;; Tetratricopeptide repeat;; Tetratricopeptide repeat;; Tetratricopeptide repeat;; Tetratricopeptide repeat;; Tetratricopeptide repeat;; Ring finger domain;; RING-H2 zinc finger;; Zinc finger, C3HC4 type (RING finger);; zinc-RING finger domain;; Zinc finger, C3HC4 type (RING fing…	RING-H2 finger protein ATL16 GN=ATL16 OS=Arabidopsis thaliana (Mouse-ear cress) PE=2 SV=1	Z	Cytoskeleton	PREDICTED: nephrocystin-3-like [Setaria italica]	cellular component: cell (GO:0005623);; cellular component: organelle (GO:0043226);; cellular component: cell part (GO:0044464);; biological process: response to stimulus (GO:0050896);; biological process: metabolic process (GO:0008152);; biological process: cellular process (GO:0009987)	--
BMK_Unigene_014401	8.38041	0.234223	0.0987829	2.92874	0.380933	0.2317	--	--	Molecular Function: hydrolase activity (GO:0016787);;	--	--	--	GDSL-like Lipase/Acylhydrolase	GDSL esterase/lipase At2g23540 (Precursor) GN=At2g23540 OS=Arabidopsis thaliana (Mouse-ear cress) PE=2 SV=1	R	General function prediction only	hypothetical protein SORBIDRAFT_10g030560 [Sorghum bicolor]	molecular function: catalytic activity (GO:0003824);; biological process: metabolic process (GO:0008152)	--
BMK_Unigene_014450	3.48893	1.01079	0.120329	4.2993	0.923801	0.169325	--	--	Cellular Component: mitochondrion (GO:0005739);; Biological Process: metabolic process (GO:0008152);; Molecular Function: trans-zeatin O-beta-D-glucosyltransferase activity (GO:0050403);; Molecular Function: cis-zeatin O-beta-D-glucosyltransferase activity (GO:0050502);;	--	[GC]	--	--	7-deoxyloganetin glucosyltransferase GN=UGT85A24 OS=Gardenia jasminoides (Cape jasmine) PE=1 SV=1	G	Carbohydrate transport and metabolism	PREDICTED: UDP-glycosyltransferase 85A2-like isoform X1 [Zea mays]	cellular component: cell (GO:0005623);; cellular component: organelle (GO:0043226);; cellular component: cell part (GO:0044464);; biological process: metabolic process (GO:0008152);; molecular function: catalytic activity (GO:0003824)	--
BMK_Unigene_014481	22.2243	7.86918	5.25192	16.2898	7.92828	11.4493	--	--	Cellular Component: cytoplasmic membrane-bounded vesicle (GO:0016023);;	--	--	--	--	--	R	General function prediction only	hypothetical protein SORBIDRAFT_03g043560 [Sorghum bicolor]	cellular component: cell (GO:0005623);; cellular component: organelle (GO:0043226);; cellular component: cell part (GO:0044464)	--
BMK_Unigene_014567	0.575733	0	0	1.83798	1.59254	2.20601	--	--	Biological Process: carbohydrate metabolic process (GO:0005975);; Molecular Function: cellulase activity (GO:0008810);;	--	--	--	Glycosyl hydrolase family 61	--	R	General function prediction only	hypothetical protein PTT_13147 [Pyrenophora teres f. teres 0-1]	biological process: metabolic process (GO:0008152);; molecular function: catalytic activity (GO:0003824)	--
BMK_Unigene_014618	6.82868	3.14325	5.53207	16.9252	9.85039	10.8589	[E]	Amino acid transport and metabolism	--	--	[OE]	--	Reverse transcriptase (RNA-dependent DNA polymerase);; zinc-binding in reverse transcriptase;; Endonuclease/Exonuclease/phosphatase family;; Endonuclease-reverse transcriptase;; Domain of unknown function (DUF4283);; Zinc knuckle;; Serine carboxypeptidase	Serine carboxypeptidase II-2 chain B (Precursor; Fragment) GN=CXP;2-2 OS=Hordeum vulgare (Barley) PE=1 SV=1	--	--	hypothetical protein SORBIDRAFT_04g024215 [Sorghum bicolor]	--	--
BMK_Unigene_014639	11.2059	1.4422	2.36043	11.3277	3.63451	3.54426	[R]	General function prediction only	Molecular Function: nucleotide binding (GO:0000166);; Biological Process: mRNA splicing, via spliceosome (GO:0000398);; Biological Process: rRNA processing (GO:0006364);; Biological Process: protein import into nucleus (GO:0006606);; Biological Process: pyrimidine ribonucleotide biosynthetic process (GO:0009220);; Cellular Component: small-subunit processome (GO:0032040);; Cellular Component: Cul…	K14554|0|sita:101756622|uncharacterized LOC101756622; K14554 U3 small nucleolar RNA-associated protein 21 (A)	[R]	General function prediction only	Utp21 specific WD40 associated putative domain;; WD domain, G-beta repeat	Flagellar WD repeat-containing protein Pf20 GN=PF20 OS=Chlamydomonas reinhardtii (Chlamydomonas smithii) PE=2 SV=1	--	--	PREDICTED: uncharacterized WD repeat-containing protein C1672.07-like isoform X1 [Setaria italica]	molecular function: binding (GO:0005488);; biological process: metabolic process (GO:0008152);; biological process: cellular process (GO:0009987);; biological process: cellular component organization or biogenesis (GO:0071840);; biological process: single-organism process (GO:0044699);; biological process: localization (GO:0051179);; cellular component: cell (GO:0005623);; cellular component: mac…	Ribosome biogenesis in eukaryotes (ko03008)
BMK_Unigene_014689	10.8224	0	0.151125	16.9005	3.24465	0.993382	--	--	--	--	--	--	--	--	--	--	--	--	--
BMK_Unigene_014701	2.35382	0.0348128	0.181646	1.35279	0.279151	2.37462	--	--	Molecular Function: zinc ion binding (GO:0008270);; Cellular Component: membrane (GO:0016020);;	--	[O]	Posttranslational modification, protein turnover, chaperones	Ring finger domain;; RING-H2 zinc finger;; Zinc finger, C3HC4 type (RING finger);; Zinc finger, C3HC4 type (RING finger);; Zinc finger, C3HC4 type (RING finger)	E3 ubiquitin protein ligase RIE1 GN=RIE1 OS=Arabidopsis thaliana (Mouse-ear cress) PE=2 SV=1	--	--	PREDICTED: E3 ubiquitin-protein ligase At4g11680-like [Oryza brachyantha]	molecular function: binding (GO:0005488);; cellular component: membrane (GO:0016020)	--
BMK_Unigene_014747	4.47295	1.19457	2.13735	3.39756	6.33756	7.0887	[O]	Posttranslational modification, protein turnover, chaperones	Molecular Function: ATP binding (GO:0005524);; Biological Process: protein folding (GO:0006457);; Biological Process: heat acclimation (GO:0010286);;	K09489|0|sita:101764597|heat shock 70 kDa protein 8-like; K09489 heat shock 70kDa protein 4 (A)	[O]	Posttranslational modification, protein turnover, chaperones	Hsp70 protein;; Protein of unknown function (DUF1618)	Heat shock 70 kDa protein 8 GN=F22D22.13 OS=Arabidopsis thaliana (Mouse-ear cress) PE=1 SV=1	--	--	PREDICTED: heat shock 70 kDa protein 8-like [Setaria italica]	molecular function: binding (GO:0005488);; biological process: metabolic process (GO:0008152);; biological process: cellular process (GO:0009987);; biological process: response to stimulus (GO:0050896)	--
BMK_Unigene_014815	7.86809	0.0717036	0	0.631748	0.0137403	0.148356	[RTKL]	--	Cellular Component: cytoplasmic membrane-bounded vesicle (GO:0016023);;	--	--	--	Protein kinase domain;; Protein tyrosine kinase;; Legume lectin domain	L-type lectin-domain containing receptor kinase IX.2 (Precursor) GN=LECRK92 OS=Arabidopsis thaliana (Mouse-ear cress) PE=2 SV=1	T	Signal transduction mechanisms	PREDICTED: L-type lectin-domain containing receptor kinase IX.2-like [Setaria italica]	cellular component: cell (GO:0005623);; cellular component: organelle (GO:0043226);; cellular component: cell part (GO:0044464)	--
BMK_Unigene_014838	5.87119	0.0344768	0	2.55822	0.0650583	2.14768	[Q]	Secondary metabolites biosynthesis, transport and catabolism	Molecular Function: copper ion binding (GO:0005507);; Biological Process: response to water deprivation (GO:0009414);; Biological Process: lignin catabolic process (GO:0046274);; Cellular Component: apoplast (GO:0048046);; Molecular Function: hydroquinone:oxygen oxidoreductase activity (GO:0052716);; Biological Process: oxidation-reduction process (GO:0055114);;	--	[Q]	Secondary metabolites biosynthesis, transport and catabolism	Multicopper oxidase	Putative laccase-11 GN=OsJ_018044 OS=Oryza sativa subsp. japonica (Rice) PE=5 SV=2	Q	Secondary metabolites biosynthesis, transport and catabolism	hypothetical protein SORBIDRAFT_09g022460 [Sorghum bicolor]	molecular function: binding (GO:0005488);; biological process: response to stimulus (GO:0050896);; biological process: metabolic process (GO:0008152);; biological process: cellular process (GO:0009987);; biological process: single-organism process (GO:0044699);; cellular component: extracellular region (GO:0005576);; molecular function: catalytic activity (GO:0003824)	--
BMK_Unigene_014840	0.715227	0	0.0442698	1.93087	2.14313	2.16545	[IQR]	--	Molecular Function: oxidoreductase activity (GO:0016491);; Biological Process: oxidation-reduction process (GO:0055114);;	--	[I]	Lipid transport and metabolism	short chain dehydrogenase;; MaoC like domain;; KR domain	Enoyl-CoA hydratase 2, peroxisomal GN=ECH2 OS=Arabidopsis thaliana (Mouse-ear cress) PE=1 SV=1	Q	Secondary metabolites biosynthesis, transport and catabolism	hypothetical protein COCVIDRAFT_108640 [Bipolaris victoriae FI3]	molecular function: catalytic activity (GO:0003824);; biological process: metabolic process (GO:0008152);; biological process: single-organism process (GO:0044699)	--
BMK_Unigene_014841	0.596389	0	0.0155634	1.9545	1.591	2.2893	--	--	--	--	--	--	Transient receptor potential (TRP) ion channel;; ML-like domain	--	R	General function prediction only	hypothetical protein COCCADRAFT_2699 [Bipolaris zeicola 26-R-13]	--	--
BMK_Unigene_014937	10.2169	2.70837	2.18095	2.86278	2.86699	1.88928	--	--	Cellular Component: mitochondrion (GO:0005739);; Biological Process: response to stress (GO:0006950);;	--	--	--	Late embryogenesis abundant protein	Late embryogenesis abundant protein Lea5-D GN=LEA5-D OS=Gossypium hirsutum (Upland cotton) PE=2 SV=1	S	Function unknown	PREDICTED: late embryogenesis abundant protein Lea5-like [Setaria italica]	cellular component: cell (GO:0005623);; cellular component: organelle (GO:0043226);; cellular component: cell part (GO:0044464);; biological process: response to stimulus (GO:0050896)	--
BMK_Unigene_015073	28.3713	12.6559	7.91526	37.8302	15.7264	5.10124	[R]	General function prediction only	Cellular Component: endoplasmic reticulum (GO:0005783);; Molecular Function: hydrolase activity (GO:0016787);;	--	--	--	Alpha/beta hydrolase family	--	R	General function prediction only	PREDICTED: uncharacterized protein LOC101778974 [Setaria italica]	cellular component: cell (GO:0005623);; cellular component: organelle (GO:0043226);; cellular component: cell part (GO:0044464);; molecular function: catalytic activity (GO:0003824);; biological process: metabolic process (GO:0008152)	--
BMK_Unigene_015122	0.883881	0.32442	0.161277	1.05653	0.835329	1.61489	--	--	Cellular Component: Golgi apparatus (GO:0005794);; Biological Process: nucleotide-sugar transport (GO:0015780);; Cellular Component: integral component of membrane (GO:0016021);; Cellular Component: cytoplasmic membrane-bounded vesicle (GO:0016023);;	--	[GOU]	--	--	GDP-mannose transporter GONST4 GN=GONST4 OS=Arabidopsis thaliana (Mouse-ear cress) PE=2 SV=1	U	Intracellular trafficking, secretion, and vesicular transport	PREDICTED: GDP-mannose transporter GONST4-like [Setaria italica]	cellular component: cell (GO:0005623);; cellular component: organelle (GO:0043226);; cellular component: cell part (GO:0044464);; biological process: single-organism process (GO:0044699);; biological process: localization (GO:0051179);; cellular component: membrane (GO:0016020);; cellular component: membrane part (GO:0044425)	--
BMK_Unigene_015127	42.112	17.7576	18.0832	52.1861	19.5555	15.1224	[J]	Translation, ribosomal structure and biogenesis	Biological Process: RNA methylation (GO:0001510);; Molecular Function: structural constituent of ribosome (GO:0003735);; Cellular Component: nucleolus (GO:0005730);; Biological Process: translation (GO:0006412);; Cellular Component: cytosolic large ribosomal subunit (GO:0022625);;	K02937|4.00402e-161|sita:101756003|60S ribosomal protein L7-2-like; K02937 large subunit ribosomal protein L7e (A)	[J]	Translation, ribosomal structure and biogenesis	Ribosomal protein L30p/L7e;; Ribosomal L30 N-terminal domain	60S ribosomal protein L7-1 GN=RPL7A OS=Arabidopsis thaliana (Mouse-ear cress) PE=2 SV=1	J	Translation, ribosomal structure and biogenesis	PREDICTED: 60S ribosomal protein L7-2-like [Setaria italica]	biological process: metabolic process (GO:0008152);; biological process: cellular process (GO:0009987);; molecular function: structural molecule activity (GO:0005198);; cellular component: cell (GO:0005623);; cellular component: membrane-enclosed lumen (GO:0031974);; cellular component: organelle (GO:0043226);; cellular component: organelle part (GO:0044422);; cellular component: cell part (GO:00…	Ribosome (ko03010)
BMK_Unigene_015153	1.54696	0	0	1.6708	0.490906	1.31114	--	--	--	--	--	--	--	--	--	--	--	--	--
BMK_Unigene_015228	33.6527	6.18072	18.4231	37.5071	15.6763	23.6956	[L]	Replication, recombination and repair	Biological Process: DNA metabolic process (GO:0006259);; Biological Process: single-organism cellular process (GO:0044763);;	K07466|6.56082e-157|sbi:SORBI_10g016776|SORBIDRAFT_10g016776, Sb10g016776; hypothetical protein; K07466 replication factor A1 (A)	[L]	Replication, recombination and repair	--	Replication protein A 70 kDa DNA-binding subunit C GN=MFC19.7 OS=Arabidopsis thaliana (Mouse-ear cress) PE=3 SV=1	L	Replication, recombination and repair	hypothetical protein SORBIDRAFT_10g016776 [Sorghum bicolor]	biological process: metabolic process (GO:0008152);; biological process: cellular process (GO:0009987);; biological process: single-organism process (GO:0044699)	DNA replication (ko03030);; Nucleotide excision repair (ko03420);; Mismatch repair (ko03430);; Homologous recombination (ko03440)
BMK_Unigene_015232	1.48682	0	0	2.24718	1.83787	2.01544	--	--	--	--	--	--	--	--	--	--	--	--	--
BMK_Unigene_015239	0.702204	0	0	0.718623	0.862023	1.40328	--	--	--	--	--	--	--	--	--	--	hypothetical protein SETTUDRAFT_154846 [Setosphaeria turcica Et28A]	--	--
BMK_Unigene_015259	4.9178	0.519656	0.521205	5.24543	1.41437	0.730655	--	--	--	--	--	--	--	--	L	Replication, recombination and repair	PREDICTED: chloroplastic group IIA intron splicing facilitator CRS1, chloroplastic-like [Brachypodium distachyon]	--	--
BMK_Unigene_015271	1.9707	0.765333	0.527026	4.65203	1.68558	1.11005	--	--	--	--	--	--	--	--	--	--	--	--	--
BMK_Unigene_015282	2.54398	0.310795	0.171376	2.17072	0.230828	0.206849	--	--	Cellular Component: cytoplasmic membrane-bounded vesicle (GO:0016023);;	--	--	--	Pollen proteins Ole e I like	--	R	General function prediction only	hypothetical protein SORBIDRAFT_0011s012840 [Sorghum bicolor]	cellular component: cell (GO:0005623);; cellular component: organelle (GO:0043226);; cellular component: cell part (GO:0044464)	--
BMK_Unigene_015295	4.70728	2.44373	4.52793	9.71458	5.03695	2.69008	[M]	Cell wall/membrane/envelope biogenesis	Molecular Function: transferase activity, transferring glycosyl groups (GO:0016757);;	--	[G]	Carbohydrate transport and metabolism	Glycosyl transferase family 8	UDP-glucuronate:xylan alpha-glucuronosyltransferase 1 GN=MVE11.2 OS=Arabidopsis thaliana (Mouse-ear cress) PE=2 SV=1	G	Carbohydrate transport and metabolism	PREDICTED: UDP-glucuronate:xylan alpha-glucuronosyltransferase 1-like [Setaria italica]	molecular function: catalytic activity (GO:0003824);; biological process: metabolic process (GO:0008152)	--
BMK_Unigene_015360	6.55748	0.943891	0.0634723	0.920385	0.619567	0.225716	--	--	Molecular Function: hydrolase activity (GO:0016787);;	--	--	--	--	GDSL esterase/lipase At1g71691 (Precursor) GN=At1g71691 OS=Arabidopsis thaliana (Mouse-ear cress) PE=2 SV=1	R	General function prediction only	hypothetical protein ZEAMMB73_069839 [Zea mays]	molecular function: catalytic activity (GO:0003824);; biological process: metabolic process (GO:0008152)	--
BMK_Unigene_015373	4.60376	0.235912	0.431165	0.677381	0.0185185	0	--	--	Molecular Function: binding (GO:0005488);; Cellular Component: plastid (GO:0009536);;	--	--	--	--	--	S	Function unknown	hypothetical protein SORBIDRAFT_08g019436 [Sorghum bicolor]	molecular function: binding (GO:0005488);; cellular component: cell (GO:0005623);; cellular component: organelle (GO:0043226);; cellular component: cell part (GO:0044464)	--
BMK_Unigene_015389	8.70835	2.09809	1.44823	9.21096	2.79048	2.4211	--	--	Biological Process: cell proliferation (GO:0008283);; Cellular Component: chloroplast (GO:0009507);; Cellular Component: plastid chromosome (GO:0009508);; Biological Process: transcription from plastid promoter (GO:0042793);; Biological Process: positive regulation of transcription, DNA-templated (GO:0045893);;	--	--	--	--	--	S	Function unknown	PREDICTED: uncharacterized protein LOC100275546 isoform X1 [Zea mays]	biological process: single-organism process (GO:0044699);; cellular component: cell (GO:0005623);; cellular component: organelle (GO:0043226);; cellular component: cell part (GO:0044464);; cellular component: nucleoid (GO:0009295);; cellular component: organelle part (GO:0044422);; biological process: metabolic process (GO:0008152);; biological process: cellular process (GO:0009987);; biological …	--
BMK_Unigene_015394	13.5064	0.158693	0.089844	0.197024	0.150832	0	--	--	Molecular Function: hydrolase activity, hydrolyzing O-glycosyl compounds (GO:0004553);; Biological Process: xylan catabolic process (GO:0045493);; Biological Process: interaction with host via protein secreted by type II secretion system (GO:0052051);;	--	--	--	Glycosyl hydrolase family 10	--	R	General function prediction only	glycosyl hydrolase family 10 [Magnaporthe oryzae 70-15]	molecular function: catalytic activity (GO:0003824);; biological process: metabolic process (GO:0008152);; biological process: cellular process (GO:0009987);; biological process: multi-organism process (GO:0051704)	--
BMK_Unigene_015413	30.7087	7.69348	12.6812	39.7652	11.8717	8.81669	--	--	--	--	--	--	--	--	S	Function unknown	PREDICTED: uncharacterized protein LOC101760179 [Setaria italica]	--	--
BMK_Unigene_015480	2.03772	0.136198	0.210607	1.57123	0.594089	0.63612	--	--	--	--	--	--	--	--	S	Function unknown	PREDICTED: uncharacterized protein LOC101778892 isoform X3 [Setaria italica]	--	--
BMK_Unigene_015502	15.5722	2.04312	5.6164	22.3785	10.8238	12.8326	[E]	Amino acid transport and metabolism	Molecular Function: serine-type carboxypeptidase activity (GO:0004185);; Cellular Component: vacuole (GO:0005773);; Biological Process: proteolysis (GO:0006508);; Cellular Component: cytoplasmic membrane-bounded vesicle (GO:0016023);;	K16297|0|sbi:SORBI_03g005360|SORBIDRAFT_03g005360, Sb03g005360; hypothetical protein; K16297 serine carboxypeptidase-like clade II [EC:3.4.16.-] (A)	[OE]	--	Serine carboxypeptidase;; Alpha/beta hydrolase family	Serine carboxypeptidase 2 chain B (Precursor) GN=CBP2 OS=Triticum aestivum (Wheat) PE=1 SV=2	O	Posttranslational modification, protein turnover, chaperones	hypothetical protein SORBIDRAFT_03g005360 [Sorghum bicolor]	molecular function: catalytic activity (GO:0003824);; biological process: metabolic process (GO:0008152);; cellular component: cell (GO:0005623);; cellular component: organelle (GO:0043226);; cellular component: cell part (GO:0044464)	--
BMK_Unigene_015558	10.6436	2.6888	4.91852	13.4351	4.59392	2.83854	--	--	--	--	--	--	--	--	--	--	--	--	--
BMK_Unigene_015560	16.7815	3.29355	2.50698	2.54566	0.782288	0.783373	--	--	Cellular Component: cytosol (GO:0005829);; Biological Process: double-strand break repair (GO:0006302);; Molecular Function: methyltransferase activity (GO:0008168);; Biological Process: response to gamma radiation (GO:0010332);; Biological Process: methylation (GO:0032259);;	--	--	--	--	--	E	Amino acid transport and metabolism	hypothetical protein OsI_19841 [Oryza sativa Indica Group]	cellular component: cell (GO:0005623);; cellular component: cell part (GO:0044464);; biological process: metabolic process (GO:0008152);; biological process: cellular process (GO:0009987);; biological process: single-organism process (GO:0044699);; biological process: response to stimulus (GO:0050896);; molecular function: catalytic activity (GO:0003824)	--
BMK_Unigene_015621	18.2309	2.46021	2.95194	13.5454	2.6595	3.60502	--	--	--	--	--	--	NPH3 family	BTB/POZ domain-containing protein At1g67900 GN=At1g67900 OS=Arabidopsis thaliana (Mouse-ear cress) PE=1 SV=1	R	General function prediction only	PREDICTED: BTB/POZ domain-containing protein At1g67900-like [Setaria italica]	--	--
BMK_Unigene_015634	15.8234	6.69055	5.6497	18.3682	5.70283	6.87533	[RTKL]	--	Molecular Function: protein kinase activity (GO:0004672);; Molecular Function: ATP binding (GO:0005524);; Cellular Component: plasma membrane (GO:0005886);; Biological Process: protein phosphorylation (GO:0006468);; Cellular Component: integral component of membrane (GO:0016021);; Cellular Component: cytoplasmic membrane-bounded vesicle (GO:0016023);;	--	[E]	Amino acid transport and metabolism	Protein tyrosine kinase;; Protein kinase domain;; Transmembrane amino acid transporter protein	Amino acid permease 8 GN=AAP8 OS=Arabidopsis thaliana (Mouse-ear cress) PE=1 SV=1	--	--	PREDICTED: amino acid permease 8-like [Setaria italica]	molecular function: catalytic activity (GO:0003824);; biological process: metabolic process (GO:0008152);; biological process: cellular process (GO:0009987);; molecular function: binding (GO:0005488);; cellular component: cell (GO:0005623);; cellular component: membrane (GO:0016020);; cellular component: cell part (GO:0044464);; cellular component: membrane part (GO:0044425);; cellular component:…	--
BMK_Unigene_015650	5.0749	0.593971	1.12589	4.91184	1.8638	1.22234	--	--	Molecular Function: nucleotide binding (GO:0000166);;	--	[T]	Signal transduction mechanisms	NB-ARC domain;; NACHT domain	Disease resistance protein RGA2 GN=RGA2 OS=Solanum bulbocastanum (Wild potato) PE=1 SV=1	--	--	PREDICTED: putative disease resistance protein RGA3-like isoform X1 [Setaria italica]	molecular function: binding (GO:0005488)	--
BMK_Unigene_015654	82.5601	1.79048	5.12493	27.1841	5.24539	3.40814	[Q]	Secondary metabolites biosynthesis, transport and catabolism	Molecular Function: monooxygenase activity (GO:0004497);; Molecular Function: iron ion binding (GO:0005506);; Biological Process: skotomorphogenesis (GO:0009647);; Cellular Component: membrane (GO:0016020);; Cellular Component: cytoplasmic membrane-bounded vesicle (GO:0016023);; Biological Process: brassinosteroid biosynthetic process (GO:0016132);; Molecular Function: heme binding (GO:0020037);;	K12639|0|sbi:SORBI_04g024310|SORBIDRAFT_04g024310, Sb04g024310; hypothetical protein; K12639 cytochrome P450, family 724, subfamily B, polypeptide 1 [EC:1.14.13.-] (A)	[QI]	--	Cytochrome P450	Cytochrome P450 724B1 GN=OSJNBa0016O02.25 OS=Oryza sativa subsp. japonica (Rice) PE=1 SV=1	--	--	hypothetical protein SORBIDRAFT_04g024310 [Sorghum bicolor]	molecular function: catalytic activity (GO:0003824);; biological process: metabolic process (GO:0008152);; biological process: single-organism process (GO:0044699);; molecular function: binding (GO:0005488);; biological process: multicellular organismal process (GO:0032501);; biological process: developmental process (GO:0032502);; biological process: response to stimulus (GO:0050896);; cellular …	Brassinosteroid biosynthesis (ko00905)
BMK_Unigene_015694	14.7005	6.55769	7.33587	18.8397	9.51761	7.2686	--	--	Molecular Function: RNA binding (GO:0003723);; Cellular Component: chloroplast (GO:0009507);; Biological Process: embryo development ending in seed dormancy (GO:0009793);; Molecular Function: mRNA (2'-O-methyladenosine-N6-)-methyltransferase activity (GO:0016422);; Cellular Component: nuclear speck (GO:0016607);; Biological Process: mRNA methylation (GO:0080009);;	K05925|0|sbi:SORBI_04g032100|SORBIDRAFT_04g032100, Sb04g032100; hypothetical protein; K05925 mRNA (2'-O-methyladenosine-N6-)-methyltransferase [EC:2.1.1.62] (A)	[A]	RNA processing and modification	MT-A70	Probable N6-adenosine-methyltransferase MT-A70-like OS=Oryza sativa subsp. japonica (Rice) PE=2 SV=1	--	--	hypothetical protein SORBIDRAFT_04g032100 [Sorghum bicolor]	molecular function: binding (GO:0005488);; cellular component: cell (GO:0005623);; cellular component: organelle (GO:0043226);; cellular component: cell part (GO:0044464);; biological process: reproductive process (GO:0022414);; biological process: multicellular organismal process (GO:0032501);; biological process: developmental process (GO:0032502);; biological process: single-organism process (…	--
BMK_Unigene_015733	20.6915	3.99489	5.94999	11.6583	6.78667	8.17338	--	--	Biological Process: mitotic G2 phase (GO:0000085);; Cellular Component: mitochondrion (GO:0005739);; Biological Process: pyrimidine ribonucleotide biosynthetic process (GO:0009220);; Biological Process: photomorphogenesis (GO:0009640);; Biological Process: regulation of flower development (GO:0009909);; Biological Process: cullin deneddylation (GO:0010388);; Biological Process: histone lysine met…	--	[R]	General function prediction only	PPR repeat family;; Pentatricopeptide repeat domain;; PPR repeat;; PPR repeat	Pentatricopeptide repeat-containing protein At4g35850, mitochondrial (Precursor) GN=At4g35850 OS=Arabidopsis thaliana (Mouse-ear cress) PE=2 SV=1	--	--	PREDICTED: pentatricopeptide repeat-containing protein At4g35850, mitochondrial-like [Setaria italica]	biological process: biological phase (GO:0044848);; cellular component: cell (GO:0005623);; cellular component: organelle (GO:0043226);; cellular component: cell part (GO:0044464);; biological process: metabolic process (GO:0008152);; biological process: cellular process (GO:0009987);; biological process: single-organism process (GO:0044699);; biological process: multicellular organismal process …	--
BMK_Unigene_015757	7.112	1.04917	1.2075	5.00563	1.78899	0.929388	[M]	Cell wall/membrane/envelope biogenesis	Cellular Component: nucleus (GO:0005634);; Cellular Component: plasma membrane (GO:0005886);; Molecular Function: mechanically-gated ion channel activity (GO:0008381);; Cellular Component: plastid (GO:0009536);; Cellular Component: cytoplasmic membrane-bounded vesicle (GO:0016023);; Biological Process: detection of mechanical stimulus (GO:0050982);; Biological Process: transmembrane transport (GO…	--	[M]	Cell wall/membrane/envelope biogenesis	Mechanosensitive ion channel	Mechanosensitive ion channel protein 10 GN=MSL10 OS=Arabidopsis thaliana (Mouse-ear cress) PE=1 SV=1	--	--	PREDICTED: mechanosensitive ion channel protein 10-like [Setaria italica]	cellular component: cell (GO:0005623);; cellular component: organelle (GO:0043226);; cellular component: cell part (GO:0044464);; cellular component: membrane (GO:0016020);; molecular function: transporter activity (GO:0005215);; biological process: cellular process (GO:0009987);; biological process: single-organism process (GO:0044699);; biological process: localization (GO:0051179);; biological…	--
BMK_Unigene_015758	77.5168	5.2046	8.90473	81.0146	9.10455	12.3925	--	--	Molecular Function: DNA binding (GO:0003677);; Molecular Function: chromatin binding (GO:0003682);;	--	--	--	--	Transcription factor DIVARICATA GN=DIVARICATA OS=Antirrhinum majus (Garden snapdragon) PE=2 SV=1	--	--	PREDICTED: transcription factor MYB1R1-like [Setaria italica]	molecular function: binding (GO:0005488)	--
BMK_Unigene_015771	4.26581	1.5611	1.09131	5.92193	2.47959	1.33214	--	--	Cellular Component: nucleus (GO:0005634);; Cellular Component: cytoplasm (GO:0005737);; Cellular Component: plasma membrane (GO:0005886);; Biological Process: pollen tube growth (GO:0009860);; Biological Process: actin cytoskeleton organization (GO:0030036);; Cellular Component: pollen tube tip (GO:0090404);;	--	--	--	Armadillo/beta-catenin-like repeat	--	--	--	hypothetical protein SORBIDRAFT_02g031110 [Sorghum bicolor]	cellular component: cell (GO:0005623);; cellular component: organelle (GO:0043226);; cellular component: cell part (GO:0044464);; cellular component: membrane (GO:0016020);; biological process: cellular process (GO:0009987);; biological process: reproductive process (GO:0022414);; biological process: multicellular organismal process (GO:0032501);; biological process: developmental process (GO:003…	--
BMK_Unigene_015774	13.5716	3.68956	7.77037	9.09025	4.89282	4.36516	[J]	Translation, ribosomal structure and biogenesis	Biological Process: RNA methylation (GO:0001510);; Biological Process: pseudouridine synthesis (GO:0001522);; Molecular Function: RNA binding (GO:0003723);; Cellular Component: nucleolus (GO:0005730);; Cellular Component: cytosol (GO:0005829);; Biological Process: purine nucleotide biosynthetic process (GO:0006164);; Biological Process: RNA processing (GO:0006396);; Cellular Component: plasmodesm…	K11131|0|sbi:SORBI_03g009870|SORBIDRAFT_03g009870, Sb03g009870; hypothetical protein; K11131 H/ACA ribonucleoprotein complex subunit 4 [EC:5.4.99.-] (A)	[J]	Translation, ribosomal structure and biogenesis	DKCLD (NUC011) domain;; TruB family pseudouridylate synthase (N terminal domain);; PUA domain;; haloacid dehalogenase-like hydrolase	H/ACA ribonucleoprotein complex subunit 4 GN=F24I3.230 OS=Arabidopsis thaliana (Mouse-ear cress) PE=1 SV=1	--	--	hypothetical protein SORBIDRAFT_03g009870 [Sorghum bicolor]	biological process: metabolic process (GO:0008152);; biological process: cellular process (GO:0009987);; molecular function: binding (GO:0005488);; cellular component: cell (GO:0005623);; cellular component: membrane-enclosed lumen (GO:0031974);; cellular component: organelle (GO:0043226);; cellular component: organelle part (GO:0044422);; cellular component: cell part (GO:0044464);; biological p…	Ribosome biogenesis in eukaryotes (ko03008)
BMK_Unigene_015778	2.00787	0.102663	0.207944	1.20786	0.346198	0.289701	--	--	Cellular Component: cytoplasmic membrane-bounded vesicle (GO:0016023);;	--	[T]	Signal transduction mechanisms	NB-ARC domain;; Leucine Rich repeats (2 copies);; Leucine rich repeat	Putative disease resistance RPP13-like protein 1 GN=RPPL1 OS=Arabidopsis thaliana (Mouse-ear cress) PE=3 SV=1	--	--	NB-ARC domain containing protein, expressed [Oryza sativa Japonica Group]	cellular component: cell (GO:0005623);; cellular component: organelle (GO:0043226);; cellular component: cell part (GO:0044464)	--
BMK_Unigene_015810	47.462	7.17856	13.3585	41.0523	18.2367	21.7755	[F]	Nucleotide transport and metabolism	Biological Process: RNA methylation (GO:0001510);; Molecular Function: GMP synthase (glutamine-hydrolyzing) activity (GO:0003922);; Molecular Function: asparagine synthase (glutamine-hydrolyzing) activity (GO:0004066);; Molecular Function: serine-type endopeptidase activity (GO:0004252);; Molecular Function: ATP binding (GO:0005524);; Cellular Component: extracellular region (GO:0005576);; Cellul…	K01951|0|sita:101773563|GMP synthase [glutamine-hydrolyzing]-like; K01951 GMP synthase (glutamine-hydrolysing) [EC:6.3.5.2] (A)	[F]	Nucleotide transport and metabolism	GMP synthase C terminal domain;; Glutamine amidotransferase class-I;; Peptidase C26;; NAD synthase;; Asparagine synthase	--	--	--	PREDICTED: GMP synthase [glutamine-hydrolyzing]-like [Setaria italica]	biological process: metabolic process (GO:0008152);; biological process: cellular process (GO:0009987);; molecular function: catalytic activity (GO:0003824);; molecular function: binding (GO:0005488);; cellular component: extracellular region (GO:0005576);; cellular component: cell (GO:0005623);; cellular component: cell part (GO:0044464);; biological process: single-organism process (GO:0044699)…	Purine metabolism (ko00230)
BMK_Unigene_015822	15.8273	2.57462	5.62941	11.3283	8.0693	4.02468	--	--	Molecular Function: RNA binding (GO:0003723);; Molecular Function: structural constituent of ribosome (GO:0003735);; Biological Process: translation (GO:0006412);; Cellular Component: large ribosomal subunit (GO:0015934);;	K14775|2.76996e-176|sita:101753768|putative ribosome biogenesis protein C8F11.04-like; K14775 ribosome biogenesis protein UTP30 (A)	[S]	Function unknown	Ribosomal protein L1p/L10e family	--	--	--	PREDICTED: putative ribosome biogenesis protein C8F11.04-like [Setaria italica]	molecular function: binding (GO:0005488);; molecular function: structural molecule activity (GO:0005198);; biological process: metabolic process (GO:0008152);; biological process: cellular process (GO:0009987);; cellular component: cell (GO:0005623);; cellular component: macromolecular complex (GO:0032991);; cellular component: organelle (GO:0043226);; cellular component: organelle part (GO:00444…	--
BMK_Unigene_015869	7.22051	1.12325	2.26281	4.93565	2.25813	1.25656	--	--	Biological Process: RNA methylation (GO:0001510);; Cellular Component: nucleus (GO:0005634);; Cellular Component: mitochondrion (GO:0005739);; Molecular Function: O-methyltransferase activity (GO:0008171);; Molecular Function: RNA methyltransferase activity (GO:0008173);; Biological Process: virus induced gene silencing (GO:0009616);; Biological Process: regulation of flower development (GO:00099…	--	[S]	Function unknown	Methyltransferase domain;; Methyltransferase domain;; Methyltransferase domain;; Methyltransferase domain	Small RNA 2&apos;-O-methyltransferase GN=T13K14.70 OS=Arabidopsis thaliana (Mouse-ear cress) PE=1 SV=1	--	--	PREDICTED: small RNA 2&apos;-O-methyltransferase-like isoform X1 [Setaria italica]	biological process: metabolic process (GO:0008152);; biological process: cellular process (GO:0009987);; cellular component: cell (GO:0005623);; cellular component: organelle (GO:0043226);; cellular component: cell part (GO:0044464);; molecular function: catalytic activity (GO:0003824);; biological process: immune system process (GO:0002376);; biological process: response to stimulus (GO:0050896)…	--
BMK_Unigene_015874	9.32042	2.8879	5.17913	6.86409	2.993	3.924	--	--	Molecular Function: peroxidase activity (GO:0004601);; Biological Process: response to oxidative stress (GO:0006979);; Cellular Component: cytoplasmic membrane-bounded vesicle (GO:0016023);; Molecular Function: heme binding (GO:0020037);; Molecular Function: metal ion binding (GO:0046872);; Biological Process: oxidation-reduction process (GO:0055114);;	K00430|0|sita:101769201|peroxidase 11-like; K00430 peroxidase [EC:1.11.1.7] (A)	--	--	Peroxidase;; B-box zinc finger;; CCT motif	Peroxidase 11 (Precursor) OS=Arabidopsis thaliana (Mouse-ear cress) PE=1 SV=1	--	--	PREDICTED: peroxidase 11-like isoform X1 [Setaria italica]	molecular function: catalytic activity (GO:0003824);; molecular function: antioxidant activity (GO:0016209);; biological process: metabolic process (GO:0008152);; biological process: single-organism process (GO:0044699);; biological process: response to stimulus (GO:0050896);; cellular component: cell (GO:0005623);; cellular component: organelle (GO:0043226);; cellular component: cell part (GO:00…	Phenylalanine metabolism (ko00360);; Phenylpropanoid biosynthesis (ko00940)
BMK_Unigene_015880	77.1745	15.2263	16.4368	60.7642	19.0601	17.8551	--	--	Biological Process: red, far-red light phototransduction (GO:0009585);; Biological Process: response to sucrose (GO:0009744);; Biological Process: flavonoid biosynthetic process (GO:0009813);; Biological Process: response to UV-B (GO:0010224);; Biological Process: myo-inositol hexakisphosphate biosynthetic process (GO:0010264);;	--	[R]	General function prediction only	Kelch motif;; Kelch motif;; F-box domain	F-box/kelch-repeat protein At1g30090 GN=At1g30090 OS=Arabidopsis thaliana (Mouse-ear cress) PE=2 SV=1	--	--	PREDICTED: F-box protein AFR-like [Setaria italica]	biological process: cellular process (GO:0009987);; biological process: signaling (GO:0023052);; biological process: single-organism process (GO:0044699);; biological process: response to stimulus (GO:0050896);; biological process: biological regulation (GO:0065007);; biological process: metabolic process (GO:0008152)	--
BMK_Unigene_015895	5.54277	0.721934	0.988318	5.65365	2.41119	1.97753	[A]	RNA processing and modification	Biological Process: telomere maintenance (GO:0000723);; Biological Process: response to stimulus (GO:0050896);;	--	[A]	RNA processing and modification	Fip1 motif	FIP1[V]-like protein {ECO:0000303|PubMed:16282318} OS=Arabidopsis thaliana (Mouse-ear cress) PE=1 SV=1	A	RNA processing and modification	PREDICTED: uncharacterized protein LOC101781476 isoform X2 [Setaria italica]	biological process: metabolic process (GO:0008152);; biological process: cellular process (GO:0009987);; biological process: single-organism process (GO:0044699);; biological process: biological regulation (GO:0065007);; biological process: cellular component organization or biogenesis (GO:0071840);; biological process: response to stimulus (GO:0050896)	--
BMK_Unigene_015900	1.32475	0	0.0128467	1.79358	1.84515	0.83456	[F]	Nucleotide transport and metabolism	Molecular Function: nucleoside:sodium symporter activity (GO:0005415);; Biological Process: transport (GO:0006810);; Cellular Component: membrane (GO:0016020);;	--	[FP]	--	Na+ dependent nucleoside transporter C-terminus;; Na+ dependent nucleoside transporter N-terminus	--	P	Inorganic ion transport and metabolism	hypothetical protein SNOG_11532 [Phaeosphaeria nodorum SN15]	molecular function: transporter activity (GO:0005215);; biological process: cellular process (GO:0009987);; biological process: single-organism process (GO:0044699);; biological process: localization (GO:0051179);; cellular component: membrane (GO:0016020)	--
BMK_Unigene_015907	13.0533	1.59136	2.42276	9.71084	4.03993	3.70139	[J]	Translation, ribosomal structure and biogenesis	Biological Process: RNA methylation (GO:0001510);; Molecular Function: RNA binding (GO:0003723);; Cellular Component: nucleolus (GO:0005730);; Cellular Component: plasma membrane (GO:0005886);; Biological Process: rRNA processing (GO:0006364);; Biological Process: mRNA processing (GO:0006397);; Biological Process: protein import into nucleus (GO:0006606);; Biological Process: embryo sac developme…	K14792|0|sita:101783290|protein RRP5 homolog; K14792 rRNA biogenesis protein RRP5 (A)	[A]	RNA processing and modification	S1 RNA binding domain;; Suppressor of forked protein (Suf)	30S ribosomal protein S1, chloroplastic GN=rps1 OS=Porphyra purpurea (Red seaweed) PE=3 SV=1	A	RNA processing and modification	PREDICTED: protein RRP5 homolog [Setaria italica]	biological process: metabolic process (GO:0008152);; biological process: cellular process (GO:0009987);; molecular function: binding (GO:0005488);; cellular component: cell (GO:0005623);; cellular component: membrane-enclosed lumen (GO:0031974);; cellular component: organelle (GO:0043226);; cellular component: organelle part (GO:0044422);; cellular component: cell part (GO:0044464);; cellular com…	--
BMK_Unigene_015980	20.454	5.09795	4.42013	16.94	6.38041	6.09026	--	--	Biological Process: mitotic cell cycle (GO:0000278);; Biological Process: regionalization (GO:0003002);; Biological Process: cell adhesion (GO:0007155);; Biological Process: multidimensional cell growth (GO:0009825);; Biological Process: meristem initiation (GO:0010014);; Biological Process: trichome morphogenesis (GO:0010090);; Cellular Component: SCAR complex (GO:0031209);; Biological Process: …	K05750|0|sita:101771925|probable protein NAP1-like; K05750 NCK-associated protein 1 (A)	[R]	General function prediction only	Membrane-associated apoptosis protein	Probable protein NAP1 GN=P0623F08.25 OS=Oryza sativa subsp. japonica (Rice) PE=2 SV=1	R	General function prediction only	PREDICTED: probable protein NAP1-like [Setaria italica]	biological process: cellular process (GO:0009987);; biological process: single-organism process (GO:0044699);; biological process: multicellular organismal process (GO:0032501);; biological process: developmental process (GO:0032502);; biological process: biological adhesion (GO:0022610);; biological process: growth (GO:0040007);; biological process: cellular component organization or biogenesis …	--
BMK_Unigene_015981	20.2268	4.18713	5.2982	29.5357	10.2889	10.3432	--	--	Biological Process: RNA methylation (GO:0001510);; Cellular Component: vacuole (GO:0005773);; Biological Process: pyrimidine ribonucleotide biosynthetic process (GO:0009220);; Cellular Component: chloroplast (GO:0009507);;	K14550|0|sita:101758317|uncharacterized LOC101758317; K14550 U3 small nucleolar RNA-associated protein 10 (A)	[S]	Function unknown	U3 small nucleolar RNA-associated protein 10;; BP28CT (NUC211) domain	Uncharacterized protein At3g06530 GN=At3g06530 OS=Arabidopsis thaliana (Mouse-ear cress) PE=1 SV=3	S	Function unknown	PREDICTED: uncharacterized protein At3g06530-like isoform X2 [Setaria italica]	biological process: metabolic process (GO:0008152);; biological process: cellular process (GO:0009987);; cellular component: cell (GO:0005623);; cellular component: organelle (GO:0043226);; cellular component: cell part (GO:0044464);; biological process: single-organism process (GO:0044699)	Ribosome biogenesis in eukaryotes (ko03008)
BMK_Unigene_015982	7.10788	0.456334	1.04516	3.27835	0.590333	6.24071	--	--	Biological Process: metabolic process (GO:0008152);; Molecular Function: transferase activity, transferring hexosyl groups (GO:0016758);;	--	[GC]	--	UDP-glucoronosyl and UDP-glucosyl transferase	UDP-glycosyltransferase 90A2 GN=UGT90A2 OS=Arabidopsis thaliana (Mouse-ear cress) PE=2 SV=1	G	Carbohydrate transport and metabolism	PREDICTED: UDP-glycosyltransferase 90A1-like [Setaria italica]	biological process: metabolic process (GO:0008152);; molecular function: catalytic activity (GO:0003824)	--
BMK_Unigene_015993	5.59037	0.0180508	0.214437	7.75686	0.0846455	0.521075	--	--	Cellular Component: mitochondrion (GO:0005739);; Cellular Component: endoplasmic reticulum (GO:0005783);; Biological Process: auxin homeostasis (GO:0010252);; Cellular Component: integral component of membrane (GO:0016021);; Biological Process: transmembrane transport (GO:0055085);; Molecular Function: auxin transmembrane transporter activity (GO:0080161);; Biological Process: intracellular auxin…	K13947|2.799e-152|sita:101767524|probable auxin efflux carrier component 4-like; K13947 auxin efflux carrier family (A)	--	--	Membrane transport protein	Probable auxin efflux carrier component 4 GN=OJ1770_H02.15 OS=Oryza sativa subsp. japonica (Rice) PE=2 SV=1	S	Function unknown	PREDICTED: probable auxin efflux carrier component 4-like [Setaria italica]	cellular component: cell (GO:0005623);; cellular component: organelle (GO:0043226);; cellular component: cell part (GO:0044464);; biological process: biological regulation (GO:0065007);; cellular component: membrane (GO:0016020);; cellular component: membrane part (GO:0044425);; biological process: cellular process (GO:0009987);; biological process: single-organism process (GO:0044699);; biologic…	--
BMK_Unigene_016023	94.5656	77.4735	58.5503	143.998	94.5115	56.7506	[L]	Replication, recombination and repair	Molecular Function: nucleic acid binding (GO:0003676);; Cellular Component: cell wall (GO:0005618);; Cellular Component: nuclear envelope (GO:0005635);; Cellular Component: endoplasmic reticulum (GO:0005783);; Cellular Component: cytosol (GO:0005829);; Cellular Component: plasma membrane (GO:0005886);; Biological Process: response to stress (GO:0006950);; Biological Process: protein secretion (GO…	K15979|0|sita:101763417|staphylococcal nuclease domain-containing protein 1-like; K15979 staphylococcal nuclease domain-containing protein 1 (A)	[K]	Transcription	Staphylococcal nuclease homologue;; Tudor domain	--	K	Transcription	PREDICTED: staphylococcal nuclease domain-containing protein 1-like isoform X2 [Setaria italica]	molecular function: binding (GO:0005488);; cellular component: cell (GO:0005623);; cellular component: cell part (GO:0044464);; cellular component: organelle (GO:0043226);; cellular component: organelle part (GO:0044422);; cellular component: membrane (GO:0016020);; biological process: response to stimulus (GO:0050896);; biological process: cellular process (GO:0009987);; biological process: sing…	--
BMK_Unigene_016043	4.5852	1.51229	0.944947	2.62806	10.0637	7.02919	--	--	Biological Process: response to cold (GO:0009409);; Cellular Component: plastid (GO:0009536);; Biological Process: response to red light (GO:0010114);; Biological Process: response to far red light (GO:0010218);; Biological Process: response to UV-B (GO:0010224);; Biological Process: regulation of chlorophyll biosynthetic process (GO:0010380);; Biological Process: response to karrikin (GO:0080167…	--	--	--	Chlorophyll A-B binding protein	Low molecular mass early light-inducible protein HV90, chloroplastic (Precursor) OS=Hordeum vulgare (Barley) PE=2 SV=1	--	--	unknown [Zea mays]	biological process: response to stimulus (GO:0050896);; cellular component: cell (GO:0005623);; cellular component: organelle (GO:0043226);; cellular component: cell part (GO:0044464);; biological process: biological regulation (GO:0065007)	--
BMK_Unigene_016095	11.7748	2.03153	3.59962	11.0459	5.85083	4.04136	[R]	General function prediction only	Molecular Function: nucleotide binding (GO:0000166);; Biological Process: RNA methylation (GO:0001510);; Cellular Component: nucleolus (GO:0005730);; Cellular Component: heterotrimeric G-protein complex (GO:0005834);; Biological Process: mRNA export from nucleus (GO:0006406);; Biological Process: protein import into nucleus (GO:0006606);; Molecular Function: transferase activity (GO:0016740);;	K14556|0|sita:101784722|WD repeat-containing protein 3-like; K14556 U3 small nucleolar RNA-associated protein 12 (A)	[A]	RNA processing and modification	WD domain, G-beta repeat;; Dip2/Utp12 Family;; Nucleoporin Nup120/160	Dynein assembly factor with WDR repeat domains 1 GN=DAW1 OS=Chlamydomonas reinhardtii (Chlamydomonas smithii) PE=1 SV=1	A	RNA processing and modification	PREDICTED: WD repeat-containing protein 3-like [Setaria italica]	molecular function: binding (GO:0005488);; biological process: metabolic process (GO:0008152);; biological process: cellular process (GO:0009987);; cellular component: cell (GO:0005623);; cellular component: membrane-enclosed lumen (GO:0031974);; cellular component: organelle (GO:0043226);; cellular component: organelle part (GO:0044422);; cellular component: cell part (GO:0044464);; cellular com…	Ribosome biogenesis in eukaryotes (ko03008)
BMK_Unigene_016114	1.26733	0.0232114	0	3.56404	3.35082	4.65448	--	--	--	--	--	--	--	--	S	Function unknown	hypothetical protein SNOG_03558 [Phaeosphaeria nodorum SN15]	--	--
BMK_Unigene_016175	130.102	67.7527	74.1973	140.424	100.759	63.9943	--	--	Molecular Function: DNA binding (GO:0003677);; Molecular Function: sequence-specific DNA binding transcription factor activity (GO:0003700);; Cellular Component: nucleus (GO:0005634);; Biological Process: regulation of transcription, DNA-templated (GO:0006355);; Cellular Component: cytoplasmic membrane-bounded vesicle (GO:0016023);;	K17338|6.88594e-110|sita:101754816|HVA22-like protein j-like; K17338 receptor expression-enhancing protein 1/2/3/4 (A)	[V]	Defense mechanisms	AP2 domain;; TB2/DP1, HVA22 family	HVA22-like protein j GN=HVA22J OS=Arabidopsis thaliana (Mouse-ear cress) PE=2 SV=2	V	Defense mechanisms	PREDICTED: HVA22-like protein j-like isoform X2 [Setaria italica]	molecular function: binding (GO:0005488);; molecular function: nucleic acid binding transcription factor activity (GO:0001071);; biological process: biological regulation (GO:0065007);; cellular component: cell (GO:0005623);; cellular component: organelle (GO:0043226);; cellular component: cell part (GO:0044464)	--
BMK_Unigene_016196	12.6947	1.43737	2.58962	10.4532	4.77889	5.03746	[L]	Replication, recombination and repair	Molecular Function: DNA binding (GO:0003677);; Molecular Function: DNA topoisomerase type II (ATP-hydrolyzing) activity (GO:0003918);; Molecular Function: ATP binding (GO:0005524);; Cellular Component: chromosome (GO:0005694);; Cellular Component: mitochondrion (GO:0005739);; Biological Process: DNA-dependent DNA replication (GO:0006261);; Biological Process: DNA topological change (GO:0006265);;…	K02470|0|sita:101761896|DNA gyrase subunit B, chloroplastic/mitochondrial-like; K02470 DNA gyrase subunit B [EC:5.99.1.3] (A)	[B]	Chromatin structure and dynamics	DNA gyrase B subunit, carboxyl terminus;; Toprim domain;; DNA gyrase B;; Histidine kinase-, DNA gyrase B-, and HSP90-like ATPase	DNA gyrase subunit B, chloroplastic/mitochondrial (Precursor) OS=Oryza sativa subsp. japonica (Rice) PE=2 SV=1	L	Replication, recombination and repair	PREDICTED: DNA gyrase subunit B, chloroplastic/mitochondrial-like [Setaria italica]	molecular function: binding (GO:0005488);; molecular function: catalytic activity (GO:0003824);; biological process: metabolic process (GO:0008152);; biological process: cellular process (GO:0009987);; biological process: single-organism process (GO:0044699);; cellular component: cell (GO:0005623);; cellular component: organelle (GO:0043226);; cellular component: cell part (GO:0044464);; cellular…	--
BMK_Unigene_016199	86.2156	22.6726	14.9197	113.557	68.8173	16.0921	--	--	Molecular Function: nucleic acid binding (GO:0003676);; Molecular Function: protein kinase activity (GO:0004672);; Molecular Function: ion binding (GO:0043167);; Biological Process: primary metabolic process (GO:0044238);; Biological Process: cellular macromolecule metabolic process (GO:0044260);;	--	--	--	--	Cell number regulator 13 GN=CNR13 OS=Zea mays (Maize) PE=2 SV=1	S	Function unknown	PREDICTED: cell number regulator 13-like [Setaria italica]	molecular function: binding (GO:0005488);; molecular function: catalytic activity (GO:0003824);; biological process: metabolic process (GO:0008152);; biological process: cellular process (GO:0009987)	--
BMK_Unigene_016216	55.3481	8.33292	15.7747	61.6249	23.1946	28.5922	[F]	Nucleotide transport and metabolism	Molecular Function: magnesium ion binding (GO:0000287);; Molecular Function: adenylosuccinate synthase activity (GO:0004019);; Molecular Function: GTP binding (GO:0005525);; Cellular Component: chloroplast stroma (GO:0009570);; Biological Process: 'de novo' AMP biosynthetic process (GO:0044208);; Biological Process: response to cadmium ion (GO:0046686);; Cellular Component: apoplast (GO:0048046);;	K01939|0|sita:101759604|adenylosuccinate synthetase 1, chloroplastic-like; K01939 adenylosuccinate synthase [EC:6.3.4.4] (A)	[F]	Nucleotide transport and metabolism	Adenylosuccinate synthetase	Adenylosuccinate synthetase 1, chloroplastic {ECO:0000255|HAMAP-Rule:MF_03125} (Precursor) GN=Sb01g045540 OS=Sorghum bicolor (Sorghum) PE=3 SV=1	F	Nucleotide transport and metabolism	PREDICTED: adenylosuccinate synthetase 1, chloroplastic-like [Setaria italica]	molecular function: binding (GO:0005488);; molecular function: catalytic activity (GO:0003824);; biological process: metabolic process (GO:0008152);; cellular component: cell (GO:0005623);; cellular component: organelle (GO:0043226);; cellular component: organelle part (GO:0044422);; cellular component: cell part (GO:0044464);; biological process: cellular process (GO:0009987);; biological proces…	Purine metabolism (ko00230);; Alanine, aspartate and glutamate metabolism (ko00250)
BMK_Unigene_016248	26.8928	10.4451	9.69622	33.764	18.8897	14.5036	[J]	Translation, ribosomal structure and biogenesis	Molecular Function: GTPase activity (GO:0003924);; Molecular Function: GTP binding (GO:0005525);; Cellular Component: nucleus (GO:0005634);; Biological Process: GTP catabolic process (GO:0006184);; Biological Process: mRNA export from nucleus (GO:0006406);; Biological Process: protein import into nucleus (GO:0006606);; Biological Process: ribosome biogenesis (GO:0042254);;	K14569|0|sita:101764870|ribosome biogenesis protein BMS1 homolog; K14569 ribosome biogenesis protein BMS1 (A)	[J]	Translation, ribosomal structure and biogenesis	Protein of unknown function (DUF663);; AARP2CN (NUC121) domain;; Elongation factor Tu GTP binding domain	--	J	Translation, ribosomal structure and biogenesis	PREDICTED: ribosome biogenesis protein BMS1 homolog [Setaria italica]	molecular function: catalytic activity (GO:0003824);; biological process: metabolic process (GO:0008152);; biological process: cellular process (GO:0009987);; biological process: single-organism process (GO:0044699);; molecular function: binding (GO:0005488);; cellular component: cell (GO:0005623);; cellular component: organelle (GO:0043226);; cellular component: cell part (GO:0044464);; biologic…	Ribosome biogenesis in eukaryotes (ko03008)
BMK_Unigene_016310	6.57269	0.394407	0.335983	9.36051	1.90426	1.44568	--	--	Cellular Component: plasma membrane (GO:0005886);;	--	--	--	Protein of unknown function (DUF632);; Protein of unknown function (DUF630)	--	S	Function unknown	hypothetical protein SORBIDRAFT_01g028920 [Sorghum bicolor]	cellular component: cell (GO:0005623);; cellular component: membrane (GO:0016020);; cellular component: cell part (GO:0044464)	--
BMK_Unigene_016325	3.74681	0.384216	0.675623	2.73973	0.841158	0.455267	[M]	Cell wall/membrane/envelope biogenesis	Molecular Function: ATP binding (GO:0005524);; Biological Process: rRNA processing (GO:0006364);; Biological Process: tRNA metabolic process (GO:0006399);; Biological Process: regulation of cell shape (GO:0008360);; Biological Process: peptidoglycan biosynthetic process (GO:0009252);; Cellular Component: nucleoid (GO:0009295);; Cellular Component: chloroplast (GO:0009507);; Biological Process: ch…	--	--	--	Mur ligase middle domain;; Mur ligase family, glutamate ligase domain	--	R	General function prediction only	PREDICTED: uncharacterized protein LOC101782682 [Setaria italica]	molecular function: binding (GO:0005488);; biological process: metabolic process (GO:0008152);; biological process: cellular process (GO:0009987);; biological process: cellular component organization or biogenesis (GO:0071840);; biological process: biological regulation (GO:0065007);; biological process: single-organism process (GO:0044699);; cellular component: nucleoid (GO:0009295);; cellular c…	--
BMK_Unigene_016334	2.77669	0.0972481	0.00905127	1.40921	0.1462	0.194082	[L]	Replication, recombination and repair	Molecular Function: DNA binding (GO:0003677);; Molecular Function: DNA helicase activity (GO:0003678);; Molecular Function: ATP binding (GO:0005524);; Cellular Component: nucleus (GO:0005634);; Biological Process: DNA unwinding involved in DNA replication (GO:0006268);; Biological Process: DNA replication initiation (GO:0006270);; Molecular Function: DNA-dependent ATPase activity (GO:0008094);; C…	K02542|0|sita:101761710|DNA replication licensing factor mcm6-like; K02542 DNA replication licensing factor MCM6 [EC:3.6.4.12] (A)	[L]	Replication, recombination and repair	MCM2/3/5 family;; MCM N-terminal domain;; Magnesium chelatase, subunit ChlI	DNA replication licensing factor MCM6 OS=Oryza sativa subsp. japonica (Rice) PE=3 SV=1	L	Replication, recombination and repair	PREDICTED: DNA replication licensing factor mcm6-like [Setaria italica]	molecular function: binding (GO:0005488);; molecular function: catalytic activity (GO:0003824);; biological process: metabolic process (GO:0008152);; biological process: cellular process (GO:0009987);; cellular component: cell (GO:0005623);; cellular component: organelle (GO:0043226);; cellular component: cell part (GO:0044464);; biological process: single-organism process (GO:0044699);; cellular…	DNA replication (ko03030)
BMK_Unigene_016363	0.976927	0	0	0.760765	0.62908	0.757597	--	--	--	--	--	--	WD domain, G-beta repeat;; NACHT domain	--	F	Nucleotide transport and metabolism	hypothetical protein COCSADRAFT_39896 [Bipolaris sorokiniana ND90Pr]	--	--
BMK_Unigene_016366	6.35124	0.780812	1.28758	6.07305	2.33673	2.47755	[BK]	--	Molecular Function: DNA binding (GO:0003677);; Molecular Function: chromatin binding (GO:0003682);; Cellular Component: nucleus (GO:0005634);; Molecular Function: zinc ion binding (GO:0008270);; Cellular Component: plastid (GO:0009536);;	K11649|0|sita:101779342|SWI/SNF complex subunit SWI3D-like; K11649 SWI/SNF related-matrix-associated actin-dependent regulator of chromatin subfamily C (A)	[B]	Chromatin structure and dynamics	SWIRM domain;; Myb-like DNA-binding domain;; Zinc finger, ZZ type	SWI/SNF complex subunit SWI3D OS=Arabidopsis thaliana (Mouse-ear cress) PE=1 SV=3	--	--	PREDICTED: SWI/SNF complex subunit SWI3D-like [Setaria italica]	molecular function: binding (GO:0005488);; cellular component: cell (GO:0005623);; cellular component: organelle (GO:0043226);; cellular component: cell part (GO:0044464)	--
BMK_Unigene_016387	4.34385	0.538269	0.546756	9.07981	2.54158	1.91697	--	--	Biological Process: polysaccharide catabolic process (GO:0000272);; Cellular Component: mitochondrion (GO:0005739);; Molecular Function: amylase activity (GO:0016160);; Molecular Function: metal ion binding (GO:0046872);;	K01177|0|sita:101754272|beta-amylase-like; K01177 beta-amylase [EC:3.2.1.2] (A)	--	--	Glycosyl hydrolase family 14;; Glycosyl hydrolase family 14;; Glycosyl hydrolase family 14	Beta-amylase GN=BMY1 OS=Zea mays (Maize) PE=2 SV=1	--	--	beta-amylase [Zea mays]	biological process: metabolic process (GO:0008152);; cellular component: cell (GO:0005623);; cellular component: organelle (GO:0043226);; cellular component: cell part (GO:0044464);; molecular function: catalytic activity (GO:0003824);; molecular function: binding (GO:0005488)	Starch and sucrose metabolism (ko00500)
BMK_Unigene_016406	4.87681	0.125163	0.159838	1.47541	0.509748	0.544772	--	--	Molecular Function: DNA binding (GO:0003677);; Molecular Function: chromatin binding (GO:0003682);;	K09422|0|sita:101773874|transcription factor MYB28-like; K09422 myb proto-oncogene protein, plant (A)	[K]	Transcription	Protein of unknown function (DUF3651)	Transcription factor MYB86 GN=F21E10.4 OS=Arabidopsis thaliana (Mouse-ear cress) PE=2 SV=1	--	--	PREDICTED: transcription factor MYB28-like isoform X2 [Setaria italica]	molecular function: binding (GO:0005488)	--
BMK_Unigene_016417	12.4173	1.10063	0.817037	5.09028	2.04154	2.67396	[M]	Cell wall/membrane/envelope biogenesis	Molecular Function: dTDP-4-dehydrorhamnose reductase activity (GO:0008831);; Biological Process: mucilage biosynthetic process (GO:0010192);; Biological Process: seed coat development (GO:0010214);; Biological Process: UDP-rhamnose biosynthetic process (GO:0010253);; Molecular Function: UDP-L-rhamnose synthase activity (GO:0010280);; Biological Process: auxin efflux (GO:0010315);; Biological Proc…	K12450|0|sita:101768755|probable rhamnose biosynthetic enzyme 1-like; K12450 UDP-glucose 4,6-dehydratase [EC:4.2.1.76] (A)	[G]	Carbohydrate transport and metabolism	NAD dependent epimerase/dehydratase family;; RmlD substrate binding domain;; Male sterility protein;; Polysaccharide biosynthesis protein;; 3-beta hydroxysteroid dehydrogenase/isomerase family	UDP-4-keto-6-deoxy-D-glucose 3,5-epimerase/UDP-4-keto-L-rhamnose 4-keto-reductase {ECO:0000305|PubMed:17190829} GN=At1g78570 OS=Arabidopsis thaliana (Mouse-ear cress) PE=1 SV=1	--	--	PREDICTED: probable rhamnose biosynthetic enzyme 1-like [Setaria italica]	molecular function: catalytic activity (GO:0003824);; biological process: metabolic process (GO:0008152);; biological process: single-organism process (GO:0044699);; biological process: cellular process (GO:0009987);; biological process: reproductive process (GO:0022414);; biological process: multicellular organismal process (GO:0032501);; biological process: developmental process (GO:0032502);; …	Amino sugar and nucleotide sugar metabolism (ko00520)
BMK_Unigene_016435	6.74833	0.773602	0.597543	3.22219	1.46114	0.535587	--	--	Cellular Component: mitochondrion (GO:0005739);;	--	--	--	N-terminal C2 in EEIG1 and EHBP1 proteins	--	--	--	PREDICTED: myosin-2-like isoform X1 [Setaria italica]	cellular component: cell (GO:0005623);; cellular component: organelle (GO:0043226);; cellular component: cell part (GO:0044464)	--
BMK_Unigene_016439	11.9141	2.53562	3.86042	8.16786	4.61941	4.22838	--	--	Cellular Component: mitochondrion (GO:0005739);; Biological Process: purine nucleotide biosynthetic process (GO:0006164);; Biological Process: pyrimidine ribonucleotide biosynthetic process (GO:0009220);;	K17408|0|bdi:100839328|uncharacterized LOC100839328; K17408 small subunit ribosomal protein S29 (A)	[J]	Translation, ribosomal structure and biogenesis	Glycosyl transferase family 90;; Mitochondrial ribosomal death-associated protein 3	--	--	--	PREDICTED: uncharacterized protein LOC100839328 [Brachypodium distachyon]	cellular component: cell (GO:0005623);; cellular component: organelle (GO:0043226);; cellular component: cell part (GO:0044464);; biological process: metabolic process (GO:0008152);; biological process: cellular process (GO:0009987);; biological process: single-organism process (GO:0044699)	--
BMK_Unigene_016486	111.467	39.5896	24.626	92.4873	114.845	14.5971	[QR]	--	Molecular Function: methyltransferase activity (GO:0008168);;	--	[R]	General function prediction only	O-methyltransferase;; Dimerisation domain	O-methyltransferase ZRP4 GN=ZRP4 OS=Zea mays (Maize) PE=2 SV=1	--	--	PREDICTED: O-methyltransferase ZRP4-like [Brachypodium distachyon]	molecular function: catalytic activity (GO:0003824);; biological process: metabolic process (GO:0008152)	--
BMK_Unigene_016502	7.10764	0.728081	1.94184	5.73836	3.05436	3.70948	[RTKL]	--	Molecular Function: protein serine/threonine kinase activity (GO:0004674);; Molecular Function: ATP binding (GO:0005524);; Cellular Component: plasma membrane (GO:0005886);; Biological Process: protein phosphorylation (GO:0006468);; Cellular Component: integral component of membrane (GO:0016021);; Cellular Component: cytoplasmic membrane-bounded vesicle (GO:0016023);;	--	--	--	Protein tyrosine kinase;; Protein kinase domain;; Leucine rich repeat;; Leucine Rich repeats (2 copies);; Leucine Rich Repeat	Protein NSP-INTERACTING KINASE 3 (Precursor) GN=NIK3 OS=Arabidopsis thaliana (Mouse-ear cress) PE=1 SV=1	--	--	PREDICTED: protein NSP-INTERACTING KINASE 3-like [Setaria italica]	molecular function: catalytic activity (GO:0003824);; biological process: metabolic process (GO:0008152);; biological process: cellular process (GO:0009987);; molecular function: binding (GO:0005488);; cellular component: cell (GO:0005623);; cellular component: membrane (GO:0016020);; cellular component: cell part (GO:0044464);; cellular component: membrane part (GO:0044425);; cellular component:…	--
BMK_Unigene_016524	15.6498	7.43887	7.54061	20.1938	11.3947	7.1212	[V]	Defense mechanisms	Cellular Component: plant-type vacuole (GO:0000325);; Molecular Function: ATP binding (GO:0005524);; Cellular Component: vacuolar membrane (GO:0005774);; Cellular Component: plasma membrane (GO:0005886);; Biological Process: ATP catabolic process (GO:0006200);; Molecular Function: electron carrier activity (GO:0009055);; Molecular Function: chlorophyll catabolite transmembrane transporter activit…	--	[Q]	Secondary metabolites biosynthesis, transport and catabolism	ABC transporter transmembrane region;; ABC transporter;; AAA domain;; P-loop containing region of AAA domain;; Miro-like protein;; 50S ribosome-binding GTPase;; Domain of unknown function DUF87;; Dynamin family	ABC transporter C family member 3 GN=MJG19.3 OS=Arabidopsis thaliana (Mouse-ear cress) PE=1 SV=1	--	--	PREDICTED: ABC transporter C family member 3-like [Setaria italica]	cellular component: cell (GO:0005623);; cellular component: organelle (GO:0043226);; cellular component: cell part (GO:0044464);; molecular function: binding (GO:0005488);; cellular component: membrane (GO:0016020);; cellular component: organelle part (GO:0044422);; biological process: metabolic process (GO:0008152);; biological process: cellular process (GO:0009987);; biological process: single-…	--
BMK_Unigene_016529	19.369	4.46	5.51737	18.5772	8.89042	8.64817	--	--	Molecular Function: DNA binding (GO:0003677);; Molecular Function: DNA-directed DNA polymerase activity (GO:0003887);; Cellular Component: cytosol (GO:0005829);; Biological Process: DNA replication (GO:0006260);; Biological Process: transcription, DNA-templated (GO:0006351);; Biological Process: nucleotide biosynthetic process (GO:0009165);;	K02331|0|sita:101765707|myb-binding protein 1A-like protein-like; K02331 DNA polymerase phi [EC:2.7.7.7] (A)	[K]	Transcription	DNA polymerase phi	--	--	--	PREDICTED: myb-binding protein 1A-like protein-like [Setaria italica]	molecular function: binding (GO:0005488);; molecular function: catalytic activity (GO:0003824);; biological process: metabolic process (GO:0008152);; biological process: cellular process (GO:0009987);; cellular component: cell (GO:0005623);; cellular component: cell part (GO:0044464);; biological process: single-organism process (GO:0044699)	--
BMK_Unigene_016536	6.82043	0.66591	0.630333	4.76938	1.53684	0.859139	--	--	--	--	--	--	--	--	--	--	PREDICTED: uncharacterized protein LOC101754054 [Setaria italica]	--	--
BMK_Unigene_016568	19.8035	3.61712	6.38542	17.9827	8.07991	8.54721	--	--	Molecular Function: nucleotide binding (GO:0000166);; Molecular Function: RNA binding (GO:0003723);; Cellular Component: cell wall (GO:0005618);; Cellular Component: nucleoplasm (GO:0005654);; Biological Process: RNA processing (GO:0006396);; Cellular Component: ribonucleoprotein complex (GO:0030529);;	K11090|0|sita:101772900|lupus La protein homolog; K11090 lupus La protein (A)	[R]	General function prediction only	RNA binding motif;; RNA recognition motif (a.k.a. RRM, RBD, or RNP domain);; RNA recognition motif. (a.k.a. RRM, RBD, or RNP domain);; La domain;; RNA recognition motif. (a.k.a. RRM, RBD, or RNP domain)	La protein 1 GN=LA1 OS=Arabidopsis thaliana (Mouse-ear cress) PE=1 SV=1	--	--	PREDICTED: lupus La protein homolog [Setaria italica]	molecular function: binding (GO:0005488);; cellular component: cell (GO:0005623);; cellular component: cell part (GO:0044464);; cellular component: membrane-enclosed lumen (GO:0031974);; cellular component: organelle (GO:0043226);; cellular component: organelle part (GO:0044422);; biological process: metabolic process (GO:0008152);; biological process: cellular process (GO:0009987);; cellular com…	--
BMK_Unigene_016569	1.85664	0.379447	0.403977	0.713002	0.147599	0.0363753	--	--	--	--	--	--	--	--	--	--	--	--	--
BMK_Unigene_016576	83.6846	25.5472	27.7533	101.799	44.1089	38.3459	[R]	General function prediction only	Molecular Function: GTP binding (GO:0005525);; Cellular Component: nucleolus (GO:0005730);; Cellular Component: membrane (GO:0016020);; Biological Process: ribosome biogenesis (GO:0042254);;	K06943|0|sita:101763105|nucleolar GTP-binding protein 1-like; K06943 nucleolar GTP-binding protein (A)	[R]	General function prediction only	NOGCT (NUC087) domain;; Nucleolar GTP-binding protein 1 (NOG1);; 50S ribosome-binding GTPase;; Ferrous iron transport protein B;; Miro-like protein	Nucleolar GTP-binding protein 1 GN=At1g50920 OS=Arabidopsis thaliana (Mouse-ear cress) PE=2 SV=1	--	--	PREDICTED: nucleolar GTP-binding protein 1-like [Setaria italica]	molecular function: binding (GO:0005488);; cellular component: cell (GO:0005623);; cellular component: membrane-enclosed lumen (GO:0031974);; cellular component: organelle (GO:0043226);; cellular component: organelle part (GO:0044422);; cellular component: cell part (GO:0044464);; cellular component: membrane (GO:0016020);; biological process: cellular component organization or biogenesis (GO:007…	Ribosome biogenesis in eukaryotes (ko03008)
BMK_Unigene_016582	3.43165	1.21339	0.808768	3.84437	1.89133	1.17578	--	--	--	--	[T]	Signal transduction mechanisms	T-complex protein 11	--	T	Signal transduction mechanisms	PREDICTED: uncharacterized protein LOC101769787 isoform X1 [Setaria italica]	--	--
BMK_Unigene_016627	47.1159	10.1082	16.1387	18.601	13.6402	7.46264	[C]	Energy production and conversion	Biological Process: polysaccharide biosynthetic process (GO:0000271);; Biological Process: polysaccharide catabolic process (GO:0000272);; Molecular Function: calmodulin binding (GO:0005516);; Cellular Component: vacuolar membrane (GO:0005774);; Cellular Component: plasma membrane (GO:0005886);; Biological Process: starch metabolic process (GO:0005982);; Biological Process: acetyl-CoA metabolic p…	K09828|0|sita:101757042|delta(24)-sterol reductase-like; K09828 delta24-sterol reductase [EC:1.3.1.72] (A)	[R]	General function prediction only	FAD binding domain	Delta(24)-sterol reductase GN=MPN9.6 OS=Arabidopsis thaliana (Mouse-ear cress) PE=1 SV=2	R	General function prediction only	DWF1 like1 isoform 1 [Zea mays]	biological process: metabolic process (GO:0008152);; biological process: single-organism process (GO:0044699);; molecular function: binding (GO:0005488);; cellular component: cell (GO:0005623);; cellular component: membrane (GO:0016020);; cellular component: organelle (GO:0043226);; cellular component: organelle part (GO:0044422);; cellular component: cell part (GO:0044464);; biological process: …	Steroid biosynthesis (ko00100)
BMK_Unigene_016632	48.2776	10.1106	13.706	41.8749	18.9106	29.2617	[E]	Amino acid transport and metabolism	Biological Process: histidine biosynthetic process (GO:0000105);; Molecular Function: histidinol-phosphate transaminase activity (GO:0004400);; Molecular Function: pyridoxal phosphate binding (GO:0030170);;	K00817|0|sita:101765452|histidinol-phosphate aminotransferase, chloroplastic-like; K00817 histidinol-phosphate aminotransferase [EC:2.6.1.9] (A)	[E]	Amino acid transport and metabolism	Aminotransferase class I and II	Histidinol-phosphate aminotransferase, chloroplastic (Precursor) GN=HPA OS=Nicotiana tabacum (Common tobacco) PE=2 SV=1	E	Amino acid transport and metabolism	PREDICTED: histidinol-phosphate aminotransferase, chloroplastic-like [Setaria italica]	biological process: metabolic process (GO:0008152);; biological process: cellular process (GO:0009987);; biological process: single-organism process (GO:0044699);; molecular function: catalytic activity (GO:0003824);; molecular function: binding (GO:0005488)	Histidine metabolism (ko00340);; Tyrosine metabolism (ko00350);; Phenylalanine metabolism (ko00360);; Phenylalanine, tyrosine and tryptophan biosynthesis (ko00400);; Tropane, piperidine and pyridine alkaloid biosynthesis (ko00960);; Biosynthesis of amino acids (ko01230)
[truncated: 909 more rows]
