# Supplementary material for: De novo transcriptome in roots of switchgrass (Panicum virgatum L.) reveals gene expression dynamic and act network under alkaline salt stress
Source: BMC Genomics. 2021 Jan 28;22:82. doi: 10.1186/s12864-021-07368-w (PMC7841905; doi:10.1186/s12864-021-07368-w)
Supplement: Supplementary file 9 — Additional file 9: Table S8. Information on the 1261 genes in Group 3. [file 12864_2021_7368_MOESM9_ESM.xlsx]

## Sheet: Sheet1
#Gene_ID	S0	S6	S24	T0	T6	T24	COG_class	COG_class_annotation	GO_annotation	KEGG_annotation	KOG_class	KOG_class_annotation	Pfam_annotation	Swissprot_annotation	eggNOG_class	eggNOG_class_annotation	nr_annotation	GO_second_level_annotation	KEGG_pathway_annotation
BMK_Unigene_000052	1.89082	5.05702	2.25677	5.91459	6.46456	4.72738	--	--	Cellular Component: ubiquitin ligase complex (GO:0000151);; Molecular Function: ubiquitin-protein transferase activity (GO:0004842);; Molecular Function: zinc ion binding (GO:0008270);; Biological Process: protein ubiquitination (GO:0016567);;	--	--	--	--	--	R	General function prediction only	PREDICTED: U-box domain-containing protein 25-like [Setaria italica]	cellular component: cell (GO:0005623);; cellular component: macromolecular complex (GO:0032991);; cellular component: cell part (GO:0044464);; molecular function: catalytic activity (GO:0003824);; biological process: metabolic process (GO:0008152);; biological process: cellular process (GO:0009987);; molecular function: binding (GO:0005488)	--
BMK_Unigene_000139	7.23539	14.9671	21.3771	56.657	59.2012	72.4549	--	--	Biological Process: photoreactive repair (GO:0000719);; Cellular Component: nucleus (GO:0005634);; Cellular Component: cytosol (GO:0005829);; Biological Process: carbohydrate metabolic process (GO:0005975);; Biological Process: response to cold (GO:0009409);; Biological Process: response to UV (GO:0009411);; Molecular Function: isomerase activity (GO:0016853);;	--	--	--	Ribose/Galactose Isomerase;; Cupin domain	DNA-damage-repair/toleration protein DRT102 GN=DRT102 OS=Arabidopsis thaliana (Mouse-ear cress) PE=1 SV=2	S	Function unknown	DNA-damage-repair/toleration protein DRT102 [Zea mays]	biological process: metabolic process (GO:0008152);; biological process: cellular process (GO:0009987);; biological process: single-organism process (GO:0044699);; biological process: response to stimulus (GO:0050896);; cellular component: cell (GO:0005623);; cellular component: organelle (GO:0043226);; cellular component: cell part (GO:0044464);; molecular function: catalytic activity (GO:000382…	--
BMK_Unigene_000142	0.944501	0.540775	0.526078	4.74898	1.90597	3.16877	--	--	Molecular Function: RNA binding (GO:0003723);; Molecular Function: RNA-directed DNA polymerase activity (GO:0003964);; Biological Process: RNA-dependent DNA replication (GO:0006278);; Cellular Component: plastid (GO:0009536);;	--	[R]	General function prediction only	zinc-binding in reverse transcriptase;; Protein of unknown function (DUF1618)	Uncharacterized mitochondrial protein AtMg00310 GN=AtMg00310 OS=Arabidopsis thaliana (Mouse-ear cress) PE=4 SV=1	R	General function prediction only	hypothetical protein SORBIDRAFT_03g001780 [Sorghum bicolor]	molecular function: binding (GO:0005488);; molecular function: catalytic activity (GO:0003824);; biological process: metabolic process (GO:0008152);; biological process: cellular process (GO:0009987);; cellular component: cell (GO:0005623);; cellular component: organelle (GO:0043226);; cellular component: cell part (GO:0044464)	--
BMK_Unigene_000174	0.514522	0	0	1.13986	1.50967	2.89456	--	--	--	--	--	--	--	--	S	Function unknown	hypothetical protein LEMA_P108880.1 [Leptosphaeria maculans JN3]	--	--
BMK_Unigene_000184	0.261979	0.110082	0.163867	9.57418	2.55668	3.33281	--	--	--	--	--	--	DSS1/SEM1 family	--	S	Function unknown	hypothetical protein SORBIDRAFT_09g007400 [Sorghum bicolor]	--	--
BMK_Unigene_000231	0.259195	0.044708	0.0523301	3.49851	1.27801	0.93857	--	--	--	--	--	--	--	--	R	General function prediction only	hypothetical protein SORBIDRAFT_07g006485 [Sorghum bicolor]	--	--
BMK_Unigene_000248	0.61627	0	0	1.83528	2.99217	2.07459	--	--	Biological Process: chromatin remodeling (GO:0006338);; Molecular Function: DNA binding, bending (GO:0008301);; Molecular Function: nucleosome binding (GO:0031491);; Cellular Component: MutSalpha complex (GO:0032301);; Biological Process: DNA replication-independent nucleosome organization (GO:0034724);; Molecular Function: sequence-specific DNA binding (GO:0043565);; Biological Process: RNA poly…	K09272|4.54686e-22|mtr:MTR_5g082570|FACT complex subunit SSRP1; K09272 structure-specific recognition protein 1 (A)	[R]	General function prediction only	HMG (high mobility group) box;; HMG-box domain	FACT complex subunit SSRP1 GN=SSRP1 OS=Vicia faba (Broad bean) PE=2 SV=1	R	General function prediction only	non-histone chromosomal protein 6 [Pyrenophora tritici-repentis Pt-1C-BFP]	biological process: cellular process (GO:0009987);; biological process: cellular component organization or biogenesis (GO:0071840);; molecular function: binding (GO:0005488);; cellular component: cell (GO:0005623);; cellular component: macromolecular complex (GO:0032991);; cellular component: organelle (GO:0043226);; cellular component: organelle part (GO:0044422);; cellular component: cell part …	--
BMK_Unigene_000250	0.145869	0	0	1.18951	0.773219	1.66849	--	--	--	--	--	--	--	--	S	Function unknown	hypothetical protein PTRG_02913 [Pyrenophora tritici-repentis Pt-1C-BFP]	--	--
BMK_Unigene_000273	0	0	0.0393433	5.01875	2.45775	2.0002	--	--	--	K06677|2.07083e-09|sita:101769688|condensin complex subunit 1-like; K06677 condensin complex subunit 1 (A)	--	--	--	--	D	Cell cycle control, cell division, chromosome partitioning	PREDICTED: uncharacterized protein LOC100216627 isoform X1 [Zea mays]	--	--
BMK_Unigene_000426	0.00843427	0.165786	0.225188	0.870958	1.54516	1.99774	--	--	Cellular Component: membrane (GO:0016020);;	--	--	--	Domain of unknown function (DUF4220);; Protein of unknown function, DUF594	--	--	--	hypothetical protein OsI_36837 [Oryza sativa Indica Group]	cellular component: membrane (GO:0016020)	--
BMK_Unigene_000437	0.933116	0.349749	2.05089	8.88121	4.39311	4.06536	[RTKL]	--	Molecular Function: nucleotide binding (GO:0000166);; Molecular Function: protein kinase activity (GO:0004672);; Cellular Component: cytoplasmic membrane-bounded vesicle (GO:0016023);; Biological Process: phosphorylation (GO:0016310);; Molecular Function: ion binding (GO:0043167);;	--	--	--	Protein tyrosine kinase;; Protein kinase domain;; Wall-associated receptor kinase galacturonan-binding;; EGF-like domain;; Complement Clr-like EGF-like;; Calcium-binding EGF domain	Wall-associated receptor kinase 5 (Precursor) GN=WAK5 OS=Arabidopsis thaliana (Mouse-ear cress) PE=2 SV=1	T	Signal transduction mechanisms	PREDICTED: wall-associated receptor kinase 3-like [Oryza brachyantha]	molecular function: binding (GO:0005488);; molecular function: catalytic activity (GO:0003824);; biological process: metabolic process (GO:0008152);; biological process: cellular process (GO:0009987);; cellular component: cell (GO:0005623);; cellular component: organelle (GO:0043226);; cellular component: cell part (GO:0044464)	--
BMK_Unigene_000461	0.330553	0.17349	0.401777	2.02941	1.37036	0.756671	--	--	--	--	--	--	GRAS domain family	Scarecrow-like protein 9 GN=SCL9 OS=Arabidopsis thaliana (Mouse-ear cress) PE=2 SV=1	S	Function unknown	PREDICTED: scarecrow-like protein 14-like [Oryza brachyantha]	--	--
BMK_Unigene_000510	1.57821	0.754336	1.51442	6.75227	3.96285	4.65239	--	--	--	--	--	--	--	--	--	--	--	--	--
BMK_Unigene_000543	10.1396	12.6059	7.66637	16.0218	13.149	26.9876	--	--	Molecular Function: zinc ion binding (GO:0008270);;	K16276|0|sita:101778759|uncharacterized LOC101778759; K16276 zinc finger protein-like protein (A)	[R]	General function prediction only	Hemerythrin HHE cation binding domain;; Zinc-ribbon;; CHY zinc finger;; DUF761-associated sequence motif	--	O	Posttranslational modification, protein turnover, chaperones	PREDICTED: uncharacterized protein LOC101778759 isoform X2 [Setaria italica]	molecular function: binding (GO:0005488)	--
BMK_Unigene_014219	0	0	0.324656	5.29249	4.93952	4.79894	[V]	Defense mechanisms	Molecular Function: ATP binding (GO:0005524);; Cellular Component: plasma membrane (GO:0005886);; Biological Process: ATP catabolic process (GO:0006200);; Biological Process: auxin efflux (GO:0010315);; Molecular Function: auxin efflux transmembrane transporter activity (GO:0010329);; Biological Process: basipetal auxin transport (GO:0010540);; Biological Process: acropetal auxin transport (GO:00…	K05658|0|sita:101765168|putative multidrug resistance protein-like; K05658 ATP-binding cassette, subfamily B (MDR/TAP), member 1 [EC:3.6.3.44] (A)	[Q]	Secondary metabolites biosynthesis, transport and catabolism	ABC transporter transmembrane region	Putative multidrug resistance protein GN=OSJNBb0031B09.19 OS=Oryza sativa subsp. japonica (Rice) PE=3 SV=1	Q	Secondary metabolites biosynthesis, transport and catabolism	PREDICTED: putative multidrug resistance protein-like [Setaria italica]	molecular function: binding (GO:0005488);; cellular component: cell (GO:0005623);; cellular component: membrane (GO:0016020);; cellular component: cell part (GO:0044464);; biological process: metabolic process (GO:0008152);; biological process: cellular process (GO:0009987);; biological process: single-organism process (GO:0044699);; biological process: localization (GO:0051179);; biological proc…	ABC transporters (ko02010)
BMK_Unigene_000547	0.303533	0	0	2.1922	1.32183	0.944908	--	--	--	--	--	--	--	--	--	--	predicted protein [Nectria haematococca mpVI 77-13-4]	--	--
BMK_Unigene_000657	1.98559	0.277878	0.561657	15.3737	6.28218	6.55584	--	--	--	--	--	--	--	--	R	General function prediction only	Os07g0442000 [Oryza sativa Japonica Group]	--	--
BMK_Unigene_000669	0.0874932	0.0209017	0.325546	18.1019	8.08553	13.7615	--	--	Molecular Function: protein serine/threonine kinase activity (GO:0004674);; Molecular Function: ATP binding (GO:0005524);; Cellular Component: mitochondrion (GO:0005739);; Biological Process: protein phosphorylation (GO:0006468);; Biological Process: transmembrane receptor protein tyrosine kinase signaling pathway (GO:0007169);; Cellular Component: cytoplasmic membrane-bounded vesicle (GO:0016023…	--	--	--	Protein kinase domain	Probable inactive receptor kinase At2g26730 (Precursor) GN=At2g26730 OS=Arabidopsis thaliana (Mouse-ear cress) PE=1 SV=1	T	Signal transduction mechanisms	PREDICTED: probable leucine-rich repeat receptor-like protein kinase At1g68400-like [Setaria italica]	molecular function: catalytic activity (GO:0003824);; biological process: metabolic process (GO:0008152);; biological process: cellular process (GO:0009987);; molecular function: binding (GO:0005488);; cellular component: cell (GO:0005623);; cellular component: organelle (GO:0043226);; cellular component: cell part (GO:0044464);; biological process: signaling (GO:0023052);; biological process: si…	--
BMK_Unigene_000676	0.0644259	0	0.33522	6.36511	2.27383	4.07117	--	--	--	--	--	--	--	--	S	Function unknown	hypothetical protein ZEAMMB73_166099 [Zea mays]	--	--
BMK_Unigene_000696	0.0494441	0	0.0241971	3.14085	0.696192	1.129	--	--	--	--	--	--	--	--	--	--	--	--	--
BMK_Unigene_000721	3.33684	1.56355	6.08144	12.2376	10.8607	13.689	--	--	--	--	--	--	--	--	--	--	--	--	--
BMK_Unigene_000754	0	0	0.244956	24.82	12.585	7.77373	--	--	Cellular Component: membrane (GO:0016020);;	--	--	--	--	--	S	Function unknown	hypothetical protein SHCRBa_151_D24_F_30 [Saccharum hybrid cultivar R570]	cellular component: membrane (GO:0016020)	--
BMK_Unigene_000799	0	0	0.116205	3.07724	2.10706	0.201734	--	--	--	--	--	--	--	--	--	--	--	--	--
BMK_Unigene_000809	0.460639	2.29976	0.819477	6.17979	4.23306	3.81886	--	--	--	--	[T]	Signal transduction mechanisms	NB-ARC domain;; Leucine Rich repeats (2 copies);; Leucine Rich repeats (2 copies)	Putative disease resistance RPP13-like protein 2 GN=RPP13L2 OS=Arabidopsis thaliana (Mouse-ear cress) PE=3 SV=1	T	Signal transduction mechanisms	PREDICTED: uncharacterized protein LOC103631437 [Zea mays]	--	--
BMK_Unigene_000834	0.100604	0.0991248	0	1.96581	2.7961	3.93849	--	--	--	--	--	--	Fungal protein of unknown function (DUF1774)	--	S	Function unknown	hypothetical protein LEMA_P056670.1 [Leptosphaeria maculans JN3]	--	--
BMK_Unigene_000877	3.11748	3.12025	2.48985	19.4644	9.51455	9.99721	--	--	--	--	--	--	--	--	--	--	PREDICTED: uncharacterized protein LOC101770535 [Setaria italica]	--	--
BMK_Unigene_000880	0.786611	0	0	4.70818	6.29047	16.1264	--	--	--	--	--	--	--	--	S	Function unknown	PREDICTED: DNA-directed RNA polymerase II subunit RPB1-like [Beta vulgaris subsp. vulgaris]	--	--
BMK_Unigene_000906	0.0815852	0	0	0.660222	3.14344	1.32415	[E]	Amino acid transport and metabolism	Molecular Function: metallocarboxypeptidase activity (GO:0004181);; Biological Process: proteolysis (GO:0006508);; Molecular Function: zinc ion binding (GO:0008270);;	--	[S]	Function unknown	Zinc carboxypeptidase	--	R	General function prediction only	hypothetical protein SNOG_07428 [Phaeosphaeria nodorum SN15]	molecular function: catalytic activity (GO:0003824);; biological process: metabolic process (GO:0008152);; molecular function: binding (GO:0005488)	--
BMK_Unigene_000931	0.538508	0.166454	0.130536	3.64355	2.03619	2.375	[RTKL]	--	Molecular Function: transferase activity, transferring phosphorus-containing groups (GO:0016772);;	K17302|1.39481e-106|sita:101766045|uncharacterized LOC101766045; K17302 coatomer, subunit beta' (A)	--	--	Protein kinase domain;; Protein tyrosine kinase	Putative cysteine-rich receptor-like protein kinase 35 (Precursor) GN=CRK35 OS=Arabidopsis thaliana (Mouse-ear cress) PE=3 SV=3	T	Signal transduction mechanisms	hypothetical protein SHCRBa_170_G03_F_540 [Saccharum hybrid cultivar R570]	molecular function: catalytic activity (GO:0003824);; biological process: metabolic process (GO:0008152)	--
BMK_Unigene_000957	47.0927	58.236	50.5715	67.7965	75.3209	72.9239	[RTKL]	--	Molecular Function: protein serine/threonine kinase activity (GO:0004674);; Molecular Function: protein tyrosine kinase activity (GO:0004713);; Molecular Function: ATP binding (GO:0005524);; Biological Process: protein phosphorylation (GO:0006468);; Molecular Function: amino acid binding (GO:0016597);;	--	[D]	Cell cycle control, cell division, chromosome partitioning	Protein kinase domain;; Protein tyrosine kinase;; Protein tyrosine kinase;; Protein kinase domain	Cyclin-dependent kinase C-2 GN=OJ1294_F06.25 OS=Oryza sativa subsp. japonica (Rice) PE=2 SV=1	T	Signal transduction mechanisms	PREDICTED: probable serine/threonine-protein kinase DDB_G0267514-like [Setaria italica]	molecular function: catalytic activity (GO:0003824);; biological process: metabolic process (GO:0008152);; biological process: cellular process (GO:0009987);; biological process: single-organism process (GO:0044699);; molecular function: binding (GO:0005488)	--
BMK_Unigene_065818	0	0.0567333	0.224061	5.89554	5.91713	7.23495	[V]	Defense mechanisms	Molecular Function: ATP binding (GO:0005524);; Cellular Component: plasma membrane (GO:0005886);; Biological Process: ATP catabolic process (GO:0006200);; Biological Process: auxin efflux (GO:0010315);; Molecular Function: auxin efflux transmembrane transporter activity (GO:0010329);; Biological Process: basipetal auxin transport (GO:0010540);; Biological Process: acropetal auxin transport (GO:00…	K05658|1.1481e-45|zma:103654853|putative multidrug resistance protein; K05658 ATP-binding cassette, subfamily B (MDR/TAP), member 1 [EC:3.6.3.44] (A)	[Q]	Secondary metabolites biosynthesis, transport and catabolism	--	Putative multidrug resistance protein GN=OSJNBb0031B09.19 OS=Oryza sativa subsp. japonica (Rice) PE=3 SV=1	Q	Secondary metabolites biosynthesis, transport and catabolism	hypothetical protein ZEAMMB73_446753 [Zea mays]	molecular function: binding (GO:0005488);; cellular component: cell (GO:0005623);; cellular component: membrane (GO:0016020);; cellular component: cell part (GO:0044464);; biological process: metabolic process (GO:0008152);; biological process: cellular process (GO:0009987);; biological process: single-organism process (GO:0044699);; biological process: localization (GO:0051179);; biological proc…	ABC transporters (ko02010)
BMK_Unigene_001010	0	0	0	3.26199	3.16961	1.12351	--	--	--	--	--	--	--	--	--	--	--	--	--
BMK_Unigene_001105	11.7243	8.11958	7.24052	20.0574	19.0998	13.7499	--	--	Molecular Function: ubiquitin thiolesterase activity (GO:0004221);; Cellular Component: mitochondrion (GO:0005739);; Biological Process: ubiquitin-dependent protein catabolic process (GO:0006511);; Molecular Function: metal ion binding (GO:0046872);;	--	[R]	General function prediction only	Ubiquitin carboxyl-terminal hydrolase;; Protein of unknown function (DUF629);; PPR repeat family;; PPR repeat;; PPR repeat;; Pentatricopeptide repeat domain;; Mitochondrial ATPase expression;; PPR repeat family;; PPR repeat;; PPR repeat;; Pentatricopeptide repeat domain	Pentatricopeptide repeat-containing protein At5g15280 GN=At5g15280 OS=Arabidopsis thaliana (Mouse-ear cress) PE=2 SV=1	R	General function prediction only	PREDICTED: pentatricopeptide repeat-containing protein At5g15280-like isoform X1 [Setaria italica]	molecular function: catalytic activity (GO:0003824);; biological process: metabolic process (GO:0008152);; cellular component: cell (GO:0005623);; cellular component: organelle (GO:0043226);; cellular component: cell part (GO:0044464);; biological process: cellular process (GO:0009987);; molecular function: binding (GO:0005488)	--
BMK_Unigene_001140	17.4526	21.4578	16.7069	20.8384	40.1595	23.3264	--	--	Cellular Component: Golgi apparatus (GO:0005794);; Biological Process: protein glycosylation (GO:0006486);; Molecular Function: UDP-galactose:N-glycan beta-1,3-galactosyltransferase activity (GO:0010488);; Biological Process: Lewis a epitope biosynthetic process (GO:0010493);; Cellular Component: integral component of membrane (GO:0016021);; Cellular Component: cytoplasmic membrane-bounded vesicl…	K14413|0|sita:101762839|beta-1,3-galactosyltransferase 15-like; K14413 beta-1,3-galactosyltransferase [EC:2.4.1.-] (A)	[G]	Carbohydrate transport and metabolism	Galactosyltransferase;; Galactoside-binding lectin	Beta-1,3-galactosyltransferase 15 GN=T24P13.20 OS=Arabidopsis thaliana (Mouse-ear cress) PE=2 SV=1	W	Extracellular structures	PREDICTED: beta-1,3-galactosyltransferase 15-like [Setaria italica]	cellular component: cell (GO:0005623);; cellular component: organelle (GO:0043226);; cellular component: cell part (GO:0044464);; biological process: metabolic process (GO:0008152);; biological process: cellular process (GO:0009987);; biological process: single-organism process (GO:0044699);; molecular function: catalytic activity (GO:0003824);; cellular component: membrane (GO:0016020);; cellula…	--
BMK_Unigene_001165	0	0	0.0607297	3.35139	0.782626	2.57308	--	--	--	--	--	--	--	--	--	--	--	--	--
BMK_Unigene_001215	0.112336	0.108411	0.0438099	2.70551	0.96145	2.84033	--	--	--	--	--	--	--	--	--	--	--	--	--
BMK_Unigene_001222	9.35181	12.1454	15.1111	25.5716	19.1535	34.6459	--	--	Molecular Function: actin binding (GO:0003779);;	--	--	--	--	Protein SCAR2 GN=T19C21.7 OS=Arabidopsis thaliana (Mouse-ear cress) PE=1 SV=1	S	Function unknown	PREDICTED: protein SCAR2-like [Zea mays]	molecular function: binding (GO:0005488)	--
BMK_Unigene_001225	1.57484	0.483308	0.300516	7.90225	3.53336	7.21687	--	--	--	--	--	--	--	--	--	--	--	--	--
BMK_Unigene_001300	1.08606	0.297714	0.269597	4.34982	1.54455	2.9749	--	--	--	--	--	--	B3 DNA binding domain;; B3 DNA binding domain;; B3 DNA binding domain	Putative B3 domain-containing protein Os04g0347400 OS=Oryza sativa subsp. japonica (Rice) PE=3 SV=3	--	--	PREDICTED: putative B3 domain-containing protein Os04g0347400-like isoform X1 [Setaria italica]	--	--
BMK_Unigene_001311	0.304582	0.0178948	0	1.90233	0.900213	0.600872	--	--	--	--	--	--	--	--	--	--	--	--	--
BMK_Unigene_001337	1.73936	0.857505	0.570406	3.89967	2.68297	3.72968	--	--	--	--	--	--	--	--	--	--	--	--	--
BMK_Unigene_001341	2.01955	4.36029	2.04388	10.7547	5.06881	5.50744	--	--	--	--	--	--	--	--	--	--	hypothetical protein ZEAMMB73_972334 [Zea mays]	--	--
BMK_Unigene_001468	0.742514	2.70915	2.16853	6.12124	7.4497	5.77446	--	--	--	--	[T]	Signal transduction mechanisms	NB-ARC domain;; AAA domain;; Leucine Rich repeats (2 copies)	Disease resistance protein RPM1 GN=F17A9.20 OS=Arabidopsis thaliana (Mouse-ear cress) PE=1 SV=1	T	Signal transduction mechanisms	hypothetical protein SORBIDRAFT_07g002360 [Sorghum bicolor]	--	--
BMK_Unigene_001469	0.367755	0	0	0.910666	1.36333	1.46357	--	--	--	--	--	--	--	--	S	Function unknown	predicted protein [Leptosphaeria maculans JN3]	--	--
BMK_Unigene_001507	0.137204	0	0	0.67873	1.23133	2.35371	[L]	Replication, recombination and repair	Molecular Function: nucleic acid binding (GO:0003676);;	--	--	--	DDE superfamily endonuclease;; Integrase core domain;; Winged helix-turn helix;; DDE superfamily endonuclease	--	--	--	similar to Tc1-mariner class transposase [Alternaria alternata]	molecular function: binding (GO:0005488)	--
BMK_Unigene_001542	0.418104	0	0	1.08159	1.65009	2.98877	--	--	Cellular Component: fungal-type vacuole (GO:0000324);; Molecular Function: serine-type carboxypeptidase activity (GO:0004185);; Biological Process: proteolysis (GO:0006508);; Biological Process: phytochelatin biosynthetic process (GO:0046938);;	K16298|2.68785e-62|smo:SELMODRAFT_268811|SCPLd1-1; serine carboxypeptidase-like enzyme; K16298 serine carboxypeptidase-like clade IV [EC:3.4.16.-] (A)	[OE]	--	Serine carboxypeptidase;; Carboxypeptidase Y pro-peptide	Serine carboxypeptidase-like (Precursor) OS=Oryza sativa subsp. japonica (Rice) PE=2 SV=2	--	--	similar to carboxypeptidase Y [Leptosphaeria maculans JN3]	cellular component: cell (GO:0005623);; cellular component: organelle (GO:0043226);; cellular component: cell part (GO:0044464);; molecular function: catalytic activity (GO:0003824);; biological process: metabolic process (GO:0008152);; biological process: cellular process (GO:0009987);; biological process: single-organism process (GO:0044699)	--
BMK_Unigene_001563	0	0.278041	0	4.06689	3.18596	1.91219	--	--	--	--	--	--	--	--	--	--	--	--	--
BMK_Unigene_001567	0.0572288	0.0143274	0.0546062	1.23385	2.0404	0.767469	--	--	--	--	--	--	MULE transposase domain	Protein FAR1-RELATED SEQUENCE 7 GN=FRS7 OS=Arabidopsis thaliana (Mouse-ear cress) PE=2 SV=1	--	--	hypothetical protein SORBIDRAFT_08g016320 [Sorghum bicolor]	--	--
BMK_Unigene_001568	1.55055	0.157616	0.169697	7.1914	10.1011	17.2658	[IQR]	--	Molecular Function: nucleotide binding (GO:0000166);; Cellular Component: cytoplasmic membrane-bounded vesicle (GO:0016023);; Biological Process: terpenoid biosynthetic process (GO:0016114);; Molecular Function: oxidoreductase activity (GO:0016491);; Biological Process: oxidation-reduction process (GO:0055114);;	--	[Q]	Secondary metabolites biosynthesis, transport and catabolism	short chain dehydrogenase;; KR domain	11-beta-hydroxysteroid dehydrogenase-like 5 GN=HSD5 OS=Arabidopsis thaliana (Mouse-ear cress) PE=2 SV=1	--	--	PREDICTED: 11-beta-hydroxysteroid dehydrogenase-like 5-like [Setaria italica]	molecular function: binding (GO:0005488);; cellular component: cell (GO:0005623);; cellular component: organelle (GO:0043226);; cellular component: cell part (GO:0044464);; biological process: metabolic process (GO:0008152);; biological process: cellular process (GO:0009987);; biological process: single-organism process (GO:0044699);; molecular function: catalytic activity (GO:0003824)	--
BMK_Unigene_001572	0.27928	0	0.0163245	0.950151	2.13159	6.86179	--	--	--	--	--	--	--	--	--	--	predicted protein [Leptosphaeria maculans JN3]	--	--
BMK_Unigene_001580	0.373036	0	0.315327	18.7467	4.63835	7.5253	--	--	--	--	--	--	--	--	--	--	--	--	--
BMK_Unigene_001622	0.784538	0.207208	0.415874	4.32854	2.43449	1.63482	--	--	Biological Process: response to abscisic acid (GO:0009737);; Biological Process: procambium histogenesis (GO:0010067);; Biological Process: leaf vascular tissue pattern formation (GO:0010305);; Biological Process: cotyledon vascular tissue pattern formation (GO:0010588);; Biological Process: inositol trisphosphate metabolic process (GO:0032957);; Molecular Function: inositol trisphosphate phospha…	--	[U]	Intracellular trafficking, secretion, and vesicular transport	Endonuclease/Exonuclease/phosphatase family	Type I inositol 1,4,5-trisphosphate 5-phosphatase CVP2 GN=CVP2 OS=Arabidopsis thaliana (Mouse-ear cress) PE=1 SV=2	--	--	PREDICTED: type I inositol 1,4,5-trisphosphate 5-phosphatase CVP2-like [Setaria italica]	biological process: response to stimulus (GO:0050896);; biological process: reproductive process (GO:0022414);; biological process: multicellular organismal process (GO:0032501);; biological process: developmental process (GO:0032502);; biological process: single-organism process (GO:0044699);; biological process: metabolic process (GO:0008152);; biological process: cellular process (GO:0009987);…	--
BMK_Unigene_001651	22.384	32.5011	20.3946	90.7238	66.9322	94.8331	[M]	Cell wall/membrane/envelope biogenesis	Cellular Component: Golgi membrane (GO:0000139);; Cellular Component: integral component of membrane (GO:0016021);; Cellular Component: cytoplasmic membrane-bounded vesicle (GO:0016023);; Molecular Function: transferase activity, transferring glycosyl groups (GO:0016757);;	--	--	--	Glycosyltransferase like family 2;; Glycosyl transferase family group 2;; Glycosyl transferase family 2;; Glycosyl transferase family 21;; Chitin synthase	Probable mannan synthase 7 GN=P0011H09.139 OS=Oryza sativa subsp. japonica (Rice) PE=2 SV=1	--	--	PREDICTED: probable mannan synthase 7-like [Setaria italica]	cellular component: cell (GO:0005623);; cellular component: membrane (GO:0016020);; cellular component: organelle (GO:0043226);; cellular component: organelle part (GO:0044422);; cellular component: cell part (GO:0044464);; cellular component: membrane part (GO:0044425);; molecular function: catalytic activity (GO:0003824);; biological process: metabolic process (GO:0008152)	--
BMK_Unigene_077228	0.0634192	0	0	0.984383	0.998936	1.4622	--	--	Molecular Function: L-aspartate:2-oxoglutarate aminotransferase activity (GO:0004069);; Biological Process: cellular amino acid metabolic process (GO:0006520);; Biological Process: biosynthetic process (GO:0009058);; Molecular Function: pyridoxal phosphate binding (GO:0030170);; Molecular Function: L-phenylalanine:2-oxoglutarate aminotransferase activity (GO:0080130);;	K00811|3.6907e-101|cvr:CHLNCDRAFT_137913|hypothetical protein; K00811 aspartate aminotransferase, chloroplastic [EC:2.6.1.1] (A)	[E]	Amino acid transport and metabolism	Aminotransferase class I and II	Aspartate aminotransferase 1 GN=AAT-1 OS=Medicago sativa (Alfalfa) PE=2 SV=2	E	Amino acid transport and metabolism	similar to aspartate aminotransferase [Leptosphaeria maculans JN3]	molecular function: catalytic activity (GO:0003824);; biological process: metabolic process (GO:0008152);; biological process: cellular process (GO:0009987);; biological process: single-organism process (GO:0044699);; molecular function: binding (GO:0005488)	Alanine, aspartate and glutamate metabolism (ko00250);; Cysteine and methionine metabolism (ko00270);; Arginine and proline metabolism (ko00330);; Tyrosine metabolism (ko00350);; Phenylalanine metabolism (ko00360);; Phenylalanine, tyrosine and tryptophan biosynthesis (ko00400);; Isoquinoline alkaloid biosynthesis (ko00950);; Tropane, piperidine and pyridine alkaloid biosynthesis (ko00960);; 2-Oxo…
BMK_Unigene_001799	0.129404	0.436625	0	1.80419	0.91007	0.822854	--	--	--	--	--	--	--	--	--	--	--	--	--
BMK_Unigene_020439	11.7926	23.9689	23.7041	37.1613	44.2309	30.3829	--	--	Molecular Function: hydrolase activity, hydrolyzing O-glycosyl compounds (GO:0004553);; Biological Process: carbohydrate metabolic process (GO:0005975);; Cellular Component: cytoplasmic membrane-bounded vesicle (GO:0016023);;	K01183|6.91131e-50|sbi:SORBI_03g040590|SORBIDRAFT_03g040590, Sb03g040590; hypothetical protein; K01183 chitinase [EC:3.2.1.14] (A)	[M]	Cell wall/membrane/envelope biogenesis	Glycosyl hydrolases family 18	Acidic endochitinase (Precursor) GN=CHIT3 OS=Vitis vinifera (Grape) PE=2 SV=1	G	Carbohydrate transport and metabolism	hypothetical protein SORBIDRAFT_03g040590 [Sorghum bicolor]	molecular function: catalytic activity (GO:0003824);; biological process: metabolic process (GO:0008152);; cellular component: cell (GO:0005623);; cellular component: organelle (GO:0043226);; cellular component: cell part (GO:0044464)	Amino sugar and nucleotide sugar metabolism (ko00520)
BMK_Unigene_001851	1.64811	1.60797	1.6569	7.2731	8.89625	5.22458	--	--	Molecular Function: nucleotide binding (GO:0000166);;	--	[T]	Signal transduction mechanisms	NB-ARC domain;; AAA domain;; AAA ATPase domain;; NACHT domain	Putative disease resistance protein RGA3 GN=RGA3 OS=Solanum bulbocastanum (Wild potato) PE=2 SV=2	--	--	PREDICTED: putative disease resistance RPP13-like protein 1-like [Setaria italica]	molecular function: binding (GO:0005488)	--
BMK_Unigene_001861	2.36777	0.906257	1.18122	10.0047	6.04551	3.82804	--	--	--	--	--	--	NB-ARC domain	Putative disease resistance protein RGA3 GN=RGA3 OS=Solanum bulbocastanum (Wild potato) PE=2 SV=2	--	--	PREDICTED: putative disease resistance RPP13-like protein 1-like [Setaria italica]	--	--
BMK_Unigene_076120	0.0379794	0	0.0381452	0.418431	0.845979	1.88303	[G]	Carbohydrate transport and metabolism	Molecular Function: chitinase activity (GO:0004568);; Biological Process: carbohydrate metabolic process (GO:0005975);; Biological Process: chitin catabolic process (GO:0006032);;	K01183|5.53911e-28|cre:CHLREDRAFT_113089|hypothetical protein; K01183 chitinase [EC:3.2.1.14] (A)	[G]	Carbohydrate transport and metabolism	Glycosyl hydrolases family 18	--	G	Carbohydrate transport and metabolism	hypothetical protein PTT_17054 [Pyrenophora teres f. teres 0-1]	molecular function: catalytic activity (GO:0003824);; biological process: metabolic process (GO:0008152)	Amino sugar and nucleotide sugar metabolism (ko00520)
BMK_Unigene_002146	2.87659	3.96384	5.06478	11.532	10.5417	11.6584	--	--	Molecular Function: hydrolase activity (GO:0016787);;	--	--	--	GDSL-like Lipase/Acylhydrolase	GDSL esterase/lipase At5g41890 GN=At5g41890 OS=Arabidopsis thaliana (Mouse-ear cress) PE=3 SV=1	R	General function prediction only	hypothetical protein SORBIDRAFT_10g030530 [Sorghum bicolor]	molecular function: catalytic activity (GO:0003824);; biological process: metabolic process (GO:0008152)	--
BMK_Unigene_002148	1.70024	0.895256	0.606883	7.43416	4.35822	3.35775	--	--	--	--	--	--	--	F-box/LRR-repeat protein At5g02910 GN=At5g02910 OS=Arabidopsis thaliana (Mouse-ear cress) PE=2 SV=1	R	General function prediction only	Os11g0202000 [Oryza sativa Japonica Group]	--	--
BMK_Unigene_002232	0	0.330844	0	1.58946	0.777396	0.49023	--	--	--	--	--	--	--	--	--	--	--	--	--
BMK_Unigene_002321	0.630756	0.861373	0.234228	1.80333	1.01662	1.34073	--	--	--	--	--	--	--	--	--	--	PREDICTED: uncharacterized protein LOC103639335 [Zea mays]	--	--
BMK_Unigene_002454	0.329781	0.211686	0.396759	2.32017	1.61865	2.75186	--	--	--	--	--	--	--	--	S	Function unknown	PREDICTED: protein IQ-DOMAIN 14-like isoform X1 [Setaria italica]	--	--
BMK_Unigene_002492	0.375221	0	2.68928	10.0332	20.3177	20.4383	--	--	--	--	--	--	--	--	--	--	--	--	--
BMK_Unigene_002536	0.443566	0	0	2.6113	1.70586	1.72556	--	--	--	--	--	--	--	--	R	General function prediction only	hypothetical protein S40285_08347 [Stachybotrys chlorohalonata IBT 40285]	--	--
BMK_Unigene_002648	0.217714	0	0.0902837	2.49259	0.761841	2.13409	--	--	--	--	--	--	Protein of unknown function (DUF1618)	--	--	--	PREDICTED: uncharacterized protein LOC101753711 [Setaria italica]	--	--
BMK_Unigene_002651	0	0.113289	0.0828133	1.40758	1.26005	1.05234	--	--	--	--	--	--	--	--	--	--	--	--	--
BMK_Unigene_002669	1.4613	1.28389	1.3316	13.0593	11.8843	3.92377	--	--	--	--	--	--	--	--	--	--	--	--	--
BMK_Unigene_002676	2.76104	0.960401	1.13478	11.2424	7.24883	7.56498	[L]	Replication, recombination and repair	Biological Process: meiotic DNA recombinase assembly (GO:0000707);; Biological Process: DNA strand renaturation (GO:0000733);; Molecular Function: damaged DNA binding (GO:0003684);; Molecular Function: ATP binding (GO:0005524);; Cellular Component: nucleus (GO:0005634);; Biological Process: reciprocal meiotic recombination (GO:0007131);; Molecular Function: DNA-dependent ATPase activity (GO:00080…	K10872|1.48522e-119|osa:4349763|Os11g0146800; K10872 meiotic recombination protein DMC1 (A)	[DL]	--	Rad51	Meiotic recombination protein DMC1 homolog GN=LIM15 OS=Lilium longiflorum (Trumpet lily) PE=2 SV=1	--	--	Os11g0146800 [Oryza sativa Japonica Group]	biological process: reproduction (GO:0000003);; biological process: metabolic process (GO:0008152);; biological process: cellular process (GO:0009987);; biological process: single-organism process (GO:0044699);; biological process: response to stimulus (GO:0050896);; biological process: cellular component organization or biogenesis (GO:0071840);; molecular function: binding (GO:0005488);; cellula…	--
BMK_Unigene_002689	2.73153	2.50191	1.19412	8.47237	5.22582	4.2632	--	--	--	--	--	--	--	--	--	--	--	--	--
BMK_Unigene_002694	0.413735	0.162125	0.487798	7.92229	3.68804	4.29255	--	--	--	--	--	--	--	--	--	--	--	--	--
BMK_Unigene_002715	21.048	27.9247	24.8323	40.7525	40.2686	26.1294	--	--	--	--	--	--	--	Coiled-coil domain-containing protein SCD2 {ECO:0000305} OS=Arabidopsis thaliana (Mouse-ear cress) PE=1 SV=1	--	--	PREDICTED: protein SOGA3-like [Zea mays]	--	--
BMK_Unigene_002722	0.11204	0.10109	0.199749	2.98167	1.10672	1.43727	--	--	--	--	--	--	--	--	--	--	--	--	--
BMK_Unigene_002849	6.15146	5.66069	3.80407	26.376	11.7124	11.4304	--	--	--	--	--	--	--	--	--	--	--	--	--
BMK_Unigene_002863	0.306025	0	0	2.84664	2.21376	3.35288	--	--	--	--	--	--	--	--	--	--	hypothetical protein SNOG_15003 [Phaeosphaeria nodorum SN15]	--	--
BMK_Unigene_002872	0.973418	0.618922	0.739096	7.41768	2.11772	3.12725	--	--	--	--	--	--	--	--	--	--	--	--	--
BMK_Unigene_002959	1.29809	2.10452	1.65304	9.11188	6.65186	9.43755	--	--	Cellular Component: mitochondrion (GO:0005739);; Cellular Component: ribosome (GO:0005840);; Molecular Function: hydrolase activity, acting on ester bonds (GO:0016788);;	--	--	--	--	--	--	--	PREDICTED: uncharacterized protein LOC102705373 [Oryza brachyantha]	cellular component: cell (GO:0005623);; cellular component: organelle (GO:0043226);; cellular component: cell part (GO:0044464);; cellular component: macromolecular complex (GO:0032991);; molecular function: catalytic activity (GO:0003824);; biological process: metabolic process (GO:0008152)	--
BMK_Unigene_002985	0.294614	0	0	1.76515	2.83257	4.38794	--	--	--	--	--	--	--	--	--	--	--	--	--
BMK_Unigene_003037	18.7633	23.1377	4.63497	43.0392	115.654	208.59	--	--	--	--	--	--	--	--	--	--	--	--	--
BMK_Unigene_003055	0	0	0.0865005	3.66211	1.76514	1.99325	--	--	--	--	--	--	--	--	--	--	--	--	--
BMK_Unigene_077650	0.400602	0	0	0.748072	1.25922	1.81453	--	--	Molecular Function: transferase activity, transferring hexosyl groups (GO:0016758);;	K00698|1.41673e-08|cvr:CHLNCDRAFT_142547|hypothetical protein; K00698 chitin synthase [EC:2.4.1.16] (A)	--	--	Chitin synthase;; Glycosyl transferase family group 2;; Glycosyltransferase like family 2	--	M	Cell wall/membrane/envelope biogenesis	hypothetical protein PTT_02290 [Pyrenophora teres f. teres 0-1]	molecular function: catalytic activity (GO:0003824);; biological process: metabolic process (GO:0008152)	Amino sugar and nucleotide sugar metabolism (ko00520)
BMK_Unigene_003177	1.75811	1.54738	0.746078	7.25174	4.20481	6.35094	--	--	Molecular Function: RNA binding (GO:0003723);;	K13162|0|sita:101767672|KH domain-containing protein At4g18375-like; K13162 poly(rC)-binding protein 2/3/4 (A)	[AR]	--	KH domain;; KH domain	KH domain-containing protein At4g18375 GN=At4g18375 OS=Arabidopsis thaliana (Mouse-ear cress) PE=2 SV=1	A	RNA processing and modification	PREDICTED: KH domain-containing protein At4g18375-like [Setaria italica]	molecular function: binding (GO:0005488)	--
BMK_Unigene_003191	0	0.434063	0.0877645	6.7889	9.00839	1.0797	--	--	--	--	--	--	--	--	--	--	--	--	--
BMK_Unigene_078851	0.539781	0	0	2.21101	1.0036	1.15896	[M]	Cell wall/membrane/envelope biogenesis	Molecular Function: chitin synthase activity (GO:0004100);; Biological Process: chitin biosynthetic process (GO:0006031);;	K00698|1.47857e-86|cvr:CHLNCDRAFT_142547|hypothetical protein; K00698 chitin synthase [EC:2.4.1.16] (A)	[M]	Cell wall/membrane/envelope biogenesis	Chitin synthase;; Chitin synthase N-terminal;; Chitin synthase;; Glycosyl transferase family group 2;; Glycosyltransferase like family 2	Chitin synthase GN=CHS OS=Saprolegnia monoica PE=3 SV=1	M	Cell wall/membrane/envelope biogenesis	hypothetical protein PTT_14983 [Pyrenophora teres f. teres 0-1]	molecular function: catalytic activity (GO:0003824);; biological process: metabolic process (GO:0008152);; biological process: single-organism process (GO:0044699)	Amino sugar and nucleotide sugar metabolism (ko00520)
BMK_Unigene_003350	0.341847	0	0	1.84181	2.29017	2.97206	[G]	Carbohydrate transport and metabolism	Molecular Function: mannitol-1-phosphate 5-dehydrogenase activity (GO:0008926);; Biological Process: mannitol metabolic process (GO:0019594);; Molecular Function: coenzyme binding (GO:0050662);; Biological Process: oxidation-reduction process (GO:0055114);;	--	--	--	Mannitol dehydrogenase C-terminal domain;; Mannitol dehydrogenase Rossmann domain	--	C	Energy production and conversion	hypothetical protein SNOG_12666 [Phaeosphaeria nodorum SN15]	molecular function: catalytic activity (GO:0003824);; biological process: metabolic process (GO:0008152);; biological process: single-organism process (GO:0044699);; biological process: cellular process (GO:0009987);; molecular function: binding (GO:0005488)	--
BMK_Unigene_003353	0.147556	0	0	0.629017	1.249	2.56191	--	--	--	--	--	--	Pal1 cell morphology protein	--	S	Function unknown	hypothetical protein SNOG_04642 [Phaeosphaeria nodorum SN15]	--	--
BMK_Unigene_093242	0.0520448	0	0	3.54487	5.28424	2.4721	[G]	Carbohydrate transport and metabolism	Molecular Function: chitinase activity (GO:0004568);; Biological Process: carbohydrate metabolic process (GO:0005975);; Biological Process: chitin catabolic process (GO:0006032);;	K01183|8.80239e-23|mus:103991961|acidic mammalian chitinase-like isoform X1; K01183 chitinase [EC:3.2.1.14] (A)	[G]	Carbohydrate transport and metabolism	Glycosyl hydrolases family 18	--	G	Carbohydrate transport and metabolism	hypothetical protein SNOG_14474 [Phaeosphaeria nodorum SN15]	molecular function: catalytic activity (GO:0003824);; biological process: metabolic process (GO:0008152)	Amino sugar and nucleotide sugar metabolism (ko00520)
BMK_Unigene_003463	0.3198	0	0.0133631	0.642305	0.716344	1.42119	[P]	Inorganic ion transport and metabolism	Molecular Function: voltage-gated chloride channel activity (GO:0005247);; Biological Process: chloride transport (GO:0006821);; Cellular Component: integral component of membrane (GO:0016021);; Molecular Function: adenyl nucleotide binding (GO:0030554);; Biological Process: transmembrane transport (GO:0055085);;	K05012|1.10942e-79|ccp:CHC_T00001610001|hypothetical protein; K05012 chloride channel 3/4/5 (A)	[P]	Inorganic ion transport and metabolism	Voltage gated chloride channel	Chloride channel protein CLC-c GN=K9P8.3 OS=Arabidopsis thaliana (Mouse-ear cress) PE=1 SV=1	P	Inorganic ion transport and metabolism	similar to voltage-gated protein/chloride channel [Leptosphaeria maculans JN3]	molecular function: transporter activity (GO:0005215);; biological process: cellular process (GO:0009987);; biological process: single-organism process (GO:0044699);; biological process: localization (GO:0051179);; biological process: biological regulation (GO:0065007);; cellular component: membrane (GO:0016020);; cellular component: membrane part (GO:0044425);; molecular function: binding (GO:00…	--
BMK_Unigene_003477	0.563063	0	0.00810257	2.42449	3.61989	2.45802	[C]	Energy production and conversion	Molecular Function: oxidoreductase activity (GO:0016491);;	K15303|1.55795e-50|bpg:Bathy12g01340|hypothetical protein; K15303 aflatoxin B1 aldehyde reductase (A)	--	--	DDE superfamily endonuclease;; DDE superfamily endonuclease;; Tc5 transposase DNA-binding domain;; Aldo/keto reductase family	Perakine reductase GN=PR OS=Rauvolfia serpentina (Serpentine wood) PE=1 SV=1	R	General function prediction only	hypothetical protein PDE_00182 [Penicillium oxalicum 114-2]	molecular function: catalytic activity (GO:0003824);; biological process: metabolic process (GO:0008152);; biological process: single-organism process (GO:0044699)	--
BMK_Unigene_003486	14.132	12.5067	16.543	28.8997	18.2756	29.239	--	--	--	--	[S]	Function unknown	Protein of unknown function (DUF1674)	--	S	Function unknown	hypothetical protein SORBIDRAFT_10g003950 [Sorghum bicolor]	--	--
BMK_Unigene_003497	0.721674	0.670517	0.388156	5.00412	2.92289	2.67766	--	--	--	--	--	--	--	--	--	--	--	--	--
BMK_Unigene_003502	0.0509369	0	0	0.95313	1.81829	1.77203	--	--	--	--	[R]	General function prediction only	Reverse transcriptase (RNA-dependent DNA polymerase)	Endonuclease OS=Nicotiana tabacum (Common tobacco) PE=2 SV=1	S	Function unknown	Integrase, catalytic core [Metarhizium robertsii ARSEF 23]	--	--
BMK_Unigene_003511	0.252773	0.0391428	0	2.93124	1.40175	0.819817	--	--	--	--	--	--	--	--	S	Function unknown	PREDICTED: uncharacterized protein LOC103634630 [Zea mays]	--	--
BMK_Unigene_003522	0	0	0.074646	1.40006	0.714467	2.00473	--	--	--	K10523|1.2967e-90|sita:101772343|BTB/POZ and MATH domain-containing protein 1-like; K10523 speckle-type POZ protein (A)	[DR]	--	BTB/POZ domain	BTB/POZ and MATH domain-containing protein 1 GN=BPM1 OS=Arabidopsis thaliana (Mouse-ear cress) PE=1 SV=1	D	Cell cycle control, cell division, chromosome partitioning	PREDICTED: BTB/POZ and MATH domain-containing protein 1-like [Setaria italica]	--	--
BMK_Unigene_003553	0.393019	0.702998	0.553437	5.27738	12.331	20.6501	--	--	Molecular Function: nucleic acid binding (GO:0003676);; Cellular Component: mitochondrion (GO:0005739);; Cellular Component: plastid (GO:0009536);;	--	--	--	Protein of unknown function (DUF 659);; hAT family C-terminal dimerisation region;; BED zinc finger;; Protein of unknown function (DUF 659);; MatE	Protein TRANSPARENT TESTA 12 GN=F17J16_80 OS=Arabidopsis thaliana (Mouse-ear cress) PE=2 SV=1	S	Function unknown	PREDICTED: uncharacterized protein LOC103639838 [Zea mays]	molecular function: binding (GO:0005488);; cellular component: cell (GO:0005623);; cellular component: organelle (GO:0043226);; cellular component: cell part (GO:0044464)	--
BMK_Unigene_003569	0.274115	0	0	0.870018	0.81292	1.33425	--	--	Molecular Function: sequence-specific DNA binding RNA polymerase II transcription factor activity (GO:0000981);; Molecular Function: DNA binding (GO:0003677);; Cellular Component: nucleus (GO:0005634);; Biological Process: regulation of transcription from RNA polymerase II promoter (GO:0006357);; Molecular Function: zinc ion binding (GO:0008270);;	--	--	--	Fungal specific transcription factor domain;; Fungal Zn(2)-Cys(6) binuclear cluster domain	--	S	Function unknown	similar to transcriptional activator protein acu-15 [Leptosphaeria maculans JN3]	molecular function: nucleic acid binding transcription factor activity (GO:0001071);; biological process: metabolic process (GO:0008152);; biological process: cellular process (GO:0009987);; biological process: biological regulation (GO:0065007);; molecular function: binding (GO:0005488);; cellular component: cell (GO:0005623);; cellular component: organelle (GO:0043226);; cellular component: cel…	--
BMK_Unigene_003585	1.00198	0.689827	0.898905	4.75444	3.13509	2.02675	--	--	--	--	--	--	--	--	--	--	hypothetical protein ZEAMMB73_028934 [Zea mays]	--	--
BMK_Unigene_003656	0.557616	0	0	3.07487	2.69674	2.12108	--	--	Molecular Function: cytochrome-c oxidase activity (GO:0004129);;	--	[C]	Energy production and conversion	Cytochrome c oxidase subunit IV	--	--	--	hypothetical protein SNOG_01277 [Phaeosphaeria nodorum SN15]	molecular function: catalytic activity (GO:0003824);; molecular function: transporter activity (GO:0005215);; molecular function: electron carrier activity (GO:0009055);; biological process: metabolic process (GO:0008152);; biological process: cellular process (GO:0009987);; biological process: single-organism process (GO:0044699);; biological process: localization (GO:0051179)	--
BMK_Unigene_003677	0.937236	0.813813	0.313319	21.2502	2.33762	14.7973	--	--	Cellular Component: cytoplasmic membrane-bounded vesicle (GO:0016023);;	--	--	--	Protein of unknown function (DUF1138)	--	--	--	hypothetical protein SORBIDRAFT_04g025620 [Sorghum bicolor]	cellular component: cell (GO:0005623);; cellular component: organelle (GO:0043226);; cellular component: cell part (GO:0044464)	--
BMK_Unigene_003694	0.63658	0	0	8.43016	5.82802	5.29659	--	--	Cellular Component: extracellular region (GO:0005576);; Molecular Function: cellulose binding (GO:0030248);; Molecular Function: endo-1,4-beta-xylanase activity (GO:0031176);; Biological Process: xylan catabolic process (GO:0045493);;	--	--	--	Glycosyl hydrolases family 11	--	--	--	endo-1,4-beta-xylanase I precursor [Pyrenophora tritici-repentis Pt-1C-BFP]	cellular component: extracellular region (GO:0005576);; molecular function: binding (GO:0005488);; molecular function: catalytic activity (GO:0003824);; biological process: metabolic process (GO:0008152);; biological process: cellular process (GO:0009987)	--
BMK_Unigene_003701	0	0	0.1087	4.41177	3.42702	1.79735	--	--	Molecular Function: nucleic acid binding (GO:0003676);; Molecular Function: zinc ion binding (GO:0008270);; Biological Process: DNA integration (GO:0015074);;	--	--	--	gag-polypeptide of LTR copia-type	--	--	--	hypothetical protein ZEAMMB73_651094 [Zea mays]	molecular function: binding (GO:0005488);; biological process: metabolic process (GO:0008152);; biological process: cellular process (GO:0009987)	--
BMK_Unigene_003760	0	0.276055	1.04737	5.96028	5.89182	3.75706	[RTKL]	--	--	--	--	--	NB-ARC domain;; Protein tyrosine kinase;; Protein kinase domain;; AAA domain	Serine/threonine-protein kinase GN=PUB33 OS=Arabidopsis thaliana (Mouse-ear cress) PE=2 SV=2	--	--	putative protein phosphatase 2C 6 [Triticum urartu]	--	--
BMK_Unigene_003777	1.95984	0.654192	0.180219	3.18763	2.55903	2.71124	--	--	Biological Process: metabolic process (GO:0008152);;	--	--	--	--	--	--	--	PREDICTED: uncharacterized protein LOC100828337 isoform X2 [Brachypodium distachyon]	biological process: metabolic process (GO:0008152)	--
BMK_Unigene_003855	0.0345496	0.085347	0.0403144	2.28065	2.7156	2.62609	--	--	--	--	--	--	Zinc knuckle;; Domain of unknown function (DUF4283)	--	--	--	hypothetical protein SORBIDRAFT_02g008082 [Sorghum bicolor]	--	--
BMK_Unigene_003913	0.673013	0.453082	0.384831	2.20002	1.62251	1.29871	--	--	--	--	--	--	--	--	--	--	--	--	--
BMK_Unigene_003930	10.5798	8.01328	11.0684	22.1893	18.3645	20.6538	--	--	Cellular Component: mitochondrion (GO:0005739);; Cellular Component: plastid (GO:0009536);;	--	[S]	Function unknown	Uncharacterised conserved protein	--	--	--	PREDICTED: uncharacterized protein LOC101765333 [Setaria italica]	cellular component: cell (GO:0005623);; cellular component: organelle (GO:0043226);; cellular component: cell part (GO:0044464)	--
BMK_Unigene_004134	79.1778	102.462	64.6607	120.907	124.526	167.735	[T]	Signal transduction mechanisms	Molecular Function: protein serine/threonine phosphatase activity (GO:0004722);; Biological Process: protein dephosphorylation (GO:0006470);; Molecular Function: metal ion binding (GO:0046872);;	K17499|0|sita:101757462|probable protein phosphatase 2C 11-like; K17499 protein phosphatase 1G [EC:3.1.3.16] (A)	[T]	Signal transduction mechanisms	Protein phosphatase 2C;; Protein phosphatase 2C;; Stage II sporulation protein E (SpoIIE)	Probable protein phosphatase 2C 11 OS=Oryza sativa subsp. japonica (Rice) PE=2 SV=1	T	Signal transduction mechanisms	PREDICTED: probable protein phosphatase 2C 11-like isoform X1 [Setaria italica]	molecular function: catalytic activity (GO:0003824);; biological process: metabolic process (GO:0008152);; biological process: cellular process (GO:0009987);; molecular function: binding (GO:0005488)	--
BMK_Unigene_004166	0.891248	4.27424	4.08948	35.562	3.94181	49.5733	--	--	--	--	--	--	--	--	--	--	--	--	--
BMK_Unigene_004247	0.621366	0.696468	0.853098	4.33006	5.76002	0.771548	--	--	Molecular Function: diacylglycerol O-acyltransferase activity (GO:0004144);; Cellular Component: plastid (GO:0009536);; Biological Process: glycerolipid biosynthetic process (GO:0045017);;	--	--	--	Wax ester synthase-like Acyl-CoA acyltransferase domain	O-acyltransferase WSD1 GN=WSD1 OS=Arabidopsis thaliana (Mouse-ear cress) PE=2 SV=1	S	Function unknown	PREDICTED: O-acyltransferase WSD1-like [Setaria italica]	molecular function: catalytic activity (GO:0003824);; biological process: metabolic process (GO:0008152);; cellular component: cell (GO:0005623);; cellular component: organelle (GO:0043226);; cellular component: cell part (GO:0044464);; biological process: cellular process (GO:0009987);; biological process: single-organism process (GO:0044699)	--
BMK_Unigene_004268	1.2853	0.598843	0.565575	5.46987	3.61078	3.26885	--	--	Cellular Component: exocyst (GO:0000145);; Molecular Function: RNA binding (GO:0003723);; Molecular Function: RNA-directed DNA polymerase activity (GO:0003964);; Cellular Component: mitochondrion (GO:0005739);; Biological Process: RNA-dependent DNA replication (GO:0006278);; Biological Process: exocytosis (GO:0006887);; Molecular Function: zinc ion binding (GO:0008270);;	--	[R]	General function prediction only	Reverse transcriptase (RNA-dependent DNA polymerase);; zinc-binding in reverse transcriptase	--	R	General function prediction only	retrotransposon protein, putative, unclassified [Oryza sativa Japonica Group]	cellular component: cell (GO:0005623);; cellular component: macromolecular complex (GO:0032991);; cellular component: cell part (GO:0044464);; molecular function: binding (GO:0005488);; molecular function: catalytic activity (GO:0003824);; biological process: metabolic process (GO:0008152);; biological process: cellular process (GO:0009987);; cellular component: organelle (GO:0043226);; biologica…	--
BMK_Unigene_004309	0.08729	0.0363271	0.00665464	10.3484	4.23846	3.94356	--	--	Molecular Function: nucleic acid binding (GO:0003676);; Molecular Function: zinc ion binding (GO:0008270);;	--	--	--	MuDR family transposase;; SWIM zinc finger	--	R	General function prediction only	PREDICTED: uncharacterized protein LOC103627989 [Zea mays]	molecular function: binding (GO:0005488)	--
BMK_Unigene_001850	0.856817	1.40375	0.34693	7.68304	2.26261	3.35288	--	--	Molecular Function: nucleic acid binding (GO:0003676);; Molecular Function: aspartate-tRNA ligase activity (GO:0004815);; Molecular Function: ATP binding (GO:0005524);; Cellular Component: cytoplasm (GO:0005737);; Biological Process: aspartyl-tRNA aminoacylation (GO:0006422);;	K01876|4.27517e-13|obr:102715035|aspartate--tRNA ligase, cytoplasmic-like; K01876 aspartyl-tRNA synthetase [EC:6.1.1.12] (A)	--	--	--	--	--	--	Aspartyl-tRNA synthetase, cytoplasmic [Aegilops tauschii]	molecular function: binding (GO:0005488);; molecular function: catalytic activity (GO:0003824);; biological process: metabolic process (GO:0008152);; cellular component: cell (GO:0005623);; cellular component: cell part (GO:0044464);; biological process: cellular process (GO:0009987);; biological process: single-organism process (GO:0044699)	Aminoacyl-tRNA biosynthesis (ko00970)
BMK_Unigene_004474	0.0206759	0	0.265197	2.09499	1.15779	1.66746	--	--	Molecular Function: nucleic acid binding (GO:0003676);; Biological Process: DNA metabolic process (GO:0006259);; Biological Process: response to other organism (GO:0051707);;	--	--	--	Chromo (CHRromatin Organisation MOdifier) domain	Thaumatin-like protein (Precursor) GN=At1g18250 OS=Arabidopsis thaliana (Mouse-ear cress) PE=2 SV=2	R	General function prediction only	PREDICTED: thaumatin-like protein-like [Setaria italica]	molecular function: binding (GO:0005488);; biological process: metabolic process (GO:0008152);; biological process: cellular process (GO:0009987);; biological process: response to stimulus (GO:0050896);; biological process: multi-organism process (GO:0051704)	--
BMK_Unigene_004476	0.0846619	0.062624	0.231185	2.30499	0.952603	2.35586	--	--	--	--	--	--	--	--	R	General function prediction only	PREDICTED: uncharacterized protein LOC103646406 [Zea mays]	--	--
BMK_Unigene_004610	8.55986	8.92009	7.93097	14.8138	11.7557	12.9883	[E]	Amino acid transport and metabolism	Molecular Function: aminopeptidase activity (GO:0004177);; Cellular Component: plasma membrane (GO:0005886);; Biological Process: proteolysis (GO:0006508);; Molecular Function: metallopeptidase activity (GO:0008237);; Molecular Function: zinc ion binding (GO:0008270);;	K08776|0|sita:101783031|puromycin-sensitive aminopeptidase-like; K08776 puromycin-sensitive aminopeptidase [EC:3.4.11.-] (A)	[EO]	--	ERAP1-like C-terminal domain;; Peptidase family M1;; ERAP1-like C-terminal domain;; Peptidase family M1;; Peptidase MA superfamily	Aminopeptidase M1-C GN=OJ1506_A04.10 OS=Oryza sativa subsp. japonica (Rice) PE=2 SV=2	--	--	PREDICTED: puromycin-sensitive aminopeptidase-like [Setaria italica]	molecular function: catalytic activity (GO:0003824);; biological process: metabolic process (GO:0008152);; cellular component: cell (GO:0005623);; cellular component: membrane (GO:0016020);; cellular component: cell part (GO:0044464);; molecular function: binding (GO:0005488)	--
BMK_Unigene_003444	2.52071	3.10456	2.97237	12.1613	12.7774	9.12012	--	--	Biological Process: translation (GO:0006412);; Molecular Function: ligase activity (GO:0016874);; Molecular Function: organic cyclic compound binding (GO:0097159);; Molecular Function: heterocyclic compound binding (GO:1901363);;	K01876|4.56561e-32|osa:4330354|Os02g0686400; K01876 aspartyl-tRNA synthetase [EC:6.1.1.12] (A)	[J]	Translation, ribosomal structure and biogenesis	--	--	J	Translation, ribosomal structure and biogenesis	Os02g0686400 [Oryza sativa Japonica Group]	biological process: metabolic process (GO:0008152);; biological process: cellular process (GO:0009987);; molecular function: catalytic activity (GO:0003824);; molecular function: binding (GO:0005488)	Aminoacyl-tRNA biosynthesis (ko00970)
BMK_Unigene_004789	0.165333	0.300654	0.401536	8.74841	4.17309	5.79614	--	--	--	--	--	--	--	--	--	--	--	--	--
BMK_Unigene_004942	8.65635	5.88426	4.27484	51.3277	11.8556	28.9662	--	--	Molecular Function: acid phosphatase activity (GO:0003993);; Cellular Component: cytoplasmic membrane-bounded vesicle (GO:0016023);; Molecular Function: metal ion binding (GO:0046872);;	--	[G]	Carbohydrate transport and metabolism	Iron/zinc purple acid phosphatase-like protein C;; Calcineurin-like phosphoesterase	Probable inactive purple acid phosphatase 1 (Precursor) GN=PAP1 OS=Arabidopsis thaliana (Mouse-ear cress) PE=2 SV=1	--	--	PREDICTED: probable inactive purple acid phosphatase 1-like [Setaria italica]	molecular function: catalytic activity (GO:0003824);; biological process: metabolic process (GO:0008152);; biological process: cellular process (GO:0009987);; cellular component: cell (GO:0005623);; cellular component: organelle (GO:0043226);; cellular component: cell part (GO:0044464);; molecular function: binding (GO:0005488)	--
BMK_Unigene_005053	1.22435	1.28764	1.42796	6.93309	2.4275	4.05748	--	--	Molecular Function: nucleic acid binding (GO:0003676);; Molecular Function: catalytic activity (GO:0003824);; Biological Process: DNA metabolic process (GO:0006259);;	--	--	--	Retroviral aspartyl protease;; gag-polyprotein putative aspartyl protease;; Aspartyl protease;; Retrotransposon gag protein	--	R	General function prediction only	PREDICTED: uncharacterized protein LOC101764768 [Setaria italica]	molecular function: binding (GO:0005488);; molecular function: catalytic activity (GO:0003824);; biological process: metabolic process (GO:0008152);; biological process: cellular process (GO:0009987)	--
BMK_Unigene_005080	0.806374	1.12495	0.222752	51.0517	23.5263	14.1742	--	--	Cellular Component: membrane (GO:0016020);; Molecular Function: transferase activity, transferring glycosyl groups (GO:0016757);; Molecular Function: metal ion binding (GO:0046872);;	K10999|5.90848e-16|sita:101762909|probable cellulose synthase A catalytic subunit 3 [UDP-forming]-like; K10999 cellulose synthase A [EC:2.4.1.12] (A)	--	--	--	Probable cellulose synthase A catalytic subunit 3 [UDP-forming] GN=P0409D09.11 OS=Oryza sativa subsp. japonica (Rice) PE=2 SV=1	O	Posttranslational modification, protein turnover, chaperones	PREDICTED: probable cellulose synthase A catalytic subunit 3 [UDP-forming]-like isoform X1 [Setaria italica]	cellular component: membrane (GO:0016020);; molecular function: catalytic activity (GO:0003824);; biological process: metabolic process (GO:0008152);; molecular function: binding (GO:0005488)	--
BMK_Unigene_086154	0.711711	0.924477	2.27631	5.29163	7.95331	5.42379	[J]	Translation, ribosomal structure and biogenesis	Molecular Function: nucleotide binding (GO:0000166);; Molecular Function: aminoacyl-tRNA ligase activity (GO:0004812);; Cellular Component: mitochondrion (GO:0005739);; Biological Process: tRNA aminoacylation for protein translation (GO:0006418);;	K01887|0|obr:102702657|arginine--tRNA ligase, cytoplasmic-like; K01887 arginyl-tRNA synthetase [EC:6.1.1.19] (A)	[J]	Translation, ribosomal structure and biogenesis	tRNA synthetases class I (R);; DALR anticodon binding domain;; tRNA synthetases class I (R);; Arginyl tRNA synthetase N terminal domain	--	J	Translation, ribosomal structure and biogenesis	unnamed protein product [Oryza sativa Japonica Group]	molecular function: binding (GO:0005488);; molecular function: catalytic activity (GO:0003824);; biological process: metabolic process (GO:0008152);; cellular component: cell (GO:0005623);; cellular component: organelle (GO:0043226);; cellular component: cell part (GO:0044464);; biological process: cellular process (GO:0009987);; biological process: single-organism process (GO:0044699)	Aminoacyl-tRNA biosynthesis (ko00970)
BMK_Unigene_005160	6.14623	3.25422	9.02479	13.3962	11.1768	15.2435	--	--	Biological Process: cell communication (GO:0007154);; Cellular Component: cytoplasmic membrane-bounded vesicle (GO:0016023);; Biological Process: single organism signaling (GO:0044700);;	--	--	--	Rapid ALkalinization Factor (RALF)	Protein RALF-like 22 (Precursor) GN=RALFL22 OS=Arabidopsis thaliana (Mouse-ear cress) PE=3 SV=1	R	General function prediction only	PREDICTED: rapid alkalinization factor-like [Setaria italica]	biological process: cellular process (GO:0009987);; biological process: single-organism process (GO:0044699);; cellular component: cell (GO:0005623);; cellular component: organelle (GO:0043226);; cellular component: cell part (GO:0044464);; biological process: signaling (GO:0023052)	--
BMK_Unigene_005165	1.07066	2.26525	1.28999	5.84016	3.13651	1.73394	--	--	Molecular Function: nucleotide binding (GO:0000166);; Molecular Function: protein kinase activity (GO:0004672);; Cellular Component: membrane (GO:0016020);; Cellular Component: cytoplasmic membrane-bounded vesicle (GO:0016023);;	--	--	--	Legume lectin domain;; Protein tyrosine kinase	L-type lectin-domain containing receptor kinase IX.1 (Precursor) GN=LECRK91 OS=Arabidopsis thaliana (Mouse-ear cress) PE=2 SV=1	--	--	PREDICTED: probable L-type lectin-domain containing receptor kinase VII.2-like [Setaria italica]	molecular function: binding (GO:0005488);; molecular function: catalytic activity (GO:0003824);; biological process: metabolic process (GO:0008152);; biological process: cellular process (GO:0009987);; cellular component: membrane (GO:0016020);; cellular component: cell (GO:0005623);; cellular component: organelle (GO:0043226);; cellular component: cell part (GO:0044464)	--
BMK_Unigene_005215	0.0258145	0	0.962643	4.28253	3.45221	7.02117	--	--	--	--	--	--	--	--	--	--	--	--	--
BMK_Unigene_005360	2.84519	3.32599	1.98901	12.3892	6.63208	5.43258	--	--	--	--	--	--	--	--	R	General function prediction only	hypothetical protein SORBIDRAFT_01g029680 [Sorghum bicolor]	--	--
BMK_Unigene_005402	0.486825	0.456746	1.05219	3.89242	4.27544	3.75354	[O]	Posttranslational modification, protein turnover, chaperones	Molecular Function: metalloendopeptidase activity (GO:0004222);; Molecular Function: ATP binding (GO:0005524);; Cellular Component: mitochondrial inner membrane (GO:0005743);; Biological Process: proteolysis (GO:0006508);; Molecular Function: zinc ion binding (GO:0008270);; Cellular Component: chloroplast thylakoid membrane (GO:0009535);; Cellular Component: integral component of membrane (GO:001…	K08956|0|sita:101763406|ATP-dependent zinc metalloprotease FTSH 3, mitochondrial-like; K08956 AFG3 family protein [EC:3.4.24.-] (A)	[O]	Posttranslational modification, protein turnover, chaperones	ATPase family associated with various cellular activities (AAA);; FtsH Extracellular	ATP-dependent zinc metalloprotease FTSH 8, mitochondrial (Precursor) OS=Oryza sativa subsp. japonica (Rice) PE=3 SV=1	O	Posttranslational modification, protein turnover, chaperones	PREDICTED: ATP-dependent zinc metalloprotease FTSH 3, mitochondrial-like [Setaria italica]	molecular function: catalytic activity (GO:0003824);; biological process: metabolic process (GO:0008152);; molecular function: binding (GO:0005488);; cellular component: cell (GO:0005623);; cellular component: membrane (GO:0016020);; cellular component: organelle (GO:0043226);; cellular component: organelle part (GO:0044422);; cellular component: cell part (GO:0044464);; cellular component: membr…	--
BMK_Unigene_005519	30.531	21.4573	2.31567	108.308	56.2885	136.516	--	--	Molecular Function: hydrolase activity, hydrolyzing O-glycosyl compounds (GO:0004553);; Cellular Component: plasma membrane (GO:0005886);; Biological Process: aging (GO:0007568);; Biological Process: response to heat (GO:0009408);; Biological Process: response to cold (GO:0009409);; Cellular Component: plant-type cell wall (GO:0009505);; Biological Process: response to mechanical stimulus (GO:000…	K08235|3.78677e-161|sita:101771748|probable xyloglucan endotransglucosylase/hydrolase protein 25-like; K08235 xyloglucan:xyloglucosyl transferase [EC:2.4.1.207] (A)	--	--	Glycosyl hydrolases family 16;; Xyloglucan endo-transglycosylase (XET) C-terminus	Probable xyloglucan endotransglucosylase/hydrolase protein 25 (Precursor) GN=MUA2.12 OS=Arabidopsis thaliana (Mouse-ear cress) PE=2 SV=2	R	General function prediction only	PREDICTED: probable xyloglucan endotransglucosylase/hydrolase protein 25-like [Setaria italica]	molecular function: catalytic activity (GO:0003824);; biological process: metabolic process (GO:0008152);; cellular component: cell (GO:0005623);; cellular component: membrane (GO:0016020);; cellular component: cell part (GO:0044464);; biological process: developmental process (GO:0032502);; biological process: single-organism process (GO:0044699);; biological process: response to stimulus (GO:00…	--
BMK_Unigene_005526	0.865405	1.23054	1.56118	32.2423	18.34	37.2112	--	--	--	--	--	--	--	--	--	--	--	--	--
BMK_Unigene_005565	7.81039	5.05504	6.98582	27.6278	10.6618	22.7939	--	--	--	--	--	--	--	--	--	--	--	--	--
BMK_Unigene_005577	0.0372193	0.622246	0.386898	1.8203	1.10895	1.16767	--	--	--	--	--	--	--	--	--	--	--	--	--
BMK_Unigene_005827	0.295651	2.75688	0.0566868	5.26697	3.6615	3.83703	--	--	--	--	--	--	--	--	--	--	--	--	--
BMK_Unigene_005855	1.00896	0	0.0545961	1.73351	3.30451	5.41478	--	--	--	--	--	--	--	--	--	--	--	--	--
BMK_Unigene_005883	5.02143	3.40826	3.68188	11.6487	8.06278	6.98602	--	--	Molecular Function: zinc ion transmembrane transporter activity (GO:0005385);; Cellular Component: plasma membrane (GO:0005886);; Molecular Function: zinc ion binding (GO:0008270);; Cellular Component: integral component of membrane (GO:0016021);; Cellular Component: cytoplasmic membrane-bounded vesicle (GO:0016023);; Biological Process: zinc ion transmembrane transport (GO:0071577);;	K14709|2.5279e-155|sita:101752544|zinc transporter 5-like; K14709 solute carrier family 39 (zinc transporter), member 1/2/3 (A)	[P]	Inorganic ion transport and metabolism	ZIP Zinc transporter	Zinc transporter 5 (Precursor) OS=Oryza sativa subsp. japonica (Rice) PE=2 SV=1	--	--	PREDICTED: zinc transporter 5-like [Setaria italica]	molecular function: transporter activity (GO:0005215);; biological process: cellular process (GO:0009987);; biological process: single-organism process (GO:0044699);; biological process: localization (GO:0051179);; cellular component: cell (GO:0005623);; cellular component: membrane (GO:0016020);; cellular component: cell part (GO:0044464);; molecular function: binding (GO:0005488);; cellular com…	--
BMK_Unigene_005894	0.828993	1.16212	0.0635666	4.77243	2.72339	3.47661	--	--	Cellular Component: plastid (GO:0009536);;	--	--	--	Plant protein of unknown function (DUF868)	--	--	--	PREDICTED: uncharacterized protein LOC101772750 [Setaria italica]	cellular component: cell (GO:0005623);; cellular component: organelle (GO:0043226);; cellular component: cell part (GO:0044464)	--
BMK_Unigene_005954	0.0242812	0.719852	0.267581	4.01318	1.38548	3.92106	--	--	Molecular Function: zinc ion binding (GO:0008270);; Cellular Component: cytoplasmic membrane-bounded vesicle (GO:0016023);;	--	--	--	SWIM zinc finger;; MULE transposase domain;; Transposase, Mutator family;; MuDR family transposase	--	--	--	transposon protein, putative, Mutator sub-class [Oryza sativa Japonica Group]	molecular function: binding (GO:0005488);; cellular component: cell (GO:0005623);; cellular component: organelle (GO:0043226);; cellular component: cell part (GO:0044464)	--
BMK_Unigene_005957	0.506492	0.307235	0.768366	3.33892	2.39564	2.99941	--	--	Cellular Component: chloroplast outer membrane (GO:0009707);; Biological Process: protein transport (GO:0015031);; Cellular Component: integral component of membrane (GO:0016021);;	--	--	--	Surface antigen variable number repeat	Protein TOC75, chloroplastic (Precursor) GN=OJ1261C08.8 OS=Oryza sativa subsp. japonica (Rice) PE=2 SV=2	--	--	PREDICTED: protein TOC75, chloroplastic-like [Setaria italica]	cellular component: cell (GO:0005623);; cellular component: membrane (GO:0016020);; cellular component: organelle (GO:0043226);; cellular component: organelle part (GO:0044422);; cellular component: cell part (GO:0044464);; biological process: localization (GO:0051179);; cellular component: membrane part (GO:0044425)	--
BMK_Unigene_006109	0.0402477	0.0398207	0.181058	2.00114	0.545724	0.728904	--	--	Molecular Function: nucleic acid binding (GO:0003676);;	--	--	--	Protein of unknown function (DUF 659);; BED zinc finger	--	R	General function prediction only	PREDICTED: uncharacterized protein LOC103633377 [Zea mays]	molecular function: binding (GO:0005488)	--
BMK_Unigene_006171	0.305304	1.09321	0.438062	9.21537	4.62508	6.00138	[L]	Replication, recombination and repair	Molecular Function: DNA binding (GO:0003677);; Molecular Function: RNA binding (GO:0003723);; Molecular Function: RNA-directed DNA polymerase activity (GO:0003964);; Molecular Function: aspartic-type endopeptidase activity (GO:0004190);; Biological Process: RNA-dependent DNA replication (GO:0006278);; Biological Process: DNA recombination (GO:0006310);; Biological Process: proteolysis (GO:0006508…	--	[R]	General function prediction only	Integrase core domain;; Reverse transcriptase (RNA-dependent DNA polymerase);; Retroviral aspartyl protease;; Aspartyl protease;; Retrotransposon gag protein	Uncharacterized mitochondrial protein AtMg00860 GN=AtMg00860 OS=Arabidopsis thaliana (Mouse-ear cress) PE=4 SV=1	R	General function prediction only	PREDICTED: uncharacterized protein LOC100382585 isoform X1 [Zea mays]	molecular function: binding (GO:0005488);; molecular function: catalytic activity (GO:0003824);; biological process: metabolic process (GO:0008152);; biological process: cellular process (GO:0009987);; cellular component: cell (GO:0005623);; cellular component: organelle (GO:0043226);; cellular component: cell part (GO:0044464)	--
BMK_Unigene_006429	59.8182	19.8931	18.8631	176.939	59.4285	99.9203	--	--	--	--	[R]	General function prediction only	C2 domain	Probable ADP-ribosylation factor GTPase-activating protein AGD11 GN=AGD11 OS=Arabidopsis thaliana (Mouse-ear cress) PE=2 SV=1	R	General function prediction only	hypothetical protein SORBIDRAFT_02g033760 [Sorghum bicolor]	--	--
BMK_Unigene_006654	14.8218	10.7793	9.27983	37.1312	22.9265	22.2726	--	--	--	--	--	--	--	--	--	--	Os08g0141000 [Oryza sativa Japonica Group]	--	--
BMK_Unigene_006668	7.46194	15.5268	9.60874	36.266	36.1278	47.2751	--	--	--	--	--	--	Domain of unknown function (DUF1979);; MuDR family transposase;; MULE transposase domain;; Transposase, Mutator family;; Plant mobile domain	Serine/threonine-protein phosphatase 7 long form homolog GN=At1g48120 OS=Arabidopsis thaliana (Mouse-ear cress) PE=2 SV=1	--	--	transposon protein, putative, Mutator sub-class [Oryza sativa Japonica Group]	--	--
BMK_Unigene_006681	0.274181	0.276069	0.252474	2.06304	0.931999	0.977699	[S]	Function unknown	Molecular Function: nucleotide binding (GO:0000166);; Molecular Function: protein kinase activity (GO:0004672);; Cellular Component: membrane (GO:0016020);; Cellular Component: cytoplasmic membrane-bounded vesicle (GO:0016023);;	--	--	--	Protein tyrosine kinase;; Protein kinase domain;; Leucine rich repeat;; Leucine Rich repeats (2 copies);; Leucine Rich Repeat;; Leucine Rich repeats (2 copies);; Leucine rich repeat;; Leucine Rich Repeat;; Leucine Rich repeat;; Leucine Rich repeats (2 copies);; Leucine Rich Repeat	Probable LRR receptor-like serine/threonine-protein kinase At3g47570 (Precursor) GN=At3g47570 OS=Arabidopsis thaliana (Mouse-ear cress) PE=2 SV=1	--	--	PREDICTED: putative receptor-like protein kinase At3g47110-like [Setaria italica]	molecular function: binding (GO:0005488);; molecular function: catalytic activity (GO:0003824);; biological process: metabolic process (GO:0008152);; biological process: cellular process (GO:0009987);; cellular component: membrane (GO:0016020);; cellular component: cell (GO:0005623);; cellular component: organelle (GO:0043226);; cellular component: cell part (GO:0044464)	--
BMK_Unigene_006746	0.508149	0	0	1.82404	1.62029	2.36619	--	--	Molecular Function: DNA binding (GO:0003677);; Molecular Function: sequence-specific DNA binding transcription factor activity (GO:0003700);; Molecular Function: copper ion binding (GO:0005507);; Cellular Component: nucleus (GO:0005634);; Biological Process: regulation of transcription, DNA-templated (GO:0006355);;	--	--	--	--	--	--	--	hypothetical protein SNOG_14316 [Phaeosphaeria nodorum SN15]	molecular function: binding (GO:0005488);; molecular function: nucleic acid binding transcription factor activity (GO:0001071);; biological process: biological regulation (GO:0065007);; cellular component: cell (GO:0005623);; cellular component: organelle (GO:0043226);; cellular component: cell part (GO:0044464)	--
BMK_Unigene_006788	2.58649	0.726117	1.49256	12.7284	5.79294	4.65265	--	--	--	--	--	--	--	--	--	--	--	--	--
BMK_Unigene_006857	2.25592	3.29117	1.68746	4.49063	7.4269	8.24484	--	--	--	--	[L]	Replication, recombination and repair	Domain of unknown function (DUF4413);; hAT family C-terminal dimerisation region	Zinc finger BED domain-containing protein RICESLEEPER 1 OS=Oryza sativa subsp. japonica (Rice) PE=3 SV=1	--	--	hAT family dimerisation domain containing protein [Oryza sativa Japonica Group]	--	--
BMK_Unigene_006918	1.0565	1.78032	3.10882	3.86522	4.88336	2.8554	--	--	--	--	--	--	Plant protein of unknown function	--	--	--	PREDICTED: uncharacterized protein LOC101756275 [Setaria italica]	--	--
BMK_Unigene_006934	1.69149	2.76709	4.30377	13.831	7.34521	9.9637	--	--	Cellular Component: membrane (GO:0016020);;	--	--	--	--	--	--	--	Os01g0714600 [Oryza sativa Japonica Group]	cellular component: membrane (GO:0016020)	--
BMK_Unigene_006939	0.537761	0	0	1.39468	2.1164	2.45512	--	--	Molecular Function: sequence-specific DNA binding transcription factor activity (GO:0003700);; Cellular Component: nucleus (GO:0005634);; Biological Process: regulation of transcription, DNA-templated (GO:0006355);; Molecular Function: sequence-specific DNA binding (GO:0043565);;	--	--	--	--	--	--	--	hypothetical protein LEMA_P027690.1 [Leptosphaeria maculans JN3]	molecular function: nucleic acid binding transcription factor activity (GO:0001071);; biological process: biological regulation (GO:0065007);; cellular component: cell (GO:0005623);; cellular component: organelle (GO:0043226);; cellular component: cell part (GO:0044464);; molecular function: binding (GO:0005488)	--
BMK_Unigene_007033	5.6541	1.53772	1.57489	22.7306	11.4148	9.73994	--	--	Cellular Component: plastid (GO:0009536);;	--	[L]	Replication, recombination and repair	Myb/SANT-like DNA-binding domain;; DDE superfamily endonuclease	--	L	Replication, recombination and repair	hypothetical protein OsI_39087 [Oryza sativa Indica Group]	cellular component: cell (GO:0005623);; cellular component: organelle (GO:0043226);; cellular component: cell part (GO:0044464)	--
BMK_Unigene_007102	0.10134	0.139492	0.0531917	8.47558	4.44308	4.77325	--	--	--	--	--	--	--	--	--	--	PREDICTED: uncharacterized protein LOC101786744 isoform X2 [Setaria italica]	--	--
BMK_Unigene_007103	2.18101	1.544	1.6514	7.29051	3.19333	3.09176	--	--	--	--	--	--	--	--	--	--	--	--	--
BMK_Unigene_007131	1.83807	0.600791	0.737716	8.23008	3.54405	4.95737	--	--	--	--	--	--	--	--	--	--	--	--	--
BMK_Unigene_007132	0.638772	0	0	1.5231	1.70013	4.33448	--	--	--	--	[K]	Transcription	SAC3/GANP/Nin1/mts3/eIF-3 p25 family;; COP9 signalosome, subunit CSN8	--	K	Transcription	hypothetical protein COCSADRAFT_38038 [Bipolaris sorokiniana ND90Pr]	--	--
BMK_Unigene_007192	0.460363	0	0	1.00922	1.82708	1.46849	--	--	Molecular Function: hydrolase activity, hydrolyzing O-glycosyl compounds (GO:0004553);; Biological Process: carbohydrate metabolic process (GO:0005975);;	K08235|7.43743e-13|cmo:103491384|brassinosteroid-regulated protein BRU1-like; K08235 xyloglucan:xyloglucosyl transferase [EC:2.4.1.207] (A)	--	--	Glycosyl hydrolases family 16	Probable xyloglucan endotransglucosylase/hydrolase protein 12 (Precursor) GN=XTH12 OS=Arabidopsis thaliana (Mouse-ear cress) PE=2 SV=1	R	General function prediction only	hypothetical protein SNOG_09690 [Phaeosphaeria nodorum SN15]	molecular function: catalytic activity (GO:0003824);; biological process: metabolic process (GO:0008152)	--
BMK_Unigene_007193	11.2526	11.8555	18.9016	49.2509	35.7567	71.6418	--	--	--	--	--	--	--	--	--	--	--	--	--
BMK_Unigene_007217	8.5923	4.07665	2.37851	19.3198	11.8379	15.2776	--	--	--	--	[R]	General function prediction only	Reverse transcriptase-like;; zinc-binding in reverse transcriptase	Putative ribonuclease H protein At1g65750 GN=At1g65750 OS=Arabidopsis thaliana (Mouse-ear cress) PE=3 SV=1	R	General function prediction only	hypothetical protein SORBIDRAFT_02g025125 [Sorghum bicolor]	--	--
BMK_Unigene_007249	1.86899	1.62305	0.97886	6.47184	3.31962	3.82933	--	--	--	--	--	--	Plant transposase (Ptta/En/Spm family)	--	R	General function prediction only	PREDICTED: uncharacterized protein LOC103644896 [Zea mays]	--	--
BMK_Unigene_007349	35.3209	133.293	20.3817	651.522	187.81	242.018	--	--	--	--	--	--	--	--	--	--	--	--	--
BMK_Unigene_007401	2.51446	0.519236	0.926198	11.5172	5.32001	3.52299	--	--	--	--	--	--	--	Transcription factor RF2b GN=RF2b OS=Oryza sativa subsp. japonica (Rice) PE=1 SV=1	K	Transcription	Transcription factor RF2b [Aegilops tauschii]	--	--
BMK_Unigene_007428	0.650316	0.171043	0.220893	3.91512	5.25212	5.35921	--	--	Molecular Function: RNA binding (GO:0003723);;	K13162|1.6401e-107|sita:101767357|KH domain-containing protein At4g18375-like; K13162 poly(rC)-binding protein 2/3/4 (A)	[AR]	--	KH domain;; KH domain;; KH domain;; KH domain	--	A	RNA processing and modification	PREDICTED: KH domain-containing protein At4g18375-like [Setaria italica]	molecular function: binding (GO:0005488)	--
BMK_Unigene_007540	0.646948	0	0	2.7371	1.19824	2.12222	--	--	Biological Process: regulation of cyclin-dependent protein serine/threonine kinase activity (GO:0000079);; Molecular Function: protein kinase binding (GO:0019901);;	--	[R]	General function prediction only	Cyclin, N-terminal domain;; Cyclin	--	R	General function prediction only	cyclin [Pyrenophora tritici-repentis Pt-1C-BFP]	biological process: biological regulation (GO:0065007);; molecular function: binding (GO:0005488)	--
BMK_Unigene_007672	0.221263	0.888492	0.136281	9.84107	11.2019	3.24116	--	--	--	--	--	--	--	--	--	--	--	--	--
BMK_Unigene_007701	1.50002	1.15527	0.988211	3.01738	5.639	7.40371	--	--	Molecular Function: metalloendopeptidase activity (GO:0004222);; Molecular Function: ATP binding (GO:0005524);; Cellular Component: mitochondrial inner membrane (GO:0005743);; Biological Process: proteolysis (GO:0006508);; Molecular Function: zinc ion binding (GO:0008270);; Cellular Component: chloroplast thylakoid membrane (GO:0009535);; Cellular Component: integral component of membrane (GO:001…	K08956|0|sita:101763406|ATP-dependent zinc metalloprotease FTSH 3, mitochondrial-like; K08956 AFG3 family protein [EC:3.4.24.-] (A)	[O]	Posttranslational modification, protein turnover, chaperones	Peptidase family M41;; ATPase family associated with various cellular activities (AAA)	ATP-dependent zinc metalloprotease FTSH 3, mitochondrial (Precursor) OS=Oryza sativa subsp. japonica (Rice) PE=3 SV=1	--	--	PREDICTED: ATP-dependent zinc metalloprotease FTSH 3, mitochondrial-like [Setaria italica]	molecular function: catalytic activity (GO:0003824);; biological process: metabolic process (GO:0008152);; molecular function: binding (GO:0005488);; cellular component: cell (GO:0005623);; cellular component: membrane (GO:0016020);; cellular component: organelle (GO:0043226);; cellular component: organelle part (GO:0044422);; cellular component: cell part (GO:0044464);; cellular component: membr…	--
BMK_Unigene_007730	0.383429	0.0816287	0.0914481	2.25873	1.29539	1.88184	--	--	--	--	[R]	General function prediction only	PPR repeat family;; PPR repeat;; Pentatricopeptide repeat domain;; PPR repeat;; PPR repeat;; PPR repeat family;; Pentatricopeptide repeat domain	Pentatricopeptide repeat-containing protein At5g66500, mitochondrial (Precursor) GN=PCMP-E38 OS=Arabidopsis thaliana (Mouse-ear cress) PE=2 SV=1	--	--	PREDICTED: pentatricopeptide repeat-containing protein At5g66500, mitochondrial-like [Setaria italica]	--	--
BMK_Unigene_007753	0.0579833	0.633086	0.746292	6.02651	2.21208	4.86998	--	--	--	--	--	--	--	--	--	--	--	--	--
BMK_Unigene_007991	0.0766912	0	0	2.03794	0.860692	0.889184	--	--	Molecular Function: ATP binding (GO:0005524);; Cellular Component: mitochondrion (GO:0005739);; Molecular Function: kinase activity (GO:0016301);; Biological Process: phosphorylation (GO:0016310);; Molecular Function: phosphotransferase activity, alcohol group as acceptor (GO:0016773);; Cellular Component: Cul4-RING E3 ubiquitin ligase complex (GO:0080008);;	--	--	--	--	--	--	--	Phosphatidylinositol 3- and 4-kinase family protein, expressed [Oryza sativa Japonica Group]	molecular function: binding (GO:0005488);; cellular component: cell (GO:0005623);; cellular component: organelle (GO:0043226);; cellular component: cell part (GO:0044464);; molecular function: catalytic activity (GO:0003824);; biological process: metabolic process (GO:0008152);; biological process: cellular process (GO:0009987);; cellular component: macromolecular complex (GO:0032991)	--
BMK_Unigene_007997	2.19907	7.13446	5.56439	11.3373	10.5546	2.2633	[P]	Inorganic ion transport and metabolism	Molecular Function: magnesium ion binding (GO:0000287);; Molecular Function: phospholipid-translocating ATPase activity (GO:0004012);; Molecular Function: ATP binding (GO:0005524);; Biological Process: cation transport (GO:0006812);; Biological Process: phospholipid transport (GO:0015914);; Cellular Component: integral component of membrane (GO:0016021);; Molecular Function: cation-transporting A…	K14802|2.80774e-90|sita:101763806|phospholipid-transporting ATPase 1-like; K14802 phospholipid-transporting ATPase [EC:3.6.3.1] (A)	[R]	General function prediction only	--	Phospholipid-transporting ATPase 1 GN=ALA1 OS=Arabidopsis thaliana (Mouse-ear cress) PE=2 SV=1	--	--	PREDICTED: phospholipid-transporting ATPase 1-like [Setaria italica]	molecular function: binding (GO:0005488);; molecular function: catalytic activity (GO:0003824);; molecular function: transporter activity (GO:0005215);; biological process: metabolic process (GO:0008152);; biological process: cellular process (GO:0009987);; biological process: single-organism process (GO:0044699);; biological process: localization (GO:0051179);; biological process: biological reg…	--
BMK_Unigene_008167	2.41359	1.52016	1.53629	9.00504	4.05992	4.71423	--	--	Biological Process: cytokinesis by cell plate formation (GO:0000911);; Molecular Function: microtubule motor activity (GO:0003777);; Molecular Function: ATP binding (GO:0005524);; Cellular Component: kinesin complex (GO:0005871);; Cellular Component: microtubule (GO:0005874);; Biological Process: microtubule-based movement (GO:0007018);; Molecular Function: microtubule binding (GO:0008017);; Biol…	K10395|3.66141e-177|sita:101755590|chromosome-associated kinesin KIF4-like; K10395 kinesin family member 4/21/27 (A)	[Z]	Cytoskeleton	--	--	Z	Cytoskeleton	PREDICTED: chromosome-associated kinesin KIF4-like [Setaria italica]	biological process: cellular process (GO:0009987);; biological process: single-organism process (GO:0044699);; molecular function: catalytic activity (GO:0003824);; biological process: metabolic process (GO:0008152);; molecular function: binding (GO:0005488);; cellular component: cell (GO:0005623);; cellular component: macromolecular complex (GO:0032991);; cellular component: organelle (GO:004322…	--
BMK_Unigene_008648	0.40954	0	0.389693	4.91798	2.04826	3.88289	--	--	--	--	--	--	--	--	--	--	PREDICTED: uncharacterized protein LOC101777793 [Setaria italica]	--	--
BMK_Unigene_008691	1.29152	0.528922	0.930148	7.48741	3.63215	2.84151	--	--	--	--	--	--	--	--	--	--	--	--	--
BMK_Unigene_008702	0.586722	0.121001	0.216413	2.98489	1.19184	1.95303	--	--	Molecular Function: methyltransferase activity (GO:0008168);; Biological Process: methylation (GO:0032259);; Biological Process: macromolecule metabolic process (GO:0043170);; Cellular Component: intracellular organelle (GO:0043229);; Biological Process: single-organism cellular process (GO:0044763);; Biological Process: regulation of biological process (GO:0050789);;	--	--	--	--	--	--	--	PREDICTED: histone-lysine N-methyltransferase ASHR3-like isoform X2 [Setaria italica]	molecular function: catalytic activity (GO:0003824);; biological process: metabolic process (GO:0008152);; cellular component: cell (GO:0005623);; cellular component: organelle (GO:0043226);; cellular component: cell part (GO:0044464);; biological process: cellular process (GO:0009987);; biological process: single-organism process (GO:0044699);; biological process: biological regulation (GO:00650…	--
BMK_Unigene_008707	0.497467	1.95274	5.95517	16.7747	43.2825	24.813	--	--	--	--	--	--	--	--	--	--	--	--	--
BMK_Unigene_008786	0.476807	0	0	1.69919	1.39549	2.30319	--	--	Cellular Component: nucleosome (GO:0000786);; Molecular Function: DNA binding (GO:0003677);; Cellular Component: nucleus (GO:0005634);; Biological Process: nucleosome assembly (GO:0006334);;	--	[B]	Chromatin structure and dynamics	linker histone H1 and H5 family	Histone H1A (Fragment) OS=Olisthodiscus luteus (Marine phytoflagellate) PE=1 SV=1	--	--	hypothetical protein SNOG_12105 [Phaeosphaeria nodorum SN15]	cellular component: cell (GO:0005623);; cellular component: macromolecular complex (GO:0032991);; cellular component: organelle (GO:0043226);; cellular component: organelle part (GO:0044422);; cellular component: cell part (GO:0044464);; molecular function: binding (GO:0005488);; biological process: metabolic process (GO:0008152);; biological process: cellular process (GO:0009987);; biological pr…	--
BMK_Unigene_008817	1.46379	0.859232	0.802839	6.31287	7.57316	7.39927	--	--	Molecular Function: DNA binding (GO:0003677);; Cellular Component: nucleus (GO:0005634);; Biological Process: DNA-templated transcription, initiation (GO:0006352);; Molecular Function: zinc ion binding (GO:0008270);; Biological Process: histone modification (GO:0016570);;	--	[K]	Transcription	Plus-3 domain	Uncharacterized protein At5g08430 GN=At5g08430 OS=Arabidopsis thaliana (Mouse-ear cress) PE=1 SV=2	--	--	PREDICTED: zinc finger CCCH domain-containing protein 19-like [Setaria italica]	molecular function: binding (GO:0005488);; cellular component: cell (GO:0005623);; cellular component: organelle (GO:0043226);; cellular component: cell part (GO:0044464);; biological process: metabolic process (GO:0008152);; biological process: cellular process (GO:0009987);; biological process: single-organism process (GO:0044699);; biological process: cellular component organization or biogene…	--
BMK_Unigene_008820	1.6756	2.93418	3.492	9.47861	5.14369	5.24173	--	--	--	--	--	--	--	--	--	--	--	--	--
BMK_Unigene_008989	7.27931	4.28418	3.38701	25.5046	12.6286	15.7869	--	--	Molecular Function: nucleic acid binding (GO:0003676);; Cellular Component: plastid (GO:0009536);; Molecular Function: protein dimerization activity (GO:0046983);;	--	--	--	hAT family C-terminal dimerisation region	--	S	Function unknown	PREDICTED: uncharacterized protein LOC103653157 isoform X2 [Zea mays]	molecular function: binding (GO:0005488);; cellular component: cell (GO:0005623);; cellular component: organelle (GO:0043226);; cellular component: cell part (GO:0044464)	--
BMK_Unigene_009054	14.6768	31.996	15.2564	37.7289	26.7118	38.2415	[RTKL]	--	Molecular Function: protein serine/threonine kinase activity (GO:0004674);; Molecular Function: ATP binding (GO:0005524);; Biological Process: carbohydrate metabolic process (GO:0005975);; Biological Process: protein phosphorylation (GO:0006468);; Cellular Component: cytoplasmic membrane-bounded vesicle (GO:0016023);;	--	--	--	Di-glucose binding within endoplasmic reticulum;; Protein tyrosine kinase;; Protein kinase domain;; Leucine rich repeat;; Leucine Rich repeats (2 copies);; Leucine Rich Repeat;; Leucine Rich repeat	Probable LRR receptor-like serine/threonine-protein kinase At1g53440 (Precursor) GN=At1g53440 OS=Arabidopsis thaliana (Mouse-ear cress) PE=2 SV=2	T	Signal transduction mechanisms	PREDICTED: probable LRR receptor-like serine/threonine-protein kinase At1g53440-like isoform X1 [Setaria italica]	molecular function: catalytic activity (GO:0003824);; biological process: metabolic process (GO:0008152);; biological process: cellular process (GO:0009987);; molecular function: binding (GO:0005488);; cellular component: cell (GO:0005623);; cellular component: organelle (GO:0043226);; cellular component: cell part (GO:0044464)	--
BMK_Unigene_009334	4.11311	4.02998	2.57483	11.1791	6.14548	6.67896	--	--	Molecular Function: hydrolase activity, acting on ester bonds (GO:0016788);;	--	--	--	Plant transposon protein;; DDE superfamily endonuclease	--	--	--	transposon protein, putative, ping/pong/SNOOPY sub-class [Oryza sativa Japonica Group]	molecular function: catalytic activity (GO:0003824);; biological process: metabolic process (GO:0008152)	--
BMK_Unigene_009361	0.0247026	0.297871	0.741613	4.03156	4.64025	6.31796	--	--	Cellular Component: plasma membrane (GO:0005886);; Cellular Component: integral component of membrane (GO:0016021);;	--	--	--	--	--	S	Function unknown	hypothetical protein SORBIDRAFT_03g035740 [Sorghum bicolor]	cellular component: cell (GO:0005623);; cellular component: membrane (GO:0016020);; cellular component: cell part (GO:0044464);; cellular component: membrane part (GO:0044425)	--
BMK_Unigene_009522	0.405366	0.572951	0.294401	24.1829	10.8336	4.0974	--	--	--	--	--	--	--	--	--	--	--	--	--
BMK_Unigene_009561	0.299972	0	0	1.35883	0.654404	1.03915	--	--	Molecular Function: nucleic acid binding (GO:0003676);; Molecular Function: metal ion binding (GO:0046872);;	--	[KD]	--	--	--	K	Transcription	hypothetical protein SETTUDRAFT_87041, partial [Setosphaeria turcica Et28A]	molecular function: binding (GO:0005488)	--
BMK_Unigene_009568	4.1681	1.57366	0.40979	19.7547	9.73979	8.93309	--	--	--	--	--	--	--	--	S	Function unknown	PREDICTED: inactive poly [ADP-ribose] polymerase RCD1-like [Setaria italica]	--	--
BMK_Unigene_009623	2.62038	2.92164	2.08138	14.0093	6.42616	10.0719	--	--	--	--	--	--	--	--	--	--	--	--	--
BMK_Unigene_009629	2.61506	2.14506	1.76176	3.17459	3.18032	4.39589	[G]	Carbohydrate transport and metabolism	Biological Process: carbohydrate metabolic process (GO:0005975);; Molecular Function: chitin binding (GO:0008061);; Molecular Function: hydrolase activity, acting on carbon-nitrogen (but not peptide) bonds (GO:0016810);;	K15032|1.72107e-160|sbi:SORBI_04g033830|SORBIDRAFT_04g033830, Sb04g033830; hypothetical protein; K15032 mTERF domain-containing protein, mitochondrial (A)	[KR]	--	mTERF;; Polysaccharide deacetylase	--	K	Transcription	hypothetical protein SORBIDRAFT_04g033830 [Sorghum bicolor]	biological process: metabolic process (GO:0008152);; molecular function: binding (GO:0005488);; molecular function: catalytic activity (GO:0003824)	--
BMK_Unigene_009634	0.187	0.332173	0.198662	2.88288	1.44107	1.61283	--	--	--	--	--	--	--	--	--	--	--	--	--
BMK_Unigene_009684	0.190303	0.107902	0.156189	2.14186	1.39739	1.31327	--	--	--	--	--	--	--	--	--	--	--	--	--
BMK_Unigene_074300	0.0536773	0	0	0.820658	1.70404	0.941868	[Q]	Secondary metabolites biosynthesis, transport and catabolism	--	K01832|1.42108e-24|csl:COCSUDRAFT_49034|cytochrome P450; K01832 thromboxane-A synthase [EC:5.3.99.5] (A)	[Q]	Secondary metabolites biosynthesis, transport and catabolism	Cytochrome P450	Cytochrome P450 76A2 GN=CYP76A2 OS=Solanum melongena (Eggplant) PE=2 SV=1	Q	Secondary metabolites biosynthesis, transport and catabolism	putative cytochrome p450 protein [Neofusicoccum parvum UCRNP2]	--	Arachidonic acid metabolism (ko00590)
BMK_Unigene_009696	2.07927	0.646217	0.672754	6.35289	3.38498	2.99851	[V]	Defense mechanisms	Molecular Function: ATP binding (GO:0005524);; Biological Process: ATP catabolic process (GO:0006200);; Cellular Component: membrane (GO:0016020);; Molecular Function: ATPase activity (GO:0016887);;	--	[Q]	Secondary metabolites biosynthesis, transport and catabolism	ABC-2 type transporter;; Plant PDR ABC transporter associated;; ABC transporter;; ATPase family associated with various cellular activities (AAA);; ABC-2 type transporter;; ABC transporter;; AAA domain	Pleiotropic drug resistance protein 3 GN=P0410E03.8 OS=Oryza sativa subsp. japonica (Rice) PE=2 SV=1	Q	Secondary metabolites biosynthesis, transport and catabolism	PREDICTED: pleiotropic drug resistance protein 3-like [Setaria italica]	molecular function: binding (GO:0005488);; biological process: metabolic process (GO:0008152);; biological process: cellular process (GO:0009987);; biological process: single-organism process (GO:0044699);; cellular component: membrane (GO:0016020);; molecular function: catalytic activity (GO:0003824)	--
BMK_Unigene_009706	2.18918	2.29307	0.933415	7.19154	8.13186	7.86227	--	--	Molecular Function: DNA binding (GO:0003677);; Molecular Function: sequence-specific DNA binding transcription factor activity (GO:0003700);; Cellular Component: nucleus (GO:0005634);; Biological Process: regulation of transcription, DNA-templated (GO:0006355);; Biological Process: photomorphogenesis (GO:0009640);; Biological Process: response to abscisic acid (GO:0009737);; Biological Process: e…	K09285|0|sita:101767014|AP2-like ethylene-responsive transcription factor AIL5-like; K09285 AP2-like factor, ANT lineage (A)	--	--	AP2 domain	AP2-like ethylene-responsive transcription factor AIL5 GN=AIL5 OS=Arabidopsis thaliana (Mouse-ear cress) PE=2 SV=2	K	Transcription	PREDICTED: AP2-like ethylene-responsive transcription factor AIL5-like [Setaria italica]	molecular function: binding (GO:0005488);; molecular function: nucleic acid binding transcription factor activity (GO:0001071);; biological process: biological regulation (GO:0065007);; cellular component: cell (GO:0005623);; cellular component: organelle (GO:0043226);; cellular component: cell part (GO:0044464);; biological process: multicellular organismal process (GO:0032501);; biological proc…	--
BMK_Unigene_009717	0.262843	0.0434173	0	0.504924	1.59992	3.87563	--	--	--	--	--	--	Bacterial alpha-L-rhamnosidase	--	R	General function prediction only	glycoside hydrolase family 78 protein [Bipolaris oryzae ATCC 44560]	--	--
BMK_Unigene_015357	0.329937	0	0.00797521	1.75454	0.81865	1.3004	[C]	Energy production and conversion	Molecular Function: D-arabinono-1,4-lactone oxidase activity (GO:0003885);; Molecular Function: monooxygenase activity (GO:0004497);; Molecular Function: iron ion binding (GO:0005506);; Molecular Function: UDP-N-acetylmuramate dehydrogenase activity (GO:0008762);; Molecular Function: electron carrier activity (GO:0009055);; Biological Process: biosynthetic process (GO:0009058);; Cellular Componen…	K00103|2.75308e-22|gsl:Gasu_21710|D-arabinono-1,4-lactone oxidase (EC:1.1.3.37); K00103 L-gulonolactone oxidase [EC:1.1.3.8] (A)	[V]	Defense mechanisms	Cytochrome P450;; D-arabinono-1,4-lactone oxidase;; Cytochrome P450	Cytochrome P450 71A20 GN=CYP71A20 OS=Arabidopsis thaliana (Mouse-ear cress) PE=2 SV=2	Q	Secondary metabolites biosynthesis, transport and catabolism	similar to cytochrome P450 monooxygenase [Leptosphaeria maculans JN3]	molecular function: catalytic activity (GO:0003824);; biological process: metabolic process (GO:0008152);; biological process: single-organism process (GO:0044699);; molecular function: binding (GO:0005488);; molecular function: electron carrier activity (GO:0009055);; cellular component: membrane (GO:0016020)	Ascorbate and aldarate metabolism (ko00053)
BMK_Unigene_009750	0	1.23204	0.236496	2.4489	2.3467	1.76928	--	--	--	--	--	--	--	--	--	--	--	--	--
BMK_Unigene_009763	0	0.642925	0.835932	1.66861	5.38578	0.61064	--	--	Molecular Function: purine ribonucleoside binding (GO:0032550);; Molecular Function: adenyl ribonucleotide binding (GO:0032559);; Molecular Function: anion binding (GO:0043168);;	--	[T]	Signal transduction mechanisms	NB-ARC domain;; AAA domain	Disease resistance protein RPP13 GN=RPP13 OS=Arabidopsis thaliana (Mouse-ear cress) PE=2 SV=2	T	Signal transduction mechanisms	NBS-LRR type protein [Oryza sativa Japonica Group]	molecular function: binding (GO:0005488)	--
BMK_Unigene_009777	0.32603	0.0586823	0.203887	3.99405	2.04079	2.04565	--	--	--	--	--	--	--	--	--	--	--	--	--
BMK_Unigene_009834	0.0784377	0.297625	0.399746	6.85187	3.29027	2.94902	[S]	Function unknown	Cellular Component: cytoplasmic membrane-bounded vesicle (GO:0016023);;	--	[R]	General function prediction only	Leucine rich repeat;; Leucine Rich repeats (2 copies);; Leucine Rich Repeat;; Leucine Rich repeat;; Leucine rich repeat;; Leucine rich repeat N-terminal domain	Probable leucine-rich repeat receptor-like protein kinase At1g35710 (Precursor) GN=At1g35710 OS=Arabidopsis thaliana (Mouse-ear cress) PE=2 SV=1	R	General function prediction only	hypothetical protein SORBIDRAFT_03g027080 [Sorghum bicolor]	cellular component: cell (GO:0005623);; cellular component: organelle (GO:0043226);; cellular component: cell part (GO:0044464)	--
BMK_Unigene_009836	0.111839	0.707683	0.16382	21.8702	12.1149	10.7553	[RTKL]	--	Molecular Function: protein serine/threonine kinase activity (GO:0004674);; Molecular Function: calcium ion binding (GO:0005509);; Molecular Function: ATP binding (GO:0005524);; Biological Process: protein phosphorylation (GO:0006468);; Cellular Component: integral component of membrane (GO:0016021);; Cellular Component: cytoplasmic membrane-bounded vesicle (GO:0016023);; Molecular Function: poly…	--	--	--	Protein tyrosine kinase;; Protein kinase domain;; Calcium-binding EGF domain;; EGF-like domain;; Wall-associated receptor kinase galacturonan-binding;; Wall-associated kinase	Wall-associated receptor kinase 2 (Precursor) GN=WAK2 OS=Arabidopsis thaliana (Mouse-ear cress) PE=1 SV=1	T	Signal transduction mechanisms	PREDICTED: wall-associated receptor kinase 3-like [Setaria italica]	molecular function: catalytic activity (GO:0003824);; biological process: metabolic process (GO:0008152);; biological process: cellular process (GO:0009987);; molecular function: binding (GO:0005488);; cellular component: membrane (GO:0016020);; cellular component: membrane part (GO:0044425);; cellular component: cell (GO:0005623);; cellular component: organelle (GO:0043226);; cellular component:…	--
BMK_Unigene_010049	13.3494	36.2215	13.2204	54.8478	45.5983	27.3379	--	--	Molecular Function: iron ion binding (GO:0005506);; Molecular Function: electron carrier activity (GO:0009055);; Cellular Component: cytoplasmic membrane-bounded vesicle (GO:0016023);; Molecular Function: alkane 1-monooxygenase activity (GO:0018685);; Molecular Function: heme binding (GO:0020037);; Biological Process: electron transport chain (GO:0022900);;	--	[QI]	--	Cytochrome P450	Cytochrome P450 94C1 GN=CYP94C1 OS=Arabidopsis thaliana (Mouse-ear cress) PE=2 SV=1	Q	Secondary metabolites biosynthesis, transport and catabolism	PREDICTED: cytochrome P450 94A1-like [Setaria italica]	molecular function: binding (GO:0005488);; molecular function: electron carrier activity (GO:0009055);; cellular component: cell (GO:0005623);; cellular component: organelle (GO:0043226);; cellular component: cell part (GO:0044464);; molecular function: catalytic activity (GO:0003824);; biological process: metabolic process (GO:0008152);; biological process: single-organism process (GO:0044699);;…	--
BMK_Unigene_010067	4.21469	3.512	5.01051	42.9694	19.4541	31.8738	--	--	--	--	--	--	--	--	--	--	--	--	--
BMK_Unigene_010202	6.59045	3.39684	2.23417	31.6036	13.8162	11.8048	--	--	Cellular Component: cytoplasmic membrane-bounded vesicle (GO:0016023);;	--	[L]	Replication, recombination and repair	--	--	L	Replication, recombination and repair	PREDICTED: putative nuclease HARBI1-like, partial [Setaria italica]	cellular component: cell (GO:0005623);; cellular component: organelle (GO:0043226);; cellular component: cell part (GO:0044464)	--
BMK_Unigene_010207	0.126693	0.357861	0.339384	2.06582	0.608393	0.933419	--	--	--	--	--	--	--	--	--	--	--	--	--
BMK_Unigene_010220	0.490603	0.564568	0.355251	18.4779	5.79977	12.025	--	--	Molecular Function: DNA binding (GO:0003677);; Molecular Function: serine-type endopeptidase activity (GO:0004252);; Biological Process: DNA recombination (GO:0006310);; Biological Process: proteolysis (GO:0006508);; Molecular Function: zinc ion binding (GO:0008270);; Biological Process: DNA integration (GO:0015074);;	--	[R]	General function prediction only	Integrase core domain;; Reverse transcriptase (RNA-dependent DNA polymerase)	Endonuclease OS=Nicotiana tabacum (Common tobacco) PE=2 SV=1	R	General function prediction only	PH01B035L11.21 [Phyllostachys edulis]	molecular function: binding (GO:0005488);; molecular function: catalytic activity (GO:0003824);; biological process: metabolic process (GO:0008152);; biological process: cellular process (GO:0009987)	--
BMK_Unigene_010267	0.309314	0.208375	0.0316953	6.27309	4.09099	8.11415	--	--	--	--	--	--	--	--	--	--	--	--	--
BMK_Unigene_010277	4.22994	3.36896	3.98769	20.5431	10.2736	7.17687	--	--	--	--	--	--	--	--	--	--	--	--	--
BMK_Unigene_010367	0.310007	0	0	1.42773	1.87844	3.67453	--	--	Molecular Function: nucleotide binding (GO:0000166);; Molecular Function: nucleic acid binding (GO:0003676);;	--	--	--	RNA recognition motif. (a.k.a. RRM, RBD, or RNP domain);; RNA recognition motif (a.k.a. RRM, RBD, or RNP domain)	--	R	General function prediction only	hypothetical protein SNOG_02559 [Phaeosphaeria nodorum SN15]	molecular function: binding (GO:0005488)	--
BMK_Unigene_010371	0.255246	0	0.0281111	4.84916	3.26652	2.71303	--	--	Cellular Component: extracellular region (GO:0005576);; Biological Process: metabolic process (GO:0008152);; Molecular Function: cutinase activity (GO:0050525);;	--	--	--	Cutinase	--	S	Function unknown	carbohydrate esterase family 5 protein [Bipolaris maydis C5]	cellular component: extracellular region (GO:0005576);; biological process: metabolic process (GO:0008152);; molecular function: catalytic activity (GO:0003824)	--
BMK_Unigene_010426	1.22274	0.492197	0.600757	6.41479	2.14785	1.74568	--	--	Molecular Function: serine-type carboxypeptidase activity (GO:0004185);; Cellular Component: extracellular region (GO:0005576);; Cellular Component: mitochondrion (GO:0005739);; Cellular Component: vacuole (GO:0005773);; Biological Process: proteolysis (GO:0006508);; Cellular Component: cytoplasmic membrane-bounded vesicle (GO:0016023);;	K16297|0|sbi:SORBI_02g002260|SORBIDRAFT_02g002260, Sb02g002260; hypothetical protein; K16297 serine carboxypeptidase-like clade II [EC:3.4.16.-] (A)	[OE]	--	Serine carboxypeptidase	Serine carboxypeptidase 2 chain B (Precursor) GN=CBP2 OS=Triticum aestivum (Wheat) PE=1 SV=2	O	Posttranslational modification, protein turnover, chaperones	hypothetical protein SORBIDRAFT_02g002260 [Sorghum bicolor]	molecular function: catalytic activity (GO:0003824);; biological process: metabolic process (GO:0008152);; cellular component: extracellular region (GO:0005576);; cellular component: cell (GO:0005623);; cellular component: organelle (GO:0043226);; cellular component: cell part (GO:0044464)	--
BMK_Unigene_010439	0.4847	0	0	0.990948	1.78033	2.47752	--	--	--	--	--	--	--	--	S	Function unknown	hypothetical protein SETTUDRAFT_136441 [Setosphaeria turcica Et28A]	--	--
BMK_Unigene_010481	0.045214	0	0.0441525	1.80777	1.3095	2.06152	--	--	--	--	--	--	--	--	--	--	--	--	--
BMK_Unigene_044104	48.6617	30.3021	65.9782	72.3334	83.8186	119.64	[C]	Energy production and conversion	Molecular Function: aldo-keto reductase (NADP) activity (GO:0004033);; Molecular Function: glutamate dehydrogenase [NAD(P)+] activity (GO:0004353);; Cellular Component: cytosol (GO:0005829);; Biological Process: cellular amino acid metabolic process (GO:0006520);; Molecular Function: L-galactose dehydrogenase activity (GO:0010349);; Biological Process: L-ascorbic acid biosynthetic process (GO:001…	K17744|0|sita:101762145|L-galactose dehydrogenase-like; K17744 L-galactose dehydrogenase [EC:1.1.1.316] (A)	[C]	Energy production and conversion	Aldo/keto reductase family	L-galactose dehydrogenase GN=LGALDH OS=Arabidopsis thaliana (Mouse-ear cress) PE=1 SV=1	C	Energy production and conversion	PREDICTED: LOW QUALITY PROTEIN: L-galactose dehydrogenase-like [Setaria italica]	molecular function: catalytic activity (GO:0003824);; biological process: metabolic process (GO:0008152);; biological process: single-organism process (GO:0044699);; cellular component: cell (GO:0005623);; cellular component: cell part (GO:0044464);; biological process: cellular process (GO:0009987)	Ascorbate and aldarate metabolism (ko00053)
BMK_Unigene_010672	5.35103	7.20275	13.0111	20.6053	26.1484	20.0098	--	--	--	--	--	--	--	--	S	Function unknown	hypothetical protein OsI_27710 [Oryza sativa Indica Group]	--	--
BMK_Unigene_010717	0.422407	0.880686	0.0683952	2.68936	1.78029	1.31812	--	--	--	--	--	--	--	--	--	--	PREDICTED: uncharacterized protein LOC101759784 [Setaria italica]	--	--
BMK_Unigene_010721	0.863455	1.48375	0.407598	4.10007	2.11364	2.67258	--	--	Molecular Function: nucleotide binding (GO:0000166);; Cellular Component: mitochondrion (GO:0005739);; Biological Process: nucleobase-containing compound metabolic process (GO:0006139);; Molecular Function: nucleoside-triphosphatase activity (GO:0017111);; Molecular Function: ion binding (GO:0043167);;	--	[R]	General function prediction only	GAG-pre-integrase domain;; Integrase core domain;; Reverse transcriptase (RNA-dependent DNA polymerase)	Endonuclease OS=Nicotiana tabacum (Common tobacco) PE=2 SV=1	R	General function prediction only	PREDICTED: uncharacterized protein LOC100279087 isoform X1 [Zea mays]	molecular function: binding (GO:0005488);; cellular component: cell (GO:0005623);; cellular component: organelle (GO:0043226);; cellular component: cell part (GO:0044464);; biological process: metabolic process (GO:0008152);; biological process: cellular process (GO:0009987);; molecular function: catalytic activity (GO:0003824)	--
BMK_Unigene_010757	0	0.24221	0	11.1794	3.39804	2.67154	--	--	--	--	--	--	--	--	--	--	--	--	--
BMK_Unigene_010776	7.95386	11.6337	7.85214	16.5481	15.6803	15.1201	--	--	Cellular Component: ubiquitin ligase complex (GO:0000151);; Molecular Function: ubiquitin-protein transferase activity (GO:0004842);; Biological Process: ubiquitin-dependent protein catabolic process (GO:0006511);; Molecular Function: zinc ion binding (GO:0008270);; Biological Process: protein ubiquitination (GO:0016567);;	--	[O]	Posttranslational modification, protein turnover, chaperones	zinc finger of C3HC4-type, RING;; Zinc finger, C3HC4 type (RING finger)	E3 ubiquitin-protein ligase PRT1 GN=PRT1 OS=Arabidopsis thaliana (Mouse-ear cress) PE=2 SV=2	O	Posttranslational modification, protein turnover, chaperones	PREDICTED: E3 ubiquitin-protein ligase PRT1-like isoform X2 [Setaria italica]	cellular component: cell (GO:0005623);; cellular component: macromolecular complex (GO:0032991);; cellular component: cell part (GO:0044464);; molecular function: catalytic activity (GO:0003824);; biological process: metabolic process (GO:0008152);; biological process: cellular process (GO:0009987);; molecular function: binding (GO:0005488)	--
BMK_Unigene_010811	0	1.1957	0.0464067	2.5445	2.77775	1.55841	--	--	--	--	--	--	--	--	--	--	--	--	--
BMK_Unigene_010892	0.613076	0.383006	0.320499	3.89146	1.39454	2.16117	--	--	Cellular Component: membrane (GO:0016020);; Cellular Component: cytoplasmic membrane-bounded vesicle (GO:0016023);;	--	--	--	--	WAT1-related protein At5g64700 GN=At5g64700 OS=Arabidopsis thaliana (Mouse-ear cress) PE=2 SV=1	S	Function unknown	PREDICTED: WAT1-related protein At5g64700-like [Setaria italica]	cellular component: membrane (GO:0016020);; cellular component: cell (GO:0005623);; cellular component: organelle (GO:0043226);; cellular component: cell part (GO:0044464)	--
BMK_Unigene_010966	0.614922	0.269949	0.279922	8.19426	8.05096	3.16546	--	--	--	--	--	--	--	--	S	Function unknown	PREDICTED: uncharacterized protein LOC101778583 [Setaria italica]	--	--
BMK_Unigene_010975	3.03855	1.17242	0.328711	7.47817	4.84104	6.05812	--	--	Molecular Function: nucleic acid binding (GO:0003676);; Molecular Function: zinc ion binding (GO:0008270);;	--	--	--	MULE transposase domain;; Transposase, Mutator family	--	S	Function unknown	PREDICTED: uncharacterized protein LOC101757737 [Setaria italica]	molecular function: binding (GO:0005488)	--
BMK_Unigene_011001	0.61702	0	0.0246228	2.42376	1.98537	6.6423	--	--	--	--	--	--	--	--	--	--	hypothetical protein PTRG_02195 [Pyrenophora tritici-repentis Pt-1C-BFP]	--	--
BMK_Unigene_011080	0.570702	0	0	1.80672	1.24678	2.7928	--	--	Molecular Function: enzyme inhibitor activity (GO:0004857);;	--	--	--	Ornithine decarboxylase antizyme	--	R	General function prediction only	hypothetical protein LEMA_P030430.1 [Leptosphaeria maculans JN3]	molecular function: enzyme regulator activity (GO:0030234);; biological process: biological regulation (GO:0065007)	--
BMK_Unigene_011152	1.67119	2.88683	1.86185	5.72661	5.97557	3.02381	--	--	Molecular Function: nucleic acid binding (GO:0003676);; Molecular Function: ATP binding (GO:0005524);; Cellular Component: mitochondrion (GO:0005739);; Biological Process: ATP catabolic process (GO:0006200);; Molecular Function: electron carrier activity (GO:0009055);; Biological Process: DNA integration (GO:0015074);; Molecular Function: ATPase activity (GO:0016887);; Molecular Function: iron-su…	--	[R]	General function prediction only	Integrase core domain;; gag-polypeptide of LTR copia-type;; GAG-pre-integrase domain;; Reverse transcriptase (RNA-dependent DNA polymerase);; gag-polypeptide of LTR copia-type;; Reverse transcriptase (RNA-dependent DNA polymerase);; Reverse transcriptase (RNA-dependent DNA polymerase)	Endonuclease OS=Nicotiana tabacum (Common tobacco) PE=2 SV=1	R	General function prediction only	PREDICTED: uncharacterized protein LOC100279087 isoform X1 [Zea mays]	molecular function: binding (GO:0005488);; cellular component: cell (GO:0005623);; cellular component: organelle (GO:0043226);; cellular component: cell part (GO:0044464);; biological process: metabolic process (GO:0008152);; biological process: cellular process (GO:0009987);; biological process: single-organism process (GO:0044699);; molecular function: electron carrier activity (GO:0009055);; m…	--
BMK_Unigene_011197	1.68747	1.13416	0.922359	7.0446	3.6193	2.1095	[R]	General function prediction only	Molecular Function: catalytic activity (GO:0003824);; Biological Process: biosynthetic process (GO:0009058);;	--	[R]	General function prediction only	Phenazine biosynthesis-like protein	--	R	General function prediction only	PREDICTED: phenazine biosynthesis-like domain-containing protein 2-like [Setaria italica]	molecular function: catalytic activity (GO:0003824);; biological process: metabolic process (GO:0008152)	--
BMK_Unigene_011203	4.11961	4.70002	4.27345	10.7289	9.7945	7.17176	--	--	--	--	[R]	General function prediction only	YT521-B-like domain	30-kDa cleavage and polyadenylation specificity factor 30 {ECO:0000303|PubMed:18479511} OS=Arabidopsis thaliana (Mouse-ear cress) PE=1 SV=1	R	General function prediction only	PREDICTED: uncharacterized protein LOC101762465 [Setaria italica]	--	--
BMK_Unigene_011206	0.278558	0.476024	0.0751204	0.619013	0.620823	0.969405	--	--	Molecular Function: catalytic activity (GO:0003824);; Biological Process: DNA metabolic process (GO:0006259);;	--	--	--	Aspartyl protease;; Chromo (CHRromatin Organisation MOdifier) domain	--	R	General function prediction only	hypothetical protein SORBIDRAFT_10g026363 [Sorghum bicolor]	molecular function: catalytic activity (GO:0003824);; biological process: metabolic process (GO:0008152);; biological process: cellular process (GO:0009987)	--
BMK_Unigene_011219	0	0.291011	1.19523	7.4638	2.75593	4.10103	--	--	Cellular Component: cytoplasmic membrane-bounded vesicle (GO:0016023);;	--	--	--	MuDR family transposase	--	S	Function unknown	hypothetical protein OsI_34074 [Oryza sativa Indica Group]	cellular component: cell (GO:0005623);; cellular component: organelle (GO:0043226);; cellular component: cell part (GO:0044464)	--
BMK_Unigene_011254	0.35667	0.856157	5.66848	27.7571	17.6353	27.9715	--	--	--	--	--	--	--	--	--	--	--	--	--
BMK_Unigene_011285	1.29121	0.0201879	0.0425124	3.50782	16.9941	34.1002	--	--	--	--	--	--	Glycosyl hydrolase catalytic core	--	R	General function prediction only	hypothetical protein PTT_10582 [Pyrenophora teres f. teres 0-1]	--	--
BMK_Unigene_011362	0.242278	0.344244	0.64537	3.81027	3.65741	3.99875	--	--	--	--	--	--	--	--	--	--	--	--	--
BMK_Unigene_011465	10.2896	28.175	21.4123	32.3673	52.3844	10.2031	--	--	Cellular Component: cytoplasmic membrane-bounded vesicle (GO:0016023);; Cellular Component: anchored component of membrane (GO:0031225);;	--	--	--	--	--	R	General function prediction only	PREDICTED: protein crumbs homolog 1-like [Setaria italica]	cellular component: cell (GO:0005623);; cellular component: organelle (GO:0043226);; cellular component: cell part (GO:0044464);; cellular component: membrane (GO:0016020);; cellular component: membrane part (GO:0044425)	--
BMK_Unigene_011496	4.22147	3.92145	3.87342	23.2282	21.6238	6.02966	[Q]	Secondary metabolites biosynthesis, transport and catabolism	Cellular Component: cytoplasmic membrane-bounded vesicle (GO:0016023);; Molecular Function: oxidoreductase activity (GO:0016491);; Molecular Function: metal ion binding (GO:0046872);;	--	[Q]	Secondary metabolites biosynthesis, transport and catabolism	Cytochrome P450	Cytochrome P450 71D8 GN=CYP71D8 OS=Glycine max (Soybean) PE=2 SV=1	Q	Secondary metabolites biosynthesis, transport and catabolism	Cytochrome P450 71D10 [Triticum urartu]	cellular component: cell (GO:0005623);; cellular component: organelle (GO:0043226);; cellular component: cell part (GO:0044464);; molecular function: catalytic activity (GO:0003824);; biological process: metabolic process (GO:0008152);; biological process: single-organism process (GO:0044699);; molecular function: binding (GO:0005488)	--
BMK_Unigene_011518	352.994	200.655	41.9611	998.095	293.032	625.319	--	--	--	--	--	--	--	--	--	--	--	--	--
BMK_Unigene_011568	0.421692	0	0	2.64956	0.756128	1.28569	--	--	--	--	--	--	Glycosyltransferase like family 2;; Glycosyl transferase family 21;; Glycosyl transferase family group 2	--	R	General function prediction only	hypothetical protein SNOG_14187 [Phaeosphaeria nodorum SN15]	--	--
BMK_Unigene_011572	0.0838161	0.360879	0.171587	2.83519	1.73032	1.5266	--	--	--	K10523|3.09357e-138|sbi:SORBI_07g006460|SORBIDRAFT_07g006460, Sb07g006460; hypothetical protein; K10523 speckle-type POZ protein (A)	[DR]	--	BTB/POZ domain;; MATH domain;; BTB/POZ domain	BTB/POZ and MATH domain-containing protein 2 GN=BPM2 OS=Arabidopsis thaliana (Mouse-ear cress) PE=1 SV=1	D	Cell cycle control, cell division, chromosome partitioning	hypothetical protein SORBIDRAFT_07g006460 [Sorghum bicolor]	--	--
BMK_Unigene_011664	0.0631158	0.128175	0.0962364	2.25005	1.94835	2.0866	--	--	--	--	--	--	--	--	--	--	--	--	--
BMK_Unigene_011705	0.489649	0	0.0361805	2.42717	2.15123	2.15619	--	--	Molecular Function: catalytic activity (GO:0003824);; Molecular Function: binding (GO:0005488);;	--	--	--	Chitin recognition protein	--	--	--	carbohydrate esterase family 4 protein [Setosphaeria turcica Et28A]	molecular function: catalytic activity (GO:0003824);; biological process: metabolic process (GO:0008152);; molecular function: binding (GO:0005488)	--
BMK_Unigene_011717	0.22514	1.5301	0.5811	2.4196	1.94744	3.92852	--	--	--	--	--	--	--	--	--	--	--	--	--
BMK_Unigene_011763	0.0747442	2.68355	0	6.48397	1.57472	4.37954	--	--	--	--	--	--	--	--	--	--	--	--	--
BMK_Unigene_011883	6.60456	6.85754	4.35319	34.4372	13.2595	21.7082	--	--	--	--	--	--	--	--	--	--	--	--	--
BMK_Unigene_011965	3.82556	9.89894	2.63207	24.7921	6.15265	21.3393	--	--	Cellular Component: mitochondrion (GO:0005739);; Cellular Component: chloroplast stroma (GO:0009570);;	--	--	--	--	--	S	Function unknown	PREDICTED: uncharacterized protein LOC102722207 [Oryza brachyantha]	cellular component: cell (GO:0005623);; cellular component: organelle (GO:0043226);; cellular component: cell part (GO:0044464);; cellular component: organelle part (GO:0044422)	--
BMK_Unigene_011966	1.46303	1.62874	0.941054	5.44151	4.87929	4.67712	--	--	--	--	--	--	--	--	--	--	--	--	--
BMK_Unigene_012024	0.509456	0.0754691	0.129818	5.74333	2.847	1.78674	[R]	General function prediction only	--	K17302|1.39581e-62|zma:103647051|uncharacterized LOC103647051; K17302 coatomer, subunit beta' (A)	[U]	Intracellular trafficking, secretion, and vesicular transport	Protein kinase domain;; Protein tyrosine kinase;; WD domain, G-beta repeat	Putative coatomer subunit beta&apos;-3 GN=OJ1006_A02.22 OS=Oryza sativa subsp. japonica (Rice) PE=3 SV=2	U	Intracellular trafficking, secretion, and vesicular transport	PREDICTED: uncharacterized protein LOC103647051 isoform X1 [Zea mays]	--	--
BMK_Unigene_012046	6.97103	1.96076	0.846606	24.4253	19.1273	16.8873	--	--	--	--	--	--	Ankyrin repeats (3 copies);; Ankyrin repeats (many copies);; Ankyrin repeat	--	R	General function prediction only	hypothetical protein OsI_37254 [Oryza sativa Indica Group]	--	--
BMK_Unigene_012068	3.62891	2.69884	2.59796	12.1372	5.18624	7.7376	--	--	Cellular Component: cytoplasm (GO:0005737);;	K10273|2.00386e-16|sbi:SORBI_02g013790|SORBIDRAFT_02g013790, Sb02g013790; hypothetical protein; K10273 F-box and leucine-rich repeat protein 7 (A)	[R]	General function prediction only	--	Putative F-box/LRR-repeat protein 8 GN=F28D6.13 OS=Arabidopsis thaliana (Mouse-ear cress) PE=3 SV=1	R	General function prediction only	hypothetical protein SORBIDRAFT_02g013790 [Sorghum bicolor]	cellular component: cell (GO:0005623);; cellular component: cell part (GO:0044464)	--
BMK_Unigene_093233	0.532545	0	0.0142894	3.24226	3.10322	1.96046	[I]	Lipid transport and metabolism	Molecular Function: stearoyl-CoA 9-desaturase activity (GO:0004768);; Molecular Function: iron ion binding (GO:0005506);; Cellular Component: endoplasmic reticulum (GO:0005783);; Biological Process: fatty acid biosynthetic process (GO:0006633);; Cellular Component: integral component of membrane (GO:0016021);; Molecular Function: heme binding (GO:0020037);; Biological Process: oxidation-reduction…	K00507|1.92863e-134|gsl:Gasu_05920|stearoyl-CoA desaturase (delta-9 desaturase) (EC:1.14.19.1); K00507 stearoyl-CoA desaturase (delta-9 desaturase) [EC:1.14.19.1] (A)	[I]	Lipid transport and metabolism	Fatty acid desaturase;; Cytochrome b5-like Heme/Steroid binding domain	Palmitoyl-monogalactosyldiacylglycerol delta-7 desaturase, chloroplastic (Precursor) GN=ADS3 OS=Arabidopsis thaliana (Mouse-ear cress) PE=2 SV=2	I	Lipid transport and metabolism	hypothetical protein COCCADRAFT_107000 [Bipolaris zeicola 26-R-13]	molecular function: catalytic activity (GO:0003824);; biological process: metabolic process (GO:0008152);; biological process: single-organism process (GO:0044699);; molecular function: binding (GO:0005488);; cellular component: cell (GO:0005623);; cellular component: organelle (GO:0043226);; cellular component: cell part (GO:0044464);; biological process: cellular process (GO:0009987);; cellular…	Biosynthesis of unsaturated fatty acids (ko01040);; Fatty acid metabolism (ko01212)
BMK_Unigene_012483	0.624002	1.86485	0.839969	4.62025	2.99733	2.27789	--	--	--	--	[S]	Function unknown	--	--	S	Function unknown	hypothetical protein SORBIDRAFT_03g035440 [Sorghum bicolor]	--	--
BMK_Unigene_012516	1.77747	0.0915911	1.47929	11.4647	5.66785	3.64182	--	--	--	--	--	--	--	--	S	Function unknown	PREDICTED: uncharacterized protein LOC101753367 [Setaria italica]	--	--
BMK_Unigene_012685	0	0	0.123723	2.09695	0.310825	1.2245	--	--	--	--	--	--	Transposase-associated domain	--	R	General function prediction only	PREDICTED: uncharacterized protein LOC101771706, partial [Setaria italica]	--	--
BMK_Unigene_012707	0.199172	0.215905	0.309018	1.96869	0.778477	0.963993	[L]	Replication, recombination and repair	Molecular Function: DNA binding (GO:0003677);; Molecular Function: chromatin binding (GO:0003682);; Molecular Function: RNA binding (GO:0003723);; Molecular Function: RNA-directed DNA polymerase activity (GO:0003964);; Molecular Function: aspartic-type endopeptidase activity (GO:0004190);; Biological Process: RNA-dependent DNA replication (GO:0006278);; Biological Process: DNA recombination (GO:0…	--	[R]	General function prediction only	Chromo (CHRromatin Organisation MOdifier) domain;; Integrase core domain;; Retroviral aspartyl protease	--	R	General function prediction only	putative gag-pol polyprotein [Zea mays]	molecular function: binding (GO:0005488);; molecular function: catalytic activity (GO:0003824);; biological process: metabolic process (GO:0008152);; biological process: cellular process (GO:0009987);; biological process: cellular component organization or biogenesis (GO:0071840)	--
BMK_Unigene_012121	0.524156	0	0.0335554	0.893051	1.35306	1.41196	[C]	Energy production and conversion	Molecular Function: ATP binding (GO:0005524);; Biological Process: metabolic process (GO:0008152);; Molecular Function: ligase activity (GO:0016874);; Molecular Function: metal ion binding (GO:0046872);;	K01900|3.63473e-147|ccp:CHC_T00008602001|succinate--CoA ligase (ADP-or GDP-forming), mitochondrial precursor; K01900 succinyl-CoA synthetase beta subunit [EC:6.2.1.4 6.2.1.5] (A)	[C]	Energy production and conversion	ATP-grasp domain;; CoA-ligase;; ATP-grasp domain	Succinyl-CoA ligase [ADP-forming] subunit beta, mitochondrial (Precursor) OS=Solanum lycopersicum (Tomato) PE=1 SV=1	C	Energy production and conversion	similar to succinyl-CoA ligase subunit beta [Leptosphaeria maculans JN3]	molecular function: binding (GO:0005488);; biological process: metabolic process (GO:0008152);; molecular function: catalytic activity (GO:0003824)	Citrate cycle (TCA cycle) (ko00020);; Propanoate metabolism (ko00640);; Carbon metabolism (ko01200)
BMK_Unigene_004385	0.887155	0.338149	0.144874	20.1218	8.26556	3.60878	[E]	Amino acid transport and metabolism	Cellular Component: mitochondrion (GO:0005739);; Biological Process: methionine biosynthetic process (GO:0009086);; Cellular Component: chloroplast (GO:0009507);; Molecular Function: lyase activity (GO:0016829);; Molecular Function: pyridoxal phosphate binding (GO:0030170);;	K01739|0|sita:101760683|cystathionine gamma-synthase, chloroplastic-like; K01739 cystathionine gamma-synthase [EC:2.5.1.48] (A)	[E]	Amino acid transport and metabolism	Cys/Met metabolism PLP-dependent enzyme;; Aminotransferase class-V;; Beta-eliminating lyase	Cystathionine gamma-synthase 1, chloroplastic {ECO:0000305} (Precursor) GN=At3g01120 OS=Arabidopsis thaliana (Mouse-ear cress) PE=1 SV=3	E	Amino acid transport and metabolism	PREDICTED: cystathionine gamma-synthase, chloroplastic-like [Setaria italica]	cellular component: cell (GO:0005623);; cellular component: organelle (GO:0043226);; cellular component: cell part (GO:0044464);; biological process: metabolic process (GO:0008152);; biological process: cellular process (GO:0009987);; biological process: single-organism process (GO:0044699);; molecular function: catalytic activity (GO:0003824);; molecular function: binding (GO:0005488)	Cysteine and methionine metabolism (ko00270);; Selenocompound metabolism (ko00450);; Sulfur metabolism (ko00920);; Biosynthesis of amino acids (ko01230)
BMK_Unigene_013032	1.91571	2.81512	10.9773	21.3308	27.0566	37.7188	--	--	--	--	--	--	--	--	--	--	--	--	--
BMK_Unigene_091418	2.01742	3.59999	5.71853	7.15824	12.9545	3.40626	--	--	Cellular Component: plastid (GO:0009536);; Biological Process: gibberellin metabolic process (GO:0009685);; Molecular Function: ent-copalyl diphosphate synthase activity (GO:0009905);; Molecular Function: lyase activity (GO:0016829);; Molecular Function: metal ion binding (GO:0046872);; Molecular Function: syn-copalyl diphosphate synthase activity (GO:0051498);; Biological Process: diterpene phyt…	K04120|0|sita:101753858|syn-copalyl diphosphate synthase-like; K04120 ent-copalyl diphosphate synthase [EC:5.5.1.13] (A)	--	--	Terpene synthase, N-terminal domain;; Terpene synthase family, metal binding domain	Ent-copalyl diphosphate synthase 2 OS=Oryza sativa subsp. japonica (Rice) PE=2 SV=1	--	--	PREDICTED: syn-copalyl diphosphate synthase-like [Setaria italica]	cellular component: cell (GO:0005623);; cellular component: organelle (GO:0043226);; cellular component: cell part (GO:0044464);; biological process: metabolic process (GO:0008152);; biological process: cellular process (GO:0009987);; biological process: single-organism process (GO:0044699);; molecular function: catalytic activity (GO:0003824);; molecular function: binding (GO:0005488)	Diterpenoid biosynthesis (ko00904)
BMK_Unigene_013068	0.563417	0.333237	0.3845	5.0243	2.45854	3.30265	--	--	Cellular Component: plastid (GO:0009536);;	--	[R]	General function prediction only	Reverse transcriptase (RNA-dependent DNA polymerase);; zinc-binding in reverse transcriptase	Putative ribonuclease H protein At1g65750 GN=At1g65750 OS=Arabidopsis thaliana (Mouse-ear cress) PE=3 SV=1	S	Function unknown	PREDICTED: uncharacterized protein LOC100502147 isoform X4 [Zea mays]	cellular component: cell (GO:0005623);; cellular component: organelle (GO:0043226);; cellular component: cell part (GO:0044464)	--
BMK_Unigene_013101	12.7301	17.4755	14.9887	37.0878	22.6174	39.6099	--	--	--	--	--	--	--	--	--	--	--	--	--
BMK_Unigene_013104	0.82072	0	0.00484119	2.75262	2.38061	4.01154	--	--	Molecular Function: nucleic acid binding (GO:0003676);; Biological Process: DNA integration (GO:0015074);;	--	[R]	General function prediction only	Reverse transcriptase (RNA-dependent DNA polymerase);; Integrase core domain;; GAG-pre-integrase domain	Endonuclease OS=Nicotiana tabacum (Common tobacco) PE=2 SV=1	S	Function unknown	polyprotein [Parastagonospora nodorum]	molecular function: binding (GO:0005488);; biological process: metabolic process (GO:0008152);; biological process: cellular process (GO:0009987)	--
BMK_Unigene_000546	6.43533	3.45991	8.19716	22.3737	16.422	14.7937	--	--	Biological Process: DNA metabolic process (GO:0006259);;	K07466|1.07542e-153|sbi:SORBI_10g016776|SORBIDRAFT_10g016776, Sb10g016776; hypothetical protein; K07466 replication factor A1 (A)	[L]	Replication, recombination and repair	--	Replication protein A 70 kDa DNA-binding subunit A GN=T12H3.6 OS=Arabidopsis thaliana (Mouse-ear cress) PE=1 SV=1	L	Replication, recombination and repair	hypothetical protein SORBIDRAFT_10g016776 [Sorghum bicolor]	biological process: metabolic process (GO:0008152);; biological process: cellular process (GO:0009987)	DNA replication (ko03030);; Nucleotide excision repair (ko03420);; Mismatch repair (ko03430);; Homologous recombination (ko03440)
BMK_Unigene_013132	0.0695317	0.390585	0.197777	2.68664	1.72371	1.00009	--	--	--	--	--	--	--	--	--	--	--	--	--
BMK_Unigene_013328	11.6536	17.5153	9.89529	32.1869	31.0744	16.099	--	--	Cellular Component: ubiquitin ligase complex (GO:0000151);; Molecular Function: ubiquitin-protein transferase activity (GO:0004842);; Biological Process: protein ubiquitination (GO:0016567);;	--	--	--	U-box domain	U-box domain-containing protein 29 GN=PUB29 OS=Arabidopsis thaliana (Mouse-ear cress) PE=1 SV=1	R	General function prediction only	PREDICTED: U-box domain-containing protein 29-like [Zea mays]	cellular component: cell (GO:0005623);; cellular component: macromolecular complex (GO:0032991);; cellular component: cell part (GO:0044464);; molecular function: catalytic activity (GO:0003824);; biological process: metabolic process (GO:0008152);; biological process: cellular process (GO:0009987)	--
BMK_Unigene_013404	4.16069	8.12604	15.1822	19.4992	35.414	29.0825	[R]	General function prediction only	Molecular Function: oxidoreductase activity (GO:0016491);; Biological Process: oxidation-reduction process (GO:0055114);;	--	[R]	General function prediction only	Aldo/keto reductase family	Non-functional NADPH-dependent codeinone reductase 2 GN=COR2 OS=Papaver somniferum (Opium poppy) PE=1 SV=1	R	General function prediction only	NAD(P)H-dependent oxidoreductase [Zea mays]	molecular function: catalytic activity (GO:0003824);; biological process: metabolic process (GO:0008152);; biological process: single-organism process (GO:0044699)	--
BMK_Unigene_013453	33.4094	20.6473	17.0223	94.429	55.6032	45.7885	--	--	Molecular Function: DNA binding (GO:0003677);; Molecular Function: chromatin binding (GO:0003682);;	--	--	--	Myb-like DNA-binding domain	Two-component response regulator ARR1 GN=ARR1 OS=Arabidopsis thaliana (Mouse-ear cress) PE=1 SV=2	R	General function prediction only	PREDICTED: uncharacterized protein LOC101755467 [Setaria italica]	molecular function: binding (GO:0005488)	--
BMK_Unigene_013490	27.5536	31.044	26.1179	34.4769	32.5789	42.3198	--	--	Cellular Component: plasma membrane (GO:0005886);; Biological Process: fatty acid beta-oxidation (GO:0006635);; Biological Process: autophagy (GO:0006914);; Molecular Function: zinc ion binding (GO:0008270);; Biological Process: megagametogenesis (GO:0009561);; Biological Process: systemic acquired resistance (GO:0009627);; Biological Process: salicylic acid biosynthetic process (GO:0009697);; Bi…	--	[O]	Posttranslational modification, protein turnover, chaperones	Ring finger domain;; RING-H2 zinc finger;; Zinc finger, C3HC4 type (RING finger);; Arv1-like family	E3 ubiquitin-protein ligase RHF2A GN=RHF2A OS=Arabidopsis thaliana (Mouse-ear cress) PE=2 SV=1	O	Posttranslational modification, protein turnover, chaperones	PREDICTED: E3 ubiquitin-protein ligase RHF2A-like isoform X1 [Setaria italica]	cellular component: cell (GO:0005623);; cellular component: membrane (GO:0016020);; cellular component: cell part (GO:0044464);; biological process: metabolic process (GO:0008152);; biological process: cellular process (GO:0009987);; biological process: single-organism process (GO:0044699);; molecular function: binding (GO:0005488);; biological process: multicellular organismal process (GO:003250…	--
BMK_Unigene_013533	0.306927	0	0.375557	3.37126	1.81451	1.41805	[RTKL]	--	Molecular Function: transmembrane receptor protein serine/threonine kinase activity (GO:0004675);; Molecular Function: ATP binding (GO:0005524);; Cellular Component: mitochondrion (GO:0005739);; Cellular Component: plasma membrane (GO:0005886);; Biological Process: protein phosphorylation (GO:0006468);; Biological Process: transmembrane receptor protein serine/threonine kinase signaling pathway (…	--	--	--	Legume lectin domain;; Protein kinase domain;; Protein tyrosine kinase	L-type lectin-domain containing receptor kinase IV.2 (Precursor) GN=F5K20.110 OS=Arabidopsis thaliana (Mouse-ear cress) PE=2 SV=1	T	Signal transduction mechanisms	PREDICTED: L-type lectin-domain containing receptor kinase IV.1-like [Setaria italica]	molecular function: catalytic activity (GO:0003824);; molecular function: receptor activity (GO:0004872);; molecular function: molecular transducer activity (GO:0060089);; biological process: metabolic process (GO:0008152);; biological process: cellular process (GO:0009987);; biological process: signaling (GO:0023052);; biological process: single-organism process (GO:0044699);; biological process…	--
BMK_Unigene_013546	0.945077	0.448179	0.75666	6.39593	2.34817	2.11916	--	--	--	--	--	--	--	--	--	--	--	--	--
BMK_Unigene_013551	1.83768	1.67797	6.37033	7.47149	8.63019	19.4907	[Q]	Secondary metabolites biosynthesis, transport and catabolism	Molecular Function: monooxygenase activity (GO:0004497);; Molecular Function: iron ion binding (GO:0005506);; Molecular Function: electron carrier activity (GO:0009055);; Cellular Component: cytoplasmic membrane-bounded vesicle (GO:0016023);; Molecular Function: oxidoreductase activity, acting on paired donors, with incorporation or reduction of molecular oxygen (GO:0016705);; Molecular Function:…	--	[Q]	Secondary metabolites biosynthesis, transport and catabolism	Cytochrome P450	Cytochrome P450 71A26 GN=CYP71A26 OS=Arabidopsis thaliana (Mouse-ear cress) PE=3 SV=1	--	--	hypothetical protein SORBIDRAFT_09g025490 [Sorghum bicolor]	molecular function: catalytic activity (GO:0003824);; biological process: metabolic process (GO:0008152);; biological process: single-organism process (GO:0044699);; molecular function: binding (GO:0005488);; molecular function: electron carrier activity (GO:0009055);; cellular component: cell (GO:0005623);; cellular component: organelle (GO:0043226);; cellular component: cell part (GO:0044464)	--
BMK_Unigene_013557	0.781533	0.742816	0.590721	3.31624	1.92245	1.80803	[RTKL]	--	Molecular Function: protein serine/threonine kinase activity (GO:0004674);; Molecular Function: ATP binding (GO:0005524);; Biological Process: protein phosphorylation (GO:0006468);; Cellular Component: plastid (GO:0009536);; Cellular Component: cytoplasmic membrane-bounded vesicle (GO:0016023);; Biological Process: recognition of pollen (GO:0048544);;	--	--	--	S-locus glycoprotein family;; Protein kinase domain;; Protein tyrosine kinase;; D-mannose binding lectin;; PAN-like domain	G-type lectin S-receptor-like serine/threonine-protein kinase At2g19130 (Precursor) GN=At2g19130 OS=Arabidopsis thaliana (Mouse-ear cress) PE=2 SV=1	--	--	PREDICTED: G-type lectin S-receptor-like serine/threonine-protein kinase At2g19130-like [Setaria italica]	molecular function: catalytic activity (GO:0003824);; biological process: metabolic process (GO:0008152);; biological process: cellular process (GO:0009987);; molecular function: binding (GO:0005488);; cellular component: cell (GO:0005623);; cellular component: organelle (GO:0043226);; cellular component: cell part (GO:0044464);; biological process: reproductive process (GO:0022414);; biological …	--
BMK_Unigene_013588	0.322719	1.82318	0.201766	3.40027	2.52843	1.75241	--	--	Biological Process: defense response (GO:0006952);; Cellular Component: cytoplasmic membrane-bounded vesicle (GO:0016023);; Molecular Function: ADP binding (GO:0043531);;	--	[T]	Signal transduction mechanisms	NB-ARC domain	Putative late blight resistance protein homolog R1B-14 GN=R1B-14 OS=Solanum demissum (Wild potato) PE=3 SV=1	--	--	hypothetical protein SORBIDRAFT_05g027000 [Sorghum bicolor]	biological process: response to stimulus (GO:0050896);; cellular component: cell (GO:0005623);; cellular component: organelle (GO:0043226);; cellular component: cell part (GO:0044464);; molecular function: binding (GO:0005488)	--
BMK_Unigene_013772	0.426747	0.0475605	0.0576931	2.58885	1.02461	1.14988	--	--	Cellular Component: plastid (GO:0009536);;	--	--	--	--	--	--	--	PREDICTED: uncharacterized protein LOC101757286 [Setaria italica]	cellular component: cell (GO:0005623);; cellular component: organelle (GO:0043226);; cellular component: cell part (GO:0044464)	--
BMK_Unigene_013773	0.476217	0	0	1.22658	0.986532	0.380278	[CR]	--	Molecular Function: zinc ion binding (GO:0008270);; Molecular Function: oxidoreductase activity (GO:0016491);; Biological Process: oxidation-reduction process (GO:0055114);;	--	[CR]	--	Zinc-binding dehydrogenase;; Alcohol dehydrogenase GroES-like domain	--	--	--	similar to oxidoreductase [Leptosphaeria maculans JN3]	molecular function: binding (GO:0005488);; molecular function: catalytic activity (GO:0003824);; biological process: metabolic process (GO:0008152);; biological process: single-organism process (GO:0044699)	--
BMK_Unigene_013779	0.285055	0	0	1.16977	1.29406	1.99815	--	--	--	--	--	--	--	--	--	--	hypothetical protein SNOG_03176 [Phaeosphaeria nodorum SN15]	--	--
BMK_Unigene_013786	0.841888	0.371157	0.477292	2.92266	1.2608	1.11521	--	--	Molecular Function: iron ion binding (GO:0005506);; Biological Process: oxygen transport (GO:0015671);; Cellular Component: cytoplasmic membrane-bounded vesicle (GO:0016023);; Molecular Function: oxygen binding (GO:0019825);; Molecular Function: heme binding (GO:0020037);; Molecular Function: nutrient reservoir activity (GO:0045735);;	--	--	--	Cupin	Globulin-1 S allele (Precursor) GN=GLB1 OS=Zea mays (Maize) PE=1 SV=2	--	--	unknown [Zea mays]	molecular function: binding (GO:0005488);; biological process: single-organism process (GO:0044699);; biological process: localization (GO:0051179);; cellular component: cell (GO:0005623);; cellular component: organelle (GO:0043226);; cellular component: cell part (GO:0044464);; molecular function: nutrient reservoir activity (GO:0045735)	--
BMK_Unigene_013787	0.0618007	0.156993	0.213816	1.81721	1.63129	1.1657	--	--	--	--	--	--	--	--	--	--	--	--	--
BMK_Unigene_013824	0	0.22632	0.0230727	1.52825	1.11864	0.450378	--	--	--	--	--	--	--	--	T	Signal transduction mechanisms	PREDICTED: probable receptor-like protein kinase At1g67000 isoform X1 [Zea mays]	--	--
BMK_Unigene_013881	0.234907	0	0	3.1799	3.73872	4.09704	--	--	Molecular Function: nucleic acid binding (GO:0003676);; Biological Process: DNA integration (GO:0015074);;	--	[R]	General function prediction only	Reverse transcriptase (RNA-dependent DNA polymerase);; Integrase core domain	Endonuclease OS=Nicotiana tabacum (Common tobacco) PE=2 SV=1	R	General function prediction only	polyprotein [Parastagonospora nodorum]	molecular function: binding (GO:0005488);; biological process: metabolic process (GO:0008152);; biological process: cellular process (GO:0009987)	--
BMK_Unigene_013890	0.480157	0.161376	0.0865267	2.21989	1.65712	0.368968	--	--	Molecular Function: catalytic activity (GO:0003824);; Biological Process: lipid metabolic process (GO:0006629);;	--	--	--	Alpha/beta hydrolase family;; alpha/beta hydrolase fold;; Alpha/beta hydrolase family;; Alpha/beta hydrolase family	Polyneuridine-aldehyde esterase (Precursor) GN=PNAE OS=Rauvolfia serpentina (Serpentine wood) PE=1 SV=1	R	General function prediction only	predicted protein [Hordeum vulgare subsp. vulgare]	molecular function: catalytic activity (GO:0003824);; biological process: metabolic process (GO:0008152);; biological process: single-organism process (GO:0044699)	--
BMK_Unigene_013921	0.421323	0.255871	0.448075	2.07841	14.8353	4.76452	--	--	--	--	--	--	--	--	S	Function unknown	--	--	--
BMK_Unigene_013978	131.701	160.691	195.836	432.117	146.657	325.031	--	--	--	--	--	--	--	--	--	--	hypothetical protein [Oryza sativa Japonica Group]	--	--
BMK_Unigene_013985	0.510315	0.063279	0.132602	3.79637	1.0286	0.843815	--	--	Molecular Function: nucleic acid binding (GO:0003676);; Biological Process: DNA integration (GO:0015074);;	--	[R]	General function prediction only	gag-polypeptide of LTR copia-type;; gag-polypeptide of LTR copia-type;; gag-polypeptide of LTR copia-type;; Retrotransposon gag protein;; Reverse transcriptase (RNA-dependent DNA polymerase)	Endonuclease OS=Nicotiana tabacum (Common tobacco) PE=2 SV=1	R	General function prediction only	PREDICTED: uncharacterized protein LOC103651388 isoform X1 [Zea mays]	molecular function: binding (GO:0005488);; biological process: metabolic process (GO:0008152);; biological process: cellular process (GO:0009987)	--
BMK_Unigene_013110	13.7343	20.0192	26.5989	36.7265	19.6987	42.1363	[R]	General function prediction only	Molecular Function: DNA binding (GO:0003677);; Molecular Function: GTPase activity (GO:0003924);; Molecular Function: GTP binding (GO:0005525);; Cellular Component: nucleus (GO:0005634);; Cellular Component: vacuole (GO:0005773);; Cellular Component: plasma membrane (GO:0005886);; Biological Process: GTP catabolic process (GO:0006184);; Biological Process: small GTPase mediated signal transductio…	K07904|1.48626e-94|sita:101783076|ras-related protein RIC2-like; K07904 Ras-related protein Rab-11A (A)	[U]	Intracellular trafficking, secretion, and vesicular transport	Ras family;; Miro-like protein;; ADP-ribosylation factor family	Ras-related protein RIC2 OS=Oryza sativa subsp. japonica (Rice) PE=2 SV=2	U	Intracellular trafficking, secretion, and vesicular transport	PREDICTED: ras-related protein RIC2-like [Setaria italica]	molecular function: binding (GO:0005488);; molecular function: catalytic activity (GO:0003824);; biological process: metabolic process (GO:0008152);; biological process: cellular process (GO:0009987);; biological process: single-organism process (GO:0044699);; cellular component: cell (GO:0005623);; cellular component: organelle (GO:0043226);; cellular component: cell part (GO:0044464);; cellular…	Endocytosis (ko04144)
BMK_Unigene_014070	1.06099	1.08525	0.679364	5.65536	4.86956	2.98656	--	--	--	--	--	--	Protein of unknown function (DUF3615)	--	S	Function unknown	hypothetical protein SORBIDRAFT_10g000740 [Sorghum bicolor]	--	--
BMK_Unigene_000991	0.0112979	0	0.016552	0.869255	0.795512	1.40717	[I]	Lipid transport and metabolism	Biological Process: long-chain fatty acid metabolic process (GO:0001676);; Biological Process: defense response to insect (GO:0002213);; Molecular Function: long-chain fatty acid-CoA ligase activity (GO:0004467);; Cellular Component: endoplasmic reticulum (GO:0005783);; Biological Process: fatty acid biosynthetic process (GO:0006633);; Cellular Component: plasmodesma (GO:0009506);; Biological Pro…	K01897|0|sita:101763750|long chain acyl-CoA synthetase 2-like; K01897 long-chain acyl-CoA synthetase [EC:6.2.1.3] (A)	[I]	Lipid transport and metabolism	AMP-binding enzyme;; AMP-binding enzyme C-terminal domain;; AMP-binding enzyme	Long chain acyl-CoA synthetase 2 GN=F13F21.14 OS=Arabidopsis thaliana (Mouse-ear cress) PE=2 SV=1	I	Lipid transport and metabolism	PREDICTED: long chain acyl-CoA synthetase 2-like [Setaria italica]	biological process: metabolic process (GO:0008152);; biological process: cellular process (GO:0009987);; biological process: single-organism process (GO:0044699);; biological process: response to stimulus (GO:0050896);; biological process: multi-organism process (GO:0051704);; molecular function: catalytic activity (GO:0003824);; cellular component: cell (GO:0005623);; cellular component: organel…	Fatty acid biosynthesis (ko00061);; Fatty acid degradation (ko00071);; Fatty acid metabolism (ko01212);; Peroxisome (ko04146)
BMK_Unigene_014156	3.83629	2.55589	1.27364	17.4159	21.3309	10.0631	--	--	--	--	--	--	Calmodulin binding protein-like;; Domain of unknown function (DUF4371);; hAT family C-terminal dimerisation region	--	S	Function unknown	hypothetical protein SORBIDRAFT_08g017810 [Sorghum bicolor]	--	--
BMK_Unigene_014160	0	0.148324	0	3.24184	1.9703	0.857146	--	--	--	--	--	--	--	--	--	--	--	--	--
BMK_Unigene_014213	0.223115	0.0200213	0.0183823	2.36282	0.816949	1.71891	--	--	--	--	[R]	General function prediction only	--	Pentatricopeptide repeat-containing protein At5g42450, mitochondrial (Precursor) GN=PCMP-E102 OS=Arabidopsis thaliana (Mouse-ear cress) PE=2 SV=1	R	General function prediction only	PREDICTED: pentatricopeptide repeat-containing protein At5g42450, mitochondrial-like [Setaria italica]	--	--
BMK_Unigene_014769	0.418888	0	0.0110206	1.251	5.09323	9.6217	[I]	Lipid transport and metabolism	Biological Process: metabolic process (GO:0008152);; Molecular Function: ligase activity (GO:0016874);;	K01897|6.934e-109|pvu:PHAVU_009G124800g|hypothetical protein; K01897 long-chain acyl-CoA synthetase [EC:6.2.1.3] (A)	[I]	Lipid transport and metabolism	AMP-binding enzyme	Long chain acyl-CoA synthetase 9, chloroplastic GN=LACS9 OS=Arabidopsis thaliana (Mouse-ear cress) PE=2 SV=1	--	--	hypothetical protein SNOG_13642 [Phaeosphaeria nodorum SN15]	biological process: metabolic process (GO:0008152);; molecular function: catalytic activity (GO:0003824)	Fatty acid biosynthesis (ko00061);; Fatty acid degradation (ko00071);; Fatty acid metabolism (ko01212);; Peroxisome (ko04146)
BMK_Unigene_014296	0.0168076	0.0250076	0.00832987	2.84192	0.621148	0.992041	--	--	Molecular Function: DNA binding (GO:0003677);; Biological Process: DNA recombination (GO:0006310);; Biological Process: DNA integration (GO:0015074);;	--	[R]	General function prediction only	--	--	L	Replication, recombination and repair	Os08g0355201 [Oryza sativa Japonica Group]	molecular function: binding (GO:0005488);; biological process: metabolic process (GO:0008152);; biological process: cellular process (GO:0009987)	--
BMK_Unigene_014323	0.171958	0	0.103903	2.02817	1.0936	1.40924	--	--	--	--	--	--	--	--	--	--	--	--	--
BMK_Unigene_014366	0.104911	0.11656	0.110651	4.79317	1.41603	2.5712	--	--	--	--	[Z]	Cytoskeleton	Regulator of Vps4 activity in the MVB pathway	--	Z	Cytoskeleton	PREDICTED: uncharacterized protein LOC101760548 [Setaria italica]	--	--
BMK_Unigene_014368	0.805394	1.97683	1.56169	3.67594	3.41203	2.26755	--	--	--	--	--	--	--	--	R	General function prediction only	PREDICTED: putative F-box/LRR-repeat protein At5g02700-like [Setaria italica]	--	--
BMK_Unigene_014395	0.370097	3.45679	0.646145	4.97431	2.33198	2.38428	--	--	Cellular Component: cytoplasmic membrane-bounded vesicle (GO:0016023);; Molecular Function: purine ribonucleoside binding (GO:0032550);; Molecular Function: adenyl ribonucleotide binding (GO:0032559);; Molecular Function: anion binding (GO:0043168);;	--	[T]	Signal transduction mechanisms	NB-ARC domain;; NB-ARC domain	Disease resistance protein RPH8A GN=RPH8A OS=Arabidopsis thaliana (Mouse-ear cress) PE=3 SV=1	T	Signal transduction mechanisms	PREDICTED: putative disease resistance RPP13-like protein 3 [Brachypodium distachyon]	cellular component: cell (GO:0005623);; cellular component: organelle (GO:0043226);; cellular component: cell part (GO:0044464);; molecular function: binding (GO:0005488)	--
BMK_Unigene_014454	0.73397	0	0	2.05417	1.2388	3.12664	--	--	--	--	--	--	Life-span regulatory factor	--	S	Function unknown	hypothetical protein SNOG_05045 [Phaeosphaeria nodorum SN15]	--	--
BMK_Unigene_014500	4.783	7.60072	4.67797	14.2998	8.93109	7.93137	[R]	General function prediction only	Cellular Component: peroxisome (GO:0005777);; Biological Process: flavonoid biosynthetic process (GO:0009813);; Molecular Function: oxidoreductase activity, acting on paired donors, with incorporation or reduction of molecular oxygen, 2-oxoglutarate as one donor, and incorporation of one atom each of oxygen into both donors (GO:0016706);; Biological Process: oxidation-reduction process (GO:005511…	--	[QR]	--	2OG-Fe(II) oxygenase superfamily;; non-haem dioxygenase in morphine synthesis N-terminal;; Retinal pigment epithelial membrane protein	Leucoanthocyanidin dioxygenase GN=ANS OS=Malus domestica (Apple) PE=2 SV=1	Q	Secondary metabolites biosynthesis, transport and catabolism	PREDICTED: leucoanthocyanidin dioxygenase-like [Setaria italica]	cellular component: cell (GO:0005623);; cellular component: organelle (GO:0043226);; cellular component: cell part (GO:0044464);; biological process: metabolic process (GO:0008152);; molecular function: catalytic activity (GO:0003824);; biological process: single-organism process (GO:0044699)	--
BMK_Unigene_014503	0.0543911	0.142342	0.165756	6.61386	2.10339	3.33533	--	--	Molecular Function: nucleic acid binding (GO:0003676);; Cellular Component: plastid (GO:0009536);; Molecular Function: protein dimerization activity (GO:0046983);;	--	--	--	Protein of unknown function (DUF 659);; BED zinc finger;; hAT family C-terminal dimerisation region	--	S	Function unknown	hypothetical protein SORBIDRAFT_08g007560 [Sorghum bicolor]	molecular function: binding (GO:0005488);; cellular component: cell (GO:0005623);; cellular component: organelle (GO:0043226);; cellular component: cell part (GO:0044464)	--
BMK_Unigene_014517	0.12455	0.0284479	0.0269457	4.55031	0.647391	3.3939	--	--	Molecular Function: RNA binding (GO:0003723);; Molecular Function: RNA-directed DNA polymerase activity (GO:0003964);; Biological Process: RNA-dependent DNA replication (GO:0006278);; Biological Process: defense response (GO:0006952);; Molecular Function: zinc ion binding (GO:0008270);; Molecular Function: ADP binding (GO:0043531);;	--	--	--	--	--	R	General function prediction only	OSJNBb0006N15.5 [Oryza sativa Japonica Group]	molecular function: binding (GO:0005488);; molecular function: catalytic activity (GO:0003824);; biological process: metabolic process (GO:0008152);; biological process: cellular process (GO:0009987);; biological process: response to stimulus (GO:0050896)	--
BMK_Unigene_014518	0.220389	0.333982	0.169565	2.78248	1.84275	0.781782	--	--	Molecular Function: zinc ion binding (GO:0008270);; Cellular Component: cytoplasmic membrane-bounded vesicle (GO:0016023);;	K16281|1.9843e-37|sita:101759261|E3 ubiquitin-protein ligase RHA1B-like; K16281 RING-H2 zinc finger protein RHA1 (A)	[O]	Posttranslational modification, protein turnover, chaperones	--	--	O	Posttranslational modification, protein turnover, chaperones	PREDICTED: E3 ubiquitin-protein ligase RHA1B-like [Setaria italica]	molecular function: binding (GO:0005488);; cellular component: cell (GO:0005623);; cellular component: organelle (GO:0043226);; cellular component: cell part (GO:0044464)	--
BMK_Unigene_014546	0	0.119859	0.632822	8.20446	2.61398	4.14791	--	--	--	--	--	--	--	--	--	--	--	--	--
BMK_Unigene_014589	22.8631	17.4793	14.6321	19.5613	29.8922	22.0618	--	--	Molecular Function: cytochrome-c oxidase activity (GO:0004129);; Molecular Function: serine-type endopeptidase activity (GO:0004252);; Cellular Component: mitochondrial respiratory chain complex IV (GO:0005751);; Cellular Component: peroxisome (GO:0005777);; Biological Process: mitochondrial electron transport, cytochrome c to oxygen (GO:0006123);; Biological Process: proteolysis (GO:0006508);; M…	--	--	--	Cytochrome c oxidase subunit Vb	Cytochrome c oxidase subunit 5b-2, mitochondrial (Precursor) GN=COX5B-2 OS=Arabidopsis thaliana (Mouse-ear cress) PE=2 SV=1	--	--	PREDICTED: subtilisin-like protease-like [Setaria italica]	molecular function: catalytic activity (GO:0003824);; molecular function: transporter activity (GO:0005215);; molecular function: electron carrier activity (GO:0009055);; biological process: metabolic process (GO:0008152);; biological process: cellular process (GO:0009987);; biological process: single-organism process (GO:0044699);; biological process: localization (GO:0051179);; cellular compone…	--
BMK_Unigene_014627	0.288924	0	0	0.88798	1.85016	4.11352	[Q]	Secondary metabolites biosynthesis, transport and catabolism	Molecular Function: ferric iron binding (GO:0008199);; Biological Process: catechol-containing compound metabolic process (GO:0009712);; Molecular Function: catechol 1,2-dioxygenase activity (GO:0018576);; Biological Process: oxidation-reduction process (GO:0055114);;	--	--	--	Dioxygenase;; Catechol dioxygenase N terminus	--	--	--	hypothetical protein SNOG_11873 [Phaeosphaeria nodorum SN15]	molecular function: binding (GO:0005488);; biological process: metabolic process (GO:0008152);; biological process: cellular process (GO:0009987);; molecular function: catalytic activity (GO:0003824);; biological process: single-organism process (GO:0044699)	--
BMK_Unigene_014633	0.149047	0	0	1.37662	0.632351	0.99866	--	--	Biological Process: alcohol metabolic process (GO:0006066);; Molecular Function: choline dehydrogenase activity (GO:0008812);; Molecular Function: flavin adenine dinucleotide binding (GO:0050660);; Biological Process: oxidation-reduction process (GO:0055114);;	--	--	--	GMC oxidoreductase	--	--	--	similar to glucose-methanol-choline oxidoreductase:GMC oxidoreductase [Leptosphaeria maculans JN3]	biological process: metabolic process (GO:0008152);; biological process: single-organism process (GO:0044699);; molecular function: catalytic activity (GO:0003824);; molecular function: binding (GO:0005488)	--
BMK_Unigene_014635	2.33201	2.12325	1.62238	5.34635	3.67445	4.33991	--	--	Biological Process: Group III intron splicing (GO:0000374);; Molecular Function: RNA binding (GO:0003723);; Molecular Function: RNA-directed DNA polymerase activity (GO:0003964);; Cellular Component: mitochondrion (GO:0005739);; Biological Process: RNA-dependent DNA replication (GO:0006278);; Biological Process: mRNA processing (GO:0006397);; Cellular Component: plastid (GO:0009536);; Biological …	--	[R]	General function prediction only	Type II intron maturase;; Reverse transcriptase (RNA-dependent DNA polymerase)	Uncharacterized mitochondrial protein ymf11 GN=YMF11 OS=Marchantia polymorpha (Liverwort) PE=3 SV=1	--	--	hypothetical protein SORBIDRAFT_01g044780 [Sorghum bicolor]	biological process: metabolic process (GO:0008152);; biological process: cellular process (GO:0009987);; molecular function: binding (GO:0005488);; molecular function: catalytic activity (GO:0003824);; cellular component: cell (GO:0005623);; cellular component: organelle (GO:0043226);; cellular component: cell part (GO:0044464);; biological process: multicellular organismal process (GO:0032501);;…	--
BMK_Unigene_014641	0.420697	0	0	0.735616	1.11554	1.91335	--	--	Molecular Function: protein dimerization activity (GO:0046983);;	--	[K]	Transcription	Helix-loop-helix DNA-binding domain	--	--	--	hypothetical protein COCSADRAFT_259169 [Bipolaris sorokiniana ND90Pr]	molecular function: binding (GO:0005488)	--
BMK_Unigene_093216	0.403448	0	0	2.75587	3.64269	3.78347	[O]	Posttranslational modification, protein turnover, chaperones	Molecular Function: glutathione peroxidase activity (GO:0004602);; Cellular Component: nucleus (GO:0005634);; Cellular Component: extrinsic component of mitochondrial inner membrane (GO:0031314);; Cellular Component: extrinsic component of mitochondrial outer membrane (GO:0031315);; Biological Process: cellular response to oxidative stress (GO:0034599);; Molecular Function: phospholipid-hydropero…	K00432|7.67256e-53|vcn:VOLCADRAFT_79644|gpx2; glutathione peroxidase; K00432 glutathione peroxidase [EC:1.11.1.9] (A)	[O]	Posttranslational modification, protein turnover, chaperones	Glutathione peroxidase	Probable phospholipid hydroperoxide glutathione peroxidase GN=GPXHA-2 OS=Helianthus annuus (Common sunflower) PE=2 SV=1	O	Posttranslational modification, protein turnover, chaperones	glutathione peroxidase 1 [Pyrenophora tritici-repentis Pt-1C-BFP]	molecular function: catalytic activity (GO:0003824);; molecular function: antioxidant activity (GO:0016209);; biological process: metabolic process (GO:0008152);; biological process: single-organism process (GO:0044699);; cellular component: cell (GO:0005623);; cellular component: organelle (GO:0043226);; cellular component: cell part (GO:0044464);; cellular component: membrane (GO:0016020);; cel…	Glutathione metabolism (ko00480);; Arachidonic acid metabolism (ko00590)
BMK_Unigene_014793	0.0731905	0.112283	0.144872	1.81216	0.723358	0.992905	--	--	Cellular Component: mitochondrion (GO:0005739);; Molecular Function: kinase activity (GO:0016301);;	--	--	--	Arabidopsis broad-spectrum mildew resistance protein RPW8;; Protein kinase domain;; Protein tyrosine kinase;; Protein kinase domain;; Protein tyrosine kinase	G-type lectin S-receptor-like serine/threonine-protein kinase At4g11900 (Precursor) GN=At4g11900 OS=Arabidopsis thaliana (Mouse-ear cress) PE=2 SV=1	--	--	PREDICTED: cysteine-rich receptor-like protein kinase 29-like isoform X1 [Setaria italica]	cellular component: cell (GO:0005623);; cellular component: organelle (GO:0043226);; cellular component: cell part (GO:0044464);; molecular function: catalytic activity (GO:0003824);; biological process: metabolic process (GO:0008152);; biological process: cellular process (GO:0009987)	--
BMK_Unigene_014811	0.360433	0.333596	0.202411	1.49514	0.801327	0.720664	--	--	Molecular Function: nucleic acid binding (GO:0003676);;	--	[R]	General function prediction only	Reverse transcriptase (RNA-dependent DNA polymerase);; Reverse transcriptase-like;; RNase H;; zinc-binding in reverse transcriptase	Putative ribonuclease H protein At1g65750 GN=At1g65750 OS=Arabidopsis thaliana (Mouse-ear cress) PE=3 SV=1	R	General function prediction only	hypothetical protein SORBIDRAFT_04g014351 [Sorghum bicolor]	molecular function: binding (GO:0005488)	--
BMK_Unigene_014813	0.221676	0	0.116987	3.34664	15.0043	55.0893	[E]	Amino acid transport and metabolism	Biological Process: alcohol metabolic process (GO:0006066);; Molecular Function: choline dehydrogenase activity (GO:0008812);; Molecular Function: flavin adenine dinucleotide binding (GO:0050660);; Biological Process: oxidation-reduction process (GO:0055114);;	--	[R]	General function prediction only	GMC oxidoreductase;; GMC oxidoreductase	--	R	General function prediction only	hypothetical protein COCHEDRAFT_1222232 [Bipolaris maydis C5]	biological process: metabolic process (GO:0008152);; biological process: single-organism process (GO:0044699);; molecular function: catalytic activity (GO:0003824);; molecular function: binding (GO:0005488)	--
BMK_Unigene_014816	0.349059	1.35766	0.982118	2.4749	1.16131	1.6703	--	--	--	--	--	--	--	--	--	--	--	--	--
BMK_Unigene_014844	0.693469	0	0	2.56443	3.49329	5.22677	--	--	--	--	--	--	GPI-anchored cell wall organization protein;; Receptor L domain	--	R	General function prediction only	hypothetical protein LEMA_P049270.1 [Leptosphaeria maculans JN3]	--	--
BMK_Unigene_014875	2.42035	4.30457	2.17508	6.17517	7.39762	4.70322	--	--	Biological Process: protein glycosylation (GO:0006486);; Molecular Function: galactosyltransferase activity (GO:0008378);; Cellular Component: membrane (GO:0016020);; Cellular Component: cytoplasmic membrane-bounded vesicle (GO:0016023);;	--	[BK]	--	--	Uncharacterized protein At1g05835 (Precursor) GN=At1g05835 OS=Arabidopsis thaliana (Mouse-ear cress) PE=2 SV=1	R	General function prediction only	PREDICTED: uncharacterized protein LOC101762937 [Setaria italica]	biological process: metabolic process (GO:0008152);; biological process: cellular process (GO:0009987);; biological process: single-organism process (GO:0044699);; molecular function: catalytic activity (GO:0003824);; cellular component: membrane (GO:0016020);; cellular component: cell (GO:0005623);; cellular component: organelle (GO:0043226);; cellular component: cell part (GO:0044464)	--
BMK_Unigene_014965	9.53326	5.16643	5.91174	29.1064	11.5068	22.0141	--	--	Molecular Function: metal ion binding (GO:0046872);;	--	[R]	General function prediction only	Zinc finger C-x8-C-x5-C-x3-H type (and similar);; Zinc finger C-x8-C-x5-C-x3-H type (and similar)	Zinc finger CCCH domain-containing protein 37 GN=HUA1 OS=Arabidopsis thaliana (Mouse-ear cress) PE=1 SV=1	R	General function prediction only	PREDICTED: titin-like [Setaria italica]	molecular function: binding (GO:0005488)	--
BMK_Unigene_014967	0.557271	0	0.00883476	1.35457	1.58904	3.55978	--	--	--	--	--	--	Velvet factor	--	S	Function unknown	hypothetical protein SNOG_01807 [Phaeosphaeria nodorum SN15]	--	--
BMK_Unigene_015040	2.58921	1.21344	1.12623	40.1031	16.0859	18.5791	[O]	Posttranslational modification, protein turnover, chaperones	Molecular Function: serine-type endopeptidase activity (GO:0004252);; Cellular Component: cell wall (GO:0005618);; Biological Process: proteolysis (GO:0006508);; Cellular Component: cytoplasmic membrane-bounded vesicle (GO:0016023);; Molecular Function: identical protein binding (GO:0042802);; Biological Process: negative regulation of catalytic activity (GO:0043086);;	--	--	--	Subtilase family;; PA domain;; Peptidase inhibitor I9;; Subtilase family	Subtilisin-like protease SBT5.4 {ECO:0000303|PubMed:16193095} (Precursor) GN=At5g59810 OS=Arabidopsis thaliana (Mouse-ear cress) PE=1 SV=1	O	Posttranslational modification, protein turnover, chaperones	PREDICTED: subtilisin-like protease SDD1-like [Setaria italica]	molecular function: catalytic activity (GO:0003824);; biological process: metabolic process (GO:0008152);; cellular component: cell (GO:0005623);; cellular component: cell part (GO:0044464);; cellular component: organelle (GO:0043226);; molecular function: binding (GO:0005488);; biological process: biological regulation (GO:0065007)	--
BMK_Unigene_015083	0.0877404	0.154088	0.199654	1.82433	0.834978	0.935189	--	--	--	--	--	--	--	--	S	Function unknown	PREDICTED: uncharacterized protein LOC101766091 isoform X1 [Setaria italica]	--	--
BMK_Unigene_015104	0	0.361765	0.566316	6.43291	3.26613	4.09661	--	--	--	--	--	--	No apical meristem (NAM) protein;; No apical meristem (NAM) protein	Protein CUP-SHAPED COTYLEDON 3 OS=Arabidopsis thaliana (Mouse-ear cress) PE=1 SV=1	S	Function unknown	predicted protein [Physcomitrella patens]	--	--
BMK_Unigene_015123	0.914361	0	0.0329117	2.38228	1.41627	1.38452	--	--	--	--	--	--	Plant mobile domain	--	--	--	hypothetical protein SORBIDRAFT_06g010506 [Sorghum bicolor]	--	--
BMK_Unigene_015190	1.334	0.351469	0.122936	12.1488	9.10903	9.95979	--	--	Biological Process: DNA metabolic process (GO:0006259);; Biological Process: regulation of nucleobase-containing compound metabolic process (GO:0019219);; Biological Process: histone lysine methylation (GO:0034968);; Biological Process: posttranscriptional gene silencing by RNA (GO:0035194);; Biological Process: floral whorl development (GO:0048438);; Biological Process: floral organ formation (G…	--	[R]	General function prediction only	PIN domain	--	R	General function prediction only	PREDICTED: uncharacterized protein LOC100381618 isoform X1 [Zea mays]	biological process: metabolic process (GO:0008152);; biological process: cellular process (GO:0009987);; biological process: biological regulation (GO:0065007);; biological process: single-organism process (GO:0044699);; biological process: cellular component organization or biogenesis (GO:0071840);; biological process: reproductive process (GO:0022414);; biological process: multicellular organis…	--
BMK_Unigene_015196	0.924515	2.15324	2.50755	23.4557	39.08	51.8302	--	--	Molecular Function: binding (GO:0005488);;	--	--	--	FAR1 DNA-binding domain;; MULE transposase domain;; SWIM zinc finger	Protein FAR1-RELATED SEQUENCE 5 GN=FRS5 OS=Arabidopsis thaliana (Mouse-ear cress) PE=2 SV=1	--	--	hypothetical protein SORBIDRAFT_08g016320 [Sorghum bicolor]	molecular function: binding (GO:0005488)	--
BMK_Unigene_015262	0.022325	0.0440238	0.150785	34.872	13.6839	27.9032	--	--	--	--	--	--	--	--	--	--	--	--	--
BMK_Unigene_015273	2.06669	0.98593	0.358552	25.1046	10.9946	29.3999	--	--	--	--	--	--	--	--	--	--	--	--	--
BMK_Unigene_015285	3.47254	8.52382	5.68273	19.8684	22.4134	15.9026	--	--	Molecular Function: binding (GO:0005488);; Cellular Component: membrane (GO:0016020);;	--	[L]	Replication, recombination and repair	Domain of unknown function (DUF4413);; hAT family C-terminal dimerisation region;; BED zinc finger	Zinc finger BED domain-containing protein RICESLEEPER 1 OS=Oryza sativa subsp. japonica (Rice) PE=3 SV=1	L	Replication, recombination and repair	hAT family dimerisation domain containing protein [Oryza sativa Japonica Group]	molecular function: binding (GO:0005488);; cellular component: membrane (GO:0016020)	--
BMK_Unigene_015333	0.312958	0	0.0518892	2.00075	1.31863	2.79116	--	--	--	--	--	--	--	--	S	Function unknown	hypothetical protein SNOG_11348 [Phaeosphaeria nodorum SN15]	--	--
BMK_Unigene_015340	1.18885	0.909854	1.0079	13.0181	7.00166	9.94375	--	--	Cellular Component: mitochondrion (GO:0005739);; Biological Process: defense response (GO:0006952);; Molecular Function: ADP binding (GO:0043531);;	--	[T]	Signal transduction mechanisms	NB-ARC domain	Putative disease resistance protein At1g50180 GN=At1g50180 OS=Arabidopsis thaliana (Mouse-ear cress) PE=3 SV=2	T	Signal transduction mechanisms	hypothetical protein SORBIDRAFT_05g001570 [Sorghum bicolor]	cellular component: cell (GO:0005623);; cellular component: organelle (GO:0043226);; cellular component: cell part (GO:0044464);; biological process: response to stimulus (GO:0050896);; molecular function: binding (GO:0005488)	--
BMK_Unigene_015351	0.333022	0.779454	0.127893	2.28756	1.44063	1.35082	--	--	--	--	--	--	--	--	--	--	--	--	--
BMK_Unigene_074504	0.202897	0	0	1.54818	1.77523	1.89699	[I]	Lipid transport and metabolism	Molecular Function: catalytic activity (GO:0003824);; Biological Process: metabolic process (GO:0008152);; Cellular Component: membrane (GO:0016020);;	K18693|2.7388e-14|ppp:PHYPADRAFT_25498|hypothetical protein; K18693 diacylglycerol diphosphate phosphatase / phosphatidate phosphatase [EC:3.1.3.81 3.1.3.4] (A)	[I]	Lipid transport and metabolism	PAP2 superfamily	Lipid phosphate phosphatase 2 GN=F9L1.2 OS=Arabidopsis thaliana (Mouse-ear cress) PE=2 SV=1	I	Lipid transport and metabolism	hypothetical protein SNOG_06977 [Phaeosphaeria nodorum SN15]	molecular function: catalytic activity (GO:0003824);; biological process: metabolic process (GO:0008152);; cellular component: membrane (GO:0016020)	Glycerolipid metabolism (ko00561);; Glycerophospholipid metabolism (ko00564)
BMK_Unigene_015358	3.36453	3.1023	3.4825	6.84864	5.21846	5.76526	[R]	General function prediction only	Molecular Function: RNA binding (GO:0003723);; Molecular Function: RNA-directed DNA polymerase activity (GO:0003964);; Cellular Component: nucleus (GO:0005634);; Cellular Component: mitochondrion (GO:0005739);; Biological Process: RNA-dependent DNA replication (GO:0006278);; Cellular Component: plastid (GO:0009536);; Biological Process: DNA integration (GO:0015074);;	K11804|0|sita:101766219|DDB1- and CUL4-associated factor 8-like; K11804 WD repeat-containing protein 42A (A)	[R]	General function prediction only	WD domain, G-beta repeat;; Reverse transcriptase (RNA-dependent DNA polymerase);; Endonuclease/Exonuclease/phosphatase family;; Endonuclease-reverse transcriptase;; zinc-binding in reverse transcriptase	Putative ribonuclease H protein At1g65750 GN=At1g65750 OS=Arabidopsis thaliana (Mouse-ear cress) PE=3 SV=1	R	General function prediction only	H0215A08.3 [Oryza sativa Indica Group]	molecular function: binding (GO:0005488);; molecular function: catalytic activity (GO:0003824);; biological process: metabolic process (GO:0008152);; biological process: cellular process (GO:0009987);; cellular component: cell (GO:0005623);; cellular component: organelle (GO:0043226);; cellular component: cell part (GO:0044464)	--
BMK_Unigene_015426	0.468194	0	0	1.4639	0.689776	1.3447	[Q]	Secondary metabolites biosynthesis, transport and catabolism	Molecular Function: binding (GO:0005488);; Molecular Function: oxidoreductase activity (GO:0016491);;	--	[Q]	Secondary metabolites biosynthesis, transport and catabolism	Cytochrome P450	Cytochrome P450 71B11 GN=CYP71B11 OS=Arabidopsis thaliana (Mouse-ear cress) PE=2 SV=1	Q	Secondary metabolites biosynthesis, transport and catabolism	hypothetical protein OIDMADRAFT_105877 [Oidiodendron maius Zn]	molecular function: binding (GO:0005488);; molecular function: catalytic activity (GO:0003824);; biological process: metabolic process (GO:0008152);; biological process: single-organism process (GO:0044699)	--
BMK_Unigene_015431	0.420925	0	0	1.01972	0.461447	1.41747	--	--	--	--	--	--	galactosyl transferase GMA12/MNN10 family	--	S	Function unknown	hypothetical protein LEMA_P031630.1 [Leptosphaeria maculans JN3]	--	--
BMK_Unigene_015464	0.503075	0.11674	0.24572	4.19116	1.56667	1.70351	[RTKL]	--	Molecular Function: protein serine/threonine kinase activity (GO:0004674);; Molecular Function: ATP binding (GO:0005524);; Biological Process: protein phosphorylation (GO:0006468);; Cellular Component: integral component of membrane (GO:0016021);; Cellular Component: cytoplasmic membrane-bounded vesicle (GO:0016023);;	--	--	--	Leucine Rich repeats (2 copies);; Leucine rich repeat;; Leucine Rich Repeat;; Protein tyrosine kinase;; Leucine Rich repeat;; Protein kinase domain;; Leucine rich repeat;; Leucine Rich repeats (2 copies);; Leucine Rich Repeat;; Leucine Rich repeat;; Leucine rich repeat;; Protein kinase domain;; Protein tyrosine kinase;; Leucine Rich repeats (2 copies);; FNIP Repeat;; Leucine Rich Repeat;; Leucine…	Probable LRR receptor-like serine/threonine-protein kinase At3g47570 (Precursor) GN=At3g47570 OS=Arabidopsis thaliana (Mouse-ear cress) PE=2 SV=1	S	Function unknown	putative leucine-rich repeat receptor-like protein kinase family protein [Zea mays]	molecular function: catalytic activity (GO:0003824);; biological process: metabolic process (GO:0008152);; biological process: cellular process (GO:0009987);; molecular function: binding (GO:0005488);; cellular component: membrane (GO:0016020);; cellular component: membrane part (GO:0044425);; cellular component: cell (GO:0005623);; cellular component: organelle (GO:0043226);; cellular component:…	--
BMK_Unigene_015521	2.50727	1.20206	1.68538	24.6453	12.2359	18.7616	--	--	--	--	--	--	--	--	--	--	--	--	--
BMK_Unigene_108170	0.126355	0	0	1.27357	1.84667	2.39018	--	--	Molecular Function: phospholipase activity (GO:0004620);; Biological Process: phospholipid catabolic process (GO:0009395);;	K13333|9.82886e-126|pxb:103942407|lysophospholipase 1-like; K13333 lysophospholipase [EC:3.1.1.5] (A)	[I]	Lipid transport and metabolism	Lysophospholipase catalytic domain	--	I	Lipid transport and metabolism	hypothetical protein SNOG_06435 [Phaeosphaeria nodorum SN15]	molecular function: catalytic activity (GO:0003824);; biological process: metabolic process (GO:0008152);; biological process: cellular process (GO:0009987);; biological process: single-organism process (GO:0044699)	Glycerophospholipid metabolism (ko00564)
BMK_Unigene_015630	1.33572	0.682455	0.1962	3.56429	2.20634	2.77472	--	--	--	--	--	--	Protein of unknown function (DUF3615)	--	--	--	hypothetical protein SORBIDRAFT_03g046680 [Sorghum bicolor]	--	--
BMK_Unigene_015685	0.994699	1.76993	0.804242	4.92156	4.07653	3.04875	[L]	Replication, recombination and repair	Molecular Function: nucleic acid binding (GO:0003676);; Molecular Function: catalytic activity (GO:0003824);; Biological Process: DNA metabolic process (GO:0006259);; Molecular Function: metal ion binding (GO:0046872);;	--	[R]	General function prediction only	Retroviral aspartyl protease;; Retrotransposon gag protein;; Aspartyl protease;; Aspartyl protease;; gag-polyprotein putative aspartyl protease;; Zinc knuckle;; RNase H;; Integrase core domain;; Reverse transcriptase (RNA-dependent DNA polymerase)	Alpha-L-arabinofuranosidase 2 (Precursor) GN=T1N24.13 OS=Arabidopsis thaliana (Mouse-ear cress) PE=2 SV=1	--	--	polyprotein [Zea mays]	molecular function: binding (GO:0005488);; molecular function: catalytic activity (GO:0003824);; biological process: metabolic process (GO:0008152);; biological process: cellular process (GO:0009987)	--
BMK_Unigene_015701	5.56218	3.79077	2.75513	35.7803	14.7416	16.6576	--	--	Molecular Function: DNA binding (GO:0003677);; Molecular Function: RNA binding (GO:0003723);; Molecular Function: RNA-directed DNA polymerase activity (GO:0003964);; Biological Process: RNA-dependent DNA replication (GO:0006278);; Biological Process: DNA recombination (GO:0006310);; Molecular Function: metal ion binding (GO:0046872);;	--	[R]	General function prediction only	--	--	--	--	PREDICTED: uncharacterized protein LOC101766508 [Setaria italica]	molecular function: binding (GO:0005488);; molecular function: catalytic activity (GO:0003824);; biological process: metabolic process (GO:0008152);; biological process: cellular process (GO:0009987)	--
BMK_Unigene_015847	11.6349	15.0653	14.8679	20.1712	15.2112	22.5613	[O]	Posttranslational modification, protein turnover, chaperones	Molecular Function: nucleic acid binding (GO:0003676);; Molecular Function: transferase activity (GO:0016740);; Biological Process: response to cadmium ion (GO:0046686);;	K07393|1.41475e-33|sita:101758284|glutathione S-transferase omega-like 2-like; K07393 putative glutathione S-transferase (A)	[O]	Posttranslational modification, protein turnover, chaperones	Glutathione S-transferase, N-terminal domain	--	--	--	PREDICTED: glutathione S-transferase omega-like 2-like [Setaria italica]	molecular function: binding (GO:0005488);; molecular function: catalytic activity (GO:0003824);; biological process: metabolic process (GO:0008152);; biological process: response to stimulus (GO:0050896)	--
BMK_Unigene_015933	2.47798	1.5953	1.36353	8.46569	3.79751	6.07815	--	--	--	--	--	--	Putative gypsy type transposon	--	--	--	OSJNBb0016D16.12 [Oryza sativa Japonica Group]	--	--
BMK_Unigene_015991	0.264054	0	0.381822	3.56297	1.14539	1.7651	--	--	Molecular Function: nucleic acid binding (GO:0003676);; Molecular Function: zinc ion binding (GO:0008270);;	--	--	--	MULE transposase domain;; Transposase, Mutator family	Protein FAR1-RELATED SEQUENCE 5 GN=FRS5 OS=Arabidopsis thaliana (Mouse-ear cress) PE=2 SV=1	R	General function prediction only	PREDICTED: protein FAR1-RELATED SEQUENCE 5-like [Setaria italica]	molecular function: binding (GO:0005488)	--
BMK_Unigene_016025	159.692	214.489	182.199	451.924	293.709	335.68	--	--	Molecular Function: DNA binding (GO:0003677);; Molecular Function: zinc ion binding (GO:0008270);; Biological Process: response to stimulus (GO:0050896);;	--	[R]	General function prediction only	AN1-like Zinc finger;; A20-like zinc finger	Zinc finger A20 and AN1 domain-containing stress-associated protein 5 GN=P0476H10.31 OS=Oryza sativa subsp. japonica (Rice) PE=2 SV=1	R	General function prediction only	PREDICTED: zinc finger A20 and AN1 domain-containing stress-associated protein 5-like [Setaria italica]	molecular function: binding (GO:0005488);; biological process: response to stimulus (GO:0050896)	--
BMK_Unigene_016059	2.33626	0.598503	0.552373	6.73448	2.39165	4.30377	--	--	--	--	--	--	F-box-like;; F-box domain	--	--	--	hypothetical protein F775_05205 [Aegilops tauschii]	--	--
BMK_Unigene_016074	2.50458	2.59886	3.6843	5.74972	8.37825	2.62817	[RTKL]	--	Molecular Function: protein serine/threonine kinase activity (GO:0004674);; Molecular Function: ATP binding (GO:0005524);; Biological Process: protein phosphorylation (GO:0006468);; Cellular Component: cytoplasmic membrane-bounded vesicle (GO:0016023);; Biological Process: recognition of pollen (GO:0048544);;	--	--	--	Protein tyrosine kinase;; Protein kinase domain;; D-mannose binding lectin;; S-locus glycoprotein family;; PAN-like domain;; Domain of unknown function (DUF3403)	G-type lectin S-receptor-like serine/threonine-protein kinase B120 (Precursor) GN=B120 OS=Arabidopsis thaliana (Mouse-ear cress) PE=2 SV=1	T	Signal transduction mechanisms	Os01g0783800 [Oryza sativa Japonica Group]	molecular function: catalytic activity (GO:0003824);; biological process: metabolic process (GO:0008152);; biological process: cellular process (GO:0009987);; molecular function: binding (GO:0005488);; cellular component: cell (GO:0005623);; cellular component: organelle (GO:0043226);; cellular component: cell part (GO:0044464);; biological process: reproductive process (GO:0022414);; biological …	--
BMK_Unigene_016089	0.512489	2.22654	0.742645	7.42146	4.9326	3.30654	--	--	Molecular Function: nucleotide binding (GO:0000166);;	--	--	--	NB-ARC domain;; WRKY DNA -binding domain;; AAA domain;; NACHT domain	Probable WRKY transcription factor 33 GN=WRKY33 OS=Arabidopsis thaliana (Mouse-ear cress) PE=1 SV=2	T	Signal transduction mechanisms	PREDICTED: putative disease resistance RPP13-like protein 2-like [Setaria italica]	molecular function: binding (GO:0005488)	--
BMK_Unigene_016107	1.83737	1.2143	1.12387	5.95098	3.40115	2.00939	--	--	Cellular Component: mitochondrion (GO:0005739);;	--	[R]	General function prediction only	PPR repeat;; PPR repeat family;; Pentatricopeptide repeat domain;; PPR repeat	Putative pentatricopeptide repeat-containing protein At3g49142 OS=Arabidopsis thaliana (Mouse-ear cress) PE=3 SV=1	K	Transcription	hypothetical protein SORBIDRAFT_08g001305 [Sorghum bicolor]	cellular component: cell (GO:0005623);; cellular component: organelle (GO:0043226);; cellular component: cell part (GO:0044464)	--
BMK_Unigene_016144	0.539195	1.77731	1.28971	5.33589	2.07237	1.781	--	--	--	--	--	--	--	--	--	--	--	--	--
BMK_Unigene_016155	0.225306	0.0250862	0.0318929	2.0676	0.824904	1.04064	--	--	--	--	--	--	--	--	--	--	--	--	--
BMK_Unigene_016158	6.32481	4.31382	3.98149	22.8771	10.6006	12.3453	--	--	--	--	--	--	--	--	--	--	--	--	--
BMK_Unigene_016243	1.72315	0.952643	1.40642	6.30131	4.88538	2.95502	--	--	Cellular Component: membrane (GO:0016020);;	--	--	--	Ankyrin repeats (3 copies);; Ankyrin repeat;; Ankyrin repeat;; Ankyrin repeats (many copies);; Ankyrin repeats (many copies)	--	--	--	hypothetical protein SORBIDRAFT_05g006680 [Sorghum bicolor]	cellular component: membrane (GO:0016020)	--
BMK_Unigene_016296	1.48	0.469466	0.241035	11.1169	6.76805	0.974153	--	--	Molecular Function: protein serine/threonine kinase activity (GO:0004674);; Molecular Function: ATP binding (GO:0005524);; Biological Process: protein phosphorylation (GO:0006468);; Cellular Component: integral component of membrane (GO:0016021);; Cellular Component: cytoplasmic membrane-bounded vesicle (GO:0016023);;	--	--	--	Leucine rich repeat;; Leucine Rich repeats (2 copies);; Leucine Rich Repeat;; Leucine Rich repeat;; Leucine rich repeat N-terminal domain;; Leucine rich repeat	LRR receptor-like serine/threonine-protein kinase FLS2 (Precursor) GN=FLS2 OS=Arabidopsis thaliana (Mouse-ear cress) PE=1 SV=1	T	Signal transduction mechanisms	PREDICTED: putative receptor-like protein kinase At3g47110-like [Setaria italica]	molecular function: catalytic activity (GO:0003824);; biological process: metabolic process (GO:0008152);; biological process: cellular process (GO:0009987);; molecular function: binding (GO:0005488);; cellular component: membrane (GO:0016020);; cellular component: membrane part (GO:0044425);; cellular component: cell (GO:0005623);; cellular component: organelle (GO:0043226);; cellular component:…	--
BMK_Unigene_016322	0.357985	0.213374	0.325388	2.91892	1.39595	1.46071	[L]	Replication, recombination and repair	--	K10706|0|sbi:SORBI_06g026430|SORBIDRAFT_06g026430, Sb06g026430; hypothetical protein; K10706 senataxin [EC:3.6.4.-] (A)	[A]	RNA processing and modification	AAA domain;; AAA domain;; Part of AAA domain;; Viral (Superfamily 1) RNA helicase;; AAA domain	Probable helicase MAGATAMA 3 GN=MAA3 OS=Arabidopsis thaliana (Mouse-ear cress) PE=2 SV=1	A	RNA processing and modification	hypothetical protein SORBIDRAFT_06g026430 [Sorghum bicolor]	--	--
BMK_Unigene_036776	3.58789	11.229	1.51474	18.2889	9.70946	18.8553	--	--	Molecular Function: phospholipase D activity (GO:0004630);; Molecular Function: calcium ion binding (GO:0005509);; Molecular Function: phosphatidylinositol-4,5-bisphosphate binding (GO:0005546);; Cellular Component: nucleus (GO:0005634);; Cellular Component: mitochondrion (GO:0005739);; Cellular Component: plasma membrane (GO:0005886);; Biological Process: membrane lipid metabolic process (GO:000…	K01115|1.92497e-112|osa:4327647|Os01g0172400; K01115 phospholipase D1/2 [EC:3.1.4.4] (A)	[I]	Lipid transport and metabolism	Phospholipase D C terminal	Phospholipase D alpha 1 (Precursor) GN=PLD1 OS=Oryza sativa subsp. japonica (Rice) PE=1 SV=2	I	Lipid transport and metabolism	Phospholipase D alpha 1 [Glycine soja]	molecular function: catalytic activity (GO:0003824);; biological process: metabolic process (GO:0008152);; molecular function: binding (GO:0005488);; cellular component: cell (GO:0005623);; cellular component: organelle (GO:0043226);; cellular component: cell part (GO:0044464);; cellular component: membrane (GO:0016020);; biological process: cellular process (GO:0009987);; biological process: sin…	Glycerophospholipid metabolism (ko00564);; Ether lipid metabolism (ko00565);; Endocytosis (ko04144)
BMK_Unigene_016423	0.128248	0.841978	0.35968	1.88533	1.76151	1.56357	--	--	--	--	--	--	--	--	--	--	--	--	--
BMK_Unigene_016482	0.398729	0.813282	0.169201	4.53672	2.11299	2.04917	[L]	Replication, recombination and repair	Molecular Function: DNA binding (GO:0003677);; Molecular Function: RNA binding (GO:0003723);; Molecular Function: RNA-directed DNA polymerase activity (GO:0003964);; Molecular Function: aspartic-type endopeptidase activity (GO:0004190);; Molecular Function: transporter activity (GO:0005215);; Biological Process: RNA-dependent DNA replication (GO:0006278);; Biological Process: DNA recombination (G…	--	[R]	General function prediction only	Integrase core domain;; Reverse transcriptase (RNA-dependent DNA polymerase);; Chromo (CHRromatin Organisation MOdifier) domain	Uncharacterized mitochondrial protein AtMg00860 GN=AtMg00860 OS=Arabidopsis thaliana (Mouse-ear cress) PE=4 SV=1	--	--	Os06g0493000 [Oryza sativa Japonica Group]	molecular function: binding (GO:0005488);; molecular function: catalytic activity (GO:0003824);; biological process: metabolic process (GO:0008152);; biological process: cellular process (GO:0009987);; molecular function: transporter activity (GO:0005215);; biological process: localization (GO:0051179);; cellular component: cell (GO:0005623);; cellular component: organelle (GO:0043226);; cellular…	--
BMK_Unigene_093414	0.151311	0	0	2.11275	3.69931	2.18005	[C]	Energy production and conversion	Molecular Function: oxidoreductase activity, acting on the aldehyde or oxo group of donors, NAD or NADP as acceptor (GO:0016620);; Biological Process: oxidation-reduction process (GO:0055114);;	K00130|4.85808e-84|pda:103713049|betaine aldehyde dehydrogenase 1, chloroplastic-like; K00130 betaine-aldehyde dehydrogenase [EC:1.2.1.8] (A)	[C]	Energy production and conversion	Aldehyde dehydrogenase family	Betaine aldehyde dehydrogenase, chloroplastic (Precursor) OS=Spinacia oleracea (Spinach) PE=1 SV=1	C	Energy production and conversion	hypothetical protein COCMIDRAFT_107990 [Bipolaris oryzae ATCC 44560]	molecular function: catalytic activity (GO:0003824);; biological process: metabolic process (GO:0008152);; biological process: single-organism process (GO:0044699)	Glycine, serine and threonine metabolism (ko00260)
BMK_Unigene_016684	0.191594	0	0.088846	9.12825	2.57372	2.79733	[RTKL]	--	Molecular Function: protein serine/threonine kinase activity (GO:0004674);; Molecular Function: ATP binding (GO:0005524);; Biological Process: protein phosphorylation (GO:0006468);;	K08857|5.0134e-96|sita:101766076|serine/threonine-protein kinase Nek1-like; K08857 NIMA (never in mitosis gene a)-related kinase [EC:2.7.11.1] (A)	[R]	General function prediction only	Protein kinase domain;; Protein tyrosine kinase	Serine/threonine-protein kinase Nek2 GN=OsJ_035350 OS=Oryza sativa subsp. japonica (Rice) PE=2 SV=1	T	Signal transduction mechanisms	PREDICTED: serine/threonine-protein kinase Nek1-like [Setaria italica]	molecular function: catalytic activity (GO:0003824);; biological process: metabolic process (GO:0008152);; biological process: cellular process (GO:0009987);; molecular function: binding (GO:0005488)	--
BMK_Unigene_016718	5.85148	4.28014	3.89884	36.0124	18.2624	10.8827	--	--	Molecular Function: bile acid:sodium symporter activity (GO:0008508);; Cellular Component: chloroplast envelope (GO:0009941);; Cellular Component: integral component of membrane (GO:0016021);; Biological Process: sodium ion transmembrane transport (GO:0035725);;	K03453|1.34783e-31|sita:101782531|probable sodium/metabolite cotransporter BASS1, chloroplastic-like; K03453 bile acid:Na+ symporter, BASS family (A)	[P]	Inorganic ion transport and metabolism	Sodium Bile acid symporter family;; Sodium Bile acid symporter family	Probable sodium/metabolite cotransporter BASS1, chloroplastic (Precursor) GN=OSJNBa0072D21.3 OS=Oryza sativa subsp. japonica (Rice) PE=2 SV=2	P	Inorganic ion transport and metabolism	PREDICTED: probable sodium/metabolite cotransporter BASS1, chloroplastic-like [Setaria italica]	molecular function: transporter activity (GO:0005215);; biological process: cellular process (GO:0009987);; biological process: single-organism process (GO:0044699);; biological process: localization (GO:0051179);; cellular component: cell (GO:0005623);; cellular component: organelle (GO:0043226);; cellular component: organelle part (GO:0044422);; cellular component: cell part (GO:0044464);; cell…	--
BMK_Unigene_068777	0.233771	0.0129601	0	0.816313	1.52478	0.99504	[G]	Carbohydrate transport and metabolism	Molecular Function: phosphoglycerate kinase activity (GO:0004618);; Biological Process: glycolytic process (GO:0006096);; Biological Process: phosphorylation (GO:0016310);;	K00927|1.35778e-175|ccp:CHC_T00009179001|phosphoglycerate kinase; K00927 phosphoglycerate kinase [EC:2.7.2.3] (A)	[G]	Carbohydrate transport and metabolism	Phosphoglycerate kinase;; DSS1/SEM1 family	Phosphoglycerate kinase, chloroplastic (Precursor) OS=Triticum aestivum (Wheat) PE=2 SV=1	G	Carbohydrate transport and metabolism	hypothetical protein SNOG_07136 [Phaeosphaeria nodorum SN15]	molecular function: catalytic activity (GO:0003824);; biological process: metabolic process (GO:0008152);; biological process: cellular process (GO:0009987);; biological process: single-organism process (GO:0044699)	Glycolysis / Gluconeogenesis (ko00010);; Carbon fixation in photosynthetic organisms (ko00710);; Carbon metabolism (ko01200);; Biosynthesis of amino acids (ko01230)
BMK_Unigene_017038	1.46585	0.743459	0.469475	12.7707	7.25523	15.2975	--	--	--	--	--	--	--	--	--	--	--	--	--
BMK_Unigene_017054	1.36871	1.88215	1.44112	4.26119	3.41612	3.50055	--	--	Biological Process: lipid metabolic process (GO:0006629);; Molecular Function: hydrolase activity, acting on ester bonds (GO:0016788);;	--	--	--	GDSL-like Lipase/Acylhydrolase	GDSL esterase/lipase At5g03980 (Precursor) GN=At5g03980 OS=Arabidopsis thaliana (Mouse-ear cress) PE=2 SV=1	R	General function prediction only	hypothetical protein SORBIDRAFT_03g029600 [Sorghum bicolor]	biological process: metabolic process (GO:0008152);; biological process: single-organism process (GO:0044699);; molecular function: catalytic activity (GO:0003824)	--
BMK_Unigene_017108	1.47281	1.89609	1.02203	3.89686	2.26592	2.42759	--	--	--	--	--	--	--	--	--	--	hypothetical protein SORBIDRAFT_08g017275 [Sorghum bicolor]	--	--
BMK_Unigene_017124	0.308135	0	0	4.03911	1.77666	1.43593	--	--	Molecular Function: hydrolase activity, hydrolyzing O-glycosyl compounds (GO:0004553);; Biological Process: xylan catabolic process (GO:0045493);;	--	--	--	Glycosyl hydrolase family 10	--	R	General function prediction only	xylanase 2 [Parastagonospora nodorum]	molecular function: catalytic activity (GO:0003824);; biological process: metabolic process (GO:0008152);; biological process: cellular process (GO:0009987)	--
BMK_Unigene_017170	0.32526	0	0	0.524579	1.07112	1.23945	--	--	--	--	--	--	Domain of unknown function (DUF1996)	--	R	General function prediction only	hypothetical protein LEMA_P038910.1 [Leptosphaeria maculans JN3]	--	--
BMK_Unigene_017182	11.9546	21.6308	16.3192	74.7064	34.4785	36.085	--	--	--	--	[R]	General function prediction only	--	Putative F-box/LRR-repeat protein 23 GN=FBL23 OS=Arabidopsis thaliana (Mouse-ear cress) PE=3 SV=1	R	General function prediction only	PREDICTED: putative F-box/LRR-repeat protein 23-like [Setaria italica]	--	--
BMK_Unigene_017193	1.4419	0.430894	0.460457	5.74473	2.32469	3.20143	--	--	Biological Process: telomere maintenance (GO:0000723);; Molecular Function: DNA helicase activity (GO:0003678);; Cellular Component: mitochondrion (GO:0005739);; Biological Process: DNA repair (GO:0006281);; Cellular Component: membrane (GO:0016020);; Cellular Component: cytoplasmic membrane-bounded vesicle (GO:0016023);; Biological Process: DNA duplex unwinding (GO:0032508);;	--	[D]	Cell cycle control, cell division, chromosome partitioning	Helitron helicase-like domain at N-terminus;; PIF1-like helicase;; Helicase	DEAD-box ATP-dependent RNA helicase 3, chloroplastic (Precursor) GN=OSJNBa0010E04.4 OS=Oryza sativa subsp. japonica (Rice) PE=2 SV=2	D	Cell cycle control, cell division, chromosome partitioning	Os04g0300175 [Oryza sativa Japonica Group]	biological process: metabolic process (GO:0008152);; biological process: cellular process (GO:0009987);; biological process: single-organism process (GO:0044699);; biological process: biological regulation (GO:0065007);; biological process: cellular component organization or biogenesis (GO:0071840);; molecular function: catalytic activity (GO:0003824);; cellular component: cell (GO:0005623);; cel…	--
BMK_Unigene_017195	1.39487	0.922811	1.38228	3.83075	3.53673	2.13049	--	--	--	--	[T]	Signal transduction mechanisms	NB-ARC domain;; AAA domain;; Leucine Rich repeats (2 copies);; Leucine rich repeat	Putative disease resistance protein RGA4 GN=RGA4 OS=Solanum bulbocastanum (Wild potato) PE=2 SV=1	T	Signal transduction mechanisms	hypothetical protein TRIUR3_29729 [Triticum urartu]	--	--
BMK_Unigene_017308	0.0767935	0.147086	0.0311695	3.60286	1.75813	2.02973	--	--	Molecular Function: DNA binding (GO:0003677);; Molecular Function: peroxidase activity (GO:0004601);; Biological Process: DNA recombination (GO:0006310);; Molecular Function: electron carrier activity (GO:0009055);; Cellular Component: plastid (GO:0009536);; Biological Process: electron transport chain (GO:0022900);;	--	[R]	General function prediction only	gag-polypeptide of LTR copia-type;; gag-polypeptide of LTR copia-type;; Retrotransposon gag protein;; gag-polypeptide of LTR copia-type;; GAG-pre-integrase domain	--	S	Function unknown	hypothetical protein OsI_29534 [Oryza sativa Indica Group]	molecular function: binding (GO:0005488);; molecular function: catalytic activity (GO:0003824);; molecular function: antioxidant activity (GO:0016209);; biological process: metabolic process (GO:0008152);; biological process: single-organism process (GO:0044699);; biological process: cellular process (GO:0009987);; molecular function: electron carrier activity (GO:0009055);; cellular component: c…	--
BMK_Unigene_017324	0.0222519	0.0208162	0.0805751	2.09838	2.271	0.78144	--	--	--	--	--	--	--	--	S	Function unknown	PREDICTED: uncharacterized protein LOC101760922 [Setaria italica]	--	--
BMK_Unigene_017426	6.67274	6.74459	6.30374	16.1713	12.181	15.8873	--	--	--	--	--	--	--	--	--	--	--	--	--
BMK_Unigene_017441	0.71318	0.153096	0.372271	7.35625	11.1163	3.32476	[J]	Translation, ribosomal structure and biogenesis	Molecular Function: DNA binding (GO:0003677);; Cellular Component: plastid (GO:0009536);; Cellular Component: cytoplasmic membrane-bounded vesicle (GO:0016023);;	--	[L]	Replication, recombination and repair	Domain of unknown function (DUF4413);; hAT family C-terminal dimerisation region	Zinc finger BED domain-containing protein RICESLEEPER 2 OS=Oryza sativa subsp. japonica (Rice) PE=2 SV=1	L	Replication, recombination and repair	transposon protein [Zea mays]	molecular function: binding (GO:0005488);; cellular component: cell (GO:0005623);; cellular component: organelle (GO:0043226);; cellular component: cell part (GO:0044464)	--
BMK_Unigene_017451	1.33147	0.825477	1.6284	11.447	9.14607	11.1659	--	--	--	--	--	--	F-box domain	--	--	--	PREDICTED: uncharacterized protein LOC101759248 [Setaria italica]	--	--
BMK_Unigene_017523	0.149287	0	0	0.826836	2.94884	5.19869	[Q]	Secondary metabolites biosynthesis, transport and catabolism	--	--	[QI]	--	Cytochrome P450	Cytochrome P450 71A8 GN=CYP71A8 OS=Mentha piperita (Peppermint) PE=3 SV=1	Q	Secondary metabolites biosynthesis, transport and catabolism	hypothetical protein COCVIDRAFT_116738 [Bipolaris victoriae FI3]	--	--
BMK_Unigene_017552	2.61762	4.92153	3.76343	12.2227	14.8131	2.07128	--	--	--	--	--	--	--	--	--	--	--	--	--
BMK_Unigene_017559	0.382754	0	0.0136513	1.15216	0.536458	1.36232	[A]	RNA processing and modification	Molecular Function: nucleic acid binding (GO:0003676);; Molecular Function: metal ion binding (GO:0046872);;	K13095|5.77519e-58|ppp:PHYPADRAFT_189930|hypothetical protein; K13095 splicing factor 1 (A)	[A]	RNA processing and modification	Zinc knuckle;; Zinc knuckle;; Zinc knuckle	KH domain-containing protein At3g08620 GN=At3g08620 OS=Arabidopsis thaliana (Mouse-ear cress) PE=2 SV=1	A	RNA processing and modification	hypothetical protein LEMA_P072660.1 [Leptosphaeria maculans JN3]	molecular function: binding (GO:0005488)	--
BMK_Unigene_017661	0.0189997	0.0753841	0.26964	3.98902	3.34312	2.20077	--	--	Cellular Component: mitochondrion (GO:0005739);; Cellular Component: cytoplasmic membrane-bounded vesicle (GO:0016023);;	--	--	--	--	--	--	--	hypothetical protein [Zea mays]	cellular component: cell (GO:0005623);; cellular component: organelle (GO:0043226);; cellular component: cell part (GO:0044464)	--
BMK_Unigene_017699	0	0.182322	0.369595	5.08223	5.02688	4.3414	--	--	--	--	--	--	--	--	S	Function unknown	Os06g0179500 [Oryza sativa Japonica Group]	--	--
BMK_Unigene_017706	0.0388136	0	0.230833	19.4579	8.94632	10.7224	--	--	--	--	--	--	--	--	S	Function unknown	hypothetical protein SORBIDRAFT_09g000880 [Sorghum bicolor]	--	--
BMK_Unigene_017829	0.316449	0.948376	1.25104	3.90424	2.4838	1.91794	--	--	--	--	--	--	--	--	--	--	--	--	--
BMK_Unigene_017857	0.121561	0	0.0313919	3.38884	0.810397	1.22303	--	--	--	--	--	--	--	--	--	--	--	--	--
BMK_Unigene_017925	0.145204	0	0.0655881	3.09751	1.6536	1.26645	--	--	--	--	--	--	--	--	--	--	--	--	--
BMK_Unigene_017966	10.3561	6.17737	5.15488	43.4017	23.539	16.2351	--	--	--	--	[T]	Signal transduction mechanisms	NB-ARC domain;; AAA domain;; ATPase family associated with various cellular activities (AAA)	Disease resistance protein RPM1 GN=F17A9.20 OS=Arabidopsis thaliana (Mouse-ear cress) PE=1 SV=1	T	Signal transduction mechanisms	hypothetical protein OsI_35590 [Oryza sativa Indica Group]	--	--
BMK_Unigene_017976	1.2626	1.52366	1.19026	18.4613	6.07208	5.78561	--	--	Molecular Function: DNA binding (GO:0003677);; Cellular Component: mitochondrion (GO:0005739);; Biological Process: DNA recombination (GO:0006310);; Cellular Component: plastid (GO:0009536);; Molecular Function: ion binding (GO:0043167);;	--	[R]	General function prediction only	gag-polypeptide of LTR copia-type;; Zinc knuckle;; Integrase core domain	Endonuclease OS=Nicotiana tabacum (Common tobacco) PE=2 SV=1	R	General function prediction only	hypothetical protein SORBIDRAFT_07g028153 [Sorghum bicolor]	molecular function: binding (GO:0005488);; cellular component: cell (GO:0005623);; cellular component: organelle (GO:0043226);; cellular component: cell part (GO:0044464);; biological process: metabolic process (GO:0008152);; biological process: cellular process (GO:0009987)	--
BMK_Unigene_017977	0.557243	0.315689	0.714682	16.2925	4.43811	4.38486	--	--	Molecular Function: DNA binding (GO:0003677);; Cellular Component: mitochondrion (GO:0005739);; Biological Process: DNA repair (GO:0006281);; Biological Process: DNA recombination (GO:0006310);; Cellular Component: plastid (GO:0009536);; Cellular Component: membrane part (GO:0044425);; Molecular Function: metal ion binding (GO:0046872);;	--	[R]	General function prediction only	Reverse transcriptase (RNA-dependent DNA polymerase);; Reverse transcriptase (RNA-dependent DNA polymerase);; Integrase core domain	Endonuclease OS=Nicotiana tabacum (Common tobacco) PE=2 SV=1	R	General function prediction only	PH01B019A14.9 [Phyllostachys edulis]	molecular function: binding (GO:0005488);; cellular component: cell (GO:0005623);; cellular component: organelle (GO:0043226);; cellular component: cell part (GO:0044464);; biological process: metabolic process (GO:0008152);; biological process: cellular process (GO:0009987);; biological process: single-organism process (GO:0044699);; biological process: response to stimulus (GO:0050896);; cellul…	--
BMK_Unigene_018059	0.420624	0	0	1.36114	0.860083	0.913706	--	--	--	--	--	--	Protein of unknown function (DUF3405)	--	S	Function unknown	hypothetical protein SNOG_00590 [Phaeosphaeria nodorum SN15]	--	--
BMK_Unigene_018076	0.255395	0.0534167	0	0.843147	1.29575	1.58217	--	--	--	--	--	--	Senescence-associated protein	--	S	Function unknown	conserved hypothetical protein [Pyrenophora tritici-repentis Pt-1C-BFP]	--	--
BMK_Unigene_018193	1.16561	0.277279	0.394821	3.23701	1.54459	0.969407	--	--	Molecular Function: catalytic activity (GO:0003824);; Biological Process: metabolic process (GO:0008152);;	--	--	--	--	--	S	Function unknown	PREDICTED: uncharacterized protein LOC101776474 isoform X3 [Setaria italica]	molecular function: catalytic activity (GO:0003824);; biological process: metabolic process (GO:0008152)	--
BMK_Unigene_018222	0.113473	0	0	0.683248	1.66468	4.4217	--	--	Cellular Component: mitochondrial outer membrane (GO:0005741);; Biological Process: protein targeting to mitochondrion (GO:0006626);;	--	--	--	Eisosome component PIL1	--	S	Function unknown	meiotic expression up-regulated protein 14 [Pyrenophora tritici-repentis Pt-1C-BFP]	cellular component: cell (GO:0005623);; cellular component: membrane (GO:0016020);; cellular component: organelle (GO:0043226);; cellular component: organelle part (GO:0044422);; cellular component: cell part (GO:0044464);; biological process: cellular process (GO:0009987);; biological process: single-organism process (GO:0044699);; biological process: localization (GO:0051179);; biological proce…	--
BMK_Unigene_018335	1.16262	0.644346	0.702375	6.53113	3.64134	6.39511	--	--	--	--	--	--	--	--	--	--	--	--	--
BMK_Unigene_018366	0.126313	0.486663	0.265068	7.52507	1.84168	3.004	--	--	--	--	--	--	--	--	S	Function unknown	PREDICTED: glutathione S-transferase T3-like isoform X2 [Brachypodium distachyon]	--	--
BMK_Unigene_018490	0.359041	0	0.0179801	1.48036	1.26245	2.1474	--	--	--	--	--	--	--	--	S	Function unknown	hypothetical protein SNOG_12581 [Phaeosphaeria nodorum SN15]	--	--
BMK_Unigene_018516	0.237635	0	0	2.2831	1.08772	1.19341	--	--	--	--	--	--	Glycosyl hydrolase family 61	--	R	General function prediction only	fungal cellulose binding domain containing protein [Pyrenophora tritici-repentis Pt-1C-BFP]	--	--
BMK_Unigene_070062	0.143928	0	0	1.4231	4.52163	6.23134	[C]	Energy production and conversion	Molecular Function: phosphoenolpyruvate carboxykinase (ATP) activity (GO:0004612);; Molecular Function: ATP binding (GO:0005524);; Biological Process: gluconeogenesis (GO:0006094);; Molecular Function: kinase activity (GO:0016301);; Biological Process: phosphorylation (GO:0016310);;	K01610|0|cvr:CHLNCDRAFT_56532|hypothetical protein; K01610 phosphoenolpyruvate carboxykinase (ATP) [EC:4.1.1.49] (A)	--	--	Phosphoenolpyruvate carboxykinase	Phosphoenolpyruvate carboxykinase [ATP] GN=PCK OS=Cucumis sativus (Cucumber) PE=2 SV=1	C	Energy production and conversion	hypothetical protein LEMA_P016480.1 [Leptosphaeria maculans JN3]	molecular function: catalytic activity (GO:0003824);; biological process: metabolic process (GO:0008152);; molecular function: binding (GO:0005488);; biological process: single-organism process (GO:0044699);; biological process: cellular process (GO:0009987)	Glycolysis / Gluconeogenesis (ko00010);; Citrate cycle (TCA cycle) (ko00020);; Pyruvate metabolism (ko00620);; Carbon fixation in photosynthetic organisms (ko00710);; Carbon metabolism (ko01200)
BMK_Unigene_018653	0.14727	0	0	3.05525	2.0072	1.48444	[G]	Carbohydrate transport and metabolism	Molecular Function: hydrolase activity, hydrolyzing O-glycosyl compounds (GO:0004553);; Biological Process: cellulose catabolic process (GO:0030245);;	--	--	--	Glycosyl hydrolases family 6	--	R	General function prediction only	exoglucanase 3 precursor [Pyrenophora tritici-repentis Pt-1C-BFP]	molecular function: catalytic activity (GO:0003824);; biological process: metabolic process (GO:0008152);; biological process: cellular process (GO:0009987)	--
BMK_Unigene_018814	0.246648	0	0	0.982884	1.28801	1.95953	--	--	--	--	[R]	General function prediction only	Zinc finger, C2H2 type;; C2H2-type zinc finger;; Zinc-finger double domain	--	K	Transcription	hypothetical protein FOMMEDRAFT_21907 [Fomitiporia mediterranea MF3/22]	--	--
BMK_Unigene_070066	0.164582	0	0	1.16847	4.49392	5.34909	[C]	Energy production and conversion	Molecular Function: phosphoenolpyruvate carboxykinase (ATP) activity (GO:0004612);; Molecular Function: ATP binding (GO:0005524);; Biological Process: gluconeogenesis (GO:0006094);; Molecular Function: kinase activity (GO:0016301);; Biological Process: phosphorylation (GO:0016310);;	K01610|2.1414e-13|csl:COCSUDRAFT_53066|hypothetical protein; K01610 phosphoenolpyruvate carboxykinase (ATP) [EC:4.1.1.49] (A)	--	--	--	Phosphoenolpyruvate carboxykinase [ATP] OS=Zea mays (Maize) PE=2 SV=1	C	Energy production and conversion	hypothetical protein PTT_15515 [Pyrenophora teres f. teres 0-1]	molecular function: catalytic activity (GO:0003824);; biological process: metabolic process (GO:0008152);; molecular function: binding (GO:0005488);; biological process: single-organism process (GO:0044699);; biological process: cellular process (GO:0009987)	Glycolysis / Gluconeogenesis (ko00010);; Citrate cycle (TCA cycle) (ko00020);; Pyruvate metabolism (ko00620);; Carbon fixation in photosynthetic organisms (ko00710);; Carbon metabolism (ko01200)
BMK_Unigene_018857	4.46805	1.51394	5.12349	17.4548	11.1928	10.8706	--	--	--	--	--	--	--	--	--	--	--	--	--
BMK_Unigene_018870	0	0	0.298844	2.97497	1.3083	2.00242	--	--	Biological Process: regulation of transcription, DNA-templated (GO:0006355);;	--	--	--	--	Scarecrow-like protein 9 GN=SCL9 OS=Arabidopsis thaliana (Mouse-ear cress) PE=2 SV=1	S	Function unknown	PREDICTED: uncharacterized protein LOC101786830 [Setaria italica]	biological process: biological regulation (GO:0065007)	--
BMK_Unigene_018888	0.167394	0	0	0.42968	1.23702	2.4449	--	--	--	--	--	--	Eisosome component PIL1	--	S	Function unknown	predicted protein [Leptosphaeria maculans JN3]	--	--
BMK_Unigene_018924	0.735173	0	0.0521424	20.4862	15.2196	13.2154	--	--	--	--	--	--	CFEM domain	--	R	General function prediction only	hypothetical protein COCCADRAFT_113436 [Bipolaris zeicola 26-R-13]	--	--
BMK_Unigene_019051	7.70716	5.38365	7.87797	20.597	19.0804	9.61862	--	--	Molecular Function: DNA binding (GO:0003677);; Molecular Function: serine-type endopeptidase activity (GO:0004252);; Biological Process: DNA recombination (GO:0006310);; Biological Process: proteolysis (GO:0006508);; Molecular Function: metal ion binding (GO:0046872);;	--	[R]	General function prediction only	Reverse transcriptase (RNA-dependent DNA polymerase);; Integrase core domain;; GAG-pre-integrase domain;; Zinc knuckle;; gag-polypeptide of LTR copia-type;; gag-polypeptide of LTR copia-type;; Domain of unknown function (DUF4219)	Endonuclease OS=Nicotiana tabacum (Common tobacco) PE=2 SV=1	R	General function prediction only	PH01B035L11.21 [Phyllostachys edulis]	molecular function: binding (GO:0005488);; molecular function: catalytic activity (GO:0003824);; biological process: metabolic process (GO:0008152);; biological process: cellular process (GO:0009987)	--
BMK_Unigene_019063	0.369299	0.0195822	0.0784971	3.36439	3.15343	1.94541	--	--	--	--	--	--	--	--	S	Function unknown	hypothetical protein OsJ_26506 [Oryza sativa Japonica Group]	--	--
BMK_Unigene_019117	0.504347	0.440423	0.79103	2.93925	1.80543	2.5984	--	--	--	--	--	--	--	--	R	General function prediction only	Carboxyl-terminal-processing protease [Triticum urartu]	--	--
BMK_Unigene_019165	0.157384	0	0.0196691	1.82806	0.491484	1.831	[RTKL]	--	--	K07198|1.15336e-26|ccp:CHC_T00009299001|Serine/threonine protein kinase; K07198 5'-AMP-activated protein kinase, catalytic alpha subunit [EC:2.7.11.11] (A)	[D]	Cell cycle control, cell division, chromosome partitioning	Protein kinase domain;; Protein tyrosine kinase	SNF1-related protein kinase catalytic subunit alpha KIN11 GN=MXE2.16 OS=Arabidopsis thaliana (Mouse-ear cress) PE=1 SV=1	T	Signal transduction mechanisms	hypothetical protein PHYSODRAFT_333696 [Phytophthora sojae]	--	--
BMK_Unigene_019217	0.194455	0.109278	0.0328043	10.5894	3.8015	5.75133	--	--	--	--	--	--	--	--	--	--	--	--	--
BMK_Unigene_019252	0.281497	0	0.0186353	1.08116	1.07377	1.64202	--	--	--	--	--	--	--	--	S	Function unknown	hypothetical protein LEMA_P031360.1 [Leptosphaeria maculans JN3]	--	--
BMK_Unigene_019331	0.239664	0	0	1.23646	2.4474	2.80626	--	--	--	--	--	--	--	--	--	--	--	--	--
BMK_Unigene_019339	1.29815	0	0.0424771	9.18605	2.08749	1.50299	--	--	Molecular Function: protein kinase activity (GO:0004672);; Cellular Component: cytoplasmic membrane-bounded vesicle (GO:0016023);; Molecular Function: ion binding (GO:0043167);;	--	--	--	Protein tyrosine kinase;; Protein kinase domain	Serine/threonine-protein kinase BRI1-like 1 (Precursor) GN=BRL1 OS=Arabidopsis thaliana (Mouse-ear cress) PE=1 SV=1	T	Signal transduction mechanisms	hypothetical protein SORBIDRAFT_07g021550 [Sorghum bicolor]	molecular function: catalytic activity (GO:0003824);; biological process: metabolic process (GO:0008152);; biological process: cellular process (GO:0009987);; cellular component: cell (GO:0005623);; cellular component: organelle (GO:0043226);; cellular component: cell part (GO:0044464);; molecular function: binding (GO:0005488)	--
BMK_Unigene_019420	0.520281	1.94713	1.9406	5.73706	7.77351	2.87373	[R]	General function prediction only	Biological Process: polysaccharide catabolic process (GO:0000272);; Molecular Function: chitinase activity (GO:0004568);; Cellular Component: vacuole (GO:0005773);; Cellular Component: plasma membrane (GO:0005886);; Biological Process: chitin catabolic process (GO:0006032);; Molecular Function: chitin binding (GO:0008061);; Biological Process: jasmonic acid and ethylene-dependent systemic resista…	--	[R]	General function prediction only	Chitinase class I	Chitinase 8 (Precursor) OS=Oryza sativa subsp. japonica (Rice) PE=2 SV=1	G	Carbohydrate transport and metabolism	PREDICTED: chitinase 8-like [Setaria italica]	biological process: metabolic process (GO:0008152);; molecular function: catalytic activity (GO:0003824);; cellular component: cell (GO:0005623);; cellular component: organelle (GO:0043226);; cellular component: cell part (GO:0044464);; cellular component: membrane (GO:0016020);; molecular function: binding (GO:0005488);; biological process: immune system process (GO:0002376);; biological process…	--
BMK_Unigene_019468	13.0191	12.3405	9.2788	32.1312	21.6924	19.0729	[L]	Replication, recombination and repair	Molecular Function: helicase activity (GO:0004386);; Biological Process: DNA metabolic process (GO:0006259);; Cellular Component: cytoplasmic membrane-bounded vesicle (GO:0016023);; Biological Process: single-organism cellular process (GO:0044763);;	--	[D]	Cell cycle control, cell division, chromosome partitioning	PIF1-like helicase;; Replication factor-A C terminal domain;; Domain of unknown function DUF223;; Helicase	--	L	Replication, recombination and repair	Os01g0630700 [Oryza sativa Japonica Group]	molecular function: catalytic activity (GO:0003824);; biological process: metabolic process (GO:0008152);; biological process: cellular process (GO:0009987);; cellular component: cell (GO:0005623);; cellular component: organelle (GO:0043226);; cellular component: cell part (GO:0044464);; biological process: single-organism process (GO:0044699)	--
BMK_Unigene_019483	0.373032	0	0.0878289	9.60191	2.65671	3.87607	--	--	--	--	--	--	--	--	S	Function unknown	PREDICTED: uncharacterized protein LOC100842775 [Brachypodium distachyon]	--	--
BMK_Unigene_019510	10.7849	6.00539	9.87316	26.7176	16.645	14.3728	[R]	General function prediction only	Molecular Function: nucleic acid binding (GO:0003676);; Molecular Function: ATP binding (GO:0005524);; Cellular Component: mitochondrion (GO:0005739);; Molecular Function: ATP-dependent helicase activity (GO:0008026);; Biological Process: gravitropism (GO:0009630);;	K18663|0|sita:101778391|activating signal cointegrator 1 complex subunit 3-like; K18663 activating signal cointegrator complex subunit 3 [EC:3.6.4.12] (A)	[A]	RNA processing and modification	DEAD/DEAH box helicase;; Type III restriction enzyme, res subunit;; SNF2 family N-terminal domain	Helicase and polymerase-containing protein TEBICHI GN=TEB OS=Arabidopsis thaliana (Mouse-ear cress) PE=2 SV=1	A	RNA processing and modification	PREDICTED: activating signal cointegrator 1 complex subunit 3-like [Setaria italica]	molecular function: binding (GO:0005488);; cellular component: cell (GO:0005623);; cellular component: organelle (GO:0043226);; cellular component: cell part (GO:0044464);; molecular function: catalytic activity (GO:0003824);; biological process: metabolic process (GO:0008152);; biological process: cellular process (GO:0009987);; biological process: single-organism process (GO:0044699);; biologic…	--
BMK_Unigene_019523	0.984971	0	0	3.88124	1.70851	1.55436	[G]	Carbohydrate transport and metabolism	Molecular Function: sedoheptulose-7-phosphate:D-glyceraldehyde-3-phosphate glyceronetransferase activity (GO:0004801);; Cellular Component: extracellular region (GO:0005576);; Cellular Component: nucleus (GO:0005634);; Cellular Component: cytoplasm (GO:0005737);; Biological Process: pentose-phosphate shunt (GO:0006098);; Biological Process: cellular response to farnesol (GO:0097308);;	--	[G]	Carbohydrate transport and metabolism	Transaldolase	--	G	Carbohydrate transport and metabolism	Transaldolase [Macrophomina phaseolina MS6]	molecular function: catalytic activity (GO:0003824);; biological process: metabolic process (GO:0008152);; cellular component: extracellular region (GO:0005576);; cellular component: cell (GO:0005623);; cellular component: organelle (GO:0043226);; cellular component: cell part (GO:0044464);; biological process: cellular process (GO:0009987);; biological process: single-organism process (GO:004469…	--
BMK_Unigene_020162	0.201882	0	0	1.17377	3.12013	3.79162	[C]	Energy production and conversion	Molecular Function: L-lactate dehydrogenase activity (GO:0004459);; Cellular Component: cytoplasm (GO:0005737);; Biological Process: glycolytic process (GO:0006096);; Biological Process: cellular carbohydrate metabolic process (GO:0044262);; Biological Process: oxidation-reduction process (GO:0055114);;	K00016|2.83871e-58|tcc:TCM_015995|Lactate/malate dehydrogenase family protein; K00016 L-lactate dehydrogenase [EC:1.1.1.27] (A)	[C]	Energy production and conversion	lactate/malate dehydrogenase, NAD binding domain;; lactate/malate dehydrogenase, alpha/beta C-terminal domain;; Putative methyltransferase	L-lactate dehydrogenase B (Fragment) OS=Hordeum vulgare (Barley) PE=1 SV=1	C	Energy production and conversion	hypothetical protein COCMIDRAFT_95997 [Bipolaris oryzae ATCC 44560]	molecular function: catalytic activity (GO:0003824);; biological process: metabolic process (GO:0008152);; biological process: single-organism process (GO:0044699);; cellular component: cell (GO:0005623);; cellular component: cell part (GO:0044464);; biological process: cellular process (GO:0009987)	Glycolysis / Gluconeogenesis (ko00010);; Cysteine and methionine metabolism (ko00270);; Pyruvate metabolism (ko00620);; Propanoate metabolism (ko00640)
BMK_Unigene_019600	0.32001	0	0.00939326	1.49096	1.33337	2.18058	--	--	Molecular Function: binding (GO:0005488);;	--	--	--	MULE transposase domain;; SWIM zinc finger;; FAR1 DNA-binding domain	Protein FAR1-RELATED SEQUENCE 11 GN=FRS11 OS=Arabidopsis thaliana (Mouse-ear cress) PE=2 SV=1	--	--	hypothetical protein SORBIDRAFT_08g016320 [Sorghum bicolor]	molecular function: binding (GO:0005488)	--
BMK_Unigene_019654	0.211992	0.0182067	0	1.538	1.59053	3.73194	--	--	Molecular Function: sequence-specific DNA binding RNA polymerase II transcription factor activity (GO:0000981);; Cellular Component: nucleus (GO:0005634);; Biological Process: regulation of transcription from RNA polymerase II promoter (GO:0006357);; Molecular Function: zinc ion binding (GO:0008270);;	--	--	--	Fungal Zn(2)-Cys(6) binuclear cluster domain	--	S	Function unknown	hypothetical protein COCCADRAFT_19 [Bipolaris zeicola 26-R-13]	molecular function: nucleic acid binding transcription factor activity (GO:0001071);; biological process: metabolic process (GO:0008152);; biological process: cellular process (GO:0009987);; biological process: biological regulation (GO:0065007);; cellular component: cell (GO:0005623);; cellular component: organelle (GO:0043226);; cellular component: cell part (GO:0044464);; molecular function: b…	--
BMK_Unigene_019799	0.612904	0.502643	0.2453	6.39025	2.01759	2.53835	--	--	--	--	--	--	Reverse transcriptase-like	--	R	General function prediction only	hypothetical protein SORBIDRAFT_08g007680 [Sorghum bicolor]	--	--
BMK_Unigene_019853	5.27953	1.984	2.34842	13.5477	6.89024	7.67692	[J]	Translation, ribosomal structure and biogenesis	Biological Process: pseudouridine synthesis (GO:0001522);; Molecular Function: RNA binding (GO:0003723);; Biological Process: one-carbon metabolic process (GO:0006730);; Biological Process: tRNA processing (GO:0008033);; Molecular Function: pseudouridine synthase activity (GO:0009982);;	K01855|3.60308e-39|sbi:SORBI_01g033960|SORBIDRAFT_01g033960, Sb01g033960; hypothetical protein; K01855 tRNA pseudouridine38/39 synthase [EC:5.4.99.45] (A)	[J]	Translation, ribosomal structure and biogenesis	--	--	J	Translation, ribosomal structure and biogenesis	hypothetical protein SORBIDRAFT_01g033960 [Sorghum bicolor]	biological process: metabolic process (GO:0008152);; biological process: cellular process (GO:0009987);; molecular function: binding (GO:0005488);; biological process: single-organism process (GO:0044699);; molecular function: catalytic activity (GO:0003824)	--
BMK_Unigene_019991	0.275817	3.75362	0.0352376	21.3571	25.8475	3.69123	--	--	Molecular Function: peptidase activity (GO:0008233);;	--	[O]	Posttranslational modification, protein turnover, chaperones	Xylanase inhibitor C-terminal;; Xylanase inhibitor N-terminal;; Eukaryotic aspartyl protease	Protein ASPARTIC PROTEASE IN GUARD CELL 2 (Precursor) GN=ASPG2 OS=Arabidopsis thaliana (Mouse-ear cress) PE=2 SV=1	O	Posttranslational modification, protein turnover, chaperones	PREDICTED: protein ASPARTIC PROTEASE IN GUARD CELL 2-like [Setaria italica]	molecular function: catalytic activity (GO:0003824);; biological process: metabolic process (GO:0008152)	--
BMK_Unigene_071770	0.250035	0	0	0.896417	3.01554	3.85412	[C]	Energy production and conversion	Biological Process: carbohydrate metabolic process (GO:0005975);; Biological Process: ethanol oxidation (GO:0006069);; Molecular Function: zinc ion binding (GO:0008270);; Molecular Function: transferase activity (GO:0016740);; Molecular Function: S-(hydroxymethyl)glutathione dehydrogenase activity (GO:0051903);;	K00121|1.59572e-176|ppp:PHYPADRAFT_137950|hypothetical protein; K00121 S-(hydroxymethyl)glutathione dehydrogenase / alcohol dehydrogenase [EC:1.1.1.284 1.1.1.1] (A)	[Q]	Secondary metabolites biosynthesis, transport and catabolism	Alcohol dehydrogenase GroES-like domain;; Zinc-binding dehydrogenase	Alcohol dehydrogenase class-3 OS=Pisum sativum (Garden pea) PE=1 SV=1	Q	Secondary metabolites biosynthesis, transport and catabolism	hypothetical protein SNOG_10471 [Phaeosphaeria nodorum SN15]	biological process: metabolic process (GO:0008152);; biological process: single-organism process (GO:0044699);; molecular function: binding (GO:0005488);; molecular function: catalytic activity (GO:0003824)	Glycolysis / Gluconeogenesis (ko00010);; Fatty acid degradation (ko00071);; Tyrosine metabolism (ko00350);; Carbon metabolism (ko01200);; Degradation of aromatic compounds (ko01220)
BMK_Unigene_020200	0.609405	0.352047	0.996611	13.2102	3.85549	6.18651	--	--	--	--	--	--	--	--	R	General function prediction only	orf3 [Oryza sativa Japonica Group]	--	--
BMK_Unigene_020225	0.263644	0.106554	0.0127174	1.07603	0.605095	2.08982	[KAD]	--	Molecular Function: binding (GO:0005488);;	K09422|2.75256e-35|brp:103859297|myb-related protein 3R-1-like; K09422 myb proto-oncogene protein, plant (A)	[K]	Transcription	Myb-like DNA-binding domain;; Myb-like DNA-binding domain	Transcription factor MYB98 GN=MYB98 OS=Arabidopsis thaliana (Mouse-ear cress) PE=2 SV=1	K	Transcription	hypothetical protein AURANDRAFT_39143 [Aureococcus anophagefferens]	molecular function: binding (GO:0005488)	--
BMK_Unigene_020228	1.09832	0	0.180352	8.27489	7.58725	2.66565	--	--	--	--	--	--	--	--	--	--	--	--	--
BMK_Unigene_020324	0.311247	0	0	0.618443	1.15677	2.44496	--	--	--	--	--	--	Protein of unknown function (DUF1649);; Protein of unknown function (DUF1649)	--	S	Function unknown	hypothetical protein PTT_06009 [Pyrenophora teres f. teres 0-1]	--	--
BMK_Unigene_020362	0.267834	0.0252398	0.0401149	6.65158	3.01208	4.17245	--	--	Biological Process: metabolic process (GO:0008152);;	--	--	--	--	--	S	Function unknown	hypothetical protein SORBIDRAFT_02g007700 [Sorghum bicolor]	biological process: metabolic process (GO:0008152)	--
BMK_Unigene_076608	0.108343	0	0	0.689477	0.997453	1.60247	--	--	Molecular Function: hexokinase activity (GO:0004396);; Molecular Function: ATP binding (GO:0005524);; Biological Process: glycolytic process (GO:0006096);; Biological Process: phosphorylation (GO:0016310);;	K00844|3.29896e-71|bdi:100832143|hexokinase-7; K00844 hexokinase [EC:2.7.1.1] (A)	[G]	Carbohydrate transport and metabolism	Hexokinase;; Hexokinase	Hexokinase-7 OS=Oryza sativa subsp. japonica (Rice) PE=2 SV=2	G	Carbohydrate transport and metabolism	hypothetical protein SNOG_15620 [Phaeosphaeria nodorum SN15]	molecular function: catalytic activity (GO:0003824);; biological process: metabolic process (GO:0008152);; biological process: cellular process (GO:0009987);; molecular function: binding (GO:0005488);; biological process: single-organism process (GO:0044699)	Glycolysis / Gluconeogenesis (ko00010);; Fructose and mannose metabolism (ko00051);; Galactose metabolism (ko00052);; Starch and sucrose metabolism (ko00500);; Amino sugar and nucleotide sugar metabolism (ko00520);; Carbon metabolism (ko01200)
BMK_Unigene_020431	0.723365	0.125533	0.116084	4.70995	1.90334	3.77701	[R]	General function prediction only	--	--	[QR]	--	2OG-Fe(II) oxygenase superfamily	Probable 2-oxoglutarate-dependent dioxygenase AOP1.2 GN=AOP1.2 OS=Arabidopsis thaliana (Mouse-ear cress) PE=2 SV=1	R	General function prediction only	Gibberellin 3-beta-dioxygenase 4 [Aegilops tauschii]	--	--
BMK_Unigene_014131	0.36814	0	0	1.49155	1.62617	2.12102	[G]	Carbohydrate transport and metabolism	Molecular Function: triose-phosphate isomerase activity (GO:0004807);; Biological Process: gluconeogenesis (GO:0006094);; Biological Process: glycolytic process (GO:0006096);;	K01803|1.6278e-103|zma:100272481|TIM; triosephosphate isomerase, cytosolic (EC:5.3.1.1); K01803 triosephosphate isomerase (TIM) [EC:5.3.1.1] (A)	[G]	Carbohydrate transport and metabolism	Triosephosphate isomerase	Triosephosphate isomerase, cytosolic OS=Zea mays (Maize) PE=3 SV=3	G	Carbohydrate transport and metabolism	hypothetical protein SNOG_15994 [Phaeosphaeria nodorum SN15]	molecular function: catalytic activity (GO:0003824);; biological process: metabolic process (GO:0008152);; biological process: single-organism process (GO:0044699);; biological process: cellular process (GO:0009987)	Glycolysis / Gluconeogenesis (ko00010);; Fructose and mannose metabolism (ko00051);; Inositol phosphate metabolism (ko00562);; Carbon fixation in photosynthetic organisms (ko00710);; Carbon metabolism (ko01200);; Biosynthesis of amino acids (ko01230)
BMK_Unigene_020464	0.517077	0	0	2.02646	2.94453	3.2405	--	--	--	--	--	--	--	--	--	--	--	--	--
BMK_Unigene_020492	2.12674	4.02277	3.48789	5.82447	7.23541	6.50372	[RTKL]	--	Molecular Function: protein serine/threonine kinase activity (GO:0004674);; Molecular Function: ATP binding (GO:0005524);; Biological Process: protein phosphorylation (GO:0006468);;	--	[T]	Signal transduction mechanisms	Protein tyrosine kinase;; Protein kinase domain;; Kinase-like;; Phosphotransferase enzyme family;; Protein tyrosine kinase;; Protein kinase domain;; Kinase-like;; Phosphotransferase enzyme family;; Helicase;; Helicase	Receptor-like protein kinase FERONIA (Precursor) GN=F26O13.190 OS=Arabidopsis thaliana (Mouse-ear cress) PE=1 SV=1	T	Signal transduction mechanisms	hypothetical protein SORBIDRAFT_01g033865 [Sorghum bicolor]	molecular function: catalytic activity (GO:0003824);; biological process: metabolic process (GO:0008152);; biological process: cellular process (GO:0009987);; molecular function: binding (GO:0005488)	--
BMK_Unigene_020526	0.0707326	0.36603	0.113257	2.03192	1.52881	0.656483	[RTKL]	--	Molecular Function: protein serine/threonine kinase activity (GO:0004674);; Molecular Function: calcium ion binding (GO:0005509);; Molecular Function: ATP binding (GO:0005524);; Cellular Component: mitochondrion (GO:0005739);; Biological Process: protein phosphorylation (GO:0006468);; Cellular Component: cytoplasmic membrane-bounded vesicle (GO:0016023);; Molecular Function: polysaccharide bindin…	--	--	--	Protein kinase domain;; Protein tyrosine kinase;; Wall-associated receptor kinase galacturonan-binding;; Calcium-binding EGF domain	Wall-associated receptor kinase 5 (Precursor) GN=WAK5 OS=Arabidopsis thaliana (Mouse-ear cress) PE=2 SV=1	T	Signal transduction mechanisms	OSJNBa0024J22.5 [Oryza sativa Japonica Group]	molecular function: catalytic activity (GO:0003824);; biological process: metabolic process (GO:0008152);; biological process: cellular process (GO:0009987);; molecular function: binding (GO:0005488);; cellular component: cell (GO:0005623);; cellular component: organelle (GO:0043226);; cellular component: cell part (GO:0044464)	--
BMK_Unigene_020537	0.193704	0	0	2.80084	0.669861	1.66706	--	--	--	--	[D]	Cell cycle control, cell division, chromosome partitioning	Calcium-activated chloride channel;; Glycosyl hydrolase family 10	Anoctamin-like protein At1g73020 GN=At1g73020 OS=Arabidopsis thaliana (Mouse-ear cress) PE=1 SV=1	D	Cell cycle control, cell division, chromosome partitioning	hypothetical protein COCVIDRAFT_99136 [Bipolaris victoriae FI3]	--	--
BMK_Unigene_020570	0.231849	0.0100444	0.100101	1.55707	0.836231	0.913138	--	--	--	--	[D]	Cell cycle control, cell division, chromosome partitioning	Histidine kinase-, DNA gyrase B-, and HSP90-like ATPase;; Histidine kinase-, DNA gyrase B-, and HSP90-like ATPase	--	D	Cell cycle control, cell division, chromosome partitioning	PREDICTED: uncharacterized protein LOC101777572 [Setaria italica]	--	--
BMK_Unigene_020585	0	0.0960734	0.0588058	4.39275	1.79257	3.50513	--	--	--	--	--	--	--	--	S	Function unknown	hypothetical protein OsJ_04815 [Oryza sativa Japonica Group]	--	--
BMK_Unigene_020649	0.443433	2.05906	0.778825	8.16043	11.2805	8.68923	[L]	Replication, recombination and repair	Molecular Function: DNA binding (GO:0003677);; Molecular Function: RNA binding (GO:0003723);; Molecular Function: RNA-directed DNA polymerase activity (GO:0003964);; Molecular Function: aspartic-type endopeptidase activity (GO:0004190);; Biological Process: RNA-dependent DNA replication (GO:0006278);; Biological Process: DNA recombination (GO:0006310);; Biological Process: proteolysis (GO:0006508…	--	[R]	General function prediction only	Integrase core domain	--	R	General function prediction only	polyprotein [Oryza sativa Japonica Group]	molecular function: binding (GO:0005488);; molecular function: catalytic activity (GO:0003824);; biological process: metabolic process (GO:0008152);; biological process: cellular process (GO:0009987);; cellular component: cell (GO:0005623);; cellular component: organelle (GO:0043226);; cellular component: cell part (GO:0044464)	--
BMK_Unigene_020665	0.122501	0.0601094	0.260262	4.38792	1.8215	5.10052	--	--	--	K01404|7.19757e-33|rcu:RCOM_1593600|metalloendopeptidase, putative (EC:3.4.24.36); K01404 leishmanolysin [EC:3.4.24.36] (A)	[MV]	--	Leishmanolysin;; Human growth factor-like EGF	--	O	Posttranslational modification, protein turnover, chaperones	hypothetical protein SPRG_12195 [Saprolegnia parasitica CBS 223.65]	--	--
BMK_Unigene_020673	1.51194	1.88582	1.26263	15.1303	5.24193	5.59472	--	--	Molecular Function: binding (GO:0005488);; Cellular Component: mitochondrion (GO:0005739);; Biological Process: cellular process (GO:0009987);; Biological Process: macromolecule metabolic process (GO:0043170);; Biological Process: primary metabolic process (GO:0044238);;	--	[R]	General function prediction only	Reverse transcriptase (RNA-dependent DNA polymerase);; Integrase core domain;; gag-polypeptide of LTR copia-type;; gag-polypeptide of LTR copia-type;; GAG-pre-integrase domain;; Reverse transcriptase (RNA-dependent DNA polymerase)	Endonuclease OS=Nicotiana tabacum (Common tobacco) PE=2 SV=1	R	General function prediction only	retrotransposon protein, putative, Ty1-copia subclass [Oryza sativa Japonica Group]	molecular function: binding (GO:0005488);; cellular component: cell (GO:0005623);; cellular component: organelle (GO:0043226);; cellular component: cell part (GO:0044464);; biological process: cellular process (GO:0009987);; biological process: metabolic process (GO:0008152)	--
BMK_Unigene_020760	0.524094	0.244654	0.401721	2.49139	1.00478	0.766831	--	--	--	--	--	--	Plant protein of unknown function (DUF936)	--	--	--	PREDICTED: uncharacterized protein LOC101781021 [Setaria italica]	--	--
BMK_Unigene_020822	0.0786039	0.191197	0.201345	3.49313	2.34479	2.07655	--	--	Molecular Function: nucleic acid binding (GO:0003676);; Molecular Function: catalytic activity (GO:0003824);; Molecular Function: zinc ion binding (GO:0008270);; Biological Process: cellular modified amino acid biosynthetic process (GO:0042398);;	K17604|1.37012e-93|sbi:SORBI_01g014270|SORBIDRAFT_01g014270, Sb01g014270; hypothetical protein; K17604 zinc finger SWIM domain-containing protein 3 (A)	--	--	FAR1 DNA-binding domain;; MULE transposase domain;; Transposase, Mutator family	Protein FAR1-RELATED SEQUENCE 5 GN=FRS5 OS=Arabidopsis thaliana (Mouse-ear cress) PE=2 SV=1	--	--	transposon protein, putative, unclassified [Oryza sativa Japonica Group]	molecular function: binding (GO:0005488);; molecular function: catalytic activity (GO:0003824);; biological process: metabolic process (GO:0008152);; biological process: cellular process (GO:0009987);; biological process: single-organism process (GO:0044699)	--
BMK_Unigene_020864	7.63627	4.91985	4.68795	26.7685	12.9563	12.8007	--	--	Molecular Function: RNA binding (GO:0003723);; Molecular Function: protein binding (GO:0005515);; Cellular Component: nucleus (GO:0005634);;	--	[A]	RNA processing and modification	--	Protein RIK OS=Zea mays (Maize) PE=1 SV=1	--	--	PREDICTED: protein RIK-like isoform X3 [Setaria italica]	molecular function: binding (GO:0005488);; cellular component: cell (GO:0005623);; cellular component: organelle (GO:0043226);; cellular component: cell part (GO:0044464)	--
BMK_Unigene_020952	5.02635	3.03576	3.79191	11.3137	5.81351	8.80538	--	--	Molecular Function: zinc ion binding (GO:0008270);; Cellular Component: cytoplasmic membrane-bounded vesicle (GO:0016023);;	--	[R]	General function prediction only	Leucine Rich repeats (2 copies);; Leucine rich repeat;; Leucine Rich Repeat;; Leucine Rich repeat;; BRCA1-associated protein 2;; Leucine Rich Repeat;; Leucine rich repeat;; Leucine Rich repeats (2 copies);; Leucine Rich repeat;; Leucine rich repeat	Receptor-like protein 12 (Precursor) GN=RLP12 OS=Arabidopsis thaliana (Mouse-ear cress) PE=2 SV=2	--	--	hypothetical protein SORBIDRAFT_06g030610 [Sorghum bicolor]	molecular function: binding (GO:0005488);; cellular component: cell (GO:0005623);; cellular component: organelle (GO:0043226);; cellular component: cell part (GO:0044464)	--
BMK_Unigene_021623	0.744858	7.3985	0.287996	10.3967	6.06439	9.68512	--	--	--	--	--	--	--	--	--	--	--	--	--
BMK_Unigene_022518	1.09396	1.09735	0.646094	9.06107	3.65513	4.20083	--	--	--	--	--	--	--	--	--	--	--	--	--
BMK_Unigene_022703	0	1.79995	0.991329	3.42657	4.56055	2.23957	--	--	--	--	--	--	--	--	--	--	--	--	--
BMK_Unigene_022715	0.820423	1.67393	1.57309	4.74483	6.19158	8.8828	--	--	--	--	--	--	--	--	--	--	--	--	--
BMK_Unigene_023438	0	0	0.948432	3.1619	3.45976	14.4369	--	--	--	--	--	--	--	--	--	--	--	--	--
BMK_Unigene_023605	0.104278	0.410295	0.511094	3.41096	2.02259	2.37516	--	--	--	--	--	--	--	--	--	--	--	--	--
BMK_Unigene_023778	6.69308	5.65892	5.90903	31.6887	17.7458	20.9836	--	--	--	--	--	--	--	--	S	Function unknown	hypothetical protein SORBIDRAFT_01g030440 [Sorghum bicolor]	--	--
BMK_Unigene_024599	1.43689	0	0.211361	6.52538	2.73008	4.9856	--	--	--	--	--	--	--	--	--	--	--	--	--
BMK_Unigene_024716	13.3659	6.71244	5.40943	25.5796	20.0355	25.2941	--	--	Molecular Function: DNA binding (GO:0003677);; Cellular Component: nucleus (GO:0005634);; Biological Process: regulation of transcription, DNA-templated (GO:0006355);;	--	--	--	--	--	K	Transcription	PREDICTED: basic leucine zipper 9-like isoform X4 [Setaria italica]	molecular function: binding (GO:0005488);; cellular component: cell (GO:0005623);; cellular component: organelle (GO:0043226);; cellular component: cell part (GO:0044464);; biological process: biological regulation (GO:0065007)	--
BMK_Unigene_024892	0.0705412	0.49772	0.814155	2.54519	0.811696	0.964725	--	--	--	--	--	--	--	--	--	--	--	--	--
BMK_Unigene_024998	0	0	0.573548	15.6715	6.39992	7.26732	--	--	--	--	--	--	--	--	--	--	--	--	--
BMK_Unigene_025048	0.58497	0.535242	0.525756	5.36351	3.24148	3.99532	--	--	--	--	--	--	--	--	--	--	--	--	--
BMK_Unigene_025696	0.185673	0.576736	0.0883873	3.38438	1.41705	1.03107	[L]	Replication, recombination and repair	Molecular Function: DNA binding (GO:0003677);; Molecular Function: RNA binding (GO:0003723);; Molecular Function: RNA-directed DNA polymerase activity (GO:0003964);; Molecular Function: aspartic-type endopeptidase activity (GO:0004190);; Molecular Function: transporter activity (GO:0005215);; Cellular Component: nucleus (GO:0005634);; Biological Process: RNA-dependent DNA replication (GO:0006278)…	--	[R]	General function prediction only	Reverse transcriptase (RNA-dependent DNA polymerase)	RNA-directed DNA polymerase homolog OS=Oenothera berteroana (Bertero&apos;s evening primrose) PE=4 SV=1	L	Replication, recombination and repair	putative retrotransposon protein [Phyllostachys edulis]	molecular function: binding (GO:0005488);; molecular function: catalytic activity (GO:0003824);; biological process: metabolic process (GO:0008152);; biological process: cellular process (GO:0009987);; molecular function: transporter activity (GO:0005215);; biological process: localization (GO:0051179);; cellular component: cell (GO:0005623);; cellular component: organelle (GO:0043226);; cellular…	--
BMK_Unigene_026956	1.03748	0.227467	0.580539	6.10277	3.20602	2.29125	--	--	--	--	--	--	--	--	--	--	--	--	--
BMK_Unigene_028126	2.13677	8.44985	6.77419	17.094	10.0117	9.43588	--	--	--	--	--	--	--	--	--	--	--	--	--
BMK_Unigene_028807	0.325122	0.163915	0.0941625	4.66157	4.97888	1.67548	--	--	--	--	--	--	--	--	T	Signal transduction mechanisms	PREDICTED: putative disease resistance RPP13-like protein 1-like [Setaria italica]	--	--
BMK_Unigene_028939	0.849682	0.52059	0.275049	4.24013	2.55765	1.79901	--	--	--	--	--	--	--	--	--	--	--	--	--
BMK_Unigene_028941	1.23693	0.0303489	0	5.68774	2.78213	2.95969	--	--	--	--	--	--	--	--	--	--	--	--	--
BMK_Unigene_029113	0.434875	0	0	4.50271	1.68224	2.08017	--	--	Biological Process: protein folding (GO:0006457);; Biological Process: response to stress (GO:0006950);; Cellular Component: chloroplast (GO:0009507);; Molecular Function: heat shock protein binding (GO:0031072);;	--	[O]	Posttranslational modification, protein turnover, chaperones	DnaJ domain	--	O	Posttranslational modification, protein turnover, chaperones	LOC100282476 [Zea mays]	biological process: metabolic process (GO:0008152);; biological process: cellular process (GO:0009987);; biological process: response to stimulus (GO:0050896);; cellular component: cell (GO:0005623);; cellular component: organelle (GO:0043226);; cellular component: cell part (GO:0044464);; molecular function: binding (GO:0005488)	--
BMK_Unigene_029420	0.046844	0.98912	1.17259	3.19682	0.967246	1.51981	--	--	--	--	--	--	--	--	--	--	--	--	--
BMK_Unigene_029843	13.5443	4.77635	8.0893	72.981	34.8969	29.6489	--	--	--	--	--	--	--	--	--	--	--	--	--
BMK_Unigene_029906	0.962443	0.132454	0	3.43685	5.20967	3.14091	--	--	--	--	--	--	--	--	--	--	--	--	--
BMK_Unigene_030982	0.0633594	1.5158	0.366416	4.47861	1.59142	1.11971	--	--	--	--	--	--	--	--	--	--	--	--	--
BMK_Unigene_031167	0	0	1.59169	4.45737	3.07325	12.6233	--	--	--	--	--	--	--	--	--	--	--	--	--
BMK_Unigene_031439	0.712911	3.18794	0.270756	28.1752	12.7021	15.4357	--	--	--	--	--	--	--	--	--	--	--	--	--
BMK_Unigene_031440	0	0.819205	0.0854012	7.79225	1.41337	2.44214	--	--	--	--	--	--	--	--	--	--	--	--	--
BMK_Unigene_031545	0.774501	0.0887525	0.171067	1.64072	2.20095	1.68707	[L]	Replication, recombination and repair	Molecular Function: DNA binding (GO:0003677);; Molecular Function: RNA binding (GO:0003723);; Molecular Function: RNA-directed DNA polymerase activity (GO:0003964);; Molecular Function: aspartic-type endopeptidase activity (GO:0004190);; Biological Process: RNA-dependent DNA replication (GO:0006278);; Biological Process: DNA recombination (GO:0006310);; Biological Process: proteolysis (GO:0006508…	--	[R]	General function prediction only	Chromo (CHRromatin Organisation MOdifier) domain	--	L	Replication, recombination and repair	retrotransposon protein, putative, unclassified [Oryza sativa Japonica Group]	molecular function: binding (GO:0005488);; molecular function: catalytic activity (GO:0003824);; biological process: metabolic process (GO:0008152);; biological process: cellular process (GO:0009987);; cellular component: cell (GO:0005623);; cellular component: organelle (GO:0043226);; cellular component: cell part (GO:0044464);; cellular component: membrane (GO:0016020)	--
BMK_Unigene_031552	0.887787	2.27511	3.65072	7.60952	5.76721	8.86028	--	--	--	--	--	--	--	--	--	--	--	--	--
BMK_Unigene_031632	0	0.311363	0.108591	3.92185	1.90786	1.68064	--	--	--	--	--	--	--	--	--	--	--	--	--
BMK_Unigene_032144	1.37838	0	0.0737497	2.69976	4.8883	7.60682	--	--	--	--	--	--	--	--	S	Function unknown	PREDICTED: putative disease resistance protein At1g58400-like isoform X1 [Setaria italica]	--	--
BMK_Unigene_032616	0.0894959	0	1.17221	5.17068	3.41832	12.4728	--	--	--	--	--	--	--	--	--	--	--	--	--
BMK_Unigene_032903	0.22203	1.21626	0.246778	4.40609	17.8164	6.66922	[O]	Posttranslational modification, protein turnover, chaperones	Molecular Function: serine-type endopeptidase activity (GO:0004252);; Cellular Component: peroxisome (GO:0005777);; Biological Process: proteolysis (GO:0006508);; Biological Process: double fertilization forming a zygote and endosperm (GO:0009567);; Molecular Function: identical protein binding (GO:0042802);; Biological Process: negative regulation of catalytic activity (GO:0043086);;	--	--	--	--	Subtilisin-like protease (Precursor) GN=At5g67360 OS=Arabidopsis thaliana (Mouse-ear cress) PE=1 SV=1	O	Posttranslational modification, protein turnover, chaperones	PREDICTED: subtilisin-like protease-like [Setaria italica]	molecular function: catalytic activity (GO:0003824);; biological process: metabolic process (GO:0008152);; cellular component: cell (GO:0005623);; cellular component: organelle (GO:0043226);; cellular component: cell part (GO:0044464);; biological process: reproduction (GO:0000003);; biological process: reproductive process (GO:0022414);; biological process: single-organism process (GO:0044699);;…	--
BMK_Unigene_033395	1.17934	0.900716	1.01867	7.9967	3.57033	4.11075	--	--	--	--	--	--	--	--	--	--	--	--	--
BMK_Unigene_033946	0.958782	0.398417	0.416666	10.1643	3.33599	2.73269	--	--	--	--	--	--	--	--	--	--	--	--	--
BMK_Unigene_014057	0.548479	0	0	1.61213	3.65187	2.45154	--	--	Molecular Function: fructose-bisphosphate aldolase activity (GO:0004332);; Molecular Function: protein tyrosine phosphatase activity (GO:0004725);; Cellular Component: mitochondrion (GO:0005739);; Cellular Component: cytosol (GO:0005829);; Biological Process: gluconeogenesis (GO:0006094);; Biological Process: glycolytic process (GO:0006096);; Molecular Function: zinc ion binding (GO:0008270);; Bi…	K01624|3.64602e-137|bpg:Bathy11g01440|fructose-bisphosphate aldolase; K01624 fructose-bisphosphate aldolase, class II [EC:4.1.2.13] (A)	[G]	Carbohydrate transport and metabolism	Fructose-bisphosphate aldolase class-II	--	G	Carbohydrate transport and metabolism	hypothetical protein SNOG_08226 [Phaeosphaeria nodorum SN15]	molecular function: catalytic activity (GO:0003824);; biological process: metabolic process (GO:0008152);; biological process: cellular process (GO:0009987);; cellular component: cell (GO:0005623);; cellular component: organelle (GO:0043226);; cellular component: cell part (GO:0044464);; biological process: single-organism process (GO:0044699);; molecular function: binding (GO:0005488)	Glycolysis / Gluconeogenesis (ko00010);; Pentose phosphate pathway (ko00030);; Fructose and mannose metabolism (ko00051);; Carbon fixation in photosynthetic organisms (ko00710);; Carbon metabolism (ko01200);; Biosynthesis of amino acids (ko01230)
BMK_Unigene_034687	1.37411	2.38002	3.45012	9.47578	13.1371	9.8602	--	--	--	--	--	--	--	--	--	--	--	--	--
BMK_Unigene_034794	1.92693	1.72606	2.62647	7.99276	5.04787	5.24165	--	--	--	--	--	--	--	--	--	--	--	--	--
BMK_Unigene_034895	1.32213	1.77368	4.67524	24.2643	28.2893	35.3958	--	--	Biological Process: metabolic process (GO:0008152);; Cellular Component: plastid (GO:0009536);; Molecular Function: transferase activity, transferring hexosyl groups (GO:0016758);;	--	[GC]	--	--	Crocetin glucosyltransferase 2 GN=GLT2 OS=Crocus sativus (Saffron) PE=1 SV=1	G	Carbohydrate transport and metabolism	PREDICTED: crocetin glucosyltransferase 2-like [Setaria italica]	biological process: metabolic process (GO:0008152);; cellular component: cell (GO:0005623);; cellular component: organelle (GO:0043226);; cellular component: cell part (GO:0044464);; molecular function: catalytic activity (GO:0003824)	--
BMK_Unigene_035269	1.60986	4.24076	4.38081	9.94583	3.50227	6.44039	--	--	--	--	--	--	--	--	R	General function prediction only	hypothetical protein OsJ_05499 [Oryza sativa Japonica Group]	--	--
BMK_Unigene_035478	1.62715	0	0	6.64138	2.64844	3.39198	--	--	--	--	--	--	--	--	--	--	transposon protein, putative, Mutator sub-class [Oryza sativa Japonica Group]	--	--
BMK_Unigene_035621	0.482005	0.305351	0.21075	2.09397	2.29844	0.198627	[RTKL]	--	Molecular Function: protein serine/threonine kinase activity (GO:0004674);; Molecular Function: ATP binding (GO:0005524);; Biological Process: protein phosphorylation (GO:0006468);; Cellular Component: cytoplasmic membrane-bounded vesicle (GO:0016023);;	--	--	--	Protein kinase domain;; Protein tyrosine kinase;; D-mannose binding lectin	G-type lectin S-receptor-like serine/threonine-protein kinase SD2-5 (Precursor) GN=SD25 OS=Arabidopsis thaliana (Mouse-ear cress) PE=1 SV=1	T	Signal transduction mechanisms	PREDICTED: G-type lectin S-receptor-like serine/threonine-protein kinase SD2-5-like [Setaria italica]	molecular function: catalytic activity (GO:0003824);; biological process: metabolic process (GO:0008152);; biological process: cellular process (GO:0009987);; molecular function: binding (GO:0005488);; cellular component: cell (GO:0005623);; cellular component: organelle (GO:0043226);; cellular component: cell part (GO:0044464)	--
BMK_Unigene_036273	0.325128	0.642789	0.327359	7.43369	1.8665	5.61128	--	--	--	--	--	--	--	--	--	--	--	--	--
BMK_Unigene_036647	0	0	1.94306	50.6593	46.5607	55.7123	--	--	--	--	--	--	--	--	--	--	--	--	--
BMK_Unigene_003270	0.126302	0	0.0195269	1.11588	4.13444	4.53628	[I]	Lipid transport and metabolism	Molecular Function: acetate-CoA ligase activity (GO:0003987);; Cellular Component: mitochondrion (GO:0005739);; Cellular Component: cytosol (GO:0005829);; Molecular Function: AMP binding (GO:0016208);; Biological Process: histone acetylation (GO:0016573);; Molecular Function: acid-ammonia (or amide) ligase activity (GO:0016880);; Biological Process: acetyl-CoA biosynthetic process from acetate (G…	K01895|0|sly:101264442|acetyl-coenzyme A synthetase, chloroplastic/glyoxysomal-like; K01895 acetyl-CoA synthetase [EC:6.2.1.1] (A)	[I]	Lipid transport and metabolism	AMP-binding enzyme;; AMP-binding enzyme C-terminal domain	Acetyl-coenzyme A synthetase, chloroplastic/glyoxysomal (Precursor) GN=ACS OS=Arabidopsis thaliana (Mouse-ear cress) PE=1 SV=1	I	Lipid transport and metabolism	acetate--CoA ligase [Pyrenophora teres f. teres 0-1]	molecular function: catalytic activity (GO:0003824);; biological process: metabolic process (GO:0008152);; cellular component: cell (GO:0005623);; cellular component: organelle (GO:0043226);; cellular component: cell part (GO:0044464);; molecular function: binding (GO:0005488);; biological process: cellular process (GO:0009987);; biological process: single-organism process (GO:0044699);; biologic…	Glycolysis / Gluconeogenesis (ko00010);; Pyruvate metabolism (ko00620);; Propanoate metabolism (ko00640);; Carbon metabolism (ko01200)
BMK_Unigene_038287	1.05172	1.21754	1.63516	56.2535	40.4641	46.5412	--	--	--	--	--	--	--	--	--	--	--	--	--
BMK_Unigene_038321	0.344085	0	0	0.62764	1.07608	2.29794	--	--	Molecular Function: sequence-specific DNA binding RNA polymerase II transcription factor activity (GO:0000981);; Molecular Function: DNA binding (GO:0003677);; Cellular Component: nucleus (GO:0005634);; Biological Process: regulation of transcription from RNA polymerase II promoter (GO:0006357);; Molecular Function: zinc ion binding (GO:0008270);;	--	--	--	--	--	S	Function unknown	similar to transcriptional activator protein acu-15 [Leptosphaeria maculans JN3]	molecular function: nucleic acid binding transcription factor activity (GO:0001071);; biological process: metabolic process (GO:0008152);; biological process: cellular process (GO:0009987);; biological process: biological regulation (GO:0065007);; molecular function: binding (GO:0005488);; cellular component: cell (GO:0005623);; cellular component: organelle (GO:0043226);; cellular component: cel…	--
BMK_Unigene_038826	1.68966	3.45672	1.29501	8.08097	7.8305	6.87795	--	--	--	--	--	--	SWIM zinc finger;; FAR1 DNA-binding domain;; MULE transposase domain	Protein FAR-RED IMPAIRED RESPONSE 1 GN=FAR1 OS=Arabidopsis thaliana (Mouse-ear cress) PE=1 SV=1	R	General function prediction only	PREDICTED: protein FAR1-RELATED SEQUENCE 5-like [Zea mays]	--	--
BMK_Unigene_038837	5.8358	6.85685	12.9044	25.1773	23.8042	29.1022	--	--	--	--	--	--	--	--	--	--	--	--	--
BMK_Unigene_039041	0.666599	2.0752	0.53769	5.05373	1.74579	2.34658	--	--	--	--	--	--	--	--	--	--	--	--	--
BMK_Unigene_039050	4.07937	1.77829	0.031009	21.3145	9.34296	17.2986	--	--	--	--	--	--	--	--	--	--	--	--	--
BMK_Unigene_039051	3.86944	2.01438	0.0232472	48.8416	10.6485	24.2845	--	--	--	--	--	--	--	--	--	--	--	--	--
BMK_Unigene_039267	0.381788	2.71074	1.59395	4.19274	8.26839	3.69056	--	--	--	--	--	--	--	--	--	--	--	--	--
BMK_Unigene_039291	1.39827	0.260327	0.820612	5.56692	2.48593	1.53879	--	--	--	--	--	--	--	--	--	--	--	--	--
BMK_Unigene_039433	0.523916	1.2336	1.54879	3.77018	3.74591	1.60775	--	--	--	--	--	--	Protein of unknown function, DUF617	Protein MIZU-KUSSEI 1 GN=MIZ1 OS=Arabidopsis thaliana (Mouse-ear cress) PE=1 SV=1	S	Function unknown	PREDICTED: uncharacterized protein LOC101757647 [Setaria italica]	--	--
BMK_Unigene_039589	0.994026	0.396495	0.753804	13.4469	3.52814	5.13335	--	--	--	--	--	--	--	--	--	--	--	--	--
BMK_Unigene_039908	91.0771	250.195	126.281	254.933	1466.66	604.278	--	--	Molecular Function: serine-type endopeptidase inhibitor activity (GO:0004867);; Biological Process: proteolysis (GO:0006508);; Molecular Function: peptidase activity (GO:0008233);; Biological Process: response to wounding (GO:0009611);;	--	--	--	Potato inhibitor I family	Subtilisin-chymotrypsin inhibitor-2B (Fragment) OS=Hordeum vulgare (Barley) PE=2 SV=1	S	Function unknown	PREDICTED: subtilisin-chymotrypsin inhibitor-2A-like [Setaria italica]	molecular function: enzyme regulator activity (GO:0030234);; biological process: biological regulation (GO:0065007);; biological process: metabolic process (GO:0008152);; molecular function: catalytic activity (GO:0003824);; biological process: response to stimulus (GO:0050896)	--
BMK_Unigene_039925	2.16545	2.3375	1.76802	8.25233	4.55349	4.93473	--	--	--	--	--	--	--	--	--	--	--	--	--
BMK_Unigene_041309	1.36556	1.23301	1.11245	4.70604	3.37743	4.40896	--	--	--	--	--	--	--	--	--	--	--	--	--
BMK_Unigene_041477	7.92777	3.22773	3.59867	13.3852	13.6531	9.04099	--	--	--	--	--	--	--	--	R	General function prediction only	PREDICTED: uncharacterized protein LOC101785207 [Setaria italica]	--	--
BMK_Unigene_041703	3.03791	5.74747	5.71401	6.92142	59.0122	24.423	--	--	--	--	--	--	--	--	--	--	--	--	--
BMK_Unigene_041799	0.543667	0.69765	0.51769	6.81229	3.03834	2.22789	--	--	--	--	--	--	--	--	--	--	--	--	--
BMK_Unigene_042029	2.45146	2.07278	0.742545	8.32406	4.92249	4.39798	--	--	--	--	--	--	--	--	--	--	--	--	--
BMK_Unigene_042367	0.981078	0.724059	1.93615	11.2642	5.67915	6.93817	[RTKL]	--	Molecular Function: protein serine/threonine kinase activity (GO:0004674);; Molecular Function: ATP binding (GO:0005524);; Biological Process: protein phosphorylation (GO:0006468);; Cellular Component: membrane (GO:0016020);; Cellular Component: cytoplasmic membrane-bounded vesicle (GO:0016023);; Biological Process: recognition of pollen (GO:0048544);;	--	--	--	Protein kinase domain;; Protein tyrosine kinase;; PAN-like domain;; S-locus glycoprotein family;; Protein tyrosine kinase;; Protein kinase domain	Receptor-like serine/threonine-protein kinase SD1-8 (Precursor) GN=T6K22.110 OS=Arabidopsis thaliana (Mouse-ear cress) PE=1 SV=1	T	Signal transduction mechanisms	PREDICTED: G-type lectin S-receptor-like serine/threonine-protein kinase B120 [Zea mays]	molecular function: catalytic activity (GO:0003824);; biological process: metabolic process (GO:0008152);; biological process: cellular process (GO:0009987);; molecular function: binding (GO:0005488);; cellular component: membrane (GO:0016020);; cellular component: cell (GO:0005623);; cellular component: organelle (GO:0043226);; cellular component: cell part (GO:0044464);; biological process: rep…	--
BMK_Unigene_042844	6.38542	11.0636	12.7583	21.2363	23.3203	29.2935	--	--	Cellular Component: mitochondrion (GO:0005739);;	--	--	--	Zein-binding	--	S	Function unknown	hypothetical protein SORBIDRAFT_01g019940 [Sorghum bicolor]	cellular component: cell (GO:0005623);; cellular component: organelle (GO:0043226);; cellular component: cell part (GO:0044464)	--
BMK_Unigene_042972	0.0357489	0.566486	0.741518	21.0129	12.4924	13.7456	--	--	Molecular Function: RNA binding (GO:0003723);; Molecular Function: RNA-directed DNA polymerase activity (GO:0003964);; Cellular Component: mitochondrion (GO:0005739);; Biological Process: RNA-dependent DNA replication (GO:0006278);; Molecular Function: electron carrier activity (GO:0009055);; Biological Process: electron transport chain (GO:0022900);;	--	--	--	--	--	--	--	hypothetical protein SORBIDRAFT_10g024530 [Sorghum bicolor]	molecular function: binding (GO:0005488);; molecular function: catalytic activity (GO:0003824);; biological process: metabolic process (GO:0008152);; biological process: cellular process (GO:0009987);; cellular component: cell (GO:0005623);; cellular component: organelle (GO:0043226);; cellular component: cell part (GO:0044464);; molecular function: electron carrier activity (GO:0009055);; biolog…	--
BMK_Unigene_043474	0.690066	0.511964	0.0718663	7.43932	4.63966	4.82626	--	--	Biological Process: DNA metabolic process (GO:0006259);; Biological Process: regulation of nucleobase-containing compound metabolic process (GO:0019219);; Biological Process: histone lysine methylation (GO:0034968);; Biological Process: posttranscriptional gene silencing by RNA (GO:0035194);; Biological Process: floral whorl development (GO:0048438);; Biological Process: floral organ formation (G…	--	[R]	General function prediction only	FHA domain	--	R	General function prediction only	PREDICTED: uncharacterized protein LOC101771179 isoform X1 [Setaria italica]	biological process: metabolic process (GO:0008152);; biological process: cellular process (GO:0009987);; biological process: biological regulation (GO:0065007);; biological process: single-organism process (GO:0044699);; biological process: cellular component organization or biogenesis (GO:0071840);; biological process: reproductive process (GO:0022414);; biological process: multicellular organis…	--
BMK_Unigene_043905	0.518963	0.491547	0.764372	3.44273	1.46813	2.02803	--	--	--	--	--	--	--	--	R	General function prediction only	hypothetical protein SORBIDRAFT_10g029135 [Sorghum bicolor]	--	--
BMK_Unigene_043935	0.992287	0.585288	0.431994	13.7736	4.45592	5.66398	--	--	--	--	--	--	--	--	--	--	--	--	--
BMK_Unigene_087951	1.20608	0.0355285	0.269076	4.82698	7.20876	3.86059	[CHR]	--	Cellular Component: cytosol (GO:0005829);; Molecular Function: formate dehydrogenase (NAD+) activity (GO:0008863);; Molecular Function: oxidoreductase activity, acting on the CH-OH group of donors, NAD or NADP as acceptor (GO:0016616);; Molecular Function: NAD binding (GO:0051287);; Biological Process: oxidation-reduction process (GO:0055114);;	K00122|2.87411e-152|gsl:Gasu_34200|NAD-dependent formate dehydrogenase (EC:1.2.1.2); K00122 formate dehydrogenase [EC:1.2.1.2] (A)	[C]	Energy production and conversion	D-isomer specific 2-hydroxyacid dehydrogenase, NAD binding domain;; D-isomer specific 2-hydroxyacid dehydrogenase, catalytic domain	Formate dehydrogenase 2, mitochondrial (Precursor) OS=Oryza sativa subsp. japonica (Rice) PE=2 SV=1	--	--	hypothetical protein SNOG_01163 [Phaeosphaeria nodorum SN15]	cellular component: cell (GO:0005623);; cellular component: cell part (GO:0044464);; molecular function: catalytic activity (GO:0003824);; biological process: metabolic process (GO:0008152);; biological process: single-organism process (GO:0044699);; molecular function: binding (GO:0005488)	Glyoxylate and dicarboxylate metabolism (ko00630);; Carbon metabolism (ko01200)
BMK_Unigene_044169	1.85954	0.464579	0.748183	11.4065	2.97337	10.2837	--	--	--	--	--	--	B3 DNA binding domain	Putative B3 domain-containing protein Os04g0346900 GN=OSJNBa0020I02.5 OS=Oryza sativa subsp. japonica (Rice) PE=3 SV=2	K	Transcription	PREDICTED: putative B3 domain-containing protein Os04g0347400-like isoform X2 [Setaria italica]	--	--
BMK_Unigene_044191	1.42172	4.21728	1.95977	5.70568	3.69433	4.07557	--	--	--	--	--	--	--	--	--	--	--	--	--
BMK_Unigene_044216	0.622285	0.392547	0.536747	2.25742	1.13892	1.07728	--	--	--	--	--	--	--	--	--	--	--	--	--
BMK_Unigene_044507	0.0977117	3.64893	1.37681	10.1025	5.77302	5.35073	[E]	Amino acid transport and metabolism	Molecular Function: serine-type carboxypeptidase activity (GO:0004185);; Cellular Component: extracellular space (GO:0005615);; Biological Process: proteolysis (GO:0006508);; Biological Process: brassinosteroid mediated signaling pathway (GO:0009742);; Cellular Component: cytoplasmic membrane-bounded vesicle (GO:0016023);;	K16297|3.88747e-45|sita:101780187|serine carboxypeptidase 24-like; K16297 serine carboxypeptidase-like clade II [EC:3.4.16.-] (A)	[OE]	--	--	Serine carboxypeptidase 24 chain B (Precursor) GN=F17I23.50 OS=Arabidopsis thaliana (Mouse-ear cress) PE=1 SV=1	O	Posttranslational modification, protein turnover, chaperones	PREDICTED: serine carboxypeptidase 24-like [Setaria italica]	molecular function: catalytic activity (GO:0003824);; biological process: metabolic process (GO:0008152);; cellular component: extracellular region (GO:0005576);; cellular component: extracellular region part (GO:0044421);; biological process: cellular process (GO:0009987);; biological process: signaling (GO:0023052);; biological process: single-organism process (GO:0044699);; biological process:…	--
BMK_Unigene_045076	0.5032	0.439057	0.336853	2.61076	2.69836	1.20908	--	--	Molecular Function: DNA binding (GO:0003677);; Biological Process: regulation of transcription, DNA-templated (GO:0006355);;	--	--	--	No apical meristem (NAM) protein	NAC domain-containing protein 7 GN=T28K15.1 OS=Arabidopsis thaliana (Mouse-ear cress) PE=2 SV=2	K	Transcription	PREDICTED: NAC domain-containing protein 7-like [Setaria italica]	molecular function: binding (GO:0005488);; biological process: biological regulation (GO:0065007)	--
BMK_Unigene_045341	0.142619	0.757259	0.27554	3.84237	1.44898	1.74287	--	--	Molecular Function: nucleic acid binding (GO:0003676);; Cellular Component: mitochondrion (GO:0005739);;	--	--	--	Reverse transcriptase-like	--	S	Function unknown	hypothetical protein SORBIDRAFT_05g025720 [Sorghum bicolor]	molecular function: binding (GO:0005488);; cellular component: cell (GO:0005623);; cellular component: organelle (GO:0043226);; cellular component: cell part (GO:0044464)	--
BMK_Unigene_046413	221.854	261.908	186.958	453.965	350.615	404.685	[O]	Posttranslational modification, protein turnover, chaperones	Molecular Function: structural constituent of ribosome (GO:0003735);; Cellular Component: cell wall (GO:0005618);; Cellular Component: nucleolus (GO:0005730);; Cellular Component: vacuolar membrane (GO:0005774);; Cellular Component: Golgi apparatus (GO:0005794);; Cellular Component: plasma membrane (GO:0005886);; Biological Process: chromatin silencing (GO:0006342);; Biological Process: translati…	K08770|5.23377e-19|fve:101303519|ubiquitin-60S ribosomal protein L40-like; K08770 ubiquitin C (A)	[OR]	--	Ubiquitin family;; Ubiquitin-2 like Rad60 SUMO-like	Ubiquitin OS=Avena sativa (Oat) PE=1 SV=1	O	Posttranslational modification, protein turnover, chaperones	BnaAnng33460D, partial [Brassica napus]	molecular function: structural molecule activity (GO:0005198);; cellular component: cell (GO:0005623);; cellular component: cell part (GO:0044464);; cellular component: membrane-enclosed lumen (GO:0031974);; cellular component: organelle (GO:0043226);; cellular component: organelle part (GO:0044422);; cellular component: membrane (GO:0016020);; biological process: cellular process (GO:0009987);; …	--
BMK_Unigene_047000	1.09313	1.98405	0.819817	4.39205	2.02739	2.35914	--	--	Cellular Component: ribosome (GO:0005840);; Molecular Function: hydrolase activity, acting on ester bonds (GO:0016788);;	--	--	--	Plant transposon protein	--	--	--	ribosomal protein-like [Oryza sativa Japonica Group]	cellular component: cell (GO:0005623);; cellular component: macromolecular complex (GO:0032991);; cellular component: organelle (GO:0043226);; cellular component: cell part (GO:0044464);; molecular function: catalytic activity (GO:0003824);; biological process: metabolic process (GO:0008152)	--
BMK_Unigene_081733	0.116444	0	0	0.421179	0.810912	1.88131	--	--	Molecular Function: phosphatidylinositol phospholipase C activity (GO:0004435);; Molecular Function: signal transducer activity (GO:0004871);; Molecular Function: calcium ion binding (GO:0005509);; Molecular Function: phospholipid binding (GO:0005543);; Biological Process: lipid metabolic process (GO:0006629);; Biological Process: intracellular signal transduction (GO:0035556);;	K05857|2.59693e-16|sly:100301922|PI-phospholipase C PLC2; K05857 phosphatidylinositol phospholipase C, delta [EC:3.1.4.11] (A)	[T]	Signal transduction mechanisms	Phosphatidylinositol-specific phospholipase C, Y domain;; Phosphatidylinositol-specific phospholipase C, X domain	Phosphoinositide phospholipase C 2 GN=PLC2 OS=Arabidopsis thaliana (Mouse-ear cress) PE=1 SV=1	I	Lipid transport and metabolism	1-phosphatidylinositol-4,5-bisphosphate phosphodiesterase 1 [Pyrenophora tritici-repentis Pt-1C-BFP]	molecular function: catalytic activity (GO:0003824);; biological process: metabolic process (GO:0008152);; molecular function: molecular transducer activity (GO:0060089);; biological process: cellular process (GO:0009987);; biological process: signaling (GO:0023052);; biological process: single-organism process (GO:0044699);; biological process: response to stimulus (GO:0050896);; biological proc…	Inositol phosphate metabolism (ko00562);; Phosphatidylinositol signaling system (ko04070)
BMK_Unigene_047115	3.72589	7.95251	6.4254	12.5195	13.6737	8.31955	[RTKL]	--	Molecular Function: DNA binding (GO:0003677);; Molecular Function: sequence-specific DNA binding transcription factor activity (GO:0003700);; Cellular Component: nucleus (GO:0005634);; Biological Process: regulation of transcription, DNA-templated (GO:0006355);;	K04371|4.13292e-114|bdi:100833110|mitogen-activated protein kinase 4-like; K04371 mitogen-activated protein kinase 1/3 [EC:2.7.11.24] (A)	--	--	Protein kinase domain;; Protein tyrosine kinase;; AP2 domain	Cysteine-rich receptor-like protein kinase 28 (Precursor) GN=CRK28 OS=Arabidopsis thaliana (Mouse-ear cress) PE=3 SV=2	K	Transcription	PREDICTED: uncharacterized protein LOC100833110 isoform X1 [Brachypodium distachyon]	molecular function: binding (GO:0005488);; molecular function: nucleic acid binding transcription factor activity (GO:0001071);; biological process: biological regulation (GO:0065007);; cellular component: cell (GO:0005623);; cellular component: organelle (GO:0043226);; cellular component: cell part (GO:0044464)	--
BMK_Unigene_048367	0.680984	2.68988	0.505188	8.11672	6.1277	7.96094	--	--	Cellular Component: membrane (GO:0016020);;	--	--	--	Domain of unknown function (DUF4220);; Protein of unknown function, DUF594	--	S	Function unknown	hypothetical protein SORBIDRAFT_03g005935 [Sorghum bicolor]	cellular component: membrane (GO:0016020)	--
BMK_Unigene_048559	2.00074	5.63287	3.97085	8.05937	10.8045	4.8219	[RTKL]	--	Molecular Function: nucleotide binding (GO:0000166);; Molecular Function: protein kinase activity (GO:0004672);; Cellular Component: cytoplasmic membrane-bounded vesicle (GO:0016023);; Biological Process: phosphorylation (GO:0016310);;	--	--	--	Protein kinase domain;; Protein tyrosine kinase;; D-mannose binding lectin;; S-locus glycoprotein family;; PAN-like domain	G-type lectin S-receptor-like serine/threonine-protein kinase At2g19130 (Precursor) GN=At2g19130 OS=Arabidopsis thaliana (Mouse-ear cress) PE=2 SV=1	--	--	TPA: putative S-locus receptor-like protein kinase family protein [Zea mays]	molecular function: binding (GO:0005488);; molecular function: catalytic activity (GO:0003824);; biological process: metabolic process (GO:0008152);; biological process: cellular process (GO:0009987);; cellular component: cell (GO:0005623);; cellular component: organelle (GO:0043226);; cellular component: cell part (GO:0044464)	--
BMK_Unigene_048669	1.057	0.84815	2.02416	8.57024	5.31707	7.15302	--	--	--	--	--	--	--	--	--	--	--	--	--
BMK_Unigene_049254	2.27937	0.755921	0.542529	12.9054	6.2508	7.61009	[V]	Defense mechanisms	Molecular Function: ATP binding (GO:0005524);; Cellular Component: plasma membrane (GO:0005886);; Biological Process: ATP catabolic process (GO:0006200);; Cellular Component: chloroplast envelope (GO:0009941);; Biological Process: auxin efflux (GO:0010315);; Molecular Function: auxin efflux transmembrane transporter activity (GO:0010329);; Biological Process: basipetal auxin transport (GO:0010540…	K02021|0|sita:101765201|ABC transporter B family member 29, chloroplastic-like; K02021 putative ABC transport system ATP-binding protein (A)	[U]	Intracellular trafficking, secretion, and vesicular transport	ABC transporter;; Predicted ATPase of the ABC class;; ABC transporter transmembrane region	ABC transporter B family member 29, chloroplastic (Precursor) GN=F8F6.120 OS=Arabidopsis thaliana (Mouse-ear cress) PE=2 SV=1	Q	Secondary metabolites biosynthesis, transport and catabolism	PREDICTED: ABC transporter B family member 29, chloroplastic-like isoform X1 [Setaria italica]	molecular function: binding (GO:0005488);; cellular component: cell (GO:0005623);; cellular component: membrane (GO:0016020);; cellular component: cell part (GO:0044464);; biological process: metabolic process (GO:0008152);; biological process: cellular process (GO:0009987);; biological process: single-organism process (GO:0044699);; cellular component: organelle (GO:0043226);; cellular component…	--
BMK_Unigene_049939	0.485745	0.341161	0.276978	5.39916	1.51143	2.81556	--	--	--	--	--	--	Zinc knuckle	--	--	--	PREDICTED: uncharacterized protein LOC101771370 [Setaria italica]	--	--
BMK_Unigene_051450	1.89411	1.06349	0.372106	4.19497	3.3389	5.43926	--	--	--	--	--	--	Ulp1 protease family, C-terminal catalytic domain	--	R	General function prediction only	PREDICTED: putative ubiquitin-like-specific protease 1B [Zea mays]	--	--
BMK_Unigene_051451	90.0713	108.657	96.2435	117.388	109.335	107.391	[O]	Posttranslational modification, protein turnover, chaperones	Molecular Function: DNA binding (GO:0003677);; Molecular Function: ATP binding (GO:0005524);; Cellular Component: mitochondrion (GO:0005739);; Cellular Component: chloroplast (GO:0009507);; Molecular Function: nucleoside-triphosphatase activity (GO:0017111);; Biological Process: protein metabolic process (GO:0019538);;	K03696|0|sita:101754798|chaperone protein ClpC1, chloroplastic-like; K03696 ATP-dependent Clp protease ATP-binding subunit ClpC (A)	[O]	Posttranslational modification, protein turnover, chaperones	AAA domain (Cdc48 subfamily);; Clp amino terminal domain;; ATPase family associated with various cellular activities (AAA);; C-terminal, D2-small domain, of ClpB protein;; AAA domain (dynein-related subfamily);; AAA ATPase domain;; AAA domain;; AAA domain;; Sigma-54 interaction domain;; UvrB/uvrC motif;; AAA domain;; AAA domain;; IstB-like ATP binding protein;; AAA domain;; Type III restriction e…	Chaperone protein ClpC1, chloroplastic (Precursor) GN=OSJNBa0039C07.4 OS=Oryza sativa subsp. japonica (Rice) PE=2 SV=2	O	Posttranslational modification, protein turnover, chaperones	PREDICTED: chaperone protein ClpC1, chloroplastic-like [Setaria italica]	molecular function: binding (GO:0005488);; cellular component: cell (GO:0005623);; cellular component: organelle (GO:0043226);; cellular component: cell part (GO:0044464);; molecular function: catalytic activity (GO:0003824);; biological process: metabolic process (GO:0008152)	--
BMK_Unigene_052272	1.34271	0.534824	1.36691	8.91789	5.04476	6.85503	--	--	Molecular Function: catalytic activity (GO:0003824);;	--	--	--	Exo70 exocyst complex subunit	--	U	Intracellular trafficking, secretion, and vesicular transport	PREDICTED: exocyst complex component EXO70A1-like [Zea mays]	molecular function: catalytic activity (GO:0003824);; biological process: metabolic process (GO:0008152)	--
BMK_Unigene_052635	42.3707	19.3033	31.7705	120.884	74.8368	40.0423	[RTKL]	--	Molecular Function: nucleotide binding (GO:0000166);; Molecular Function: protein kinase activity (GO:0004672);;	--	--	--	Protein kinase domain;; Protein tyrosine kinase;; Protein kinase domain;; Protein tyrosine kinase;; MSP (Major sperm protein) domain	Putative cysteine-rich receptor-like protein kinase 12 (Precursor) GN=CRK12 OS=Arabidopsis thaliana (Mouse-ear cress) PE=3 SV=2	--	--	PREDICTED: probable serine/threonine-protein kinase mkcF-like isoform X1 [Setaria italica]	molecular function: binding (GO:0005488);; molecular function: catalytic activity (GO:0003824);; biological process: metabolic process (GO:0008152);; biological process: cellular process (GO:0009987)	--
BMK_Unigene_052857	4.22693	4.96139	1.85954	21.1767	8.65827	9.11328	--	--	Biological Process: telomere maintenance (GO:0000723);; Molecular Function: DNA helicase activity (GO:0003678);; Biological Process: DNA repair (GO:0006281);; Biological Process: DNA duplex unwinding (GO:0032508);;	K15255|0|sbi:SORBI_05g001940|SORBIDRAFT_05g001940, Sb05g001940; hypothetical protein; K15255 ATP-dependent DNA helicase PIF1 [EC:3.6.4.12] (A)	[D]	Cell cycle control, cell division, chromosome partitioning	Helitron helicase-like domain at N-terminus;; PIF1-like helicase;; PIF1-like helicase;; AAA domain	--	D	Cell cycle control, cell division, chromosome partitioning	hypothetical protein SORBIDRAFT_05g001940 [Sorghum bicolor]	biological process: metabolic process (GO:0008152);; biological process: cellular process (GO:0009987);; biological process: single-organism process (GO:0044699);; biological process: biological regulation (GO:0065007);; biological process: cellular component organization or biogenesis (GO:0071840);; molecular function: catalytic activity (GO:0003824);; biological process: response to stimulus (G…	--
BMK_Unigene_053400	2.77185	0.774201	2.50885	9.64919	9.41727	18.2354	--	--	--	--	--	--	--	--	--	--	--	--	--
BMK_Unigene_054185	0.579778	0	0	1.7378	6.27942	13.5619	--	--	--	--	--	--	--	--	--	--	--	--	--
BMK_Unigene_054666	0	0	0.505737	10.4778	6.26877	9.9074	--	--	--	--	--	--	--	--	--	--	--	--	--
BMK_Unigene_059588	0	0	1.90579	114.607	79.6243	83.9601	--	--	--	--	--	--	--	--	--	--	--	--	--
BMK_Unigene_065117	0.0463644	0.949804	0.0459565	4.55031	1.86217	0.941785	--	--	Molecular Function: protein kinase activity (GO:0004672);; Molecular Function: ATP binding (GO:0005524);; Biological Process: protein phosphorylation (GO:0006468);; Biological Process: defense response (GO:0006952);; Molecular Function: ADP binding (GO:0043531);;	--	[T]	Signal transduction mechanisms	NB-ARC domain;; AAA domain;; AAA ATPase domain;; NACHT domain;; ATPase family associated with various cellular activities (AAA)	Putative late blight resistance protein homolog R1A-3 GN=R1A-3 OS=Solanum demissum (Wild potato) PE=5 SV=2	T	Signal transduction mechanisms	hypothetical protein SORBIDRAFT_05g008160 [Sorghum bicolor]	molecular function: catalytic activity (GO:0003824);; biological process: metabolic process (GO:0008152);; biological process: cellular process (GO:0009987);; molecular function: binding (GO:0005488);; biological process: response to stimulus (GO:0050896)	--
BMK_Unigene_088573	1.72064	0.706654	0.714285	4.77817	2.85697	2.67571	--	--	Molecular Function: nucleotide binding (GO:0000166);; Biological Process: DNA metabolic process (GO:0006259);; Biological Process: regulation of transcription, DNA-templated (GO:0006355);; Biological Process: multicellular organismal development (GO:0007275);; Molecular Function: histone-lysine N-methyltransferase activity (GO:0018024);; Biological Process: gene silencing by RNA (GO:0031047);; Bi…	K11420|1.18432e-124|sbi:SORBI_09g019060|SORBIDRAFT_09g019060, Sb09g019060; hypothetical protein; K11420 euchromatic histone-lysine N-methyltransferase [EC:2.1.1.43] (A)	--	--	SAD/SRA domain;; Pre-SET motif;; SAD/SRA domain	Histone-lysine N-methyltransferase, H3 lysine-9 specific SUVH4 GN=MAC12.7 OS=Arabidopsis thaliana (Mouse-ear cress) PE=1 SV=2	--	--	hypothetical protein SORBIDRAFT_09g019060 [Sorghum bicolor]	molecular function: binding (GO:0005488);; biological process: metabolic process (GO:0008152);; biological process: cellular process (GO:0009987);; biological process: biological regulation (GO:0065007);; biological process: multicellular organismal process (GO:0032501);; biological process: developmental process (GO:0032502);; biological process: single-organism process (GO:0044699);; molecular …	Lysine degradation (ko00310)
BMK_Unigene_066476	0	0.0444345	0.516713	6.95051	6.77373	6.44428	--	--	--	--	--	--	--	--	--	--	--	--	--
BMK_Unigene_066540	0.35561	0.578867	0	10.0365	6.03727	4.02965	--	--	--	--	--	--	--	--	--	--	--	--	--
BMK_Unigene_066820	0	0.126823	0.370726	5.19353	1.07172	1.99171	--	--	--	--	--	--	--	--	--	--	--	--	--
BMK_Unigene_066880	0.519115	0	0.0633913	2.65836	3.69236	3.66059	--	--	--	--	--	--	--	--	--	--	--	--	--
BMK_Unigene_067162	0	0	0.618188	17.0001	8.53535	13.6279	--	--	--	--	--	--	--	--	--	--	--	--	--
BMK_Unigene_067173	0	0	0.0723938	8.21852	3.36003	2.62453	--	--	--	--	--	--	--	--	--	--	--	--	--
BMK_Unigene_068185	0.33602	0	0	0.84865	1.39159	2.04872	--	--	--	--	--	--	--	--	S	Function unknown	hypothetical protein SNOG_11517 [Phaeosphaeria nodorum SN15]	--	--
BMK_Unigene_068244	0	0	0	3.9512	1.5687	1.96799	--	--	--	--	--	--	Protein of unknown function (DUF1668)	--	--	--	Os03g0105300 [Oryza sativa Japonica Group]	--	--
BMK_Unigene_068245	0.469102	0	0	2.10811	0.601891	2.55646	--	--	Molecular Function: NAD(P)+ transhydrogenase activity (GO:0008746);;	--	--	--	--	--	S	Function unknown	hypothetical protein SNOG_09540 [Phaeosphaeria nodorum SN15]	molecular function: catalytic activity (GO:0003824);; biological process: metabolic process (GO:0008152);; biological process: single-organism process (GO:0044699)	--
BMK_Unigene_068328	0.501515	0	0	2.61659	3.29472	2.53441	--	--	Cellular Component: extracellular region (GO:0005576);; Cellular Component: mitochondrial outer membrane (GO:0005741);; Molecular Function: voltage-gated anion channel activity (GO:0008308);; Biological Process: regulation of anion transport (GO:0044070);; Biological Process: transmembrane transport (GO:0055085);;	K15040|2.08938e-14|ppp:PHYPADRAFT_198182|hypothetical protein; K15040 voltage-dependent anion channel protein 2 (A)	[P]	Inorganic ion transport and metabolism	Eukaryotic porin	Outer plastidial membrane protein porin GN=POR1 OS=Zea mays (Maize) PE=2 SV=1	P	Inorganic ion transport and metabolism	hypothetical protein COCHEDRAFT_1125725 [Bipolaris maydis C5]	cellular component: extracellular region (GO:0005576);; cellular component: cell (GO:0005623);; cellular component: membrane (GO:0016020);; cellular component: organelle (GO:0043226);; cellular component: organelle part (GO:0044422);; cellular component: cell part (GO:0044464);; molecular function: transporter activity (GO:0005215);; biological process: cellular process (GO:0009987);; biological …	--
BMK_Unigene_068329	0.123734	0	0	0.877932	0.932503	2.31224	--	--	--	--	--	--	--	--	--	--	--	--	--
BMK_Unigene_068331	0.0263271	0	0	1.46056	2.00507	2.54939	--	--	--	--	--	--	Glyoxalase-like domain;; Glyoxalase/Bleomycin resistance protein/Dioxygenase superfamily	--	G	Carbohydrate transport and metabolism	glyoxalase family protein [Neosartorya fischeri NRRL 181]	--	--
BMK_Unigene_068424	8.3878	18.3947	19.4565	40.699	30.5373	25.3512	--	--	--	--	--	--	--	--	--	--	--	--	--
BMK_Unigene_068484	0.105471	0	0	1.18816	0.915551	1.1065	--	--	--	--	--	--	--	--	R	General function prediction only	hypothetical protein OOU_Y34scaffold01066g2 [Magnaporthe oryzae Y34]	--	--
BMK_Unigene_068486	0.108761	0	0.0268767	0.809693	1.72763	4.1843	--	--	Cellular Component: membrane (GO:0016020);;	--	--	--	Membrane-associating domain	--	S	Function unknown	hypothetical protein COCCADRAFT_98047 [Bipolaris zeicola 26-R-13]	cellular component: membrane (GO:0016020)	--
BMK_Unigene_068582	0	0	0.0285662	1.62701	1.00471	1.12046	--	--	--	--	--	--	--	--	--	--	--	--	--
BMK_Unigene_068765	1.09939	0	0.0269552	2.77737	4.32541	8.81799	--	--	Molecular Function: phospholipid binding (GO:0005543);;	--	--	--	Pleckstrin homology domain	--	R	General function prediction only	hypothetical protein SNOG_07202 [Phaeosphaeria nodorum SN15]	molecular function: binding (GO:0005488)	--
BMK_Unigene_087187	4.13062	5.62102	7.99935	19.5966	26.7205	11.3921	[IQR]	--	Molecular Function: oxidoreductase activity (GO:0016491);; Biological Process: oxidation-reduction process (GO:0055114);;	K15095|5.06593e-81|sbi:SORBI_06g023540|SORBIDRAFT_06g023540, Sb06g023540; hypothetical protein; K15095 (+)-neomenthol dehydrogenase [EC:1.1.1.208] (A)	[Q]	Secondary metabolites biosynthesis, transport and catabolism	short chain dehydrogenase;; Enoyl-(Acyl carrier protein) reductase;; KR domain	(+)-neomenthol dehydrogenase GN=SDR1 OS=Arabidopsis thaliana (Mouse-ear cress) PE=1 SV=1	Q	Secondary metabolites biosynthesis, transport and catabolism	hypothetical protein SORBIDRAFT_06g023540 [Sorghum bicolor]	molecular function: catalytic activity (GO:0003824);; biological process: metabolic process (GO:0008152);; biological process: single-organism process (GO:0044699)	Monoterpenoid biosynthesis (ko00902)
BMK_Unigene_068798	0.0333216	0	0.0220532	3.41662	3.98765	1.8338	--	--	--	--	--	--	Protein of unknown function (DUF1446)	--	S	Function unknown	hypothetical protein MYCGRDRAFT_98303 [Zymoseptoria tritici IPO323]	--	--
BMK_Unigene_068911	0.156128	0.431199	1.30833	3.36727	1.77991	5.37959	--	--	--	--	--	--	--	--	--	--	--	--	--
BMK_Unigene_069014	0.302874	0	0	1.97602	1.12491	4.18997	--	--	--	--	[O]	Posttranslational modification, protein turnover, chaperones	Cathepsin propeptide inhibitor domain (I29)	Thiol protease SEN102 (Precursor) GN=SEN102 OS=Hemerocallis sp. (Daylily) PE=2 SV=1	S	Function unknown	KDEL-tailed cysteine endopeptidase CEP1 [Triticum urartu]	--	--
BMK_Unigene_069018	0.013417	0.44189	0.039897	1.64314	1.43498	0.39605	--	--	--	--	--	--	--	--	--	--	--	--	--
BMK_Unigene_069023	0.0768534	0.038011	0.0726742	5.93098	7.39025	17.7829	--	--	--	--	--	--	--	--	--	--	--	--	--
BMK_Unigene_071248	10.0689	6.0624	9.24606	13.2847	15.5048	21.3349	--	--	Molecular Function: mRNA binding (GO:0003729);; Cellular Component: mRNA cleavage factor complex (GO:0005849);; Biological Process: mRNA polyadenylation (GO:0006378);; Biological Process: organ senescence (GO:0010260);; Molecular Function: hydrolase activity (GO:0016787);;	K14397|2.7845e-82|sbi:SORBI_07g019840|SORBIDRAFT_07g019840, Sb07g019840; hypothetical protein; K14397 cleavage and polyadenylation specificity factor subunit 5 (A)	[A]	RNA processing and modification	Nucleotide hydrolase;; Nucleotide hydrolase	Pre-mRNA cleavage factor Im 25 kDa subunit 1 {ECO:0000303|PubMed:18479511} OS=Arabidopsis thaliana (Mouse-ear cress) PE=1 SV=1	A	RNA processing and modification	hypothetical protein SORBIDRAFT_07g019840 [Sorghum bicolor]	molecular function: binding (GO:0005488);; cellular component: cell (GO:0005623);; cellular component: membrane-enclosed lumen (GO:0031974);; cellular component: macromolecular complex (GO:0032991);; cellular component: organelle (GO:0043226);; cellular component: organelle part (GO:0044422);; cellular component: cell part (GO:0044464);; biological process: metabolic process (GO:0008152);; biolog…	mRNA surveillance pathway (ko03015)
BMK_Unigene_069048	0.267573	0	0	0.845149	1.45091	1.43551	[GEPR]	--	Cellular Component: integral component of membrane (GO:0016021);; Biological Process: transmembrane transport (GO:0055085);;	--	[G]	Carbohydrate transport and metabolism	Major Facilitator Superfamily	--	G	Carbohydrate transport and metabolism	hypothetical protein SETTUDRAFT_130579 [Setosphaeria turcica Et28A]	cellular component: membrane (GO:0016020);; cellular component: membrane part (GO:0044425);; biological process: cellular process (GO:0009987);; biological process: single-organism process (GO:0044699);; biological process: localization (GO:0051179)	--
BMK_Unigene_069072	0.490291	0	0	0.756765	1.01852	1.73848	--	--	Molecular Function: mannosyltransferase activity (GO:0000030);; Cellular Component: fungal-type vacuole (GO:0000324);; Biological Process: glycosphingolipid biosynthetic process (GO:0006688);;	--	--	--	Glycosyltransferase sugar-binding region containing DXD motif	--	S	Function unknown	hypothetical protein SNOG_09174 [Phaeosphaeria nodorum SN15]	molecular function: catalytic activity (GO:0003824);; biological process: metabolic process (GO:0008152);; biological process: single-organism process (GO:0044699);; cellular component: cell (GO:0005623);; cellular component: organelle (GO:0043226);; cellular component: cell part (GO:0044464);; biological process: cellular process (GO:0009987)	--
BMK_Unigene_069230	0.0383335	0	0	2.05123	1.00321	1.47996	--	--	Molecular Function: DNA binding (GO:0003677);; Molecular Function: helicase activity (GO:0004386);; Molecular Function: ATP binding (GO:0005524);; Molecular Function: zinc ion binding (GO:0008270);;	--	--	--	HPP family	--	S	Function unknown	hypothetical protein SETTUDRAFT_159561 [Setosphaeria turcica Et28A]	molecular function: binding (GO:0005488);; molecular function: catalytic activity (GO:0003824);; biological process: metabolic process (GO:0008152)	--
BMK_Unigene_069245	0.0143695	0.0145907	0	0.479969	3.45721	1.95485	[G]	Carbohydrate transport and metabolism	Molecular Function: hydrolase activity, hydrolyzing O-glycosyl compounds (GO:0004553);; Cellular Component: extracellular region (GO:0005576);; Biological Process: carbohydrate metabolic process (GO:0005975);; Biological Process: glutamine catabolic process (GO:0006543);; Molecular Function: cellulose binding (GO:0030248);; Biological Process: carbamoyl phosphate biosynthetic process (GO:0070409)…	--	--	--	Glycosyl hydrolase family 3 N terminal domain;; Glycosyl hydrolase family 3 C-terminal domain	Probable beta-D-xylosidase 2 (Precursor) GN=BXL2 OS=Arabidopsis thaliana (Mouse-ear cress) PE=2 SV=1	G	Carbohydrate transport and metabolism	glycoside hydrolase family 3 protein [Setosphaeria turcica Et28A]	molecular function: catalytic activity (GO:0003824);; biological process: metabolic process (GO:0008152);; cellular component: extracellular region (GO:0005576);; biological process: cellular process (GO:0009987);; biological process: single-organism process (GO:0044699);; molecular function: binding (GO:0005488)	--
BMK_Unigene_069414	0	0.0631583	0.0435501	4.75283	1.50897	2.28024	--	--	--	--	--	--	--	--	--	--	--	--	--
BMK_Unigene_069502	0	0	0	2.0354	0.994679	2.85362	--	--	--	--	--	--	--	--	--	--	--	--	--
BMK_Unigene_069536	0.859154	0	0.0131112	2.56141	4.88198	6.07031	[GEPR]	--	Molecular Function: magnesium ion binding (GO:0000287);; Molecular Function: adenylosuccinate synthase activity (GO:0004019);; Molecular Function: GTP binding (GO:0005525);; Cellular Component: cytoplasm (GO:0005737);; Cellular Component: integral component of membrane (GO:0016021);; Biological Process: 'de novo' AMP biosynthetic process (GO:0044208);; Biological Process: transmembrane transport …	--	[G]	Carbohydrate transport and metabolism	Major Facilitator Superfamily	--	G	Carbohydrate transport and metabolism	conserved hypothetical protein [Pyrenophora tritici-repentis Pt-1C-BFP]	molecular function: binding (GO:0005488);; molecular function: catalytic activity (GO:0003824);; biological process: metabolic process (GO:0008152);; cellular component: cell (GO:0005623);; cellular component: cell part (GO:0044464);; cellular component: membrane (GO:0016020);; cellular component: membrane part (GO:0044425);; biological process: cellular process (GO:0009987);; biological process:…	--
BMK_Unigene_069754	0.25065	0.0130421	0	1.703	1.24206	2.9053	--	--	--	--	--	--	--	--	S	Function unknown	hypothetical protein SNOG_07565 [Phaeosphaeria nodorum SN15]	--	--
BMK_Unigene_069759	0	0.0515548	0.888053	3.03618	1.9887	3.05429	--	--	--	--	--	--	--	--	--	--	--	--	--
BMK_Unigene_069795	0	0	0	8.38592	5.00429	6.21463	--	--	--	--	--	--	--	--	--	--	--	--	--
BMK_Unigene_069807	7.83447	6.05393	7.95054	115.833	108.971	129.106	--	--	--	--	--	--	Protein of unknown function (DUF1618)	--	--	--	PREDICTED: uncharacterized protein LOC101752853 [Setaria italica]	--	--
BMK_Unigene_069816	0.151974	0	0	0.763074	1.03328	2.29934	--	--	Cellular Component: cytoplasm (GO:0005737);;	--	[U]	Intracellular trafficking, secretion, and vesicular transport	BAR domain;; SH3 domain;; Variant SH3 domain;; Variant SH3 domain	--	T	Signal transduction mechanisms	hypothetical protein COCCADRAFT_92914 [Bipolaris zeicola 26-R-13]	cellular component: cell (GO:0005623);; cellular component: cell part (GO:0044464)	--
BMK_Unigene_069850	0.0254166	0	0	1.14929	2.92526	8.24768	--	--	Molecular Function: binding (GO:0005488);; Biological Process: metabolic process (GO:0008152);; Molecular Function: oxidoreductase activity (GO:0016491);;	--	[E]	Amino acid transport and metabolism	Cysteine dioxygenase type I;; Cysteine dioxygenase type I	--	E	Amino acid transport and metabolism	hypothetical protein SNOG_11809 [Phaeosphaeria nodorum SN15]	molecular function: binding (GO:0005488);; biological process: metabolic process (GO:0008152);; molecular function: catalytic activity (GO:0003824);; biological process: single-organism process (GO:0044699)	--
BMK_Unigene_069927	0.508733	0.241759	0.238669	2.03384	3.24679	3.48721	--	--	--	--	--	--	--	--	--	--	--	--	--
BMK_Unigene_070025	0.0281842	1.78585	0.325546	4.49479	5.48397	3.88098	--	--	--	--	--	--	--	--	--	--	--	--	--
BMK_Unigene_070026	0	0.506558	0.063309	6.06905	3.82979	4.70369	--	--	--	--	--	--	--	--	--	--	--	--	--
BMK_Unigene_073230	0.053244	0	0.770129	3.5477	2.6905	5.31344	--	--	--	K06100|2.59612e-12|zma:103633605|symplekin; K06100 symplekin (A)	--	--	--	--	A	RNA processing and modification	TPA: hypothetical protein ZEAMMB73_525160 [Zea mays]	--	mRNA surveillance pathway (ko03015)
BMK_Unigene_072215	0.0834871	0	0	0.548765	1.81489	2.07905	--	--	Molecular Function: mannosyl-oligosaccharide glucosidase activity (GO:0004573);; Biological Process: oligosaccharide metabolic process (GO:0009311);;	K01228|6.99514e-73|sly:101267114|mannosyl-oligosaccharide glucosidase GCS1; K01228 mannosyl-oligosaccharide glucosidase [EC:3.2.1.106] (A)	[G]	Carbohydrate transport and metabolism	Mannosyl oligosaccharide glucosidase;; Trehalase;; Mannosyl oligosaccharide glucosidase	Mannosyl-oligosaccharide glucosidase GCS1 OS=Arabidopsis thaliana (Mouse-ear cress) PE=1 SV=1	G	Carbohydrate transport and metabolism	hypothetical protein SNOG_01504 [Phaeosphaeria nodorum SN15]	molecular function: catalytic activity (GO:0003824);; biological process: metabolic process (GO:0008152);; biological process: single-organism process (GO:0044699)	N-Glycan biosynthesis (ko00510);; Protein processing in endoplasmic reticulum (ko04141)
BMK_Unigene_070295	0	0	0	3.76682	3.4369	3.4531	--	--	--	--	--	--	--	--	--	--	--	--	--
BMK_Unigene_070315	0.848644	0.417391	0.344904	6.06531	3.11103	2.13064	--	--	--	--	--	--	--	--	--	--	--	--	--
BMK_Unigene_070464	0.222636	0	0	1.45239	2.98309	2.43263	[S]	Function unknown	Biological Process: metabolic process (GO:0008152);; Molecular Function: carbon-sulfur lyase activity (GO:0016846);;	--	--	--	Glutathione-dependent formaldehyde-activating enzyme	--	S	Function unknown	hypothetical protein SNOG_14383 [Phaeosphaeria nodorum SN15]	biological process: metabolic process (GO:0008152);; molecular function: catalytic activity (GO:0003824)	--
BMK_Unigene_070491	0.0542848	0	0	0.596006	2.36105	5.05952	--	--	--	--	--	--	--	--	S	Function unknown	hypothetical protein SNOG_03174 [Phaeosphaeria nodorum SN15]	--	--
BMK_Unigene_070500	0.957597	1.52131	0.879836	6.71427	3.74914	4.94547	--	--	--	--	--	--	--	--	--	--	--	--	--
BMK_Unigene_070571	1.81708	3.18521	1.64727	7.68667	4.70409	3.335	--	--	--	K16297|3.43474e-10|sbi:SORBI_04g035810|SORBIDRAFT_04g035810, Sb04g035810; hypothetical protein; K16297 serine carboxypeptidase-like clade II [EC:3.4.16.-] (A)	--	--	--	Serine carboxypeptidase 24 chain B (Precursor) GN=F17I23.50 OS=Arabidopsis thaliana (Mouse-ear cress) PE=1 SV=1	O	Posttranslational modification, protein turnover, chaperones	unknown [Zea mays]	--	--
BMK_Unigene_070575	0	0	0.0335546	4.39125	1.32061	2.75078	--	--	Cellular Component: mitochondrion (GO:0005739);;	--	[S]	Function unknown	EVE domain	--	S	Function unknown	PREDICTED: thymocyte nuclear protein 1-like [Setaria italica]	cellular component: cell (GO:0005623);; cellular component: organelle (GO:0043226);; cellular component: cell part (GO:0044464)	--
BMK_Unigene_070576	0	0	0	3.62133	1.37947	2.46623	[S]	Function unknown	Cellular Component: mitochondrion (GO:0005739);;	--	[S]	Function unknown	EVE domain	--	S	Function unknown	uncharacterized protein LOC100502302 [Zea mays]	cellular component: cell (GO:0005623);; cellular component: organelle (GO:0043226);; cellular component: cell part (GO:0044464)	--
BMK_Unigene_070668	1.72759	0.31819	0	6.4131	3.92623	2.57921	--	--	Biological Process: mitotic cell cycle (GO:0000278);; Biological Process: double-strand break repair via homologous recombination (GO:0000724);; Biological Process: DNA replication initiation (GO:0006270);; Biological Process: regulation of DNA replication (GO:0006275);; Biological Process: DNA methylation (GO:0006306);; Biological Process: nucleosome assembly (GO:0006334);; Biological Process: t…	K10750|9.01646e-22|zma:100101530|chromatin assembly factor 1 subunit FSM; K10750 chromatin assembly factor 1 subunit A (A)	--	--	--	Chromatin assembly factor 1 subunit FSM OS=Oryza sativa subsp. japonica (Rice) PE=2 SV=1	B	Chromatin structure and dynamics	PREDICTED: chromatin assembly factor 1 subunit FSM [Zea mays]	biological process: cellular process (GO:0009987);; biological process: single-organism process (GO:0044699);; biological process: metabolic process (GO:0008152);; biological process: response to stimulus (GO:0050896);; biological process: biological regulation (GO:0065007);; biological process: cellular component organization or biogenesis (GO:0071840);; biological process: multicellular organis…	--
BMK_Unigene_070694	0.569691	0	0	1.24733	1.3706	2.87344	--	--	--	--	--	--	--	--	S	Function unknown	hypothetical protein SNOG_05683 [Phaeosphaeria nodorum SN15]	--	--
BMK_Unigene_070708	0.194282	0	0	0.639886	1.90054	2.46092	--	--	--	--	--	--	Protein of unknown function (DUF3602)	--	S	Function unknown	hypothetical protein SNOG_03458 [Phaeosphaeria nodorum SN15]	--	--
BMK_Unigene_070715	0.0464512	0	0	3.34501	1.08018	0.980707	--	--	--	--	[T]	Signal transduction mechanisms	NB-ARC domain;; Leucine Rich repeats (2 copies)	Putative disease resistance RPP13-like protein 2 GN=RPP13L2 OS=Arabidopsis thaliana (Mouse-ear cress) PE=3 SV=1	T	Signal transduction mechanisms	PREDICTED: uncharacterized protein LOC103631437 [Zea mays]	--	--
BMK_Unigene_070729	0	0	0.024784	34.9039	1.97159	33.529	--	--	--	--	--	--	--	--	--	--	--	--	--
BMK_Unigene_070737	0.648713	0	0	1.67718	2.80029	2.77087	--	--	Molecular Function: Rab GTPase activator activity (GO:0005097);; Biological Process: positive regulation of Rab GTPase activity (GO:0032851);;	--	--	--	--	--	U	Intracellular trafficking, secretion, and vesicular transport	hypothetical protein SNOG_11706 [Phaeosphaeria nodorum SN15]	molecular function: enzyme regulator activity (GO:0030234);; biological process: biological regulation (GO:0065007)	--
BMK_Unigene_070800	0.366868	0	0.185727	8.88157	1.68162	1.7414	--	--	--	--	--	--	--	--	--	--	--	--	--
BMK_Unigene_070809	0.474708	0.025036	0.149749	0.917012	1.99632	2.51812	[IQR]	--	Molecular Function: mannitol 2-dehydrogenase (NADP+) activity (GO:0050085);; Biological Process: oxidation-reduction process (GO:0055114);;	--	[R]	General function prediction only	short chain dehydrogenase;; Enoyl-(Acyl carrier protein) reductase;; KR domain	3-oxoacyl-[acyl-carrier-protein] reductase, chloroplastic (Precursor) GN=CLKR27 OS=Cuphea lanceolata (Cigar flower) PE=2 SV=1	Q	Secondary metabolites biosynthesis, transport and catabolism	NADP-dependent mannitol dehydrogenase [Alternaria alternata]	molecular function: catalytic activity (GO:0003824);; biological process: metabolic process (GO:0008152);; biological process: single-organism process (GO:0044699)	--
BMK_Unigene_070817	0.071165	0	0	0.729954	0.697909	1.67376	--	--	--	--	[S]	Function unknown	NIPSNAP	--	S	Function unknown	hypothetical protein PTT_09963 [Pyrenophora teres f. teres 0-1]	--	--
BMK_Unigene_070894	0.369416	0	0	0.980803	3.09612	7.49503	--	--	--	--	--	--	--	--	S	Function unknown	hypothetical protein PTT_17825 [Pyrenophora teres f. teres 0-1]	--	--
BMK_Unigene_070895	88.429	98.1396	92.6206	276.633	171.114	154.281	[O]	Posttranslational modification, protein turnover, chaperones	Cellular Component: cell wall (GO:0005618);; Cellular Component: nucleolus (GO:0005730);; Cellular Component: vacuolar membrane (GO:0005774);; Biological Process: protein ubiquitination involved in ubiquitin-dependent protein catabolic process (GO:0042787);;	--	[J]	Translation, ribosomal structure and biogenesis	Ubiquitin family;; Ubiquitin-2 like Rad60 SUMO-like	Ubiquitin (Precursor) OS=Triticum aestivum (Wheat) PE=3 SV=2	J	Translation, ribosomal structure and biogenesis	Ubiquitin-like protein [Medicago truncatula]	cellular component: cell (GO:0005623);; cellular component: cell part (GO:0044464);; cellular component: membrane-enclosed lumen (GO:0031974);; cellular component: organelle (GO:0043226);; cellular component: organelle part (GO:0044422);; cellular component: membrane (GO:0016020);; biological process: metabolic process (GO:0008152);; biological process: cellular process (GO:0009987)	--
BMK_Unigene_071075	1.14245	0.186446	0.275429	5.97935	3.13559	3.63306	--	--	--	--	--	--	--	--	--	--	--	--	--
BMK_Unigene_071113	0.335125	0	0	1.69537	0.879537	2.65613	--	--	--	--	[T]	Signal transduction mechanisms	SH3 domain;; Variant SH3 domain;; Variant SH3 domain	--	T	Signal transduction mechanisms	hypothetical protein COCMIDRAFT_99985 [Bipolaris oryzae ATCC 44560]	--	--
BMK_Unigene_071114	2.58693	7.59266	6.10506	24.5874	24.8149	30.6497	--	--	Cellular Component: extracellular region (GO:0005576);; Cellular Component: plant-type cell wall (GO:0009505);; Cellular Component: membrane (GO:0016020);; Cellular Component: cytoplasmic membrane-bounded vesicle (GO:0016023);;	--	--	--	--	Expansin-like A2 (Precursor) GN=OSJNBb0015I11.10 OS=Oryza sativa subsp. japonica (Rice) PE=2 SV=1	R	General function prediction only	TPA: hypothetical protein ZEAMMB73_477678 [Zea mays]	cellular component: extracellular region (GO:0005576);; cellular component: cell (GO:0005623);; cellular component: cell part (GO:0044464);; cellular component: membrane (GO:0016020);; cellular component: organelle (GO:0043226)	--
BMK_Unigene_071115	8.86972	4.88043	16.2167	24.1741	29.6827	48.9893	--	--	--	--	--	--	--	--	--	--	--	--	--
BMK_Unigene_071166	0.529162	0	0	2.31774	1.23188	1.83753	[R]	General function prediction only	Molecular Function: DNA binding (GO:0003677);; Cellular Component: nucleus (GO:0005634);; Cellular Component: cytosol (GO:0005829);; Biological Process: cellular zinc ion homeostasis (GO:0006882);; Biological Process: pathogenesis (GO:0009405);; Biological Process: alkaloid biosynthetic process (GO:0009821);; Biological Process: unidimensional cell growth (GO:0009826);; Biological Process: spore …	--	[R]	General function prediction only	Zinc-finger double domain;; C2H2-type zinc finger;; Zinc finger, C2H2 type	Lysine-specific demethylase SE14 GN=SE14 OS=Oryza sativa subsp. japonica (Rice) PE=3 SV=2	R	General function prediction only	hypothetical protein SNOG_13619 [Phaeosphaeria nodorum SN15]	molecular function: binding (GO:0005488);; cellular component: cell (GO:0005623);; cellular component: organelle (GO:0043226);; cellular component: cell part (GO:0044464);; biological process: cellular process (GO:0009987);; biological process: single-organism process (GO:0044699);; biological process: biological regulation (GO:0065007);; biological process: multi-organism process (GO:0051704);; …	--
BMK_Unigene_093290	0.392986	0	0.0169812	2.02307	4.43988	1.6232	[P]	Inorganic ion transport and metabolism	Molecular Function: carbonate dehydratase activity (GO:0004089);; Biological Process: one-carbon metabolic process (GO:0006730);; Molecular Function: zinc ion binding (GO:0008270);;	K01674|7.78682e-24|mus:103968362|alpha carbonic anhydrase 1, chloroplastic-like; K01674 carbonic anhydrase [EC:4.2.1.1] (A)	[R]	General function prediction only	Eukaryotic-type carbonic anhydrase	Nectarin-2 (Precursor) OS=Nicotiana langsdorffii x Nicotiana sanderae (Ornamental tobacco) PE=1 SV=1	R	General function prediction only	hypothetical protein SNOG_00081 [Phaeosphaeria nodorum SN15]	molecular function: catalytic activity (GO:0003824);; biological process: metabolic process (GO:0008152);; biological process: cellular process (GO:0009987);; biological process: single-organism process (GO:0044699);; molecular function: binding (GO:0005488)	Nitrogen metabolism (ko00910)
BMK_Unigene_071375	0.886667	0.0222311	0	2.82192	3.17949	1.67654	--	--	--	--	--	--	--	--	R	General function prediction only	hypothetical protein SNOG_05034 [Phaeosphaeria nodorum SN15]	--	--
BMK_Unigene_071472	0	0	0.0744101	27.539	21.5007	21.0279	--	--	--	--	--	--	--	--	--	--	--	--	--
BMK_Unigene_071475	0	0	0	0.654274	1.70332	3.62876	--	--	--	--	--	--	--	--	S	Function unknown	hypothetical protein SNOG_07551 [Phaeosphaeria nodorum SN15]	--	--
BMK_Unigene_071521	0.500201	0.973399	0.893598	9.92409	11.7504	9.43816	--	--	--	--	--	--	--	--	--	--	--	--	--
BMK_Unigene_071524	0.0707421	0	0	0.775326	2.76829	3.25001	--	--	Molecular Function: catalytic activity (GO:0003824);; Biological Process: carbohydrate metabolic process (GO:0005975);;	--	--	--	--	--	R	General function prediction only	hypothetical protein SNOG_12413 [Phaeosphaeria nodorum SN15]	molecular function: catalytic activity (GO:0003824);; biological process: metabolic process (GO:0008152)	--
BMK_Unigene_071525	1.21444	0.983101	0.0709137	2.69611	1.25248	2.06194	--	--	--	--	--	--	--	--	--	--	--	--	--
BMK_Unigene_071536	0.0209157	0.0412448	0	1.77992	0.782937	1.20344	--	--	Biological Process: response to molecule of bacterial origin (GO:0002237);; Molecular Function: protein serine/threonine kinase activity (GO:0004674);; Molecular Function: ATP binding (GO:0005524);; Biological Process: protein phosphorylation (GO:0006468);; Cellular Component: plastid (GO:0009536);; Biological Process: detection of external stimulus (GO:0009581);; Biological Process: detection of…	--	[T]	Signal transduction mechanisms	--	Probable LRR receptor-like serine/threonine-protein kinase At1g07650 (Precursor) GN=At1g07650 OS=Arabidopsis thaliana (Mouse-ear cress) PE=1 SV=1	T	Signal transduction mechanisms	PREDICTED: probable leucine-rich repeat receptor-like serine/threonine-protein kinase At3g14840-like isoform X1 [Setaria italica]	biological process: response to stimulus (GO:0050896);; biological process: multi-organism process (GO:0051704);; molecular function: catalytic activity (GO:0003824);; biological process: metabolic process (GO:0008152);; biological process: cellular process (GO:0009987);; molecular function: binding (GO:0005488);; cellular component: cell (GO:0005623);; cellular component: organelle (GO:0043226);…	--
BMK_Unigene_071548	0.483619	1.48476	2.41928	4.23456	4.70528	2.79817	[J]	Translation, ribosomal structure and biogenesis	Molecular Function: translation elongation factor activity (GO:0003746);; Molecular Function: GTPase activity (GO:0003924);; Molecular Function: copper ion binding (GO:0005507);; Molecular Function: GTP binding (GO:0005525);; Cellular Component: nucleolus (GO:0005730);; Cellular Component: cytosol (GO:0005829);; Cellular Component: plasma membrane (GO:0005886);; Biological Process: GTP catabolic …	K03234|0|sbi:SORBI_03g033210|SORBIDRAFT_03g033210, Sb03g033210; hypothetical protein; K03234 elongation factor 2 (A)	[J]	Translation, ribosomal structure and biogenesis	Elongation factor G, domain IV;; Elongation factor Tu GTP binding domain;; Elongation factor G C-terminus;; Elongation Factor G, domain II;; Elongation factor Tu domain 2	Elongation factor 2 OS=Beta vulgaris (Sugar beet) PE=2 SV=1	J	Translation, ribosomal structure and biogenesis	hypothetical protein SORBIDRAFT_03g033210 [Sorghum bicolor]	molecular function: binding (GO:0005488);; biological process: metabolic process (GO:0008152);; biological process: cellular process (GO:0009987);; molecular function: catalytic activity (GO:0003824);; biological process: single-organism process (GO:0044699);; cellular component: cell (GO:0005623);; cellular component: membrane-enclosed lumen (GO:0031974);; cellular component: organelle (GO:00432…	--
BMK_Unigene_071568	1.4504	0.235641	0.112533	6.33647	20.9555	10.2497	--	--	Molecular Function: signal transducer activity (GO:0004871);; Biological Process: polyamine catabolic process (GO:0006598);; Biological Process: signal transduction (GO:0007165);; Biological Process: cell-cell signaling (GO:0007267);; Cellular Component: plasmodesma (GO:0009506);; Biological Process: phenylpropanoid metabolic process (GO:0009698);; Cellular Component: cytoplasmic membrane-bounded…	--	--	--	Rapid ALkalinization Factor (RALF)	Protein RALF-like 33 (Precursor) OS=Arabidopsis thaliana (Mouse-ear cress) PE=2 SV=1	R	General function prediction only	PREDICTED: protein RALF-like 33-like [Setaria italica]	molecular function: molecular transducer activity (GO:0060089);; biological process: cellular process (GO:0009987);; biological process: signaling (GO:0023052);; biological process: single-organism process (GO:0044699);; biological process: response to stimulus (GO:0050896);; biological process: biological regulation (GO:0065007);; biological process: metabolic process (GO:0008152);; cellular com…	--
BMK_Unigene_071622	0.0224541	0	0.0222566	2.81516	1.57276	0.963543	--	--	--	--	--	--	--	--	--	--	--	--	--
BMK_Unigene_071628	0	0.071819	0.0237646	5.83466	3.87611	3.81239	--	--	--	--	--	--	--	--	--	--	--	--	--
BMK_Unigene_071663	0.0895748	0	0.0147409	2.10758	1.96049	0.861219	[GEPR]	--	--	--	[R]	General function prediction only	Major Facilitator Superfamily	--	R	General function prediction only	hypothetical protein NECHADRAFT_41061 [Byssochlamys spectabilis No. 5]	--	--
BMK_Unigene_071722	0.0186054	0	0	6.42287	3.50033	6.97191	--	--	--	--	--	--	--	--	--	--	--	--	--
BMK_Unigene_071767	0.0786126	0	0	1.19425	2.02783	1.36518	--	--	--	--	--	--	Helix-loop-helix DNA-binding domain	--	S	Function unknown	hypothetical protein LEMA_P043510.1 [Leptosphaeria maculans JN3]	--	--
BMK_Unigene_016383	8.371	5.29734	5.43945	12.4153	8.99615	9.86406	--	--	Biological Process: telomere maintenance (GO:0000723);; Molecular Function: damaged DNA binding (GO:0003684);; Molecular Function: double-stranded DNA binding (GO:0003690);; Molecular Function: ATP-dependent DNA helicase activity (GO:0004003);; Molecular Function: protein binding (GO:0005515);; Molecular Function: ATP binding (GO:0005524);; Biological Process: double-strand break repair via nonho…	K10885|0|sita:101762144|ATP-dependent DNA helicase 2 subunit KU80-like; K10885 ATP-dependent DNA helicase 2 subunit 2 (A)	[L]	Replication, recombination and repair	Ku70/Ku80 beta-barrel domain;; Ku C terminal domain like;; Ku70/Ku80 N-terminal alpha/beta domain;; Ku70/Ku80 C-terminal arm;; Late embryogenesis abundant protein	ATP-dependent DNA helicase 2 subunit KU80 GN=OsJ_13430 OS=Oryza sativa subsp. japonica (Rice) PE=1 SV=1	--	--	PREDICTED: ATP-dependent DNA helicase 2 subunit KU80-like isoform X2 [Setaria italica]	biological process: metabolic process (GO:0008152);; biological process: cellular process (GO:0009987);; biological process: single-organism process (GO:0044699);; biological process: biological regulation (GO:0065007);; biological process: cellular component organization or biogenesis (GO:0071840);; molecular function: binding (GO:0005488);; molecular function: catalytic activity (GO:0003824);; …	Non-homologous end-joining (ko03450)
BMK_Unigene_071827	0	0	0	1.89043	0.872334	0.734286	--	--	--	--	--	--	--	--	--	--	--	--	--
BMK_Unigene_071830	1.7004	0.753197	0.245112	6.34372	6.10895	3.95793	[RTKL]	--	Molecular Function: protein serine/threonine kinase activity (GO:0004674);; Molecular Function: ATP binding (GO:0005524);; Biological Process: protein phosphorylation (GO:0006468);; Biological Process: signal transduction (GO:0007165);; Cellular Component: plastid (GO:0009536);; Biological Process: response to bacterium (GO:0009617);; Cellular Component: integral component of membrane (GO:0016021…	--	--	--	Protein kinase domain;; Protein tyrosine kinase;; Protein tyrosine kinase;; Protein kinase domain	Probable LRR receptor-like serine/threonine-protein kinase At3g47570 (Precursor) GN=At3g47570 OS=Arabidopsis thaliana (Mouse-ear cress) PE=2 SV=1	T	Signal transduction mechanisms	hypothetical protein OsI_06336 [Oryza sativa Indica Group]	molecular function: catalytic activity (GO:0003824);; biological process: metabolic process (GO:0008152);; biological process: cellular process (GO:0009987);; molecular function: binding (GO:0005488);; biological process: signaling (GO:0023052);; biological process: single-organism process (GO:0044699);; biological process: response to stimulus (GO:0050896);; biological process: biological regula…	--
BMK_Unigene_071847	0.0319397	0	0	3.56586	1.13674	2.09442	--	--	--	--	--	--	--	--	--	--	--	--	--
BMK_Unigene_071848	0.258323	0.0373784	0.073766	8.84133	3.39376	4.72566	--	--	--	--	--	--	--	--	--	--	--	--	--
BMK_Unigene_071894	0	0	0	1.62724	1.7984	4.2001	--	--	--	--	--	--	--	--	--	--	Protein FAR1-RELATED SEQUENCE 3 [Aegilops tauschii]	--	--
BMK_Unigene_071895	0	0	0	1.45993	1.70714	2.41354	--	--	--	--	--	--	MULE transposase domain;; Transposase, Mutator family;; Transposase	Protein FAR1-RELATED SEQUENCE 5 GN=FRS5 OS=Arabidopsis thaliana (Mouse-ear cress) PE=2 SV=1	S	Function unknown	Protein FAR1-RELATED SEQUENCE 5 [Aegilops tauschii]	--	--
BMK_Unigene_071951	0.630615	0.0546704	0	1.62834	2.13932	3.95782	--	--	--	--	[R]	General function prediction only	ML domain	--	R	General function prediction only	hypothetical protein SNOG_12554 [Phaeosphaeria nodorum SN15]	--	--
BMK_Unigene_071966	0.829747	3.16802	0.508525	7.08816	11.4888	17.7302	--	--	--	--	--	--	--	Laccase-25 (Precursor) GN=LAC25 OS=Oryza sativa subsp. japonica (Rice) PE=3 SV=1	Q	Secondary metabolites biosynthesis, transport and catabolism	PREDICTED: laccase-25-like [Setaria italica]	--	--
BMK_Unigene_071971	0.0714688	0	0	0.984972	1.94061	3.05751	--	--	--	--	--	--	Protein of unknown function (Ytp1);; Domain of unknown function (DUF2427)	--	S	Function unknown	hypothetical protein SETTUDRAFT_167569 [Setosphaeria turcica Et28A]	--	--
BMK_Unigene_072034	7.91298	5.36108	2.75993	30.3296	17.8913	21.5926	--	--	--	K10268|3.16917e-34|bdi:100836165|F-box protein At5g51370-like; K10268 F-box and leucine-rich repeat protein 2/20 (A)	[R]	General function prediction only	Protein of unknown function (DUF1068)	F-box protein At5g51380 GN=At5g51380 OS=Arabidopsis thaliana (Mouse-ear cress) PE=2 SV=1	R	General function prediction only	PREDICTED: F-box protein At5g51370-like [Brachypodium distachyon]	--	--
BMK_Unigene_072115	0.0303246	0	0	1.82441	0.49732	1.15093	--	--	--	--	--	--	--	--	--	--	--	--	--
BMK_Unigene_012727	0.791064	0	0.0118823	2.77153	1.90199	0.84846	[P]	Inorganic ion transport and metabolism	Molecular Function: ATP binding (GO:0005524);; Biological Process: ATP catabolic process (GO:0006200);; Biological Process: ATP biosynthetic process (GO:0006754);; Biological Process: cation transport (GO:0006812);; Cellular Component: integral component of membrane (GO:0016021);; Molecular Function: cation-transporting ATPase activity (GO:0019829);; Molecular Function: metal ion binding (GO:0046…	K01535|1.02928e-96|crb:CARUB_v10008027mg|hypothetical protein; K01535 H+-transporting ATPase [EC:3.6.3.6] (A)	[P]	Inorganic ion transport and metabolism	E1-E2 ATPase;; haloacid dehalogenase-like hydrolase;; Cation transporter/ATPase, N-terminus;; haloacid dehalogenase-like hydrolase	ATPase 7, plasma membrane-type GN=AHA7 OS=Arabidopsis thaliana (Mouse-ear cress) PE=2 SV=1	P	Inorganic ion transport and metabolism	plasma membrane ATPase 1 [Leptosphaeria maculans]	molecular function: binding (GO:0005488);; biological process: metabolic process (GO:0008152);; biological process: cellular process (GO:0009987);; biological process: single-organism process (GO:0044699);; biological process: localization (GO:0051179);; cellular component: membrane (GO:0016020);; cellular component: membrane part (GO:0044425);; molecular function: catalytic activity (GO:0003824)…	Oxidative phosphorylation (ko00190)
BMK_Unigene_072278	0.0139761	0.196115	0	5.16809	3.06164	4.5794	--	--	--	--	--	--	--	--	--	--	--	--	--
BMK_Unigene_072322	0	0	0.219713	4.12592	2.54092	3.61738	--	--	--	--	--	--	--	--	--	--	--	--	--
BMK_Unigene_072323	0	0	0.298399	3.34512	2.5255	2.56785	--	--	--	--	--	--	Leucine Rich repeats (2 copies);; Leucine rich repeat;; Leucine Rich Repeat	--	T	Signal transduction mechanisms	Disease resistance protein RPP13 [Aegilops tauschii]	--	--
BMK_Unigene_072334	0.651631	0	0	3.18899	3.73466	6.16901	--	--	Molecular Function: endo-1,4-beta-xylanase activity (GO:0031176);; Biological Process: xylan catabolic process (GO:0045493);;	--	--	--	Glycosyl hydrolases family 11	--	G	Carbohydrate transport and metabolism	glycoside hydrolase family 11 protein [Setosphaeria turcica Et28A]	molecular function: catalytic activity (GO:0003824);; biological process: metabolic process (GO:0008152);; biological process: cellular process (GO:0009987)	--
BMK_Unigene_072415	0.362521	0.0232327	0	2.54929	1.7503	3.29569	--	--	Molecular Function: nucleotide binding (GO:0000166);; Biological Process: calcium-mediated signaling (GO:0019722);;	--	[TR]	--	Calcipressin	--	S	Function unknown	hypothetical protein SNOG_07534 [Phaeosphaeria nodorum SN15]	molecular function: binding (GO:0005488);; biological process: cellular process (GO:0009987);; biological process: signaling (GO:0023052);; biological process: single-organism process (GO:0044699);; biological process: response to stimulus (GO:0050896);; biological process: biological regulation (GO:0065007)	--
BMK_Unigene_072475	0	0	0.0311025	8.93211	6.52761	6.06012	--	--	--	--	--	--	--	--	--	--	--	--	--
BMK_Unigene_072485	0	0.0216495	0	3.13554	0.7992	2.56233	--	--	--	--	--	--	--	--	--	--	--	--	--
BMK_Unigene_072580	0.26631	0	0	0.992439	1.0691	1.20326	--	--	--	--	--	--	Protein of unknown function (DUF3455)	--	R	General function prediction only	hypothetical protein SNOG_02015 [Phaeosphaeria nodorum SN15]	--	--
BMK_Unigene_072602	0.377277	0	0	0.651203	0.756944	1.4573	--	--	Molecular Function: methyltransferase activity (GO:0008168);; Biological Process: methylation (GO:0032259);;	--	--	--	Methyltransferase domain	--	R	General function prediction only	hypothetical protein SNOG_15153 [Phaeosphaeria nodorum SN15]	molecular function: catalytic activity (GO:0003824);; biological process: metabolic process (GO:0008152)	--
BMK_Unigene_072636	0.431267	0	0	2.26698	2.72783	1.29048	--	--	Molecular Function: inorganic phosphate transmembrane transporter activity (GO:0005315);; Cellular Component: integral component of mitochondrial inner membrane (GO:0031305);; Biological Process: phosphate ion transmembrane transport (GO:0035435);;	K15102|1.70876e-99|gsl:Gasu_35930|mitochondrial carrier, phosphate carrier; K15102 solute carrier family 25 (mitochondrial phosphate transporter), member 3 (A)	[C]	Energy production and conversion	Mitochondrial carrier protein	Mitochondrial phosphate carrier protein 2, mitochondrial (Precursor) GN=T21J18_120 OS=Arabidopsis thaliana (Mouse-ear cress) PE=2 SV=1	C	Energy production and conversion	hypothetical protein SNOG_01866 [Phaeosphaeria nodorum SN15]	molecular function: transporter activity (GO:0005215);; biological process: cellular process (GO:0009987);; biological process: single-organism process (GO:0044699);; biological process: localization (GO:0051179);; cellular component: cell (GO:0005623);; cellular component: membrane (GO:0016020);; cellular component: organelle (GO:0043226);; cellular component: organelle part (GO:0044422);; cellu…	--
BMK_Unigene_072655	0.126191	0.0687777	0.239122	10.6667	6.88304	18.5935	--	--	Biological Process: lipid metabolic process (GO:0006629);; Cellular Component: cytoplasmic membrane-bounded vesicle (GO:0016023);; Molecular Function: lipase activity (GO:0016298);;	--	--	--	GDSL-like Lipase/Acylhydrolase	GDSL esterase/lipase At5g03810 (Precursor) GN=At5g03810 OS=Arabidopsis thaliana (Mouse-ear cress) PE=3 SV=1	I	Lipid transport and metabolism	uncharacterized protein LOC100274304 precursor [Zea mays]	biological process: metabolic process (GO:0008152);; biological process: single-organism process (GO:0044699);; cellular component: cell (GO:0005623);; cellular component: organelle (GO:0043226);; cellular component: cell part (GO:0044464);; molecular function: catalytic activity (GO:0003824)	--
BMK_Unigene_072667	0.206441	0	0	1.43928	2.71815	1.73865	--	--	--	--	--	--	--	--	S	Function unknown	conserved hypothetical protein [Pyrenophora tritici-repentis Pt-1C-BFP]	--	--
BMK_Unigene_072803	0.0599769	0.0591357	0.582625	3.23087	1.52532	2.72088	--	--	--	--	--	--	--	--	--	--	--	--	--
BMK_Unigene_072812	0.696961	0.36497	0.211196	9.60267	4.04411	6.7579	--	--	--	--	--	--	--	--	--	--	--	--	--
BMK_Unigene_072819	0.411725	0.084816	0.236675	4.16198	5.635	9.30995	--	--	--	--	--	--	--	--	--	--	--	--	--
BMK_Unigene_073183	0.752193	0	0.0438822	1.67017	2.27605	1.59617	--	--	Molecular Function: iron ion binding (GO:0005506);; Cellular Component: mitochondrial respiratory chain complex III (GO:0005750);; Molecular Function: heme binding (GO:0020037);; Molecular Function: electron transporter, transferring electrons within CoQH2-cytochrome c reductase complex activity (GO:0045153);;	K00413|7.73609e-98|cme:CYME_CMP152C|cytochrome c reductase cytochrome c1 subunit; K00413 ubiquinol-cytochrome c reductase cytochrome c1 subunit (A)	[C]	Energy production and conversion	Cytochrome C1 family	Cytochrome c1-2, heme protein, mitochondrial (Precursor; Fragment) GN=CYCL OS=Solanum tuberosum (Potato) PE=1 SV=1	C	Energy production and conversion	hypothetical protein SETTUDRAFT_166449 [Setosphaeria turcica Et28A]	molecular function: binding (GO:0005488);; cellular component: cell (GO:0005623);; cellular component: membrane (GO:0016020);; cellular component: macromolecular complex (GO:0032991);; cellular component: organelle (GO:0043226);; cellular component: organelle part (GO:0044422);; cellular component: membrane part (GO:0044425);; cellular component: cell part (GO:0044464);; molecular function: elect…	Oxidative phosphorylation (ko00190)
BMK_Unigene_072995	0	0	0	6.02071	5.5914	6.50955	[P]	Inorganic ion transport and metabolism	Biological Process: mitotic G2 phase (GO:0000085);; Biological Process: double-strand break repair via homologous recombination (GO:0000724);; Molecular Function: iron ion binding (GO:0005506);; Cellular Component: cytoplasm (GO:0005737);; Biological Process: photomorphogenesis (GO:0009640);; Biological Process: embryo development ending in seed dormancy (GO:0009793);; Molecular Function: FMN bin…	--	[C]	Energy production and conversion	--	NADPH-dependent diflavin oxidoreductase 1 {ECO:0000255|HAMAP-Rule:MF_03178} GN=ATR3 OS=Arabidopsis thaliana (Mouse-ear cress) PE=1 SV=1	P	Inorganic ion transport and metabolism	NADPH-dependent diflavin oxidoreductase 1 [Triticum urartu]	biological process: biological phase (GO:0044848);; biological process: metabolic process (GO:0008152);; biological process: cellular process (GO:0009987);; biological process: single-organism process (GO:0044699);; biological process: response to stimulus (GO:0050896);; molecular function: binding (GO:0005488);; cellular component: cell (GO:0005623);; cellular component: cell part (GO:0044464);;…	--
BMK_Unigene_072996	0	0	0	5.65755	4.16004	4.49916	[P]	Inorganic ion transport and metabolism	Biological Process: mitotic G2 phase (GO:0000085);; Biological Process: double-strand break repair via homologous recombination (GO:0000724);; Molecular Function: iron ion binding (GO:0005506);; Cellular Component: cytoplasm (GO:0005737);; Biological Process: photomorphogenesis (GO:0009640);; Biological Process: embryo development ending in seed dormancy (GO:0009793);; Molecular Function: FMN bin…	--	[C]	Energy production and conversion	Flavodoxin	NADPH-dependent diflavin oxidoreductase 1 {ECO:0000255|HAMAP-Rule:MF_03178} GN=ATR3 OS=Arabidopsis thaliana (Mouse-ear cress) PE=1 SV=1	C	Energy production and conversion	NADPH-dependent diflavin oxidoreductase 1 [Triticum urartu]	biological process: biological phase (GO:0044848);; biological process: metabolic process (GO:0008152);; biological process: cellular process (GO:0009987);; biological process: single-organism process (GO:0044699);; biological process: response to stimulus (GO:0050896);; molecular function: binding (GO:0005488);; cellular component: cell (GO:0005623);; cellular component: cell part (GO:0044464);;…	--
BMK_Unigene_073012	0.113519	0.0822849	0.0277007	1.5201	1.98829	2.59484	--	--	--	--	--	--	--	--	--	--	--	--	--
BMK_Unigene_073040	0	0	0.11608	9.59769	18.6801	9.76101	--	--	--	--	--	--	--	--	--	--	--	--	--
BMK_Unigene_073046	0.0298608	0	0.0146033	6.48585	5.75821	2.97688	--	--	--	--	--	--	--	--	S	Function unknown	Os01g0152500 [Oryza sativa Japonica Group]	--	--
BMK_Unigene_073174	0.405727	0	0	0.882238	1.15371	1.50468	--	--	--	--	--	--	--	--	S	Function unknown	hypothetical protein PAAG_08756 [Paracoccidioides sp. &apos;lutzii&apos; Pb01]	--	--
BMK_Unigene_093329	0.686298	0	0	1.99974	2.7472	3.1987	[C]	Energy production and conversion	Biological Process: protein targeting to vacuole (GO:0006623);; Biological Process: cellular copper ion homeostasis (GO:0006878);; Biological Process: cellular iron ion homeostasis (GO:0006879);; Biological Process: endocytosis (GO:0006897);; Biological Process: vacuole organization (GO:0007033);; Molecular Function: hydrogen ion transmembrane transporter activity (GO:0015078);; Biological Proces…	K02155|4.12301e-60|csl:COCSUDRAFT_32039|V-type ATPase; K02155 V-type H+-transporting ATPase 16kDa proteolipid subunit (A)	[C]	Energy production and conversion	ATP synthase subunit C	V-type proton ATPase 16 kDa proteolipid subunit GN=VAP OS=Pleurochrysis carterae (Marine alga) PE=2 SV=1	C	Energy production and conversion	vacuolar ATP synthase 16 kDa proteolipid subunit [Pyrenophora tritici-repentis Pt-1C-BFP]	biological process: single-organism process (GO:0044699);; biological process: localization (GO:0051179);; biological process: cellular process (GO:0009987);; biological process: biological regulation (GO:0065007);; biological process: cellular component organization or biogenesis (GO:0071840);; molecular function: transporter activity (GO:0005215);; cellular component: membrane (GO:0016020);; ce…	Oxidative phosphorylation (ko00190);; Phagosome (ko04145)
BMK_Unigene_073228	1.51519	3.74464	0.495836	19.6931	8.40055	10.4724	--	--	Biological Process: telomere maintenance (GO:0000723);; Molecular Function: DNA helicase activity (GO:0003678);; Biological Process: DNA repair (GO:0006281);; Biological Process: DNA duplex unwinding (GO:0032508);;	K15255|0|sbi:SORBI_05g001940|SORBIDRAFT_05g001940, Sb05g001940; hypothetical protein; K15255 ATP-dependent DNA helicase PIF1 [EC:3.6.4.12] (A)	[D]	Cell cycle control, cell division, chromosome partitioning	PIF1-like helicase;; Helitron helicase-like domain at N-terminus;; PIF1-like helicase;; AAA domain;; PIF1-like helicase	--	D	Cell cycle control, cell division, chromosome partitioning	hypothetical protein SORBIDRAFT_05g001940 [Sorghum bicolor]	biological process: metabolic process (GO:0008152);; biological process: cellular process (GO:0009987);; biological process: single-organism process (GO:0044699);; biological process: biological regulation (GO:0065007);; biological process: cellular component organization or biogenesis (GO:0071840);; molecular function: catalytic activity (GO:0003824);; biological process: response to stimulus (G…	--
BMK_Unigene_093521	0.242857	0	0	1.01278	0.86284	2.00622	[G]	Carbohydrate transport and metabolism	Biological Process: pentose-phosphate shunt (GO:0006098);; Molecular Function: 6-phosphogluconolactonase activity (GO:0017057);;	K01057|2.6855e-45|ppp:PHYPADRAFT_63708|hypothetical protein; K01057 6-phosphogluconolactonase [EC:3.1.1.31] (A)	[G]	Carbohydrate transport and metabolism	Glucosamine-6-phosphate isomerases/6-phosphogluconolactonase	Probable 6-phosphogluconolactonase 3, chloroplastic (Precursor) OS=Oryza sativa subsp. japonica (Rice) PE=2 SV=1	G	Carbohydrate transport and metabolism	hypothetical protein SNOG_00901 [Phaeosphaeria nodorum SN15]	biological process: metabolic process (GO:0008152);; biological process: cellular process (GO:0009987);; biological process: single-organism process (GO:0044699);; molecular function: catalytic activity (GO:0003824)	Pentose phosphate pathway (ko00030);; Carbon metabolism (ko01200)
BMK_Unigene_073344	0	0	0	2.21571	0.961631	1.23995	--	--	--	--	--	--	--	--	S	Function unknown	hypothetical protein SORBIDRAFT_02g007235 [Sorghum bicolor]	--	--
BMK_Unigene_073372	0.170326	0	0	2.53937	1.8124	2.00818	[E]	Amino acid transport and metabolism	Biological Process: alcohol metabolic process (GO:0006066);; Molecular Function: choline dehydrogenase activity (GO:0008812);; Molecular Function: flavin adenine dinucleotide binding (GO:0050660);; Biological Process: oxidation-reduction process (GO:0055114);;	--	[R]	General function prediction only	GMC oxidoreductase;; GMC oxidoreductase	(R)-mandelonitrile lyase 2 (Precursor) GN=MDL2 OS=Prunus dulcis (Almond) PE=1 SV=1	R	General function prediction only	choline dehydrogenase [Pyrenophora tritici-repentis Pt-1C-BFP]	biological process: metabolic process (GO:0008152);; biological process: single-organism process (GO:0044699);; molecular function: catalytic activity (GO:0003824);; molecular function: binding (GO:0005488)	--
BMK_Unigene_073391	0	0	0	3.30743	0.648823	0.942267	--	--	--	--	--	--	--	--	--	--	--	--	--
BMK_Unigene_073447	0	0	0	2.45732	1.97863	1.49685	--	--	--	--	--	--	--	--	--	--	--	--	--
BMK_Unigene_073461	0.196521	0	0.0494137	3.65994	1.43772	1.94676	--	--	--	--	--	--	--	--	--	--	--	--	--
BMK_Unigene_073484	0	0	0.0973625	4.16787	3.86812	3.62343	--	--	Molecular Function: nucleic acid binding (GO:0003676);; Molecular Function: ATP binding (GO:0005524);; Cellular Component: cytoplasm (GO:0005737);; Molecular Function: zinc ion binding (GO:0008270);; Biological Process: DNA integration (GO:0015074);; Molecular Function: kinase activity (GO:0016301);; Biological Process: phosphorylation (GO:0016310);; Molecular Function: phosphotransferase activit…	--	[R]	General function prediction only	Zinc knuckle	Endonuclease OS=Nicotiana tabacum (Common tobacco) PE=2 SV=1	R	General function prediction only	retrotransposon protein, putative, unclassified [Oryza sativa Japonica Group]	molecular function: binding (GO:0005488);; cellular component: cell (GO:0005623);; cellular component: cell part (GO:0044464);; biological process: metabolic process (GO:0008152);; biological process: cellular process (GO:0009987);; molecular function: catalytic activity (GO:0003824)	--
BMK_Unigene_073500	2.81106	8.95727	4.18667	29.3925	14.8082	14.6289	--	--	--	--	--	--	--	--	--	--	--	--	--
BMK_Unigene_073645	2.51335	0.266162	0.352514	14.4602	13.1546	2.45687	--	--	Molecular Function: monooxygenase activity (GO:0004497);; Molecular Function: iron ion binding (GO:0005506);; Molecular Function: electron carrier activity (GO:0009055);; Molecular Function: oxidoreductase activity, acting on paired donors, with incorporation or reduction of molecular oxygen (GO:0016705);; Molecular Function: heme binding (GO:0020037);; Biological Process: oxidation-reduction pro…	--	[Q]	Secondary metabolites biosynthesis, transport and catabolism	--	Ent-cassadiene C2-hydroxylase OS=Oryza sativa subsp. japonica (Rice) PE=1 SV=1	Q	Secondary metabolites biosynthesis, transport and catabolism	hypothetical protein SORBIDRAFT_01g020810 [Sorghum bicolor]	molecular function: catalytic activity (GO:0003824);; biological process: metabolic process (GO:0008152);; biological process: single-organism process (GO:0044699);; molecular function: binding (GO:0005488);; molecular function: electron carrier activity (GO:0009055)	--
BMK_Unigene_073734	0.0109115	0	0	1.54479	0.889756	1.71036	--	--	--	--	--	--	--	--	--	--	--	--	--
BMK_Unigene_073743	0	0	0	0.922966	1.48801	2.45688	--	--	Cellular Component: cell outer membrane (GO:0009279);; Cellular Component: integral component of membrane (GO:0016021);;	--	--	--	Protein of unknown function (DUF3237)	--	S	Function unknown	conserved hypothetical protein [Pyrenophora tritici-repentis Pt-1C-BFP]	cellular component: cell (GO:0005623);; cellular component: membrane (GO:0016020);; cellular component: cell part (GO:0044464);; cellular component: membrane part (GO:0044425)	--
BMK_Unigene_073745	0.509497	0	0.0262736	6.30921	3.83422	3.37168	--	--	Molecular Function: organic cyclic compound binding (GO:0097159);; Molecular Function: heterocyclic compound binding (GO:1901363);;	--	--	--	--	--	S	Function unknown	predicted protein [Hordeum vulgare subsp. vulgare]	molecular function: binding (GO:0005488)	--
BMK_Unigene_073796	0	0	0	3.78108	1.76349	1.2672	--	--	--	--	--	--	--	--	--	--	--	--	--
BMK_Unigene_073921	0.379021	0	0	2.58381	1.54916	4.67131	--	--	--	--	--	--	--	--	--	--	--	--	--
BMK_Unigene_073937	0.20386	0	0	0.653409	1.04846	1.52237	--	--	Molecular Function: RNA binding (GO:0003723);; Molecular Function: RNA-directed DNA polymerase activity (GO:0003964);; Biological Process: RNA-dependent DNA replication (GO:0006278);;	--	--	--	--	--	R	General function prediction only	hypothetical protein FOXB_17256 [Fusarium oxysporum Fo5176]	molecular function: binding (GO:0005488);; molecular function: catalytic activity (GO:0003824);; biological process: metabolic process (GO:0008152);; biological process: cellular process (GO:0009987)	--
BMK_Unigene_074049	0.311018	0.0123501	0	1.15374	0.844911	0.815892	--	--	Molecular Function: glucose-6-phosphate dehydrogenase activity (GO:0004345);; Cellular Component: cytoplasm (GO:0005737);; Biological Process: pentose-phosphate shunt (GO:0006098);; Biological Process: response to hydrogen peroxide (GO:0042542);; Molecular Function: NADP binding (GO:0050661);;	K00036|0|csl:COCSUDRAFT_66151|glucose-6-phosphate dehydrogenase 1; K00036 glucose-6-phosphate 1-dehydrogenase [EC:1.1.1.49] (A)	[G]	Carbohydrate transport and metabolism	Glucose-6-phosphate dehydrogenase, C-terminal domain;; Glucose-6-phosphate dehydrogenase, NAD binding domain	Glucose-6-phosphate 1-dehydrogenase, cytoplasmic isoform GN=G6PDH OS=Solanum tuberosum (Potato) PE=2 SV=1	G	Carbohydrate transport and metabolism	hypothetical protein PTT_19468 [Pyrenophora teres f. teres 0-1]	molecular function: catalytic activity (GO:0003824);; biological process: metabolic process (GO:0008152);; biological process: single-organism process (GO:0044699);; cellular component: cell (GO:0005623);; cellular component: cell part (GO:0044464);; biological process: cellular process (GO:0009987);; biological process: response to stimulus (GO:0050896);; molecular function: binding (GO:0005488)	Pentose phosphate pathway (ko00030);; Glutathione metabolism (ko00480);; Carbon metabolism (ko01200)
BMK_Unigene_074062	0	0	0	5.12786	1.83827	1.22704	--	--	--	--	--	--	--	--	--	--	--	--	--
BMK_Unigene_074066	0	0	0	6.27638	3.72363	4.39068	--	--	--	--	--	--	--	--	--	--	--	--	--
BMK_Unigene_074099	0	0.0130609	0.0654212	1.84941	1.50214	0.554958	--	--	--	--	--	--	--	--	S	Function unknown	hypothetical protein [Oryza sativa Japonica Group]	--	--
BMK_Unigene_074160	0.510127	0	0	0.906657	1.11904	1.55392	--	--	Cellular Component: integral component of membrane (GO:0016021);;	--	[S]	Function unknown	Uncharacterised protein family (UPF0121)	--	S	Function unknown	hypothetical protein SNOG_13462 [Phaeosphaeria nodorum SN15]	cellular component: membrane (GO:0016020);; cellular component: membrane part (GO:0044425)	--
BMK_Unigene_074172	0.845763	0.0916674	0.35341	3.18946	1.39624	1.06706	--	--	Cellular Component: nucleolus organizer region (GO:0005731);; Cellular Component: mitochondrion (GO:0005739);; Biological Process: male meiosis (GO:0007140);; Biological Process: female meiotic division (GO:0007143);; Biological Process: megagametogenesis (GO:0009561);; Biological Process: histone H3-K9 demethylation (GO:0033169);; Molecular Function: siRNA binding (GO:0035197);; Biological Proce…	K11593|1.90944e-44|sita:101764814|protein argonaute MEL1-like; K11593 eukaryotic translation initiation factor 2C (A)	[J]	Translation, ribosomal structure and biogenesis	--	Protein argonaute MEL1 GN=OSJNBa0052F07.11 OS=Oryza sativa subsp. japonica (Rice) PE=2 SV=1	J	Translation, ribosomal structure and biogenesis	PREDICTED: protein argonaute MEL1-like [Setaria italica]	cellular component: cell (GO:0005623);; cellular component: membrane-enclosed lumen (GO:0031974);; cellular component: macromolecular complex (GO:0032991);; cellular component: organelle (GO:0043226);; cellular component: organelle part (GO:0044422);; cellular component: cell part (GO:0044464);; biological process: reproduction (GO:0000003);; biological process: cellular process (GO:0009987);; bi…	--
BMK_Unigene_074180	0.110599	0.0655468	0.0875077	5.2834	3.00645	1.42068	--	--	--	--	--	--	--	--	--	--	--	--	--
BMK_Unigene_074197	0	0	0.0380983	2.57	0.981932	1.75677	[S]	Function unknown	Cellular Component: integral component of membrane (GO:0016021);; Biological Process: response to karrikin (GO:0080167);;	--	[S]	Function unknown	Uncharacterized protein family UPF0016	GDT1-like protein 5 OS=Oryza sativa subsp. japonica (Rice) PE=2 SV=1	S	Function unknown	PREDICTED: hypothetical protein isoform X1 [Zea mays]	cellular component: membrane (GO:0016020);; cellular component: membrane part (GO:0044425);; biological process: response to stimulus (GO:0050896)	--
BMK_Unigene_074250	0	0	0	12.2638	3.28318	4.922	--	--	--	--	--	--	--	--	--	--	--	--	--
BMK_Unigene_078640	4.67298	5.68754	1.44375	19.2984	18.63	15.1179	--	--	Molecular Function: GTPase activity (GO:0003924);; Molecular Function: structural constituent of cytoskeleton (GO:0005200);; Molecular Function: GTP binding (GO:0005525);; Cellular Component: cytosol (GO:0005829);; Cellular Component: microtubule (GO:0005874);; Cellular Component: plasma membrane (GO:0005886);; Biological Process: gluconeogenesis (GO:0006094);; Biological Process: GTP catabolic p…	K07374|1.272e-21|sly:101253365|tubulin alpha-2 chain-like; K07374 tubulin alpha (A)	[Z]	Cytoskeleton	--	Tubulin alpha-2 chain GN=TUBA2 OS=Eleusine indica (Goosegrass) PE=2 SV=1	Z	Cytoskeleton	alpha-tubulin 5 [Hordeum vulgare subsp. vulgare]	molecular function: catalytic activity (GO:0003824);; biological process: metabolic process (GO:0008152);; biological process: cellular process (GO:0009987);; biological process: single-organism process (GO:0044699);; molecular function: structural molecule activity (GO:0005198);; molecular function: binding (GO:0005488);; cellular component: cell (GO:0005623);; cellular component: cell part (GO:…	Phagosome (ko04145)
BMK_Unigene_074359	0	0	0	4.2164	2.30256	2.21942	--	--	--	--	--	--	--	--	R	General function prediction only	hypothetical protein F775_22614 [Aegilops tauschii]	--	--
BMK_Unigene_074372	0.0904603	0.0885401	0	2.41969	1.82149	2.54411	--	--	--	--	--	--	--	--	--	--	--	--	--
BMK_Unigene_074378	0	0	0	3.66507	1.95518	2.17623	--	--	--	--	--	--	--	--	--	--	--	--	--
BMK_Unigene_074388	0	0	0	3.0025	1.61346	1.89786	--	--	--	--	--	--	--	--	--	--	--	--	--
BMK_Unigene_074415	0	0	0	1.90628	1.99594	5.43543	--	--	--	--	--	--	--	--	--	--	hypothetical protein GLAREA_06428 [Glarea lozoyensis ATCC 20868]	--	--
BMK_Unigene_074422	0.0781796	0.0195147	0.0534298	3.36465	1.38537	2.41325	--	--	Cellular Component: cytoplasmic membrane-bounded vesicle (GO:0016023);;	K16292|8.13127e-09|zma:100216764|hypothetical protein; K16292 KDEL-tailed cysteine endopeptidase [EC:3.4.22.-] (A)	--	--	--	--	S	Function unknown	hypothetical protein precursor [Zea mays]	cellular component: cell (GO:0005623);; cellular component: organelle (GO:0043226);; cellular component: cell part (GO:0044464)	--
BMK_Unigene_074437	0.572901	0	0	2.06219	1.27388	2.83127	--	--	--	--	--	--	--	--	--	--	--	--	--
BMK_Unigene_074439	0	0	0.196967	16.6918	5.9657	11.1801	--	--	--	--	--	--	--	--	--	--	--	--	--
BMK_Unigene_018552	6.27004	5.42141	4.80927	33.9673	19.0615	51.3818	--	--	Molecular Function: peroxidase activity (GO:0004601);; Cellular Component: mitochondrion (GO:0005739);; Biological Process: response to oxidative stress (GO:0006979);; Cellular Component: cytoplasmic membrane-bounded vesicle (GO:0016023);; Molecular Function: heme binding (GO:0020037);; Molecular Function: metal ion binding (GO:0046872);; Biological Process: oxidation-reduction process (GO:005511…	K00430|5.83931e-12|sita:101779463|peroxidase 5-like; K00430 peroxidase [EC:1.11.1.7] (A)	--	--	--	Peroxidase 47 (Precursor) GN=F17M5.180 OS=Arabidopsis thaliana (Mouse-ear cress) PE=2 SV=2	G	Carbohydrate transport and metabolism	PREDICTED: peroxidase 5-like [Setaria italica]	molecular function: catalytic activity (GO:0003824);; molecular function: antioxidant activity (GO:0016209);; biological process: metabolic process (GO:0008152);; biological process: single-organism process (GO:0044699);; cellular component: cell (GO:0005623);; cellular component: organelle (GO:0043226);; cellular component: cell part (GO:0044464);; biological process: response to stimulus (GO:00…	Phenylalanine metabolism (ko00360);; Phenylpropanoid biosynthesis (ko00940)
BMK_Unigene_074535	0	0	0	2.73512	1.68734	1.32412	--	--	--	--	--	--	--	--	--	--	--	--	--
BMK_Unigene_074547	0	0	0	2.80331	0.658753	1.48395	--	--	--	--	--	--	--	--	--	--	PREDICTED: uncharacterized protein LOC103644420 [Zea mays]	--	--
BMK_Unigene_074581	0	0.0471841	0	4.60027	0.759104	1.3313	--	--	--	--	--	--	--	--	--	--	--	--	--
BMK_Unigene_074628	0.0682068	0	0	1.15665	1.71875	1.2802	[Q]	Secondary metabolites biosynthesis, transport and catabolism	--	K11159|8.91526e-39|sbi:SORBI_01g047540|SORBIDRAFT_01g047540, Sb01g047540; hypothetical protein; K11159 carotenoid cleavage dioxygenase (A)	[Q]	Secondary metabolites biosynthesis, transport and catabolism	Retinal pigment epithelial membrane protein;; Retinal pigment epithelial membrane protein	Carotenoid 9,10(9&apos;,10&apos;)-cleavage dioxygenase 1 GN=CCD1 OS=Pisum sativum (Garden pea) PE=2 SV=1	Q	Secondary metabolites biosynthesis, transport and catabolism	hypothetical protein V499_07700 [Pseudogymnoascus pannorum VKM F-103]	--	--
BMK_Unigene_074632	0.0900074	0	0	0.428475	1.39482	2.55781	--	--	--	--	--	--	Glycosyl hydrolases family 2, sugar binding domain	--	S	Function unknown	hypothetical protein FOVG_16791 [Fusarium oxysporum f. sp. pisi HDV247]	--	--
BMK_Unigene_074638	0.118484	0	0	0.820731	1.16551	1.48936	[R]	General function prediction only	Biological Process: metabolic process (GO:0008152);; Molecular Function: hydrolase activity (GO:0016787);; Molecular Function: o-pyrocatechuate decarboxylase activity (GO:0050150);;	--	[R]	General function prediction only	Amidohydrolase	--	R	General function prediction only	hypothetical protein TRIATDRAFT_302591 [Trichoderma atroviride IMI 206040]	biological process: metabolic process (GO:0008152);; molecular function: catalytic activity (GO:0003824)	--
BMK_Unigene_074696	0	0	0	1.78161	3.11852	2.18043	--	--	--	--	--	--	--	--	--	--	--	--	--
BMK_Unigene_074706	27.4258	27.3218	11.8723	63.4176	53.504	78.8812	--	--	--	--	--	--	--	--	S	Function unknown	PREDICTED: uncharacterized protein LOC101770278 [Setaria italica]	--	--
BMK_Unigene_074725	0.472613	0	0	1.2039	0.897045	1.9062	--	--	--	--	--	--	--	--	S	Function unknown	hypothetical protein SNOG_05155 [Phaeosphaeria nodorum SN15]	--	--
BMK_Unigene_074791	3.95055	0.454922	0.860002	10.4173	3.50187	5.9034	--	--	--	--	--	--	Myb/SANT-like DNA-binding domain	Zinc finger CCCH domain-containing protein 43 GN=OSJNBa0077L03.22 OS=Oryza sativa subsp. japonica (Rice) PE=2 SV=1	R	General function prediction only	hypothetical protein F775_18498 [Aegilops tauschii]	--	--
BMK_Unigene_074811	8.46768	22.0112	40.6851	126.696	125.086	125.379	--	--	--	--	--	--	--	--	--	--	--	--	--
BMK_Unigene_074878	0.0541629	0	0.010992	1.95564	2.26852	1.36731	[P]	Inorganic ion transport and metabolism	Molecular Function: catalase activity (GO:0004096);; Molecular Function: heme binding (GO:0020037);; Biological Process: hydrogen peroxide catabolic process (GO:0042744);; Molecular Function: metal ion binding (GO:0046872);; Biological Process: oxidation-reduction process (GO:0055114);;	--	[P]	Inorganic ion transport and metabolism	Catalase;; Catalase-related immune-responsive	Catalase isozyme 2 GN=CAT2 OS=Nicotiana plumbaginifolia (Leadwort-leaved tobacco) PE=2 SV=1	P	Inorganic ion transport and metabolism	similar to catalase [Leptosphaeria maculans JN3]	molecular function: catalytic activity (GO:0003824);; molecular function: antioxidant activity (GO:0016209);; biological process: metabolic process (GO:0008152);; biological process: single-organism process (GO:0044699);; molecular function: binding (GO:0005488);; biological process: cellular process (GO:0009987);; biological process: response to stimulus (GO:0050896)	--
BMK_Unigene_074894	0.256849	0.23058	2.1584	8.66597	15.9738	20.7622	--	--	--	--	--	--	--	--	S	Function unknown	hypothetical protein SORBIDRAFT_06g019960 [Sorghum bicolor]	--	--
BMK_Unigene_075007	0	0	0.0757238	2.5425	2.58902	2.357	--	--	--	--	--	--	--	--	--	--	--	--	--
BMK_Unigene_075133	0	0	0	2.36186	1.0961	1.69119	--	--	--	--	--	--	--	--	--	--	--	--	--
BMK_Unigene_090517	17.0594	11.39	14.9812	39.4137	23.3203	30.7241	[E]	Amino acid transport and metabolism	Molecular Function: 3-dehydroquinate dehydratase activity (GO:0003855);; Molecular Function: shikimate 3-dehydrogenase (NADP+) activity (GO:0004764);; Cellular Component: chloroplast stroma (GO:0009570);; Biological Process: shikimate metabolic process (GO:0019632);; Molecular Function: NADP binding (GO:0050661);; Biological Process: oxidation-reduction process (GO:0055114);;	K13832|1.59758e-165|sita:101771065|bifunctional 3-dehydroquinate dehydratase/shikimate dehydrogenase, chloroplastic-like; K13832 3-dehydroquinate dehydratase / shikimate dehydrogenase [EC:4.2.1.10 1.1.1.25] (A)	[E]	Amino acid transport and metabolism	Type I 3-dehydroquinase;; Shikimate dehydrogenase substrate binding domain	Shikimate dehydrogenase (Precursor) GN=EMB3004 OS=Arabidopsis thaliana (Mouse-ear cress) PE=1 SV=1	--	--	PREDICTED: bifunctional 3-dehydroquinate dehydratase/shikimate dehydrogenase, chloroplastic-like [Setaria italica]	molecular function: catalytic activity (GO:0003824);; biological process: metabolic process (GO:0008152);; biological process: single-organism process (GO:0044699);; cellular component: cell (GO:0005623);; cellular component: organelle (GO:0043226);; cellular component: organelle part (GO:0044422);; cellular component: cell part (GO:0044464);; biological process: cellular process (GO:0009987);; m…	Phenylalanine, tyrosine and tryptophan biosynthesis (ko00400);; Biosynthesis of amino acids (ko01230)
BMK_Unigene_075248	0	0	0.0221286	3.1193	1.71457	2.29395	--	--	--	--	--	--	--	--	S	Function unknown	PREDICTED: uncharacterized protein LOC103637415 [Zea mays]	--	--
BMK_Unigene_075258	0.675042	0.699514	0.618105	3.3062	2.31104	2.5195	--	--	--	--	--	--	--	--	--	--	--	--	--
BMK_Unigene_075318	0.3657	0	0	1.08234	0.998835	2.68355	[S]	Function unknown	Cellular Component: mitochondrion (GO:0005739);; Cellular Component: cellular bud neck (GO:0005935);; Biological Process: endocytosis (GO:0006897);; Cellular Component: actin cortical patch (GO:0030479);; Molecular Function: actin filament binding (GO:0051015);; Biological Process: actin filament bundle assembly (GO:0051017);; Biological Process: actin cortical patch localization (GO:0051666);;	--	[S]	Function unknown	SH3 domain;; Variant SH3 domain;; Variant SH3 domain	--	S	Function unknown	similar to DUF500 and SH3 domain-containing protein [Leptosphaeria maculans JN3]	cellular component: cell (GO:0005623);; cellular component: organelle (GO:0043226);; cellular component: cell part (GO:0044464);; biological process: localization (GO:0051179);; cellular component: organelle part (GO:0044422);; molecular function: binding (GO:0005488);; biological process: cellular process (GO:0009987);; biological process: single-organism process (GO:0044699);; biological proces…	--
BMK_Unigene_075363	1.76852	0.230573	0.0746303	5.52054	16.5608	1.9022	--	--	Molecular Function: DNA binding (GO:0003677);; Molecular Function: transposase activity (GO:0004803);; Biological Process: transposition, DNA-mediated (GO:0006313);; Biological Process: DNA integration (GO:0015074);; Molecular Function: amino acid binding (GO:0016597);;	--	--	--	--	--	S	Function unknown	hypothetical protein OsJ_19533 [Oryza sativa Japonica Group]	molecular function: binding (GO:0005488);; molecular function: catalytic activity (GO:0003824);; biological process: metabolic process (GO:0008152);; biological process: cellular process (GO:0009987);; biological process: single-organism process (GO:0044699)	--
BMK_Unigene_075607	6.42234	2.91997	6.51252	18.6629	13.6591	10.789	--	--	Cellular Component: membrane (GO:0016020);;	--	--	--	--	--	S	Function unknown	PREDICTED: uncharacterized protein LOC101772317 isoform X1 [Setaria italica]	cellular component: membrane (GO:0016020)	--
BMK_Unigene_075626	2.19601	1.33382	0.531582	4.29065	3.06032	2.92556	--	--	--	K10523|0|sita:101776141|BTB/POZ and MATH domain-containing protein 1-like; K10523 speckle-type POZ protein (A)	[DR]	--	BTB/POZ domain;; MATH domain	BTB/POZ and MATH domain-containing protein 1 GN=BPM1 OS=Arabidopsis thaliana (Mouse-ear cress) PE=1 SV=1	D	Cell cycle control, cell division, chromosome partitioning	PREDICTED: BTB/POZ and MATH domain-containing protein 1-like [Setaria italica]	--	--
BMK_Unigene_009692	0.188208	1.01177	0.487863	1.87229	1.25695	1.08139	--	--	Molecular Function: sequence-specific DNA binding transcription factor activity (GO:0003700);; Cellular Component: nucleus (GO:0005634);; Biological Process: regulation of transcription, DNA-templated (GO:0006355);; Biological Process: response to cold (GO:0009409);; Biological Process: response to water deprivation (GO:0009414);; Biological Process: response to salt stress (GO:0009651);; Biologi…	K14432|9.49217e-93|sita:101772577|protein ABSCISIC ACID-INSENSITIVE 5-like; K14432 ABA responsive element binding factor (A)	--	--	bZIP transcription factor;; Basic region leucine zipper	Protein ABSCISIC ACID-INSENSITIVE 5 GN=At2g36270 OS=Arabidopsis thaliana (Mouse-ear cress) PE=1 SV=1	K	Transcription	PREDICTED: protein ABSCISIC ACID-INSENSITIVE 5-like [Setaria italica]	molecular function: nucleic acid binding transcription factor activity (GO:0001071);; biological process: biological regulation (GO:0065007);; cellular component: cell (GO:0005623);; cellular component: organelle (GO:0043226);; cellular component: cell part (GO:0044464);; biological process: response to stimulus (GO:0050896);; biological process: multicellular organismal process (GO:0032501);; bi…	Plant hormone signal transduction (ko04075)
BMK_Unigene_075671	3.71594	7.92984	18.296	34.8882	34.0082	58.036	--	--	--	--	--	--	--	--	--	--	--	--	--
BMK_Unigene_075704	0	0	0.0155964	3.42137	1.93557	2.46665	--	--	--	--	--	--	Ubiquitin-binding WIYLD domain	--	R	General function prediction only	PREDICTED: uncharacterized protein LOC101769817 isoform X1 [Setaria italica]	--	--
BMK_Unigene_075841	0.0474788	0	0	0.453251	2.20764	1.18436	[R]	General function prediction only	Molecular Function: aminopeptidase activity (GO:0004177);; Molecular Function: mannosyl-oligosaccharide 1,2-alpha-mannosidase activity (GO:0004571);; Molecular Function: calcium ion binding (GO:0005509);; Biological Process: proteolysis (GO:0006508);; Cellular Component: membrane (GO:0016020);;	--	[OPR]	--	Peptidase family M28;; PA domain	--	E	Amino acid transport and metabolism	similar to aminopeptidase Y [Leptosphaeria maculans JN3]	molecular function: catalytic activity (GO:0003824);; biological process: metabolic process (GO:0008152);; molecular function: binding (GO:0005488);; cellular component: membrane (GO:0016020)	--
BMK_Unigene_075877	0.260541	0	0	1.13536	1.39406	2.37951	--	--	--	--	--	--	Reticulon	--	U	Intracellular trafficking, secretion, and vesicular transport	hypothetical protein SNOG_06283 [Phaeosphaeria nodorum SN15]	--	--
BMK_Unigene_075915	0	0	0	2.5206	0.685144	3.01273	--	--	--	--	--	--	--	--	--	--	--	--	--
BMK_Unigene_075943	0.294633	0	0	1.07391	1.72568	2.04882	--	--	--	--	--	--	--	--	S	Function unknown	hypothetical protein SNOG_05716 [Phaeosphaeria nodorum SN15]	--	--
BMK_Unigene_076005	0.204535	0	0	1.18417	2.13791	2.19348	[T]	Signal transduction mechanisms	Biological Process: phosphorelay signal transduction system (GO:0000160);; Molecular Function: signal transducer activity (GO:0004871);; Molecular Function: transferase activity (GO:0016740);;	--	[T]	Signal transduction mechanisms	Hpt domain	--	T	Signal transduction mechanisms	hypothetical protein SNOG_07513 [Phaeosphaeria nodorum SN15]	biological process: cellular process (GO:0009987);; biological process: signaling (GO:0023052);; biological process: single-organism process (GO:0044699);; biological process: response to stimulus (GO:0050896);; biological process: biological regulation (GO:0065007);; molecular function: molecular transducer activity (GO:0060089);; molecular function: catalytic activity (GO:0003824);; biological …	--
BMK_Unigene_076016	0	0	0	1.86636	0.919896	1.65231	--	--	--	--	--	--	--	--	--	--	--	--	--
BMK_Unigene_076038	0	0	0.017611	11.9699	4.20366	6.33781	--	--	Cellular Component: mitochondrion (GO:0005739);;	--	--	--	Myb/SANT-like DNA-binding domain	--	L	Replication, recombination and repair	PREDICTED: uncharacterized protein LOC101780844 [Setaria italica]	cellular component: cell (GO:0005623);; cellular component: organelle (GO:0043226);; cellular component: cell part (GO:0044464)	--
BMK_Unigene_076100	0.0980758	0.161075	0.133484	6.83793	1.88752	2.05551	--	--	--	--	--	--	--	--	--	--	--	--	--
BMK_Unigene_076115	0.0749241	0	0	1.34797	1.23575	2.92409	--	--	Molecular Function: chitin binding (GO:0008061);;	--	--	--	Glyoxal oxidase N-terminus;; Domain of unknown function (DUF1929);; Chitin recognition protein	Lectin-B (Precursor) OS=Phytolacca americana (American pokeweed) PE=1 SV=1	R	General function prediction only	hypothetical protein SNOG_00220 [Phaeosphaeria nodorum SN15]	molecular function: binding (GO:0005488)	--
BMK_Unigene_015542	0.0933076	0.0425698	0.0934952	1.8011	1.03832	1.04205	[T]	Signal transduction mechanisms	Molecular Function: phosphorelay response regulator activity (GO:0000156);; Biological Process: phosphorelay signal transduction system (GO:0000160);; Biological Process: regulation of transcription, DNA-templated (GO:0006355);; Biological Process: response to cytokinin (GO:0009735);; Biological Process: intracellular signal transduction (GO:0035556);;	K14492|3.17728e-45|sita:101757612|two-component response regulator ARR3-like; K14492 two-component response regulator ARR-A family (A)	[K]	Transcription	Response regulator receiver domain	Two-component response regulator ARR3 GN=ARR3 OS=Arabidopsis thaliana (Mouse-ear cress) PE=2 SV=1	T	Signal transduction mechanisms	PREDICTED: two-component response regulator ARR3-like [Setaria italica]	molecular function: molecular transducer activity (GO:0060089);; biological process: cellular process (GO:0009987);; biological process: signaling (GO:0023052);; biological process: single-organism process (GO:0044699);; biological process: response to stimulus (GO:0050896);; biological process: biological regulation (GO:0065007)	Plant hormone signal transduction (ko04075)
BMK_Unigene_076137	0	0.0691315	0	2.25885	1.11656	2.94273	--	--	--	--	--	--	--	--	T	Signal transduction mechanisms	Os07g0510300 [Oryza sativa Japonica Group]	--	--
BMK_Unigene_076141	0	0	0.0234814	2.98346	1.5629	3.08177	--	--	--	--	--	--	Exo70 exocyst complex subunit	--	S	Function unknown	PREDICTED: uncharacterized protein LOC100829870 [Brachypodium distachyon]	--	--
BMK_Unigene_076142	0	0	0	3.42264	1.94897	2.06337	--	--	--	--	--	--	--	--	--	--	--	--	--
BMK_Unigene_076144	0.629878	0.269663	0.362088	3.53556	1.15221	1.18125	--	--	--	--	--	--	--	--	--	--	--	--	--
BMK_Unigene_076235	0.0489379	0	0	0.306956	0.958931	1.70279	--	--	--	--	--	--	--	--	--	--	hypothetical protein SETTUDRAFT_39897 [Setosphaeria turcica Et28A]	--	--
BMK_Unigene_076265	0.107391	0.0689729	0.0333725	2.92199	1.89249	1.18753	--	--	--	--	--	--	--	--	--	--	--	--	--
BMK_Unigene_076268	0.165404	0	0	1.99486	11.1843	15.5711	--	--	--	--	--	--	WW domain	--	R	General function prediction only	hypothetical protein SNOG_14122 [Phaeosphaeria nodorum SN15]	--	--
BMK_Unigene_076386	0	0.161055	0	2.09607	2.03305	1.73103	--	--	--	--	--	--	--	--	--	--	--	--	--
BMK_Unigene_076395	0	0	0	2.20987	0.796151	1.24705	--	--	--	--	--	--	--	--	--	--	--	--	--
BMK_Unigene_076396	0.175529	0	0	4.30284	1.02772	1.94899	--	--	--	--	--	--	--	--	--	--	--	--	--
BMK_Unigene_076415	0.156209	0.394112	0.033104	1.51323	2.23419	0.613692	--	--	--	--	--	--	--	--	--	--	--	--	--
BMK_Unigene_076479	0.0446632	0	0	2.52726	1.21288	2.0141	--	--	Cellular Component: mitochondrial outer membrane translocase complex (GO:0005742);; Biological Process: protein import into mitochondrial matrix (GO:0030150);;	K17771|1.84205e-15|sita:101765291|mitochondrial import receptor subunit TOM7-1-like; K17771 mitochondrial import receptor subunit TOM7 (A)	--	--	TOM7 family	Mitochondrial import receptor subunit TOM7-1 GN=TOM7-1 OS=Arabidopsis thaliana (Mouse-ear cress) PE=1 SV=1	U	Intracellular trafficking, secretion, and vesicular transport	PREDICTED: mitochondrial import receptor subunit TOM7-1-like [Setaria italica]	cellular component: cell (GO:0005623);; cellular component: membrane (GO:0016020);; cellular component: macromolecular complex (GO:0032991);; cellular component: organelle (GO:0043226);; cellular component: organelle part (GO:0044422);; cellular component: membrane part (GO:0044425);; cellular component: cell part (GO:0044464);; biological process: cellular process (GO:0009987);; biological proce…	--
BMK_Unigene_076485	0	0.0195361	0	1.31574	0.705253	1.38684	[CHR]	--	Biological Process: metabolic process (GO:0008152);; Molecular Function: oxidoreductase activity, acting on the CH-OH group of donors, NAD or NADP as acceptor (GO:0016616);; Molecular Function: cofactor binding (GO:0048037);;	--	[E]	Amino acid transport and metabolism	D-isomer specific 2-hydroxyacid dehydrogenase, NAD binding domain;; D-isomer specific 2-hydroxyacid dehydrogenase, catalytic domain;; NAD binding domain of 6-phosphogluconate dehydrogenase	D-3-phosphoglycerate dehydrogenase 2, chloroplastic (Precursor) GN=F11A6.8 OS=Arabidopsis thaliana (Mouse-ear cress) PE=1 SV=2	C	Energy production and conversion	D-lactate dehydrogenase [Coniosporium apollinis CBS 100218]	biological process: metabolic process (GO:0008152);; molecular function: catalytic activity (GO:0003824);; biological process: single-organism process (GO:0044699);; molecular function: binding (GO:0005488)	--
BMK_Unigene_076517	0.214853	0.0194837	0	2.3391	1.81296	2.12294	--	--	--	--	--	--	Domain of unknown function (DUF588)	CASP-like protein 5A1 OS=Oryza sativa subsp. japonica (Rice) PE=2 SV=1	--	--	--	--	--
BMK_Unigene_076567	0	0.466308	0.543817	3.13679	2.16119	3.55588	--	--	--	--	--	--	--	--	--	--	--	--	--
BMK_Unigene_002112	0.534522	1.71922	2.04621	4.86326	3.59666	3.33138	--	--	Molecular Function: protein serine/threonine kinase activity (GO:0004674);; Molecular Function: protein tyrosine kinase activity (GO:0004713);; Molecular Function: ATP binding (GO:0005524);;	K13436|8.82479e-90|sita:101783123|pto-interacting protein 1-like; K13436 pto-interacting protein 1 [EC:2.7.11.1] (A)	[T]	Signal transduction mechanisms	Protein tyrosine kinase;; Protein kinase domain	Probable receptor-like protein kinase At2g47060 GN=At2g47060 OS=Arabidopsis thaliana (Mouse-ear cress) PE=1 SV=1	T	Signal transduction mechanisms	PREDICTED: pto-interacting protein 1-like [Setaria italica]	molecular function: catalytic activity (GO:0003824);; biological process: metabolic process (GO:0008152);; biological process: cellular process (GO:0009987);; biological process: single-organism process (GO:0044699);; molecular function: binding (GO:0005488)	Plant-pathogen interaction (ko04626)
BMK_Unigene_076628	0.416203	0	0	0.727926	0.859689	1.22794	[R]	General function prediction only	Molecular Function: nucleotide binding (GO:0000166);; Molecular Function: nucleic acid binding (GO:0003676);;	--	[R]	General function prediction only	RNA recognition motif. (a.k.a. RRM, RBD, or RNP domain);; RNA recognition motif (a.k.a. RRM, RBD, or RNP domain);; RNA recognition motif. (a.k.a. RRM, RBD, or RNP domain);; RNA binding motif	Polyadenylate-binding protein RBP45A GN=RBP45A OS=Arabidopsis thaliana (Mouse-ear cress) PE=2 SV=1	R	General function prediction only	hypothetical protein SNOG_11545 [Phaeosphaeria nodorum SN15]	molecular function: binding (GO:0005488)	--
BMK_Unigene_076645	2.63298	2.64109	3.12784	9.781	7.49202	12.4182	--	--	Molecular Function: structural molecule activity (GO:0005198);;	--	[R]	General function prediction only	Ankyrin repeats (3 copies);; Ankyrin repeat;; Ankyrin repeat;; Ankyrin repeats (many copies);; Ankyrin repeats (many copies);; Ankyrin repeats (3 copies);; Ankyrin repeat;; Ankyrin repeats (many copies);; Ankyrin repeats (many copies);; Ankyrin repeat	Ankyrin repeat domain-containing protein 2 GN=F15J1.20 OS=Arabidopsis thaliana (Mouse-ear cress) PE=1 SV=2	M	Cell wall/membrane/envelope biogenesis	ankyrin repeat domain-containing protein 50 [Zea mays]	molecular function: structural molecule activity (GO:0005198)	--
BMK_Unigene_076659	0	0	0	0.855398	1.64893	1.86531	--	--	--	--	--	--	--	--	--	--	--	--	--
BMK_Unigene_076678	0	0	0.0110114	2.97181	1.523	1.66215	--	--	--	--	--	--	--	--	--	--	--	--	--
BMK_Unigene_076710	0.260555	0	0	1.38003	1.95586	1.5261	[C]	Energy production and conversion	Molecular Function: iron ion binding (GO:0005506);; Biological Process: iron-sulfur cluster assembly (GO:0016226);; Molecular Function: iron-sulfur cluster binding (GO:0051536);;	--	[C]	Energy production and conversion	NifU-like N terminal domain	Iron-sulfur cluster assembly protein 1 (Precursor) GN=ISU1 OS=Arabidopsis thaliana (Mouse-ear cress) PE=2 SV=1	C	Energy production and conversion	hypothetical protein COCMIDRAFT_79874 [Bipolaris oryzae ATCC 44560]	molecular function: binding (GO:0005488);; biological process: metabolic process (GO:0008152);; biological process: cellular component organization or biogenesis (GO:0071840)	--
BMK_Unigene_076731	0.0403324	0.213515	0.0598012	7.65211	1.77167	2.23016	--	--	--	--	--	--	--	--	--	--	--	--	--
BMK_Unigene_076744	0.267413	0	0	1.03107	1.01205	1.3574	[G]	Carbohydrate transport and metabolism	--	--	[TZ]	--	Class II Aldolase and Adducin N-terminal domain	--	Z	Cytoskeleton	hypothetical protein SNOG_06128 [Phaeosphaeria nodorum SN15]	--	--
BMK_Unigene_076753	0.491868	0.150709	0	9.47912	7.34268	4.85155	--	--	Biological Process: methylation-dependent chromatin silencing (GO:0006346);; Biological Process: cell-cell signaling (GO:0007267);; Biological Process: virus induced gene silencing (GO:0009616);; Biological Process: determination of bilateral symmetry (GO:0009855);; Biological Process: meristem initiation (GO:0010014);; Biological Process: vegetative phase change (GO:0010050);; Biological Process…	--	[R]	General function prediction only	--	Topless-related protein 2 GN=TPR2 OS=Arabidopsis thaliana (Mouse-ear cress) PE=1 SV=2	T	Signal transduction mechanisms	Os05g0240200 [Oryza sativa Japonica Group]	biological process: cellular process (GO:0009987);; biological process: single-organism process (GO:0044699);; biological process: biological regulation (GO:0065007);; biological process: cellular component organization or biogenesis (GO:0071840);; biological process: signaling (GO:0023052);; biological process: immune system process (GO:0002376);; biological process: response to stimulus (GO:005…	--
BMK_Unigene_076765	0.888842	3.94757	0.768116	4.56134	4.79285	6.01178	--	--	--	--	--	--	Reverse transcriptase-like	--	S	Function unknown	hypothetical protein ZEAMMB73_712841 [Zea mays]	--	--
BMK_Unigene_076814	0.247518	0.0237968	0.364531	3.52584	0.807989	3.7846	--	--	--	--	--	--	--	--	--	--	--	--	--
BMK_Unigene_076991	0.251677	0.177945	0.0139667	3.18947	1.27254	3.29722	--	--	Molecular Function: DNA binding (GO:0003677);; Molecular Function: transposase activity (GO:0004803);; Biological Process: transposition, DNA-mediated (GO:0006313);;	--	--	--	MULE transposase domain	--	R	General function prediction only	transposon protein, putative, Mutator sub-class [Oryza sativa Japonica Group]	molecular function: binding (GO:0005488);; molecular function: catalytic activity (GO:0003824);; biological process: metabolic process (GO:0008152);; biological process: cellular process (GO:0009987);; biological process: single-organism process (GO:0044699)	--
BMK_Unigene_077039	0.588476	0	0	1.6448	2.66302	3.78412	--	--	--	--	--	--	--	--	S	Function unknown	hypothetical protein SETTUDRAFT_164277 [Setosphaeria turcica Et28A]	--	--
BMK_Unigene_077059	0.577825	0.0892378	0.306005	17.1522	6.11316	7.31051	--	--	Molecular Function: serine-type endopeptidase inhibitor activity (GO:0004867);; Cellular Component: extracellular region (GO:0005576);; Biological Process: response to oxidative stress (GO:0006979);;	--	--	--	Potato type II proteinase inhibitor family	--	R	General function prediction only	PREDICTED: proteinase inhibitor PSI-1.2 [Brachypodium distachyon]	molecular function: enzyme regulator activity (GO:0030234);; biological process: biological regulation (GO:0065007);; cellular component: extracellular region (GO:0005576);; biological process: response to stimulus (GO:0050896)	--
BMK_Unigene_077065	0.184755	0.171227	0.379187	9.06188	1.73447	4.05723	[RTKL]	--	Molecular Function: nucleotide binding (GO:0000166);; Molecular Function: protein kinase activity (GO:0004672);; Biological Process: phosphorylation (GO:0016310);;	K04733|2.0979e-125|sita:101785888|cysteine-rich receptor-like protein kinase 19-like; K04733 interleukin-1 receptor-associated kinase 4 [EC:2.7.11.1] (A)	--	--	Protein kinase domain;; Protein tyrosine kinase	Cysteine-rich receptor-like protein kinase 19 (Precursor) GN=CRK19 OS=Arabidopsis thaliana (Mouse-ear cress) PE=2 SV=2	T	Signal transduction mechanisms	PREDICTED: cysteine-rich receptor-like protein kinase 19-like [Setaria italica]	molecular function: binding (GO:0005488);; molecular function: catalytic activity (GO:0003824);; biological process: metabolic process (GO:0008152);; biological process: cellular process (GO:0009987)	--
BMK_Unigene_077118	1.06789	2.37514	2.76129	6.25587	4.96327	7.3425	[B]	Chromatin structure and dynamics	Cellular Component: nucleosome (GO:0000786);; Molecular Function: DNA binding (GO:0003677);; Cellular Component: nucleus (GO:0005634);; Biological Process: glucose catabolic process (GO:0006007);; Biological Process: nucleosome assembly (GO:0006334);; Biological Process: protein targeting (GO:0006605);; Molecular Function: protein heterodimerization activity (GO:0046982);;	K11253|1.96517e-30|zma:100381287|60S ribosomal protein L32; K11253 histone H3 (A)	[B]	Chromatin structure and dynamics	--	Histone H3.3 OS=Vitis vinifera (Grape) PE=2 SV=3	B	Chromatin structure and dynamics	PREDICTED: histone H3.3-like [Camelina sativa]	cellular component: cell (GO:0005623);; cellular component: macromolecular complex (GO:0032991);; cellular component: organelle (GO:0043226);; cellular component: organelle part (GO:0044422);; cellular component: cell part (GO:0044464);; molecular function: binding (GO:0005488);; biological process: metabolic process (GO:0008152);; biological process: single-organism process (GO:0044699);; biolog…	--
BMK_Unigene_077154	0.739043	0.0862376	0.152497	10.4038	2.76907	4.89748	--	--	--	--	--	--	--	--	--	--	--	--	--
BMK_Unigene_077179	0.18087	0.0496834	0.163348	7.67688	9.81275	5.63376	--	--	Biological Process: metabolic process (GO:0008152);; Molecular Function: transferase activity, transferring hexosyl groups (GO:0016758);;	--	[GC]	--	UDP-glucoronosyl and UDP-glucosyl transferase	Scopoletin glucosyltransferase GN=TOGT1 OS=Nicotiana tabacum (Common tobacco) PE=1 SV=1	G	Carbohydrate transport and metabolism	UDP glucosyltransferase-1 [Zea mays]	biological process: metabolic process (GO:0008152);; molecular function: catalytic activity (GO:0003824)	--
BMK_Unigene_077180	0.799088	0.0512208	0.0470278	7.84334	8.85825	5.73182	--	--	Biological Process: metabolic process (GO:0008152);; Molecular Function: transferase activity, transferring hexosyl groups (GO:0016758);;	--	[GC]	--	--	UDP-glycosyltransferase 73C1 GN=F13K3.15 OS=Arabidopsis thaliana (Mouse-ear cress) PE=2 SV=1	G	Carbohydrate transport and metabolism	Cytokinin-O-glucosyltransferase 3 [Aegilops tauschii]	biological process: metabolic process (GO:0008152);; molecular function: catalytic activity (GO:0003824)	--
BMK_Unigene_077226	5.14159	10.8594	7.45492	20.6857	23.671	29.1518	--	--	--	--	--	--	--	--	--	--	--	--	--
BMK_Unigene_012779	7.42783	5.32604	5.79899	17.4819	10.413	8.95294	[RTKL]	--	--	K13457|0|sita:101769158|disease resistance protein RPM1-like; K13457 disease resistance protein RPM1 (A)	[T]	Signal transduction mechanisms	NB-ARC domain;; Leucine Rich repeats (2 copies);; Protein kinase domain;; Protein tyrosine kinase;; Protein kinase domain;; Protein tyrosine kinase	Disease resistance protein RPM1 GN=F17A9.20 OS=Arabidopsis thaliana (Mouse-ear cress) PE=1 SV=1	T	Signal transduction mechanisms	PREDICTED: disease resistance protein RPM1-like isoform X1 [Setaria italica]	--	Plant-pathogen interaction (ko04626)
BMK_Unigene_077280	0.132738	0	0	0.744326	1.05202	2.01853	--	--	Molecular Function: nuclease activity (GO:0004518);;	--	--	--	Jacalin-like lectin domain	--	R	General function prediction only	hypothetical protein SNOG_15565 [Phaeosphaeria nodorum SN15]	molecular function: catalytic activity (GO:0003824);; biological process: metabolic process (GO:0008152);; biological process: cellular process (GO:0009987)	--
BMK_Unigene_077288	0.0211463	0.0400892	0.0106193	1.47133	2.02822	2.69641	--	--	Molecular Function: nucleic acid binding (GO:0003676);; Molecular Function: zinc ion binding (GO:0008270);; Cellular Component: cytoplasmic membrane-bounded vesicle (GO:0016023);;	--	--	--	MULE transposase domain;; SWIM zinc finger;; Transposase, Mutator family;; MuDR family transposase	--	S	Function unknown	PREDICTED: uncharacterized protein LOC101772414 [Setaria italica]	molecular function: binding (GO:0005488);; cellular component: cell (GO:0005623);; cellular component: organelle (GO:0043226);; cellular component: cell part (GO:0044464)	--
BMK_Unigene_077312	63.3308	42.7865	40.2472	218.684	128.544	148.826	--	--	Cellular Component: intracellular (GO:0005622);; Biological Process: RNA processing (GO:0006396);;	--	--	--	TPR repeat;; Tetratricopeptide repeat;; Tetratricopeptide repeat	--	S	Function unknown	PREDICTED: uncharacterized protein LOC101781347 [Setaria italica]	cellular component: cell (GO:0005623);; cellular component: cell part (GO:0044464);; biological process: metabolic process (GO:0008152);; biological process: cellular process (GO:0009987)	--
BMK_Unigene_077364	0.692542	0.0227406	0	0.530249	2.94208	0.656683	--	--	--	--	--	--	--	--	--	--	--	--	--
BMK_Unigene_077457	0.1715	0	0.0576222	3.40051	1.51885	6.78565	--	--	--	--	--	--	--	--	--	--	--	--	--
BMK_Unigene_077486	0.0415471	0	0.125635	3.73047	1.47849	1.86273	--	--	Molecular Function: catalytic activity (GO:0003824);; Biological Process: metabolic process (GO:0008152);; Molecular Function: molybdenum ion binding (GO:0030151);; Molecular Function: pyridoxal phosphate binding (GO:0030170);;	--	[R]	General function prediction only	HD-ZIP protein N terminus	--	R	General function prediction only	TPA: hypothetical protein ZEAMMB73_755379 [Zea mays]	molecular function: catalytic activity (GO:0003824);; biological process: metabolic process (GO:0008152);; molecular function: binding (GO:0005488)	--
BMK_Unigene_077569	0	0	0	3.14815	1.79318	3.52825	--	--	--	--	--	--	--	--	--	--	--	--	--
BMK_Unigene_016782	0.526189	0.591859	0.613446	2.89882	2.80786	2.68222	--	--	Molecular Function: NAD+ kinase activity (GO:0003951);; Cellular Component: cytosol (GO:0005829);; Biological Process: NADP biosynthetic process (GO:0006741);; Biological Process: defense response (GO:0006952);; Biological Process: NAD metabolic process (GO:0019674);; Molecular Function: NADH kinase activity (GO:0042736);; Molecular Function: ADP binding (GO:0043531);;	K13459|8.79382e-105|mus:103988352|disease resistance protein RPS2-like; K13459 disease resistance protein RPS2 (A)	[T]	Signal transduction mechanisms	NB-ARC domain;; AAA domain;; Archaeal ATPase	Disease resistance protein RPS5 GN=RPS5 OS=Arabidopsis thaliana (Mouse-ear cress) PE=1 SV=2	S	Function unknown	Disease resistance protein RPS2 [Aegilops tauschii]	molecular function: catalytic activity (GO:0003824);; biological process: metabolic process (GO:0008152);; biological process: cellular process (GO:0009987);; cellular component: cell (GO:0005623);; cellular component: cell part (GO:0044464);; biological process: single-organism process (GO:0044699);; biological process: response to stimulus (GO:0050896);; molecular function: binding (GO:0005488)	Plant-pathogen interaction (ko04626)
BMK_Unigene_077730	0.172491	0	0	3.4097	1.62449	2.82364	--	--	--	--	--	--	--	--	--	--	--	--	--
BMK_Unigene_077753	0.0451069	0	0	0.858642	1.98309	4.96717	--	--	--	--	--	--	--	--	S	Function unknown	hypothetical protein LEMA_P102310.1 [Leptosphaeria maculans JN3]	--	--
BMK_Unigene_077783	4.75008	2.12543	0.434674	15.7327	15.1589	23.3913	--	--	--	--	--	--	Protein of unknown function (DUF581)	--	S	Function unknown	PREDICTED: uncharacterized protein LOC101772550 [Setaria italica]	--	--
BMK_Unigene_077785	0.232997	0	0.304403	1.79425	1.34651	1.1909	--	--	--	--	--	--	--	--	--	--	--	--	--
BMK_Unigene_077796	0	0.142559	0	2.83119	1.51946	0.98434	--	--	--	--	--	--	--	--	--	--	--	--	--
BMK_Unigene_077917	0.0426858	0	0.0211551	1.55752	0.842983	0.784687	--	--	--	--	--	--	--	--	--	--	--	--	--
BMK_Unigene_078114	0	0	0	1.58111	2.01328	2.07108	--	--	Molecular Function: binding (GO:0005488);;	--	--	--	MULE transposase domain	Protein FAR1-RELATED SEQUENCE 5 GN=FRS5 OS=Arabidopsis thaliana (Mouse-ear cress) PE=2 SV=1	S	Function unknown	Protein FAR1-RELATED SEQUENCE 5 [Aegilops tauschii]	molecular function: binding (GO:0005488)	--
BMK_Unigene_078243	2.11708	2.30057	1.66248	5.59324	4.73374	3.33275	--	--	--	--	--	--	--	--	--	--	--	--	--
BMK_Unigene_078256	0.2813	0.461816	0.460536	1.6698	0.582667	0.813146	--	--	--	--	--	--	--	--	--	--	--	--	--
BMK_Unigene_078303	1.68148	0.412021	0.893147	11.8358	3.7922	3.63702	--	--	Biological Process: defense response (GO:0006952);; Molecular Function: ADP binding (GO:0043531);;	--	[T]	Signal transduction mechanisms	NB-ARC domain	Disease resistance protein RGA2 GN=RGA2 OS=Solanum bulbocastanum (Wild potato) PE=1 SV=1	T	Signal transduction mechanisms	hypothetical protein SORBIDRAFT_07g025890 [Sorghum bicolor]	biological process: response to stimulus (GO:0050896);; molecular function: binding (GO:0005488)	--
BMK_Unigene_078382	0	0	0	2.3373	1.30809	1.76905	--	--	--	--	--	--	--	--	R	General function prediction only	PREDICTED: uncharacterized protein LOC101775589 [Setaria italica]	--	--
BMK_Unigene_078385	0.575354	0.465279	0.568609	2.24468	1.68815	0.653847	--	--	--	--	--	--	--	--	--	--	--	--	--
BMK_Unigene_078405	0.84011	0.0987506	0.199571	4.57095	1.65711	1.90994	--	--	--	--	--	--	--	--	--	--	--	--	--
BMK_Unigene_078424	0.124969	0	0	1.55253	0.90895	0.759935	--	--	--	--	--	--	--	--	--	--	--	--	--
BMK_Unigene_078564	1.32794	3.63995	0.464821	12.2178	6.02687	14.6907	--	--	--	--	--	--	--	--	--	--	--	--	--
BMK_Unigene_078578	0	0	0	1.12538	0.658723	1.48705	--	--	--	--	--	--	--	--	--	--	--	--	--
BMK_Unigene_086358	1.69032	0.76989	0.387842	5.75788	2.47924	3.84673	--	--	--	K13457|1.09818e-145|sita:101784866|disease resistance protein RPM1-like; K13457 disease resistance protein RPM1 (A)	[T]	Signal transduction mechanisms	NB-ARC domain	Probable disease resistance RPP8-like protein 2 GN=RPP8L2 OS=Arabidopsis thaliana (Mouse-ear cress) PE=3 SV=1	T	Signal transduction mechanisms	PREDICTED: disease resistance protein RPM1-like isoform X1 [Setaria italica]	--	Plant-pathogen interaction (ko04626)
BMK_Unigene_078672	6.40865	5.40431	5.17783	22.0146	10.6821	10.2931	--	--	--	--	--	--	--	--	--	--	--	--	--
BMK_Unigene_078722	0.307178	0.0446688	0.0233679	1.42401	1.90065	2.7742	--	--	--	--	--	--	--	--	R	General function prediction only	uncharacterized protein FFUJ_11970 [Fusarium fujikuroi IMI 58289]	--	--
BMK_Unigene_078732	0	0.232606	0.188108	7.29194	7.10379	20.4354	--	--	--	--	--	--	--	--	--	--	--	--	--
BMK_Unigene_078797	0.627318	0	0	1.56014	0.537488	1.08791	--	--	--	--	--	--	--	--	S	Function unknown	predicted protein [Leptosphaeria maculans JN3]	--	--
BMK_Unigene_078830	0	0	0.0159352	3.35388	2.70602	1.29866	--	--	--	--	--	--	--	--	--	--	--	--	--
BMK_Unigene_078833	0	0	0	2.95634	0.978565	1.70491	--	--	--	--	[U]	Intracellular trafficking, secretion, and vesicular transport	Exo70 exocyst complex subunit	--	U	Intracellular trafficking, secretion, and vesicular transport	hypothetical protein SORBIDRAFT_10g030480 [Sorghum bicolor]	--	--
BMK_Unigene_090922	5.47495	11.2272	6.05731	22.8143	19.4403	26.5999	[RTKL]	--	--	K13436|0|sita:101783123|pto-interacting protein 1-like; K13436 pto-interacting protein 1 [EC:2.7.11.1] (A)	[T]	Signal transduction mechanisms	Protein tyrosine kinase;; Protein kinase domain	Pto-interacting protein 1 OS=Solanum lycopersicum (Tomato) PE=1 SV=2	T	Signal transduction mechanisms	PREDICTED: pto-interacting protein 1-like [Setaria italica]	--	Plant-pathogen interaction (ko04626)
BMK_Unigene_078920	0	0	0.0255507	5.21682	4.68727	2.84995	--	--	--	--	--	--	--	--	--	--	--	--	--
BMK_Unigene_078937	0	0	0	6.88475	5.2629	7.15241	--	--	--	--	--	--	--	--	--	--	--	--	--
BMK_Unigene_078952	6.35438	1.54263	1.39145	38.4626	15.8893	32.8647	--	--	--	--	--	--	--	--	--	--	--	--	--
BMK_Unigene_079011	1.30924	0	0.0617525	4.11387	7.29193	17.1396	[G]	Carbohydrate transport and metabolism	Biological Process: carbohydrate metabolic process (GO:0005975);; Molecular Function: chitin binding (GO:0008061);; Molecular Function: hydrolase activity, acting on carbon-nitrogen (but not peptide) bonds (GO:0016810);;	--	--	--	Polysaccharide deacetylase;; Chitin recognition protein	--	R	General function prediction only	carbohydrate esterase family 4 protein [Setosphaeria turcica Et28A]	biological process: metabolic process (GO:0008152);; molecular function: binding (GO:0005488);; molecular function: catalytic activity (GO:0003824)	--
BMK_Unigene_079012	8.78749	22.8029	19.9014	128.212	57.0566	56.8531	--	--	--	--	--	--	--	--	--	--	--	--	--
BMK_Unigene_079095	0.0759959	0	0	0.619298	1.1332	1.28829	--	--	--	--	[DR]	--	MATH domain	--	D	Cell cycle control, cell division, chromosome partitioning	PREDICTED: uncharacterized protein LOC101758645 [Setaria italica]	--	--
BMK_Unigene_079102	0.524285	0.336344	0.336741	2.70507	2.41528	3.43858	--	--	Biological Process: RNA methylation (GO:0001510);; Cellular Component: nucleolus (GO:0005730);; Cellular Component: plastid (GO:0009536);;	--	[S]	Function unknown	--	--	S	Function unknown	PREDICTED: RRP15-like protein-like [Setaria italica]	biological process: metabolic process (GO:0008152);; biological process: cellular process (GO:0009987);; cellular component: cell (GO:0005623);; cellular component: membrane-enclosed lumen (GO:0031974);; cellular component: organelle (GO:0043226);; cellular component: organelle part (GO:0044422);; cellular component: cell part (GO:0044464)	--
BMK_Unigene_079170	0.303048	0	0.0501438	3.95508	0.622119	3.36968	--	--	--	--	--	--	--	--	--	--	--	--	--
BMK_Unigene_016676	2.08458	1.28493	2.01752	14.0263	5.17442	7.00144	--	--	--	K03031|6.79157e-07|sita:101769553|26S proteasome non-ATPase regulatory subunit RPN12A-like; K03031 26S proteasome regulatory subunit N12 (A)	[C]	Energy production and conversion	--	Pyridoxal reductase, chloroplastic (Precursor) GN=PLR1 OS=Arabidopsis thaliana (Mouse-ear cress) PE=1 SV=1	--	--	PREDICTED: 26S proteasome non-ATPase regulatory subunit RPN12A-like [Setaria italica]	--	Proteasome (ko03050)
BMK_Unigene_079207	0.581122	0.256748	0.469083	10.723	6.3926	6.38834	--	--	--	--	--	--	--	--	S	Function unknown	PREDICTED: serine/arginine repetitive matrix protein 1-like [Setaria italica]	--	--
BMK_Unigene_079223	2.46935	8.91172	4.81171	13.7817	14.1526	20.1924	--	--	--	--	--	--	Jacalin-like lectin domain	Horcolin {ECO:0000312|EMBL:AAV39531.1} OS=Hordeum vulgare (Barley) PE=3 SV=1	S	Function unknown	PREDICTED: uncharacterized protein LOC101784527 isoform X1 [Setaria italica]	--	--
BMK_Unigene_079262	0.0186861	0	0.0365786	2.30329	0.981839	1.80278	--	--	Molecular Function: nucleic acid binding (GO:0003676);; Molecular Function: catalytic activity (GO:0003824);; Biological Process: DNA metabolic process (GO:0006259);;	K03671|8.58012e-06|dosa:Os12t0280050-00|Os12g0280050; Similar to Thioredoxin family protein.; K03671 thioredoxin 1 (A)	--	--	--	--	T	Signal transduction mechanisms	OSJNBa0094O15.10 [Oryza sativa Japonica Group]	molecular function: binding (GO:0005488);; molecular function: catalytic activity (GO:0003824);; biological process: metabolic process (GO:0008152);; biological process: cellular process (GO:0009987)	--
BMK_Unigene_079291	0.449685	0.0549428	0.0116431	1.17621	1.79732	1.2066	--	--	Molecular Function: oxidoreductase activity (GO:0016491);; Biological Process: oxidation-reduction process (GO:0055114);;	--	--	--	--	--	R	General function prediction only	hypothetical protein UCRNP2_5299 [Neofusicoccum parvum UCRNP2]	molecular function: catalytic activity (GO:0003824);; biological process: metabolic process (GO:0008152);; biological process: single-organism process (GO:0044699)	--
BMK_Unigene_079324	0.030606	0	0	2.91926	1.51006	1.91333	--	--	--	--	--	--	--	--	--	--	--	--	--
BMK_Unigene_079352	0.169457	0	0	0.934277	0.897577	1.10732	--	--	--	--	--	--	Protein of unknown function (DUF3295);; Fungal protein of unknown function (DUF1752)	--	S	Function unknown	hypothetical protein SNOG_13110 [Phaeosphaeria nodorum SN15]	--	--
BMK_Unigene_079402	0.0373953	0.0944124	0.0376933	1.34889	0.917912	0.887151	--	--	--	--	--	--	--	--	S	Function unknown	hypothetical protein SORBIDRAFT_04g026380 [Sorghum bicolor]	--	--
BMK_Unigene_079409	0	0	0	2.01308	1.34872	0.350772	--	--	--	--	--	--	--	--	--	--	--	--	--
BMK_Unigene_079456	0.79879	0.0412392	0.0579829	3.59618	1.20852	2.34164	--	--	--	--	--	--	--	--	S	Function unknown	hypothetical protein SORBIDRAFT_04g037350 [Sorghum bicolor]	--	--
BMK_Unigene_079463	0.0372752	0	0	1.37497	2.63089	1.5347	[Q]	Secondary metabolites biosynthesis, transport and catabolism	--	--	[Q]	Secondary metabolites biosynthesis, transport and catabolism	Cytochrome P450;; Heterokaryon incompatibility protein (HET)	Cytochrome P450 71D10 GN=CYP71D10 OS=Glycine max (Soybean) PE=2 SV=1	Q	Secondary metabolites biosynthesis, transport and catabolism	hypothetical protein SETTUDRAFT_87215 [Setosphaeria turcica Et28A]	--	--
BMK_Unigene_020421	1.63269	2.72536	2.25971	9.16977	3.90172	3.48558	--	--	--	K14016|2.51441e-16|sita:101784888|ubiquitin fusion degradation protein 1 homolog; K14016 ubiquitin fusion degradation protein 1 (A)	[O]	Posttranslational modification, protein turnover, chaperones	--	--	O	Posttranslational modification, protein turnover, chaperones	PREDICTED: ubiquitin fusion degradation protein 1 homolog [Setaria italica]	--	Protein processing in endoplasmic reticulum (ko04141)
BMK_Unigene_079515	0	0	0	2.32187	3.62624	1.39875	--	--	--	--	--	--	--	--	--	--	--	--	--
BMK_Unigene_079601	2.70613	0.867997	1.15091	6.59345	4.24359	2.87619	--	--	--	--	--	--	--	--	--	--	--	--	--
BMK_Unigene_079686	137.272	141.734	169.283	237.793	154.047	204.358	--	--	Biological Process: transcription, DNA-templated (GO:0006351);;	K09286|6.77843e-44|osa:4337215|Os04g0648900; K09286 EREBP-like factor (A)	--	--	AP2 domain	Ethylene-responsive transcription factor ERF010 GN=ERF010 OS=Arabidopsis thaliana (Mouse-ear cress) PE=2 SV=1	S	Function unknown	H0721B11.1 [Oryza sativa Indica Group]	biological process: metabolic process (GO:0008152);; biological process: cellular process (GO:0009987)	--
BMK_Unigene_079695	0.147455	0.291997	0.127692	2.6466	1.03739	0.858743	--	--	--	--	--	--	--	--	--	--	--	--	--
BMK_Unigene_079725	0	0	0	0.871876	1.10253	1.31523	--	--	--	--	--	--	--	--	--	--	--	--	--
BMK_Unigene_079781	0.0225683	0.0990131	0.0688226	0.99005	1.14561	0.874499	--	--	Molecular Function: N-acetyltransferase activity (GO:0008080);; Biological Process: photomorphogenesis (GO:0009640);; Biological Process: response to ethylene (GO:0009723);; Biological Process: auxin-activated signaling pathway (GO:0009734);; Biological Process: unidimensional cell growth (GO:0009826);;	--	--	--	--	Probable N-acetyltransferase HLS1-like GN=At2g23060 OS=Arabidopsis thaliana (Mouse-ear cress) PE=2 SV=1	R	General function prediction only	PREDICTED: uncharacterized protein LOC101754705 [Setaria italica]	molecular function: catalytic activity (GO:0003824);; biological process: metabolic process (GO:0008152);; biological process: multicellular organismal process (GO:0032501);; biological process: developmental process (GO:0032502);; biological process: single-organism process (GO:0044699);; biological process: response to stimulus (GO:0050896);; biological process: cellular process (GO:0009987);; …	--
BMK_Unigene_079831	0	0	0	0.720506	1.19956	1.21022	[C]	Energy production and conversion	Molecular Function: UDP-N-acetylmuramate dehydrogenase activity (GO:0008762);; Molecular Function: flavin adenine dinucleotide binding (GO:0050660);; Biological Process: oxidation-reduction process (GO:0055114);;	--	--	--	FAD binding domain	--	R	General function prediction only	hypothetical protein SNOG_15066 [Phaeosphaeria nodorum SN15]	molecular function: catalytic activity (GO:0003824);; biological process: metabolic process (GO:0008152);; biological process: single-organism process (GO:0044699);; molecular function: binding (GO:0005488)	--
BMK_Unigene_079856	0.249102	0	0.0171234	0.839989	0.966847	1.0306	[P]	Inorganic ion transport and metabolism	Cellular Component: membrane (GO:0016020);; Biological Process: metal ion transport (GO:0030001);; Molecular Function: metal ion transmembrane transporter activity (GO:0046873);; Biological Process: transmembrane transport (GO:0055085);;	--	--	--	CorA-like Mg2+ transporter protein	--	P	Inorganic ion transport and metabolism	hypothetical protein SNOG_09103 [Phaeosphaeria nodorum SN15]	cellular component: membrane (GO:0016020);; biological process: single-organism process (GO:0044699);; biological process: localization (GO:0051179);; molecular function: transporter activity (GO:0005215);; biological process: cellular process (GO:0009987)	--
BMK_Unigene_079902	3.13897	1.68424	2.19382	5.70745	5.47423	8.65084	[L]	Replication, recombination and repair	Molecular Function: nucleotide binding (GO:0000166);; Molecular Function: DNA binding (GO:0003677);; Molecular Function: DNA (6-4) photolyase activity (GO:0003914);; Biological Process: DNA repair (GO:0006281);; Biological Process: response to UV (GO:0009411);;	K02295|0|sita:101756787|(6-4)DNA photolyase-like; K02295 cryptochrome (A)	[LT]	--	FAD binding domain of DNA photolyase;; DNA photolyase;; FAD binding domain of DNA photolyase	(6-4)DNA photolyase OS=Oryza sativa subsp. japonica (Rice) PE=3 SV=1	L	Replication, recombination and repair	PREDICTED: (6-4)DNA photolyase-like isoform X3 [Setaria italica]	molecular function: binding (GO:0005488);; molecular function: catalytic activity (GO:0003824);; biological process: metabolic process (GO:0008152);; biological process: cellular process (GO:0009987);; biological process: single-organism process (GO:0044699);; biological process: response to stimulus (GO:0050896)	--
BMK_Unigene_034653	1.2521	1.12598	0.59777	5.6581	3.29168	4.62237	[RTKL]	--	Molecular Function: protein kinase activity (GO:0004672);; Biological Process: cellular metabolic process (GO:0044237);; Molecular Function: organic cyclic compound binding (GO:0097159);; Molecular Function: heterocyclic compound binding (GO:1901363);;	K16196|1.55447e-28|bdi:100838960|probable serine/threonine-protein kinase GCN2; K16196 eukaryotic translation initiation factor 2-alpha kinase 4 [EC:2.7.11.1] (A)	[J]	Translation, ribosomal structure and biogenesis	Protein kinase domain;; Protein tyrosine kinase	Probable serine/threonine-protein kinase GCN2 GN=GCN2 OS=Arabidopsis thaliana (Mouse-ear cress) PE=2 SV=2	T	Signal transduction mechanisms	OSJNBb0078D11.9 [Oryza sativa Japonica Group]	molecular function: catalytic activity (GO:0003824);; biological process: metabolic process (GO:0008152);; biological process: cellular process (GO:0009987);; molecular function: binding (GO:0005488)	Protein processing in endoplasmic reticulum (ko04141)
BMK_Unigene_079925	0	0	0	2.97839	2.77084	2.04223	--	--	Molecular Function: zinc ion binding (GO:0008270);; Cellular Component: cytoplasmic membrane-bounded vesicle (GO:0016023);;	--	--	--	Serpin (serine protease inhibitor)	Putative serpin-Z12 OS=Oryza sativa subsp. japonica (Rice) PE=3 SV=1	S	Function unknown	Os08g0326300 [Oryza sativa Japonica Group]	molecular function: binding (GO:0005488);; cellular component: cell (GO:0005623);; cellular component: organelle (GO:0043226);; cellular component: cell part (GO:0044464)	--
BMK_Unigene_079926	0	0	0	2.73188	3.68541	2.57653	--	--	Molecular Function: serine-type endopeptidase inhibitor activity (GO:0004867);; Biological Process: negative regulation of endopeptidase activity (GO:0010951);; Biological Process: regulation of proteolysis (GO:0030162);;	K13963|1.55047e-99|sbi:SORBI_03g010560|SORBIDRAFT_03g010560, Sb03g010560; hypothetical protein; K13963 serpin B (A)	[V]	Defense mechanisms	Serpin (serine protease inhibitor)	Putative serpin-Z12 OS=Oryza sativa subsp. japonica (Rice) PE=3 SV=1	V	Defense mechanisms	hypothetical protein SORBIDRAFT_03g010560 [Sorghum bicolor]	molecular function: enzyme regulator activity (GO:0030234);; biological process: biological regulation (GO:0065007)	--
BMK_Unigene_079962	0.11454	0	0	0.53749	1.23166	1.40001	[E]	Amino acid transport and metabolism	Cellular Component: intracellular (GO:0005622);; Biological Process: alcohol metabolic process (GO:0006066);; Molecular Function: choline dehydrogenase activity (GO:0008812);; Molecular Function: flavin adenine dinucleotide binding (GO:0050660);; Biological Process: oxidation-reduction process (GO:0055114);;	--	[R]	General function prediction only	GMC oxidoreductase;; GMC oxidoreductase	(R)-mandelonitrile lyase-like (Precursor) GN=At1g73050 OS=Arabidopsis thaliana (Mouse-ear cress) PE=2 SV=1	R	General function prediction only	choline dehydrogenase [Pyrenophora tritici-repentis Pt-1C-BFP]	cellular component: cell (GO:0005623);; cellular component: cell part (GO:0044464);; biological process: metabolic process (GO:0008152);; biological process: single-organism process (GO:0044699);; molecular function: catalytic activity (GO:0003824);; molecular function: binding (GO:0005488)	--
BMK_Unigene_080020	1.13782	2.26008	1.25091	3.98221	2.07981	4.40833	--	--	--	--	--	--	--	--	R	General function prediction only	PREDICTED: uncharacterized protein LOC101757286 [Setaria italica]	--	--
BMK_Unigene_080190	76.0391	140.029	68.206	200.358	99.6176	141.526	--	--	Molecular Function: DNA binding (GO:0003677);; Molecular Function: ubiquitin-protein transferase activity (GO:0004842);; Cellular Component: nucleus (GO:0005634);; Biological Process: glucose catabolic process (GO:0006007);; Molecular Function: zinc ion binding (GO:0008270);; Biological Process: response to water deprivation (GO:0009414);; Biological Process: protein autoubiquitination (GO:005186…	--	[R]	General function prediction only	AN1-like Zinc finger;; A20-like zinc finger	Zinc finger A20 and AN1 domain-containing stress-associated protein 1 OS=Oryza sativa subsp. japonica (Rice) PE=2 SV=2	R	General function prediction only	unknown [Zea mays]	molecular function: binding (GO:0005488);; molecular function: catalytic activity (GO:0003824);; biological process: metabolic process (GO:0008152);; biological process: cellular process (GO:0009987);; cellular component: cell (GO:0005623);; cellular component: organelle (GO:0043226);; cellular component: cell part (GO:0044464);; biological process: single-organism process (GO:0044699);; biologic…	--
BMK_Unigene_080198	0.702256	0.0130548	0.026248	2.55966	3.87159	5.53422	[O]	Posttranslational modification, protein turnover, chaperones	Molecular Function: serine-type endopeptidase activity (GO:0004252);; Biological Process: proteolysis (GO:0006508);; Molecular Function: identical protein binding (GO:0042802);; Biological Process: negative regulation of catalytic activity (GO:0043086);;	--	[O]	Posttranslational modification, protein turnover, chaperones	Subtilase family;; Peptidase inhibitor I9	--	O	Posttranslational modification, protein turnover, chaperones	hypothetical protein PTT_13282 [Pyrenophora teres f. teres 0-1]	molecular function: catalytic activity (GO:0003824);; biological process: metabolic process (GO:0008152);; molecular function: binding (GO:0005488);; biological process: biological regulation (GO:0065007)	--
BMK_Unigene_080319	0	0	0.0789099	1.83497	0.75679	3.04908	--	--	--	--	--	--	--	--	--	--	--	--	--
BMK_Unigene_080327	0.0235347	0.280932	0.348433	3.90304	1.38221	1.9518	--	--	--	--	--	--	--	--	--	--	--	--	--
BMK_Unigene_080379	27.1686	16.0344	5.43059	60.893	28.3365	42.6736	--	--	Cellular Component: nucleus (GO:0005634);;	--	--	--	--	Transcription factor bHLH130 GN=T24P15.19 OS=Arabidopsis thaliana (Mouse-ear cress) PE=1 SV=1	K	Transcription	PREDICTED: transcription factor bHLH128-like [Setaria italica]	cellular component: cell (GO:0005623);; cellular component: organelle (GO:0043226);; cellular component: cell part (GO:0044464)	--
BMK_Unigene_080404	20.9053	12.388	2.77651	47.2941	104.648	138.275	--	--	--	--	--	--	--	--	--	--	--	--	--
BMK_Unigene_080411	18.3429	30.1664	21.1221	37.9556	35.5813	25.8928	--	--	--	--	--	--	Protein of unknown function (DUF1677)	--	S	Function unknown	PREDICTED: uncharacterized protein LOC101780271 [Setaria italica]	--	--
BMK_Unigene_080458	3.26534	5.98561	2.76974	9.53729	8.36788	5.88145	--	--	--	--	--	--	--	--	--	--	--	--	--
BMK_Unigene_080474	0.112912	1.80129	0.163697	2.068	1.58244	2.22621	--	--	--	--	--	--	Protein of unknown function (DUF1618)	--	S	Function unknown	PREDICTED: uncharacterized protein LOC101781980 [Setaria italica]	--	--
BMK_Unigene_080518	0	0	0	2.83409	1.54644	2.37574	--	--	--	--	--	--	--	--	S	Function unknown	hypothetical protein SORBIDRAFT_05g020730 [Sorghum bicolor]	--	--
BMK_Unigene_080617	0.264717	0.0102993	0	0.632053	1.32389	2.96539	--	--	Molecular Function: metalloendopeptidase activity (GO:0004222);; Biological Process: proteolysis (GO:0006508);; Molecular Function: metal ion binding (GO:0046872);;	--	[O]	Posttranslational modification, protein turnover, chaperones	Metallo-peptidase family M12;; Metallo-peptidase family M12B Reprolysin-like;; Metallo-peptidase family M12B Reprolysin-like;; Disintegrin;; Metallo-peptidase family M12B Reprolysin-like	--	O	Posttranslational modification, protein turnover, chaperones	hypothetical protein SNOG_15649 [Phaeosphaeria nodorum SN15]	molecular function: catalytic activity (GO:0003824);; biological process: metabolic process (GO:0008152);; molecular function: binding (GO:0005488)	--
BMK_Unigene_080700	2.65513	0.885648	0.0657101	10.4507	5.27254	5.11362	--	--	Molecular Function: electron carrier activity (GO:0009055);; Molecular Function: protein disulfide oxidoreductase activity (GO:0015035);; Biological Process: cell redox homeostasis (GO:0045454);;	K17479|2.3787e-21|sbi:SORBI_04g000345|SORBIDRAFT_04g000345, Sb04g000345; hypothetical protein; K17479 glutaredoxin domain-containing cysteine-rich protein 1 (A)	[O]	Posttranslational modification, protein turnover, chaperones	--	--	O	Posttranslational modification, protein turnover, chaperones	hypothetical protein SORBIDRAFT_04g000345 [Sorghum bicolor]	molecular function: electron carrier activity (GO:0009055);; molecular function: catalytic activity (GO:0003824);; biological process: metabolic process (GO:0008152);; biological process: single-organism process (GO:0044699);; biological process: cellular process (GO:0009987);; biological process: biological regulation (GO:0065007)	--
BMK_Unigene_080727	0	0	0.0235364	0.832573	1.24019	1.27186	--	--	Biological Process: metabolic process (GO:0008152);; Molecular Function: transferase activity, transferring hexosyl groups (GO:0016758);;	--	[GC]	--	UDP-glucoronosyl and UDP-glucosyl transferase	Anthocyanidin 5,3-O-glucosyltransferase GN=RhGT1 OS=Rosa hybrid cultivar PE=2 SV=1	G	Carbohydrate transport and metabolism	PREDICTED: anthocyanidin 5,3-O-glucosyltransferase-like [Setaria italica]	biological process: metabolic process (GO:0008152);; molecular function: catalytic activity (GO:0003824)	--
BMK_Unigene_080730	0	0	0	2.01362	0.980644	1.93979	--	--	--	--	--	--	--	--	--	--	--	--	--
BMK_Unigene_080779	0.186305	0	0	0.793419	0.976094	1.33054	[GEPR]	--	Cellular Component: integral component of membrane (GO:0016021);; Biological Process: transmembrane transport (GO:0055085);;	--	[R]	General function prediction only	Major Facilitator Superfamily;; Sugar (and other) transporter	--	R	General function prediction only	similar to MFS transporter [Leptosphaeria maculans JN3]	cellular component: membrane (GO:0016020);; cellular component: membrane part (GO:0044425);; biological process: cellular process (GO:0009987);; biological process: single-organism process (GO:0044699);; biological process: localization (GO:0051179)	--
BMK_Unigene_080796	1.74119	0.32591	0.120383	16.9418	13.9344	9.61527	--	--	--	--	--	--	Plant protein of unknown function	--	S	Function unknown	PREDICTED: UPF0481 protein At3g47200-like [Musa acuminata subsp. malaccensis]	--	--
BMK_Unigene_080830	0.224462	0.277255	0.487742	4.69229	4.61066	4.87109	--	--	--	--	--	--	--	--	--	--	--	--	--
BMK_Unigene_080832	0.026389	0	0	1.73837	1.55812	0.826553	[GEPR]	--	--	--	[R]	General function prediction only	Major Facilitator Superfamily	--	R	General function prediction only	MFS transporter [Colletotrichum orbiculare MAFF 240422]	--	--
BMK_Unigene_080848	0.564338	0.414911	0.150269	3.04742	4.95654	7.56596	--	--	--	--	--	--	--	--	--	--	--	--	--
BMK_Unigene_080861	0.738082	1.74849	1.85257	4.71569	6.04296	4.03778	--	--	--	--	--	--	--	--	--	--	--	--	--
BMK_Unigene_080962	0	0	0.0457166	4.65794	2.23254	2.36509	--	--	--	--	--	--	--	--	--	--	--	--	--
BMK_Unigene_081035	0.120158	0.024243	0.0222584	1.27303	1.3571	0.31817	--	--	--	--	[R]	General function prediction only	--	Putative F-box/LRR-repeat protein 21 GN=FBL21 OS=Arabidopsis thaliana (Mouse-ear cress) PE=3 SV=1	R	General function prediction only	PREDICTED: putative F-box/LRR-repeat protein 23 isoform X1 [Zea mays]	--	--
BMK_Unigene_081076	0	0	0	2.01649	0.665735	0.758549	--	--	Molecular Function: nucleic acid binding (GO:0003676);; Biological Process: signal transduction (GO:0007165);; Molecular Function: zinc ion binding (GO:0008270);;	--	--	--	--	Protein FAR1-RELATED SEQUENCE 5 GN=FRS5 OS=Arabidopsis thaliana (Mouse-ear cress) PE=2 SV=1	--	--	hypothetical protein SORBIDRAFT_02g027384 [Sorghum bicolor]	molecular function: binding (GO:0005488);; biological process: cellular process (GO:0009987);; biological process: signaling (GO:0023052);; biological process: single-organism process (GO:0044699);; biological process: response to stimulus (GO:0050896);; biological process: biological regulation (GO:0065007)	--
BMK_Unigene_081127	0.308771	0.19788	0.571759	1.2452	0.807797	1.57648	--	--	--	--	--	--	--	--	--	--	--	--	--
BMK_Unigene_081168	0.230486	0	0	1.02123	0.833265	1.51746	--	--	--	--	--	--	--	--	S	Function unknown	hypothetical protein PTT_19176 [Pyrenophora teres f. teres 0-1]	--	--
BMK_Unigene_081170	0.336771	0.316095	0.250817	23.188	19.6005	11.1892	--	--	--	--	--	--	--	--	--	--	--	--	--
BMK_Unigene_081254	1.21429	1.38305	0.709128	6.22238	2.39358	2.84139	--	--	--	--	--	--	--	--	--	--	--	--	--
BMK_Unigene_081359	0.248815	0.77579	0.0755779	2.34177	1.75095	1.11204	--	--	--	--	--	--	--	--	--	--	--	--	--
BMK_Unigene_081375	0	0.0275518	0.0145965	0.970575	0.912421	1.42961	--	--	--	--	--	--	--	--	R	General function prediction only	PREDICTED: uncharacterized protein LOC103633178 isoform X1 [Zea mays]	--	--
BMK_Unigene_081449	1.72062	0.139269	1.33143	4.95949	7.69405	11.1918	--	--	Cellular Component: cytoplasmic membrane-bounded vesicle (GO:0016023);;	--	--	--	--	--	R	General function prediction only	PREDICTED: thaumatin-like protein 1-like [Setaria italica]	cellular component: cell (GO:0005623);; cellular component: organelle (GO:0043226);; cellular component: cell part (GO:0044464)	--
BMK_Unigene_081473	41.2223	238.768	110.513	310.096	130.088	625.013	--	--	--	--	--	--	AP2 domain	Ethylene-responsive transcription factor RAP2-12 GN=T18A20.14 OS=Arabidopsis thaliana (Mouse-ear cress) PE=1 SV=1	S	Function unknown	PREDICTED: ethylene-responsive transcription factor RAP2-12-like [Setaria italica]	--	--
BMK_Unigene_081490	2.45714	1.96295	1.34995	8.05314	4.95128	2.38326	--	--	--	--	[T]	Signal transduction mechanisms	NB-ARC domain	Disease resistance protein RPH8A GN=RPH8A OS=Arabidopsis thaliana (Mouse-ear cress) PE=3 SV=1	T	Signal transduction mechanisms	hypothetical protein SORBIDRAFT_02g006840 [Sorghum bicolor]	--	--
BMK_Unigene_081494	3.76546	2.13422	0	34.2805	9.85901	20.3552	--	--	--	--	--	--	--	--	--	--	--	--	--
BMK_Unigene_081623	0.0517302	0.0996726	0	11.423	2.85427	1.92482	--	--	--	--	--	--	--	--	--	--	--	--	--
BMK_Unigene_081709	0.0494456	0.023064	0.0690758	1.45818	1.04256	1.11148	--	--	--	--	--	--	--	--	--	--	--	--	--
BMK_Unigene_081731	0.226997	0	0	0.781606	1.19743	1.84759	[D]	Cell cycle control, cell division, chromosome partitioning	Cellular Component: nucleus (GO:0005634);;	--	[D]	Cell cycle control, cell division, chromosome partitioning	Cyclin, N-terminal domain;; Cyclin, C-terminal domain	Cyclin-B1-2 GN=MBL20.2 OS=Arabidopsis thaliana (Mouse-ear cress) PE=1 SV=2	D	Cell cycle control, cell division, chromosome partitioning	hypothetical protein LEMA_P115570.1 [Leptosphaeria maculans JN3]	cellular component: cell (GO:0005623);; cellular component: organelle (GO:0043226);; cellular component: cell part (GO:0044464)	--
BMK_Unigene_075669	0.304999	0	0.116751	5.12869	1.28743	4.42087	[O]	Posttranslational modification, protein turnover, chaperones	Cellular Component: endoplasmic reticulum (GO:0005783);; Biological Process: protein folding (GO:0006457);; Biological Process: response to heat (GO:0009408);; Biological Process: response to high light intensity (GO:0009644);; Cellular Component: membrane (GO:0016020);; Cellular Component: cytoplasmic membrane-bounded vesicle (GO:0016023);; Biological Process: response to hydrogen peroxide (GO:0…	K13993|2.02743e-91|zma:100284772|22.0 kDa class IV heat shock protein; K13993 HSP20 family protein (A)	[O]	Posttranslational modification, protein turnover, chaperones	Hsp20/alpha crystallin family	23.2 kDa heat shock protein (Precursor) OS=Oryza sativa subsp. japonica (Rice) PE=2 SV=2	O	Posttranslational modification, protein turnover, chaperones	unknown [Zea mays]	cellular component: cell (GO:0005623);; cellular component: organelle (GO:0043226);; cellular component: cell part (GO:0044464);; biological process: metabolic process (GO:0008152);; biological process: cellular process (GO:0009987);; biological process: response to stimulus (GO:0050896);; cellular component: membrane (GO:0016020)	Protein processing in endoplasmic reticulum (ko04141)
BMK_Unigene_081859	12.3516	11.017	8.57009	26.5901	19.8374	17.229	--	--	Molecular Function: phosphomannomutase activity (GO:0004615);; Cellular Component: cytosol (GO:0005829);; Biological Process: gluconeogenesis (GO:0006094);; Biological Process: glycolytic process (GO:0006096);; Biological Process: water transport (GO:0006833);; Biological Process: hyperosmotic response (GO:0006972);; Biological Process: cytoskeleton organization (GO:0007010);; Biological Process:…	--	[R]	General function prediction only	C2 domain	Elicitor-responsive protein 3 OS=Oryza sativa subsp. japonica (Rice) PE=2 SV=1	R	General function prediction only	PREDICTED: C2 domain-containing protein At1g63220-like isoform X5 [Setaria italica]	molecular function: catalytic activity (GO:0003824);; biological process: metabolic process (GO:0008152);; cellular component: cell (GO:0005623);; cellular component: cell part (GO:0044464);; biological process: single-organism process (GO:0044699);; biological process: cellular process (GO:0009987);; biological process: localization (GO:0051179);; biological process: response to stimulus (GO:005…	--
BMK_Unigene_081871	0	0	0.0234296	4.01058	0.693135	0.995091	--	--	Molecular Function: nucleic acid binding (GO:0003676);; Biological Process: DNA metabolic process (GO:0006259);; Molecular Function: transferase activity, transferring phosphorus-containing groups (GO:0016772);;	--	--	--	Retrotransposon gag protein;; Retroviral aspartyl protease;; gag-polyprotein putative aspartyl protease;; Aspartyl protease;; Aspartyl protease	--	--	--	PREDICTED: uncharacterized protein LOC101764768 [Setaria italica]	molecular function: binding (GO:0005488);; biological process: metabolic process (GO:0008152);; biological process: cellular process (GO:0009987);; molecular function: catalytic activity (GO:0003824)	--
BMK_Unigene_081950	1.12532	0.501847	1.62599	14.3296	4.903	15.0623	--	--	--	--	--	--	--	--	--	--	lustrin A precursor [Zea mays]	--	--
BMK_Unigene_081969	4.57509	9.22879	9.50658	21.618	12.208	22.3126	--	--	--	--	--	--	--	--	--	--	--	--	--
BMK_Unigene_081989	0.024968	0	0	2.01268	2.39649	1.1278	--	--	--	--	--	--	MULE transposase domain;; Transposase, Mutator family	Protein FAR1-RELATED SEQUENCE 5 GN=FRS5 OS=Arabidopsis thaliana (Mouse-ear cress) PE=2 SV=1	--	--	Protein FAR1-RELATED SEQUENCE 5 [Aegilops tauschii]	--	--
BMK_Unigene_082002	1.11214	2.23329	1.26304	4.75972	2.78052	2.18995	--	--	--	--	--	--	Transposase-associated domain;; Transposase family tnp2;; Domain of unknown function (DUF4218)	Autonomous transposable element EN-1 mosaic protein OS=Zea mays (Maize) PE=2 SV=1	--	--	CACTA TnpD transposase [Zea mays]	--	--
BMK_Unigene_082023	0.0342699	0.134785	0	3.66704	1.09309	1.66789	--	--	--	--	--	--	--	Uncharacterized protein At1g65710 {ECO:0000305} OS=Arabidopsis thaliana (Mouse-ear cress) PE=2 SV=1	S	Function unknown	PREDICTED: serine/arginine repetitive matrix protein 2-like [Setaria italica]	--	--
BMK_Unigene_082089	0.0503928	0.0852478	0.105414	4.4369	2.31265	1.54819	--	--	--	--	--	--	--	--	--	--	--	--	--
BMK_Unigene_082133	0	0	0	2.29737	1.46759	1.13639	--	--	--	--	--	--	--	--	--	--	--	--	--
BMK_Unigene_082202	0.225799	0.116791	0.0138255	15.6283	13.0469	8.47966	--	--	--	--	--	--	--	--	--	--	--	--	--
BMK_Unigene_082294	0	0	0	2.10154	1.21644	0.608629	--	--	Molecular Function: nucleotide binding (GO:0000166);; Molecular Function: protein kinase activity (GO:0004672);; Cellular Component: cytoplasmic membrane-bounded vesicle (GO:0016023);; Biological Process: phosphorylation (GO:0016310);;	--	--	--	Legume lectin domain;; Protein tyrosine kinase;; Protein kinase domain	L-type lectin-domain containing receptor kinase IX.1 (Precursor) GN=LECRK91 OS=Arabidopsis thaliana (Mouse-ear cress) PE=2 SV=1	T	Signal transduction mechanisms	hypothetical protein SORBIDRAFT_01g006670 [Sorghum bicolor]	molecular function: binding (GO:0005488);; molecular function: catalytic activity (GO:0003824);; biological process: metabolic process (GO:0008152);; biological process: cellular process (GO:0009987);; cellular component: cell (GO:0005623);; cellular component: organelle (GO:0043226);; cellular component: cell part (GO:0044464)	--
BMK_Unigene_082313	0.0337803	0	0	0.818091	1.27362	1.8773	--	--	--	--	--	--	--	--	S	Function unknown	hypothetical protein OsI_09709 [Oryza sativa Indica Group]	--	--
BMK_Unigene_082326	0.137874	0	0	0.717986	0.728457	1.62622	--	--	Molecular Function: sequence-specific DNA binding RNA polymerase II transcription factor activity (GO:0000981);; Molecular Function: DNA binding (GO:0003677);; Cellular Component: nucleus (GO:0005634);; Biological Process: regulation of transcription from RNA polymerase II promoter (GO:0006357);; Molecular Function: zinc ion binding (GO:0008270);;	--	--	--	Fungal specific transcription factor domain;; Fungal Zn(2)-Cys(6) binuclear cluster domain	--	S	Function unknown	hypothetical protein COCVIDRAFT_104413 [Bipolaris victoriae FI3]	molecular function: nucleic acid binding transcription factor activity (GO:0001071);; biological process: metabolic process (GO:0008152);; biological process: cellular process (GO:0009987);; biological process: biological regulation (GO:0065007);; molecular function: binding (GO:0005488);; cellular component: cell (GO:0005623);; cellular component: organelle (GO:0043226);; cellular component: cel…	--
BMK_Unigene_082354	0.371543	0.111671	0.180892	1.93416	1.40866	2.56195	--	--	Molecular Function: ATP binding (GO:0005524);; Biological Process: ATP catabolic process (GO:0006200);; Cellular Component: membrane (GO:0016020);; Molecular Function: ATPase activity (GO:0016887);;	--	[Q]	Secondary metabolites biosynthesis, transport and catabolism	ABC-2 type transporter	Pleiotropic drug resistance protein 3 GN=PDR3 OS=Oryza sativa subsp. indica (Rice) PE=2 SV=1	Q	Secondary metabolites biosynthesis, transport and catabolism	hypothetical protein OsI_02819 [Oryza sativa Indica Group]	molecular function: binding (GO:0005488);; biological process: metabolic process (GO:0008152);; biological process: cellular process (GO:0009987);; biological process: single-organism process (GO:0044699);; cellular component: membrane (GO:0016020);; molecular function: catalytic activity (GO:0003824)	--
[truncated: 392 more rows]
