# Supplementary material for: De novo transcriptome in roots of switchgrass (Panicum virgatum L.) reveals gene expression dynamic and act network under alkaline salt stress
Source: BMC Genomics. 2021 Jan 28;22:82. doi: 10.1186/s12864-021-07368-w (PMC7841905; doi:10.1186/s12864-021-07368-w)
Supplement: Supplementary file 11 — Additional file 11: Table S10. Information on the 718 genes in Group 5. [file 12864_2021_7368_MOESM11_ESM.xlsx]

## Sheet: Sheet1
#Gene_ID	S0	S6	S24	T0	T6	T24	COG_class	COG_class_annotation	GO_annotation	KEGG_annotation	KOG_class	KOG_class_annotation	Pfam_annotation	Swissprot_annotation	eggNOG_class	eggNOG_class_annotation	nr_annotation	GO_second_level_annotation	KEGG_pathway_annotation
BMK_Unigene_000054	0.182443	0.189114	0.474233	1.69796	0.634771	0.49215	--	--	Cellular Component: cytoplasmic membrane-bounded vesicle (GO:0016023);; Molecular Function: transferase activity, transferring hexosyl groups (GO:0016758);; Cellular Component: intrinsic component of endoplasmic reticulum membrane (GO:0031227);;	--	[GMW]	--	Glycosyl transferase family 64 domain;; Glycosyl transferase family 64 domain	Glycosyltransferase family protein 64 C3 {ECO:0000303|PubMed:24905498} (Precursor) OS=Arabidopsis thaliana (Mouse-ear cress) PE=2 SV=1	W	Extracellular structures	PREDICTED: exostosin-like 3-like [Setaria italica]	cellular component: cell (GO:0005623);; cellular component: organelle (GO:0043226);; cellular component: cell part (GO:0044464);; molecular function: catalytic activity (GO:0003824);; biological process: metabolic process (GO:0008152);; cellular component: membrane (GO:0016020);; cellular component: organelle part (GO:0044422);; cellular component: membrane part (GO:0044425)	--
BMK_Unigene_000085	0	1.41465	0.0999276	30.2639	6.94012	0.190883	--	--	--	--	--	--	--	--	--	--	--	--	--
BMK_Unigene_000150	0.178259	0.0572444	0.398285	2.19093	0.0578083	0.90461	--	--	--	--	--	--	Protein of unknown function (DUF581)	--	S	Function unknown	hypothetical protein SORBIDRAFT_04g031520 [Sorghum bicolor]	--	--
BMK_Unigene_000161	1.13092	0	0	11.3919	2.39801	0.843742	[RTKL]	--	Molecular Function: binding (GO:0005488);; Cellular Component: cytoplasmic membrane-bounded vesicle (GO:0016023);; Molecular Function: kinase activity (GO:0016301);;	--	--	--	Wall-associated receptor kinase galacturonan-binding;; Calcium-binding EGF domain;; EGF-like domain;; Protein kinase domain;; Protein tyrosine kinase	Wall-associated receptor kinase 2 (Precursor) GN=WAK2 OS=Arabidopsis thaliana (Mouse-ear cress) PE=1 SV=1	T	Signal transduction mechanisms	PREDICTED: wall-associated receptor kinase 5-like [Setaria italica]	molecular function: binding (GO:0005488);; cellular component: cell (GO:0005623);; cellular component: organelle (GO:0043226);; cellular component: cell part (GO:0044464);; molecular function: catalytic activity (GO:0003824);; biological process: metabolic process (GO:0008152);; biological process: cellular process (GO:0009987)	--
BMK_Unigene_000207	0.0436961	0.112652	0.345362	3.52977	1.38007	0.412562	--	--	--	--	--	--	--	--	--	--	--	--	--
BMK_Unigene_000291	6.58192	3.52493	2.45703	35.5318	8.60329	3.3924	--	--	Cellular Component: cell wall (GO:0005618);; Cellular Component: cytoplasmic membrane-bounded vesicle (GO:0016023);;	--	--	--	Dirigent-like protein	Dirigent protein 7 (Precursor) GN=DIR7 OS=Arabidopsis thaliana (Mouse-ear cress) PE=2 SV=1	R	General function prediction only	PREDICTED: disease resistance response protein 206-like [Setaria italica]	cellular component: cell (GO:0005623);; cellular component: cell part (GO:0044464);; cellular component: organelle (GO:0043226)	--
BMK_Unigene_000316	1.02469	0.336932	0	3.69891	0.211441	0	--	--	--	--	--	--	--	--	--	--	--	--	--
BMK_Unigene_000318	2.72088	2.66516	2.66036	3.43602	2.53928	2.66365	--	--	Biological Process: phosphorelay signal transduction system (GO:0000160);; Molecular Function: signal transducer activity (GO:0004871);; Biological Process: cellular metabolic process (GO:0044237);;	K14509|9.73867e-151|zma:103654807|protein EIN4-like; K14509 ethylene receptor [EC:2.7.13.-] (A)	[T]	Signal transduction mechanisms	Response regulator receiver domain	Protein EIN4 GN=EIN4 OS=Arabidopsis thaliana (Mouse-ear cress) PE=1 SV=1	T	Signal transduction mechanisms	PREDICTED: protein EIN4-like [Zea mays]	biological process: cellular process (GO:0009987);; biological process: signaling (GO:0023052);; biological process: single-organism process (GO:0044699);; biological process: response to stimulus (GO:0050896);; biological process: biological regulation (GO:0065007);; molecular function: molecular transducer activity (GO:0060089);; biological process: metabolic process (GO:0008152)	Plant hormone signal transduction (ko04075)
BMK_Unigene_000331	0	0.194443	0	3.31249	0.138116	0	--	--	--	--	--	--	--	--	--	--	hypothetical protein H257_03798 [Aphanomyces astaci]	--	--
BMK_Unigene_000334	0.890219	0.136899	0.115737	5.95804	0.593431	0.836325	[J]	Translation, ribosomal structure and biogenesis	Molecular Function: binding (GO:0005488);;	--	[J]	Translation, ribosomal structure and biogenesis	Ribosomal protein L14;; Retrotransposon gag protein	60S ribosomal protein L14-1 GN=RPL14A OS=Arabidopsis thaliana (Mouse-ear cress) PE=2 SV=1	R	General function prediction only	Milt1a putative polyprotein [Zea mays]	molecular function: binding (GO:0005488)	--
BMK_Unigene_000393	0.204833	1.28408	0.501118	1.60604	0.30978	0.62973	--	--	--	--	--	--	Fasciclin domain	Fasciclin-like arabinogalactan protein 7 (Precursor) GN=FLA7 OS=Arabidopsis thaliana (Mouse-ear cress) PE=1 SV=1	R	General function prediction only	fasciclin-like protein FLA10 [Triticum aestivum]	--	--
BMK_Unigene_000564	0	0.476803	0	7.20877	0.874818	0.0240612	--	--	--	--	[R]	General function prediction only	C2 domain;; Integral peroxisomal membrane peroxin	C2 and GRAM domain-containing protein At1g03370 GN=At1g03370 OS=Arabidopsis thaliana (Mouse-ear cress) PE=2 SV=4	R	General function prediction only	hypothetical protein PPTG_18421 [Phytophthora parasitica INRA-310]	--	--
BMK_Unigene_000614	0	0.238653	0	3.8948	0	0	--	--	--	--	--	--	--	--	--	--	hypothetical protein L917_03607 [Phytophthora parasitica]	--	--
BMK_Unigene_000876	5.69637	1.55777	1.45648	15.8345	4.59021	4.96015	--	--	Biological Process: defense response (GO:0006952);; Molecular Function: ADP binding (GO:0043531);;	K13457|0|sita:101764144|disease resistance protein RPM1-like; K13457 disease resistance protein RPM1 (A)	[T]	Signal transduction mechanisms	NB-ARC domain;; Leucine Rich repeats (2 copies);; Leucine rich repeat	Disease resistance protein RPM1 GN=F17A9.20 OS=Arabidopsis thaliana (Mouse-ear cress) PE=1 SV=1	T	Signal transduction mechanisms	PREDICTED: disease resistance protein RPM1-like isoform X1 [Setaria italica]	biological process: response to stimulus (GO:0050896);; molecular function: binding (GO:0005488)	Plant-pathogen interaction (ko04626)
BMK_Unigene_001085	3.73958	1.89683	0.792175	13.9859	5.91121	3.47171	--	--	--	--	--	--	--	--	--	--	--	--	--
BMK_Unigene_001151	1.74259	0.561043	0.415956	6.49839	2.58724	2.76829	--	--	Molecular Function: DNA binding (GO:0003677);; Biological Process: DNA recombination (GO:0006310);; Cellular Component: plastid (GO:0009536);;	--	[R]	General function prediction only	FBD;; gag-polypeptide of LTR copia-type;; GAG-pre-integrase domain;; gag-polypeptide of LTR copia-type;; Domain of unknown function (DUF4219)	Endonuclease OS=Nicotiana tabacum (Common tobacco) PE=2 SV=1	R	General function prediction only	PREDICTED: uncharacterized protein LOC101783964 [Setaria italica]	molecular function: binding (GO:0005488);; biological process: metabolic process (GO:0008152);; biological process: cellular process (GO:0009987);; cellular component: cell (GO:0005623);; cellular component: organelle (GO:0043226);; cellular component: cell part (GO:0044464)	--
BMK_Unigene_001332	0.572761	0.466122	0.379185	3.54631	0.735248	0.556193	--	--	--	--	--	--	--	--	--	--	--	--	--
BMK_Unigene_001343	0.0468979	0.307104	0	3.52386	0.465365	0	--	--	Molecular Function: catalytic activity (GO:0003824);;	--	--	--	Cellulase (glycosyl hydrolase family 5)	--	G	Carbohydrate transport and metabolism	cell 5A endo-1,4-betaglucanase [Phytophthora infestans]	molecular function: catalytic activity (GO:0003824);; biological process: metabolic process (GO:0008152)	--
BMK_Unigene_001522	10.5504	10.7722	7.13781	18.1334	9.92841	11.8378	--	--	Cellular Component: membrane (GO:0016020);; Cellular Component: cytoplasmic membrane-bounded vesicle (GO:0016023);;	--	[S]	Function unknown	Domain of unknown function (DUF4149)	--	--	--	hypothetical protein SORBIDRAFT_05g026390 [Sorghum bicolor]	cellular component: membrane (GO:0016020);; cellular component: cell (GO:0005623);; cellular component: organelle (GO:0043226);; cellular component: cell part (GO:0044464)	--
BMK_Unigene_001532	1.52184	0.528949	1.1473	4.06511	1.30836	1.11655	--	--	--	--	--	--	--	--	--	--	Os09g0436600 [Oryza sativa Japonica Group]	--	--
BMK_Unigene_001644	12.1446	11.6895	6.17954	33.4632	17.9178	12.0974	--	--	Molecular Function: hydrolase activity, hydrolyzing O-glycosyl compounds (GO:0004553);; Biological Process: carbohydrate metabolic process (GO:0005975);; Cellular Component: cytoplasmic membrane-bounded vesicle (GO:0016023);;	--	--	--	X8 domain	Glucan endo-1,3-beta-glucosidase 1 (Precursor) OS=Arabidopsis thaliana (Mouse-ear cress) PE=1 SV=3	--	--	unknown [Zea mays]	molecular function: catalytic activity (GO:0003824);; biological process: metabolic process (GO:0008152);; cellular component: cell (GO:0005623);; cellular component: organelle (GO:0043226);; cellular component: cell part (GO:0044464)	--
BMK_Unigene_001660	0.761176	0	0	3.46441	1.38235	1.41819	[EM]	--	Biological Process: metabolic process (GO:0008152);; Molecular Function: lyase activity (GO:0016829);;	--	--	--	Dihydrodipicolinate synthetase family;; Dihydrodipicolinate synthetase family	--	--	--	hypothetical protein COCCADRAFT_109610 [Bipolaris zeicola 26-R-13]	biological process: metabolic process (GO:0008152);; molecular function: catalytic activity (GO:0003824)	--
BMK_Unigene_001873	0.489443	0.2882	0.491814	3.70283	0.77956	1.12138	--	--	Molecular Function: nucleic acid binding (GO:0003676);; Molecular Function: catalytic activity (GO:0003824);; Biological Process: DNA metabolic process (GO:0006259);;	--	--	--	Retrotransposon gag protein	--	--	--	hypothetical protein SORBIDRAFT_05g000983 [Sorghum bicolor]	molecular function: binding (GO:0005488);; molecular function: catalytic activity (GO:0003824);; biological process: metabolic process (GO:0008152);; biological process: cellular process (GO:0009987)	--
BMK_Unigene_001874	0	0	0.0653702	3.05722	0.941354	0.380619	--	--	--	--	--	--	--	--	--	--	--	--	--
BMK_Unigene_001934	1.22763	1.7533	0.25402	2.37872	0.814134	0.548794	--	--	--	--	--	--	--	--	--	--	PREDICTED: uncharacterized protein LOC101759878 [Setaria italica]	--	--
BMK_Unigene_001951	2.96878	1.88157	3.93239	6.32146	3.04182	5.03305	[Q]	Secondary metabolites biosynthesis, transport and catabolism	--	--	[Q]	Secondary metabolites biosynthesis, transport and catabolism	Multicopper oxidase;; Multicopper oxidase;; Multicopper oxidase	L-ascorbate oxidase homolog (Precursor) GN=Bp10 OS=Brassica napus (Rape) PE=2 SV=1	Q	Secondary metabolites biosynthesis, transport and catabolism	PREDICTED: L-ascorbate oxidase homolog [Setaria italica]	--	--
BMK_Unigene_001994	1.35583	0.197435	0.655076	10.7852	4.63815	0.45533	--	--	Molecular Function: ATP binding (GO:0005524);; Biological Process: ATP catabolic process (GO:0006200);; Biological Process: transport (GO:0006810);; Cellular Component: integral component of membrane (GO:0016021);; Molecular Function: ATPase activity (GO:0016887);;	--	--	--	--	Pleiotropic drug resistance protein 3 GN=P0410E03.8 OS=Oryza sativa subsp. japonica (Rice) PE=2 SV=1	Q	Secondary metabolites biosynthesis, transport and catabolism	hypothetical protein OsJ_02562 [Oryza sativa Japonica Group]	molecular function: binding (GO:0005488);; biological process: metabolic process (GO:0008152);; biological process: cellular process (GO:0009987);; biological process: single-organism process (GO:0044699);; biological process: localization (GO:0051179);; cellular component: membrane (GO:0016020);; cellular component: membrane part (GO:0044425);; molecular function: catalytic activity (GO:0003824)	--
BMK_Unigene_002176	0	0.963829	0	7.94634	0.496983	0.0722512	--	--	--	--	--	--	--	--	--	--	hypothetical protein PHYSODRAFT_502535 [Phytophthora sojae]	--	--
BMK_Unigene_002236	0.0814678	0.228634	0	5.77734	0.265257	0	--	--	--	--	--	--	--	--	--	--	--	--	--
BMK_Unigene_002338	1.0066	0	0	2.99512	0	0	--	--	--	--	--	--	--	--	--	--	predicted protein [Hordeum vulgare subsp. vulgare]	--	--
BMK_Unigene_002453	0.745844	1.01691	0.05646	4.77472	0.217978	0.0521445	[J]	Translation, ribosomal structure and biogenesis	Cellular Component: ribosome (GO:0005840);;	K02975|1.26685e-26|cam:101513207|40S ribosomal protein S25-2-like; K02975 small subunit ribosomal protein S25e (A)	[J]	Translation, ribosomal structure and biogenesis	S25 ribosomal protein	40S ribosomal protein S25 GN=RPS25 OS=Solanum lycopersicum (Tomato) PE=3 SV=1	J	Translation, ribosomal structure and biogenesis	unknown [Picea sitchensis]	cellular component: cell (GO:0005623);; cellular component: macromolecular complex (GO:0032991);; cellular component: organelle (GO:0043226);; cellular component: cell part (GO:0044464)	Ribosome (ko03010)
BMK_Unigene_002525	0.537338	0	0.0134652	4.48375	0.766158	1.89259	[R]	General function prediction only	Molecular Function: nucleic acid binding (GO:0003676);; Molecular Function: sequence-specific DNA binding transcription factor activity (GO:0003700);; Cellular Component: nucleus (GO:0005634);; Biological Process: regulation of transcription, DNA-templated (GO:0006355);;	--	[R]	General function prediction only	C2H2-type zinc finger;; Zinc finger, C2H2 type	--	R	General function prediction only	hypothetical protein COCVIDRAFT_25849 [Bipolaris victoriae FI3]	molecular function: binding (GO:0005488);; molecular function: nucleic acid binding transcription factor activity (GO:0001071);; biological process: biological regulation (GO:0065007);; cellular component: cell (GO:0005623);; cellular component: organelle (GO:0043226);; cellular component: cell part (GO:0044464)	--
BMK_Unigene_002547	0.416001	0.275369	0.241233	2.23555	1.18635	0.735784	--	--	--	--	--	--	--	--	--	--	--	--	--
BMK_Unigene_002557	0	1.324	0	10.7184	0.690696	0.0432323	--	--	--	--	--	--	--	--	--	--	--	--	--
BMK_Unigene_002581	2.55506	1.02434	0.601925	5.59513	2.6665	2.43241	--	--	Cellular Component: chloroplast (GO:0009507);;	--	[R]	General function prediction only	PPR repeat family;; PPR repeat;; Pentatricopeptide repeat domain;; PPR repeat;; Evolutionarily conserved signalling intermediate in Toll pathway;; Region in Clathrin and VPS;; Tetratricopeptide repeat	Pentatricopeptide repeat-containing protein At3g23020 GN=At3g23020 OS=Arabidopsis thaliana (Mouse-ear cress) PE=2 SV=1	R	General function prediction only	TPA: hypothetical protein ZEAMMB73_100357 [Zea mays]	cellular component: cell (GO:0005623);; cellular component: organelle (GO:0043226);; cellular component: cell part (GO:0044464)	--
BMK_Unigene_002672	7.87623	3.64167	11.7849	15.7788	19.4004	8.29752	--	--	Biological Process: DNA metabolic process (GO:0006259);; Biological Process: single-organism cellular process (GO:0044763);;	K07466|0|sbi:SORBI_10g016776|SORBIDRAFT_10g016776, Sb10g016776; hypothetical protein; K07466 replication factor A1 (A)	[L]	Replication, recombination and repair	Replication factor-A C terminal domain	Replication protein A 70 kDa DNA-binding subunit B GN=F13G24.220 OS=Arabidopsis thaliana (Mouse-ear cress) PE=3 SV=1	--	--	hypothetical protein SORBIDRAFT_10g016776 [Sorghum bicolor]	biological process: metabolic process (GO:0008152);; biological process: cellular process (GO:0009987);; biological process: single-organism process (GO:0044699)	DNA replication (ko03030);; Nucleotide excision repair (ko03420);; Mismatch repair (ko03430);; Homologous recombination (ko03440)
BMK_Unigene_002762	0.0827064	1.46568	0.10694	1.71957	0	0.154772	[IQR]	--	Molecular Function: oxidoreductase activity (GO:0016491);; Biological Process: oxidation-reduction process (GO:0055114);;	--	--	--	short chain dehydrogenase;; KR domain;; Enoyl-(Acyl carrier protein) reductase	3-oxoacyl-[acyl-carrier-protein] reductase 5, chloroplastic (Precursor; Fragment) GN=bkr1 OS=Brassica napus (Rape) PE=2 SV=1	--	--	hypothetical protein PHYSODRAFT_538205 [Phytophthora sojae]	molecular function: catalytic activity (GO:0003824);; biological process: metabolic process (GO:0008152);; biological process: single-organism process (GO:0044699)	--
BMK_Unigene_002773	0.0532978	0.231059	0	14.3493	0.178713	0	--	--	--	--	--	--	--	--	--	--	hypothetical protein PHYSODRAFT_566669 [Phytophthora sojae]	--	--
BMK_Unigene_002851	0	0.357979	0	3.98745	0.0474651	0	[R]	General function prediction only	Molecular Function: zinc ion binding (GO:0008270);; Molecular Function: oxidoreductase activity (GO:0016491);; Biological Process: oxidation-reduction process (GO:0055114);;	K07119|2.13959e-79|smo:SELMODRAFT_168073|hypothetical protein; K07119 (A)	[R]	General function prediction only	Zinc-binding dehydrogenase;; Zinc-binding dehydrogenase;; Alcohol dehydrogenase GroES-like domain	NADP-dependent alkenal double bond reductase P2 GN=P2 OS=Arabidopsis thaliana (Mouse-ear cress) PE=2 SV=2	--	--	alcohol dehydrogenase, putative [Phytophthora infestans T30-4]	molecular function: binding (GO:0005488);; molecular function: catalytic activity (GO:0003824);; biological process: metabolic process (GO:0008152);; biological process: single-organism process (GO:0044699)	--
BMK_Unigene_002881	0	0.191678	0	4.36573	0.114367	0.155182	--	--	--	--	--	--	PLAC8 family	--	--	--	hypothetical protein F443_17302 [Phytophthora parasitica P1569]	--	--
BMK_Unigene_002934	0.0411037	1.46116	0	4.92235	0.114713	0	--	--	--	--	--	--	--	--	--	--	unnamed protein product [Albugo candida]	--	--
BMK_Unigene_002982	1.60827	0.0123862	0.0184658	4.69041	0.401726	0.292657	[L]	Replication, recombination and repair	Molecular Function: DNA binding (GO:0003677);; Molecular Function: chromatin binding (GO:0003682);; Molecular Function: RNA binding (GO:0003723);; Molecular Function: RNA-directed DNA polymerase activity (GO:0003964);; Molecular Function: aspartic-type endopeptidase activity (GO:0004190);; Biological Process: RNA-dependent DNA replication (GO:0006278);; Biological Process: DNA recombination (GO:0…	--	[R]	General function prediction only	Integrase core domain;; Chromo (CHRromatin Organisation MOdifier) domain;; Reverse transcriptase (RNA-dependent DNA polymerase);; Sugar efflux transporter for intercellular exchange	Bidirectional sugar transporter SWEET3b OS=Oryza sativa subsp. japonica (Rice) PE=3 SV=2	--	--	PREDICTED: uncharacterized protein LOC103648418 [Zea mays]	molecular function: binding (GO:0005488);; molecular function: catalytic activity (GO:0003824);; biological process: metabolic process (GO:0008152);; biological process: cellular process (GO:0009987);; biological process: cellular component organization or biogenesis (GO:0071840);; cellular component: cell (GO:0005623);; cellular component: organelle (GO:0043226);; cellular component: cell part (…	--
BMK_Unigene_003049	0.103868	0.40026	0.212051	4.6079	0.202102	0.484818	--	--	--	--	--	--	--	--	O	Posttranslational modification, protein turnover, chaperones	PREDICTED: protein ASPARTIC PROTEASE IN GUARD CELL 2-like [Setaria italica]	--	--
BMK_Unigene_003124	0	0	0.579636	3.26685	0.685729	1.05944	--	--	--	--	--	--	--	--	--	--	--	--	--
BMK_Unigene_003205	0	0	0.109508	4.80447	1.54937	1.31553	--	--	--	--	--	--	--	--	--	--	--	--	--
BMK_Unigene_003241	11.9535	8.21531	6.65542	21.3385	11.5554	11.2586	--	--	Molecular Function: DNA binding (GO:0003677);; Molecular Function: chromatin binding (GO:0003682);; Cellular Component: plastid (GO:0009536);;	--	[BDT]	--	DIRP;; Myb-like DNA-binding domain	Protein ALWAYS EARLY 3 GN=MHC9 OS=Arabidopsis thaliana (Mouse-ear cress) PE=1 SV=1	T	Signal transduction mechanisms	PREDICTED: protein ALWAYS EARLY 3-like isoform X6 [Setaria italica]	molecular function: binding (GO:0005488);; cellular component: cell (GO:0005623);; cellular component: organelle (GO:0043226);; cellular component: cell part (GO:0044464)	--
BMK_Unigene_003409	24.7496	28.1245	18.412	112.606	38.0116	13.8566	[Q]	Secondary metabolites biosynthesis, transport and catabolism	Molecular Function: monooxygenase activity (GO:0004497);; Molecular Function: iron ion binding (GO:0005506);; Molecular Function: electron carrier activity (GO:0009055);; Cellular Component: cytoplasmic membrane-bounded vesicle (GO:0016023);; Molecular Function: oxidoreductase activity, acting on paired donors, with incorporation or reduction of molecular oxygen (GO:0016705);; Molecular Function:…	--	[Q]	Secondary metabolites biosynthesis, transport and catabolism	Cytochrome P450	Cytochrome P450 76C2 GN=F17K2.10 OS=Arabidopsis thaliana (Mouse-ear cress) PE=2 SV=1	Q	Secondary metabolites biosynthesis, transport and catabolism	Os06g0294600 [Oryza sativa Japonica Group]	molecular function: catalytic activity (GO:0003824);; biological process: metabolic process (GO:0008152);; biological process: single-organism process (GO:0044699);; molecular function: binding (GO:0005488);; molecular function: electron carrier activity (GO:0009055);; cellular component: cell (GO:0005623);; cellular component: organelle (GO:0043226);; cellular component: cell part (GO:0044464)	--
BMK_Unigene_003660	7.69981	2.96919	3.4194	22.8133	10.5582	10.683	--	--	Molecular Function: nucleic acid binding (GO:0003676);; Cellular Component: mitochondrion (GO:0005739);; Cellular Component: plastid (GO:0009536);; Molecular Function: protein dimerization activity (GO:0046983);;	--	--	--	hAT family C-terminal dimerisation region	--	--	--	PREDICTED: uncharacterized protein LOC103626342 isoform X2 [Zea mays]	molecular function: binding (GO:0005488);; cellular component: cell (GO:0005623);; cellular component: organelle (GO:0043226);; cellular component: cell part (GO:0044464)	--
BMK_Unigene_003704	62.7578	63.7027	50.5369	294.227	166.446	34.581	--	--	Molecular Function: magnesium ion binding (GO:0000287);; Biological Process: defense response (GO:0006952);; Cellular Component: plastid (GO:0009536);; Biological Process: gibberellin metabolic process (GO:0009685);; Molecular Function: terpene synthase activity (GO:0010333);; Molecular Function: syn-copalyl diphosphate synthase activity (GO:0051498);; Biological Process: diterpene phytoalexin pr…	K14043|0|osa:4335090|Os04g0178300; K14043 syn-copalyl-diphosphate synthase [EC:5.5.1.14] (A)	--	--	Terpene synthase, N-terminal domain;; Terpene synthase family, metal binding domain;; Prenyltransferase-like	Syn-copalyl diphosphate synthase GN=OSJNBa0096F01.12 OS=Oryza sativa subsp. japonica (Rice) PE=2 SV=1	--	--	Os04g0178300 [Oryza sativa Japonica Group]	molecular function: binding (GO:0005488);; biological process: response to stimulus (GO:0050896);; cellular component: cell (GO:0005623);; cellular component: organelle (GO:0043226);; cellular component: cell part (GO:0044464);; biological process: metabolic process (GO:0008152);; biological process: cellular process (GO:0009987);; biological process: single-organism process (GO:0044699);; molecu…	Diterpenoid biosynthesis (ko00904)
BMK_Unigene_003839	0.88386	1.02856	0.711853	7.37229	1.93129	1.86762	--	--	--	--	--	--	--	--	--	--	--	--	--
BMK_Unigene_003842	0.0879413	0.0895638	0.0443211	3.05387	0.721873	0.630195	--	--	--	--	--	--	--	--	--	--	--	--	--
BMK_Unigene_004243	1.4781	0.166393	0.0167039	3.8689	0.0478552	0	[R]	General function prediction only	--	K14963|7.4207e-15|vcn:VOLCADRAFT_109001|VMUT11; WD40 protein; K14963 COMPASS component SWD3 (A)	[Z]	Cytoskeleton	Domain of unknown function (DUF1900);; Domain of unknown function (DUF1899);; WD domain, G-beta repeat;; Domain of unknown function (DUF1899)	Flowering time control protein FY GN=FY OS=Arabidopsis thaliana (Mouse-ear cress) PE=1 SV=1	R	General function prediction only	DUF1900 domain-containing protein [Rozella allomycis CSF55]	--	--
BMK_Unigene_004305	1.13837	0	0.0656608	2.87637	0.0311843	0	[Q]	Secondary metabolites biosynthesis, transport and catabolism	Molecular Function: copper ion binding (GO:0005507);; Cellular Component: extracellular region (GO:0005576);; Cellular Component: cytoplasmic membrane-bounded vesicle (GO:0016023);; Molecular Function: oxidoreductase activity (GO:0016491);; Biological Process: oxidation-reduction process (GO:0055114);;	--	[Q]	Secondary metabolites biosynthesis, transport and catabolism	Multicopper oxidase;; Multicopper oxidase;; Multicopper oxidase	L-ascorbate oxidase (Precursor) OS=Cucumis sativus (Cucumber) PE=1 SV=1	Q	Secondary metabolites biosynthesis, transport and catabolism	PREDICTED: L-ascorbate oxidase-like [Setaria italica]	molecular function: binding (GO:0005488);; cellular component: extracellular region (GO:0005576);; cellular component: cell (GO:0005623);; cellular component: organelle (GO:0043226);; cellular component: cell part (GO:0044464);; molecular function: catalytic activity (GO:0003824);; biological process: metabolic process (GO:0008152);; biological process: single-organism process (GO:0044699)	--
BMK_Unigene_004327	1.20448	0.302727	0	3.26691	0.211138	0	--	--	--	K05863|1.18648e-93|cvr:CHLNCDRAFT_136213|ATP/ADP translocator; K05863 solute carrier family 25 (mitochondrial adenine nucleotide translocator), member 4/5/6/31 (A)	[C]	Energy production and conversion	Mitochondrial carrier protein	ADP,ATP carrier protein OS=Parachlorella kessleri (Green alga) PE=3 SV=1	U	Intracellular trafficking, secretion, and vesicular transport	putative mitochondrial ADP/ATP translocase [Pyrocystis lunula]	--	--
BMK_Unigene_004356	1.08354	0.358761	0	2.987	0.188502	0	[J]	Translation, ribosomal structure and biogenesis	Cellular Component: cytosolic ribosome (GO:0022626);; Cellular Component: intracellular membrane-bounded organelle (GO:0043231);; Cellular Component: intracellular organelle part (GO:0044446);;	K02966|7.7537e-42|pxb:103950993|40S ribosomal protein S19-3-like; K02966 small subunit ribosomal protein S19e (A)	[J]	Translation, ribosomal structure and biogenesis	Ribosomal protein S19e	40S ribosomal protein S19 GN=OSJNBa0032H19.8 OS=Oryza sativa subsp. japonica (Rice) PE=3 SV=1	J	Translation, ribosomal structure and biogenesis	hypothetical protein GLOINDRAFT_334480 [Rhizophagus irregularis DAOM 181602]	cellular component: cell (GO:0005623);; cellular component: macromolecular complex (GO:0032991);; cellular component: organelle (GO:0043226);; cellular component: cell part (GO:0044464);; cellular component: organelle part (GO:0044422)	Ribosome (ko03010)
BMK_Unigene_004543	1.45854	1.83294	1.09189	10.2019	0.902549	2.19307	[J]	Translation, ribosomal structure and biogenesis	Cellular Component: intracellular (GO:0005622);;	K02934|1.21957e-39|mtr:MTR_8g091910|60S ribosomal protein L6; K02934 large subunit ribosomal protein L6e (A)	[J]	Translation, ribosomal structure and biogenesis	Ribosomal protein L6e	60S ribosomal protein L6 GN=RPL6 OS=Mesembryanthemum crystallinum (Common ice plant) PE=2 SV=1	J	Translation, ribosomal structure and biogenesis	60S ribosomal protein L6 [Schizophyllum commune H4-8]	cellular component: cell (GO:0005623);; cellular component: cell part (GO:0044464)	Ribosome (ko03010)
BMK_Unigene_004602	0.522101	0	0	4.80584	0.655735	0.872874	--	--	--	--	--	--	--	--	--	--	hypothetical protein SNOG_14963 [Phaeosphaeria nodorum SN15]	--	--
BMK_Unigene_004607	3.27071	2.43368	1.81636	9.16921	4.102	5.15355	--	--	Biological Process: mitotic G2 phase (GO:0000085);; Molecular Function: metalloendopeptidase activity (GO:0004222);; Biological Process: protein targeting to mitochondrion (GO:0006626);; Cellular Component: COP9 signalosome (GO:0008180);; Biological Process: photomorphogenesis (GO:0009640);; Biological Process: response to jasmonic acid (GO:0009753);; Biological Process: COP9 signalosome assembly…	K12181|5.38759e-60|sita:101786653|COP9 signalosome complex subunit 8-like; K12181 COP9 signalosome complex subunit 8 (A)	[OT]	--	COP9 signalosome, subunit CSN8	COP9 signalosome complex subunit 8 GN=dl3095c OS=Arabidopsis thaliana (Mouse-ear cress) PE=1 SV=1	--	--	TPA: hypothetical protein ZEAMMB73_586947 [Zea mays]	biological process: biological phase (GO:0044848);; molecular function: catalytic activity (GO:0003824);; biological process: metabolic process (GO:0008152);; biological process: cellular process (GO:0009987);; biological process: single-organism process (GO:0044699);; biological process: localization (GO:0051179);; biological process: cellular component organization or biogenesis (GO:0071840);; …	--
BMK_Unigene_004620	0.954513	2.79877	1.38178	7.50929	0.596811	2.22019	[R]	General function prediction only	--	K01183|2.21926e-17|brp:103866726|basic endochitinase CHB4-like; K01183 chitinase [EC:3.2.1.14] (A)	[R]	General function prediction only	Chitinase class I;; Bacterial SH3 domain	Chitinase 5 (Precursor) OS=Oryza sativa subsp. japonica (Rice) PE=2 SV=1	--	--	BnaC04g53040D [Brassica napus]	--	Amino sugar and nucleotide sugar metabolism (ko00520)
BMK_Unigene_004666	8.25905	0.0199925	0	26.604	0.0380815	0	--	--	--	--	--	--	--	--	--	--	--	--	--
BMK_Unigene_004689	13.2935	5.27023	5.13547	27.9467	9.28482	12.7811	--	--	--	--	--	--	--	--	--	--	--	--	--
BMK_Unigene_004776	0.601958	0	0	2.64447	0.711823	1.34465	--	--	Biological Process: lipid metabolic process (GO:0006629);; Molecular Function: hydrolase activity, acting on ester bonds (GO:0016788);;	--	--	--	GDSL-like Lipase/Acylhydrolase;; GDSL-like Lipase/Acylhydrolase family	--	--	--	putative cellulose-binding family ii protein [Eutypa lata UCREL1]	biological process: metabolic process (GO:0008152);; biological process: single-organism process (GO:0044699);; molecular function: catalytic activity (GO:0003824)	--
BMK_Unigene_004859	0.497246	0.29987	0.475163	4.01546	0.874835	0.831006	--	--	--	--	--	--	--	--	--	--	--	--	--
BMK_Unigene_004873	1.27329	0.276858	0	3.4165	0.35136	0.0567862	[J]	Translation, ribosomal structure and biogenesis	Molecular Function: RNA binding (GO:0003723);; Molecular Function: structural constituent of ribosome (GO:0003735);; Cellular Component: ribosome (GO:0005840);; Biological Process: translation (GO:0006412);; Biological Process: mycelium development (GO:0043581);;	K02987|4.58498e-114|cme:CYME_CMH218C|40S ribosomal protein S4; K02987 small subunit ribosomal protein S4e (A)	[J]	Translation, ribosomal structure and biogenesis	Ribosomal family S4e;; RS4NT (NUC023) domain;; S4 domain	40S ribosomal protein S4-3 GN=RPS4D OS=Arabidopsis thaliana (Mouse-ear cress) PE=2 SV=2	--	--	40S ribosomal protein S4 [Cyanidioschyzon merolae strain 10D]	molecular function: binding (GO:0005488);; molecular function: structural molecule activity (GO:0005198);; cellular component: cell (GO:0005623);; cellular component: macromolecular complex (GO:0032991);; cellular component: organelle (GO:0043226);; cellular component: cell part (GO:0044464);; biological process: metabolic process (GO:0008152);; biological process: cellular process (GO:0009987);;…	Ribosome (ko03010)
BMK_Unigene_004934	24.8888	8.60574	31.4588	105.352	77.2198	24.3478	[Q]	Secondary metabolites biosynthesis, transport and catabolism	Molecular Function: monooxygenase activity (GO:0004497);; Molecular Function: iron ion binding (GO:0005506);; Molecular Function: electron carrier activity (GO:0009055);; Cellular Component: cytoplasmic membrane-bounded vesicle (GO:0016023);; Molecular Function: oxidoreductase activity, acting on paired donors, with incorporation or reduction of molecular oxygen (GO:0016705);; Molecular Function:…	--	[Q]	Secondary metabolites biosynthesis, transport and catabolism	Cytochrome P450	Ent-isokaurene C2-hydroxylase OS=Oryza sativa subsp. japonica (Rice) PE=1 SV=1	--	--	PREDICTED: ent-cassadiene C2-hydroxylase-like [Setaria italica]	molecular function: catalytic activity (GO:0003824);; biological process: metabolic process (GO:0008152);; biological process: single-organism process (GO:0044699);; molecular function: binding (GO:0005488);; molecular function: electron carrier activity (GO:0009055);; cellular component: cell (GO:0005623);; cellular component: organelle (GO:0043226);; cellular component: cell part (GO:0044464)	--
BMK_Unigene_005014	0.31712	0.297823	0.900069	3.42999	0.978408	1.39175	--	--	--	--	--	--	--	--	--	--	--	--	--
BMK_Unigene_005063	1.59485	1.18702	1.17354	3.26742	2.02743	1.69385	--	--	Cellular Component: integral component of membrane (GO:0016021);;	--	[TR]	--	TLC domain	--	T	Signal transduction mechanisms	PREDICTED: transmembrane protein 56-like isoform X1 [Setaria italica]	cellular component: membrane (GO:0016020);; cellular component: membrane part (GO:0044425)	--
BMK_Unigene_005109	6.98014	5.41243	7.98194	10.8441	7.9263	12.77	--	--	Molecular Function: DNA binding (GO:0003677);; Molecular Function: RNA binding (GO:0003723);; Cellular Component: nucleus (GO:0005634);; Cellular Component: mitochondrion (GO:0005739);; Biological Process: cell cycle (GO:0007049);; Biological Process: RNA metabolic process (GO:0016070);;	--	[R]	General function prediction only	Enhancer of rudimentary	Enhancer of rudimentary homolog GN=At5g10810 OS=Arabidopsis thaliana (Mouse-ear cress) PE=3 SV=1	R	General function prediction only	TPA: hypothetical protein ZEAMMB73_054527 [Zea mays]	molecular function: binding (GO:0005488);; cellular component: cell (GO:0005623);; cellular component: organelle (GO:0043226);; cellular component: cell part (GO:0044464);; biological process: cellular process (GO:0009987);; biological process: single-organism process (GO:0044699);; biological process: metabolic process (GO:0008152)	--
BMK_Unigene_005210	1.98173	2.20073	1.12007	13.3702	2.98579	0.631618	--	--	Cellular Component: mitochondrion (GO:0005739);; Biological Process: metabolic process (GO:0008152);; Molecular Function: terpene synthase activity (GO:0010333);; Molecular Function: metal ion binding (GO:0046872);;	K04121|1.0762e-31|zma:100383607|uncharacterized LOC100383607; K04121 ent-kaurene synthase [EC:4.2.3.19] (A)	--	--	--	Ent-kaur-16-ene synthase, chloroplastic (Precursor) GN=OSJNBa0070C17.8 OS=Oryza sativa subsp. japonica (Rice) PE=1 SV=1	R	General function prediction only	TPA: hypothetical protein ZEAMMB73_073288 [Zea mays]	cellular component: cell (GO:0005623);; cellular component: organelle (GO:0043226);; cellular component: cell part (GO:0044464);; biological process: metabolic process (GO:0008152);; molecular function: catalytic activity (GO:0003824);; molecular function: binding (GO:0005488)	Diterpenoid biosynthesis (ko00904)
BMK_Unigene_005258	25.9931	16.9793	10.6872	50.4715	17.1711	12.5671	--	--	Molecular Function: glutathione transferase activity (GO:0004364);;	K00799|1.13273e-66|sita:101783868|glutathione S-transferase 4-like; K00799 glutathione S-transferase [EC:2.5.1.18] (A)	[O]	Posttranslational modification, protein turnover, chaperones	Glutathione S-transferase, N-terminal domain;; Glutathione S-transferase, N-terminal domain	Glutathione S-transferase 4 GN=GST4 OS=Zea mays (Maize) PE=1 SV=2	O	Posttranslational modification, protein turnover, chaperones	PREDICTED: glutathione S-transferase 4-like [Setaria italica]	molecular function: catalytic activity (GO:0003824);; biological process: metabolic process (GO:0008152)	Glutathione metabolism (ko00480)
BMK_Unigene_005315	2.32973	1.79921	3.64743	8.47396	3.4051	6.63648	--	--	Molecular Function: protein kinase activity (GO:0004672);; Molecular Function: ATP binding (GO:0005524);; Biological Process: protein phosphorylation (GO:0006468);; Biological Process: cation transport (GO:0006812);; Cellular Component: plastid (GO:0009536);; Molecular Function: ATPase activity, coupled to transmembrane movement of ions, phosphorylative mechanism (GO:0015662);; Cellular Component…	K01537|7.26364e-13|sita:101763676|putative calcium-transporting ATPase 13, plasma membrane-type-like; K01537 Ca2+-transporting ATPase [EC:3.6.3.8] (A)	--	--	--	Calcium-transporting ATPase 12, plasma membrane-type GN=ACA12 OS=Arabidopsis thaliana (Mouse-ear cress) PE=2 SV=1	P	Inorganic ion transport and metabolism	PREDICTED: putative calcium-transporting ATPase 13, plasma membrane-type-like [Setaria italica]	molecular function: catalytic activity (GO:0003824);; biological process: metabolic process (GO:0008152);; biological process: cellular process (GO:0009987);; molecular function: binding (GO:0005488);; biological process: single-organism process (GO:0044699);; biological process: localization (GO:0051179);; cellular component: cell (GO:0005623);; cellular component: organelle (GO:0043226);; cellu…	--
BMK_Unigene_005384	0.846745	1.05076	0.782646	3.84915	0.180924	1.43217	--	--	--	--	--	--	Cortical protein marker for cell polarity	--	--	--	--	--	--
BMK_Unigene_005440	0.803456	0.206539	0.0421447	2.15448	0.67269	0.922013	--	--	Molecular Function: D-arabinono-1,4-lactone oxidase activity (GO:0003885);; Molecular Function: UDP-N-acetylmuramate dehydrogenase activity (GO:0008762);; Cellular Component: membrane (GO:0016020);; Biological Process: L-ascorbic acid biosynthetic process (GO:0019853);; Molecular Function: L-gulonolactone oxidase activity (GO:0050105);; Molecular Function: flavin adenine dinucleotide binding (GO:…	--	[V]	Defense mechanisms	D-arabinono-1,4-lactone oxidase;; FAD binding domain	--	V	Defense mechanisms	PREDICTED: L-gulonolactone oxidase-like isoform X1 [Setaria italica]	molecular function: catalytic activity (GO:0003824);; biological process: metabolic process (GO:0008152);; biological process: single-organism process (GO:0044699);; cellular component: membrane (GO:0016020);; biological process: cellular process (GO:0009987);; molecular function: binding (GO:0005488)	--
BMK_Unigene_005534	0.937859	0	0	2.546	0	0	--	--	--	--	--	--	Lipase (class 3)	--	--	--	hypothetical protein BATDEDRAFT_26491 [Batrachochytrium dendrobatidis JAM81]	--	--
BMK_Unigene_005540	0	0.0317399	0.51947	1.91853	0.751249	0.209046	--	--	Molecular Function: transferase activity, transferring acyl groups other than amino-acyl groups (GO:0016747);;	--	--	--	Transferase family	Benzyl alcohol O-benzoyltransferase GN=HSR201 OS=Nicotiana tabacum (Common tobacco) PE=1 SV=1	S	Function unknown	hypothetical protein SORBIDRAFT_09g003170 [Sorghum bicolor]	molecular function: catalytic activity (GO:0003824);; biological process: metabolic process (GO:0008152)	--
BMK_Unigene_005578	0.0757027	1.0575	0.0352877	9.33467	0.543942	0.0704736	--	--	--	--	--	--	Membrane-associating domain	--	--	--	conserved hypothetical protein [Phytophthora infestans T30-4]	--	--
BMK_Unigene_005674	0.984727	0.322861	0	2.1016	0.0348262	0	[J]	Translation, ribosomal structure and biogenesis	Molecular Function: structural constituent of ribosome (GO:0003735);; Cellular Component: ribosome (GO:0005840);; Biological Process: translation (GO:0006412);;	K02885|3.58181e-53|gmx:100499883|uncharacterized LOC100499883; K02885 large subunit ribosomal protein L19e (A)	[J]	Translation, ribosomal structure and biogenesis	Ribosomal protein L19e	60S ribosomal protein L19-1 GN=F22D16.23 OS=Arabidopsis thaliana (Mouse-ear cress) PE=2 SV=1	--	--	large subunit ribosomal protein L19e, cytoplasmic [Guillardia theta CCMP2712]	molecular function: structural molecule activity (GO:0005198);; cellular component: cell (GO:0005623);; cellular component: macromolecular complex (GO:0032991);; cellular component: organelle (GO:0043226);; cellular component: cell part (GO:0044464);; biological process: metabolic process (GO:0008152);; biological process: cellular process (GO:0009987)	Ribosome (ko03010)
BMK_Unigene_005719	1.065	0.983209	0.630186	3.15144	1.55877	1.59947	--	--	Molecular Function: RNA binding (GO:0003723);; Molecular Function: RNA-directed DNA polymerase activity (GO:0003964);; Cellular Component: nucleus (GO:0005634);; Cellular Component: mitochondrion (GO:0005739);; Biological Process: RNA-dependent DNA replication (GO:0006278);; Cellular Component: plastid (GO:0009536);; Biological Process: DNA integration (GO:0015074);;	K11000|1.07248e-124|zma:103644393|uncharacterized LOC103644393; K11000 callose synthase [EC:2.4.1.-] (A)	[R]	General function prediction only	Reverse transcriptase (RNA-dependent DNA polymerase);; Reverse transcriptase (RNA-dependent DNA polymerase)	Uncharacterized mitochondrial protein AtMg01250 GN=AtMg01250 OS=Arabidopsis thaliana (Mouse-ear cress) PE=4 SV=1	--	--	putative polyprotein [Zea mays]	molecular function: binding (GO:0005488);; molecular function: catalytic activity (GO:0003824);; biological process: metabolic process (GO:0008152);; biological process: cellular process (GO:0009987);; cellular component: cell (GO:0005623);; cellular component: organelle (GO:0043226);; cellular component: cell part (GO:0044464)	--
BMK_Unigene_005807	0.514032	0.338475	0.920639	3.34164	1.43549	0.930529	[RTKL]	--	Molecular Function: nucleotide binding (GO:0000166);; Molecular Function: protein kinase activity (GO:0004672);; Cellular Component: membrane (GO:0016020);; Cellular Component: cytoplasmic membrane-bounded vesicle (GO:0016023);; Biological Process: phosphorylation (GO:0016310);;	--	--	--	Leucine rich repeat;; Leucine Rich repeats (2 copies);; Protein tyrosine kinase;; Protein kinase domain;; Leucine Rich Repeat;; Leucine Rich repeat;; Leucine rich repeat N-terminal domain;; Leucine rich repeat	Probable LRR receptor-like serine/threonine-protein kinase At3g47570 (Precursor) GN=At3g47570 OS=Arabidopsis thaliana (Mouse-ear cress) PE=2 SV=1	--	--	PREDICTED: LRR receptor-like serine/threonine-protein kinase GSO1-like isoform X1 [Setaria italica]	molecular function: binding (GO:0005488);; molecular function: catalytic activity (GO:0003824);; biological process: metabolic process (GO:0008152);; biological process: cellular process (GO:0009987);; cellular component: membrane (GO:0016020);; cellular component: cell (GO:0005623);; cellular component: organelle (GO:0043226);; cellular component: cell part (GO:0044464)	--
BMK_Unigene_005812	1.4565	1.39786	0.587395	4.90692	2.6083	1.98217	--	--	--	--	--	--	--	--	--	--	--	--	--
BMK_Unigene_005823	0.12696	0.0563569	0.0561465	5.81135	0.0273489	0.0667745	--	--	Molecular Function: hydrolase activity, hydrolyzing O-glycosyl compounds (GO:0004553);; Biological Process: xylan catabolic process (GO:0045493);;	--	--	--	Glycosyl hydrolase family 10;; Carbohydrate binding domain;; Carbohydrate binding domain	--	--	--	Endo-1,4-beta-xylanase Z [Triticum urartu]	molecular function: catalytic activity (GO:0003824);; biological process: metabolic process (GO:0008152);; biological process: cellular process (GO:0009987)	--
BMK_Unigene_005833	0.152322	0	0.0287577	3.06514	0.520844	0.722348	--	--	--	--	--	--	--	--	--	--	--	--	--
BMK_Unigene_005875	0	0.0867278	0.421003	3.54639	2.90153	1.10715	--	--	Molecular Function: nucleic acid binding (GO:0003676);; Cellular Component: mitochondrion (GO:0005739);; Molecular Function: zinc ion binding (GO:0008270);; Cellular Component: plastid (GO:0009536);; Biological Process: DNA integration (GO:0015074);;	--	[R]	General function prediction only	Integrase core domain;; Reverse transcriptase (RNA-dependent DNA polymerase);; Reverse transcriptase (RNA-dependent DNA polymerase)	Endonuclease OS=Nicotiana tabacum (Common tobacco) PE=2 SV=1	--	--	Os08g0389500 [Oryza sativa Japonica Group]	molecular function: binding (GO:0005488);; cellular component: cell (GO:0005623);; cellular component: organelle (GO:0043226);; cellular component: cell part (GO:0044464);; biological process: metabolic process (GO:0008152);; biological process: cellular process (GO:0009987)	--
BMK_Unigene_005891	8.94	4.85062	13.5298	32.9427	14.8829	35.0359	--	--	Molecular Function: phospholipid transporter activity (GO:0005548);; Cellular Component: extracellular region (GO:0005576);; Biological Process: phospholipid transfer to membrane (GO:0006649);;	--	--	--	--	Anther-specific protein MZm3-3 (Precursor) OS=Zea mays (Maize) PE=2 SV=1	--	--	PREDICTED: anther-specific protein MZm3-3-like [Setaria italica]	molecular function: transporter activity (GO:0005215);; biological process: single-organism process (GO:0044699);; biological process: localization (GO:0051179);; cellular component: extracellular region (GO:0005576);; biological process: cellular component organization or biogenesis (GO:0071840)	--
BMK_Unigene_005933	7.18798	5.23641	5.59303	20.8968	7.32826	3.35978	[V]	Defense mechanisms	Biological Process: drug transmembrane transport (GO:0006855);; Molecular Function: drug transmembrane transporter activity (GO:0015238);; Molecular Function: antiporter activity (GO:0015297);; Cellular Component: membrane (GO:0016020);;	K03327|0|sita:101763186|MATE efflux family protein ALF5-like; K03327 multidrug resistance protein, MATE family (A)	[R]	General function prediction only	MatE	MATE efflux family protein ALF5 GN=MDB19.4 OS=Arabidopsis thaliana (Mouse-ear cress) PE=2 SV=1	--	--	PREDICTED: MATE efflux family protein ALF5-like [Setaria italica]	biological process: cellular process (GO:0009987);; biological process: single-organism process (GO:0044699);; biological process: response to stimulus (GO:0050896);; biological process: localization (GO:0051179);; molecular function: transporter activity (GO:0005215);; cellular component: membrane (GO:0016020)	--
BMK_Unigene_005985	0.45523	0.0663617	0	3.40366	1.22053	0.131112	--	--	--	--	--	--	--	--	--	--	PREDICTED: putative disease resistance RPP13-like protein 3-like isoform X1 [Setaria italica]	--	--
BMK_Unigene_005991	0.687638	0.216589	0.23573	2.76632	0.867553	0.901071	[S]	Function unknown	Molecular Function: nucleotide binding (GO:0000166);; Molecular Function: protein kinase activity (GO:0004672);; Cellular Component: membrane (GO:0016020);; Cellular Component: cytoplasmic membrane-bounded vesicle (GO:0016023);; Biological Process: phosphorylation (GO:0016310);;	--	[R]	General function prediction only	Leucine rich repeat;; Leucine Rich repeats (2 copies);; Leucine Rich Repeat;; Leucine Rich repeat;; Leucine rich repeat N-terminal domain;; Leucine rich repeat	Receptor-like protein 2 (Precursor) GN=RLP2 OS=Arabidopsis thaliana (Mouse-ear cress) PE=2 SV=1	--	--	hypothetical protein SORBIDRAFT_04g003870 [Sorghum bicolor]	molecular function: binding (GO:0005488);; molecular function: catalytic activity (GO:0003824);; biological process: metabolic process (GO:0008152);; biological process: cellular process (GO:0009987);; cellular component: membrane (GO:0016020);; cellular component: cell (GO:0005623);; cellular component: organelle (GO:0043226);; cellular component: cell part (GO:0044464)	--
BMK_Unigene_005992	1.30568	1.11107	0.77463	3.84123	0.0642317	0.669713	[C]	Energy production and conversion	Cellular Component: vacuolar membrane (GO:0005774);; Molecular Function: hydrogen ion transmembrane transporter activity (GO:0015078);; Biological Process: ATP hydrolysis coupled proton transport (GO:0015991);; Cellular Component: integral component of membrane (GO:0016021);; Molecular Function: hydrolase activity (GO:0016787);; Cellular Component: proton-transporting V-type ATPase, V0 domain (GO…	K02155|1.12786e-49|gsl:Gasu_54550|V-type H+-transporting ATPase subunit c (EC:3.6.3.14); K02155 V-type H+-transporting ATPase 16kDa proteolipid subunit (A)	[C]	Energy production and conversion	ATP synthase subunit C	V-type proton ATPase 16 kDa proteolipid subunit GN=VAP OS=Pleurochrysis carterae (Marine alga) PE=2 SV=1	--	--	V-type proton ATPase 16 kDa proteolipid subunit, putative [Phytophthora infestans T30-4]	cellular component: cell (GO:0005623);; cellular component: membrane (GO:0016020);; cellular component: organelle (GO:0043226);; cellular component: organelle part (GO:0044422);; cellular component: cell part (GO:0044464);; molecular function: transporter activity (GO:0005215);; biological process: cellular process (GO:0009987);; biological process: single-organism process (GO:0044699);; biologic…	Oxidative phosphorylation (ko00190);; Phagosome (ko04145)
BMK_Unigene_005999	1.34334	1.07329	1.3259	6.66979	3.4698	1.81895	--	--	--	--	--	--	--	--	--	--	--	--	--
BMK_Unigene_006000	8.27744	2.38902	0.11284	8.24468	1.5365	0.718738	--	--	--	--	--	--	--	--	--	--	--	--	--
BMK_Unigene_006009	3.58672	7.05181	3.24475	16.5685	1.08348	5.41334	--	--	--	--	--	--	--	--	--	--	--	--	--
BMK_Unigene_006013	37.933	8.90125	29.0436	115.091	25.6024	28.373	--	--	Molecular Function: aspartic-type endopeptidase activity (GO:0004190);; Cellular Component: mitochondrion (GO:0005739);; Biological Process: proteolysis (GO:0006508);;	--	[O]	Posttranslational modification, protein turnover, chaperones	Xylanase inhibitor C-terminal;; Xylanase inhibitor N-terminal;; Eukaryotic aspartyl protease	Protein ASPARTIC PROTEASE IN GUARD CELL 2 (Precursor) GN=ASPG2 OS=Arabidopsis thaliana (Mouse-ear cress) PE=2 SV=1	O	Posttranslational modification, protein turnover, chaperones	PREDICTED: protein ASPARTIC PROTEASE IN GUARD CELL 2-like [Setaria italica]	molecular function: catalytic activity (GO:0003824);; biological process: metabolic process (GO:0008152);; cellular component: cell (GO:0005623);; cellular component: organelle (GO:0043226);; cellular component: cell part (GO:0044464)	--
BMK_Unigene_006061	103.155	67.8828	108.823	120.532	87.8198	107.204	[E]	Amino acid transport and metabolism	Molecular Function: aminopeptidase activity (GO:0004177);; Cellular Component: mitochondrion (GO:0005739);; Cellular Component: vacuole (GO:0005773);; Cellular Component: cytosol (GO:0005829);; Cellular Component: plasma membrane (GO:0005886);; Biological Process: proteolysis (GO:0006508);; Biological Process: drug transmembrane transport (GO:0006855);; Molecular Function: metallopeptidase activi…	K01256|0|sita:101757755|M1 family aminopeptidase-like; K01256 aminopeptidase N [EC:3.4.11.2] (A)	[EO]	--	Domain of unknown function (DUF3458);; Peptidase family M1;; Peptidase MA superfamily;; C2 domain	Puromycin-sensitive aminopeptidase OS=Oryza sativa subsp. japonica (Rice) PE=2 SV=1	O	Posttranslational modification, protein turnover, chaperones	PREDICTED: M1 family aminopeptidase-like isoform X1 [Setaria italica]	molecular function: catalytic activity (GO:0003824);; biological process: metabolic process (GO:0008152);; cellular component: cell (GO:0005623);; cellular component: organelle (GO:0043226);; cellular component: cell part (GO:0044464);; cellular component: membrane (GO:0016020);; biological process: cellular process (GO:0009987);; biological process: single-organism process (GO:0044699);; biologi…	Glutathione metabolism (ko00480)
BMK_Unigene_006103	0.719455	0.183677	0.250363	3.20554	0.730308	0.152715	--	--	--	--	--	--	--	--	--	--	--	--	--
BMK_Unigene_006166	3.142	6.10917	2.785	11.9951	0.417563	3.50112	[J]	Translation, ribosomal structure and biogenesis	Molecular Function: structural constituent of ribosome (GO:0003735);; Cellular Component: nucleolus (GO:0005730);; Cellular Component: vacuolar membrane (GO:0005774);; Cellular Component: Golgi apparatus (GO:0005794);; Cellular Component: plasma membrane (GO:0005886);; Biological Process: translation (GO:0006412);; Cellular Component: chloroplast envelope (GO:0009941);; Cellular Component: cytoso…	K02866|4.41388e-99|fve:101314446|60S ribosomal protein L10-like; K02866 large subunit ribosomal protein L10e (A)	[J]	Translation, ribosomal structure and biogenesis	Ribosomal protein L16p/L10e	60S ribosomal protein L10-1 GN=OsJ_032053 OS=Oryza sativa subsp. japonica (Rice) PE=2 SV=1	J	Translation, ribosomal structure and biogenesis	conserved unknown protein [Ectocarpus siliculosus]	molecular function: structural molecule activity (GO:0005198);; cellular component: cell (GO:0005623);; cellular component: membrane-enclosed lumen (GO:0031974);; cellular component: organelle (GO:0043226);; cellular component: organelle part (GO:0044422);; cellular component: cell part (GO:0044464);; cellular component: membrane (GO:0016020);; biological process: metabolic process (GO:0008152);;…	Ribosome (ko03010)
BMK_Unigene_006249	1.25987	0.144697	0	3.67601	0.308976	0.065933	[J]	Translation, ribosomal structure and biogenesis	Cellular Component: cytosol (GO:0005829);; Biological Process: translation (GO:0006412);;	K03232|1.29947e-25|cme:CYME_CME120C|eukaryotic translation elongation factor 1 beta; K03232 elongation factor 1-beta (A)	[K]	Transcription	EF-1 guanine nucleotide exchange domain	Elongation factor 1-delta OS=Pimpinella brachycarpa PE=2 SV=3	K	Transcription	predicted protein [Hordeum vulgare subsp. vulgare]	cellular component: cell (GO:0005623);; cellular component: cell part (GO:0044464);; biological process: metabolic process (GO:0008152);; biological process: cellular process (GO:0009987)	--
BMK_Unigene_006252	4.84561	4.85959	4.14325	17.8273	8.65183	7.44157	--	--	Molecular Function: fructose-bisphosphate aldolase activity (GO:0004332);; Biological Process: glycolytic process (GO:0006096);;	K01623|1.4604e-15|pper:PRUPE_ppa006746mg|hypothetical protein; K01623 fructose-bisphosphate aldolase, class I [EC:4.1.2.13] (A)	[G]	Carbohydrate transport and metabolism	--	Fructose-bisphosphate aldolase 2, chloroplastic OS=Pisum sativum (Garden pea) PE=1 SV=2	G	Carbohydrate transport and metabolism	putative fructose-bisphosphate aldolase [Tragopogon miscellus]	molecular function: catalytic activity (GO:0003824);; biological process: metabolic process (GO:0008152);; biological process: cellular process (GO:0009987);; biological process: single-organism process (GO:0044699)	Glycolysis / Gluconeogenesis (ko00010);; Pentose phosphate pathway (ko00030);; Fructose and mannose metabolism (ko00051);; Carbon fixation in photosynthetic organisms (ko00710);; Carbon metabolism (ko01200);; Biosynthesis of amino acids (ko01230)
BMK_Unigene_006351	2.15928	0	0.021112	15.906	0.13219	0.148568	[J]	Translation, ribosomal structure and biogenesis	Molecular Function: DNA binding (GO:0003677);; Cellular Component: intracellular part (GO:0044424);;	K02941|3.95332e-87|smo:SELMODRAFT_268802|hypothetical protein; K02941 large subunit ribosomal protein LP0 (A)	[J]	Translation, ribosomal structure and biogenesis	Ribosomal protein L10;; 60s Acidic ribosomal protein	60S acidic ribosomal protein P0 OS=Glycine max (Soybean) PE=1 SV=1	J	Translation, ribosomal structure and biogenesis	hypothetical protein SELMODRAFT_268802 [Selaginella moellendorffii]	molecular function: binding (GO:0005488);; cellular component: cell (GO:0005623);; cellular component: cell part (GO:0044464)	Ribosome (ko03010)
BMK_Unigene_006385	4.45091	3.79461	2.22931	7.68246	1.80459	1.60543	--	--	Molecular Function: triglyceride lipase activity (GO:0004806);; Cellular Component: cytoplasm (GO:0005737);; Biological Process: water transport (GO:0006833);; Molecular Function: phosphatidylcholine 1-acylhydrolase activity (GO:0008970);; Biological Process: UV protection (GO:0009650);; Biological Process: response to salt stress (GO:0009651);; Biological Process: response to fructose (GO:000975…	--	[I]	Lipid transport and metabolism	Lipase (class 3)	Phospholipase A1-II 5 OS=Oryza sativa subsp. japonica (Rice) PE=2 SV=1	I	Lipid transport and metabolism	PREDICTED: phospholipase A1-II 5-like [Setaria italica]	molecular function: catalytic activity (GO:0003824);; biological process: metabolic process (GO:0008152);; cellular component: cell (GO:0005623);; cellular component: cell part (GO:0044464);; biological process: single-organism process (GO:0044699);; biological process: localization (GO:0051179);; biological process: response to stimulus (GO:0050896);; biological process: cellular process (GO:000…	--
BMK_Unigene_006831	0	1.56093	0.0242836	5.87364	0.774892	0.0224559	--	--	--	--	--	--	--	--	--	--	hypothetical protein L917_19136 [Phytophthora parasitica]	--	--
BMK_Unigene_007010	6.62188	5.16661	3.70851	20.7378	7.85842	4.69069	--	--	--	--	--	--	SAM dependent carboxyl methyltransferase	Salicylate/benzoate carboxyl methyltransferase GN=BSMT1 OS=Arabidopsis thaliana (Mouse-ear cress) PE=1 SV=1	S	Function unknown	hypothetical protein SORBIDRAFT_10g006990 [Sorghum bicolor]	--	--
BMK_Unigene_007187	0.341336	0.0384174	0.430251	3.89414	0.288094	0.21172	--	--	--	--	--	--	C1-like domain;; C1 domain	--	R	General function prediction only	hypothetical protein F775_22579 [Aegilops tauschii]	--	--
BMK_Unigene_007274	0.39558	0.220128	0.243908	2.43945	1.08491	0.691844	--	--	--	--	--	--	--	--	--	--	--	--	--
BMK_Unigene_007330	98.4237	171.223	65.3803	238.693	54.8675	60.1584	--	--	--	--	--	--	--	--	--	--	--	--	--
BMK_Unigene_007534	0	0.684164	0	4.00966	0.42408	0.083569	--	--	Molecular Function: hydrolase activity (GO:0016787);;	--	--	--	--	--	--	--	hypothetical protein L917_18070 [Phytophthora parasitica]	molecular function: catalytic activity (GO:0003824);; biological process: metabolic process (GO:0008152)	--
BMK_Unigene_007649	0.063787	0.812748	0.730159	3.64624	0.880452	0.685403	[IQR]	--	Molecular Function: oxidoreductase activity (GO:0016491);; Biological Process: oxidation-reduction process (GO:0055114);;	K15095|0|sita:101785153|salutaridine reductase-like; K15095 (+)-neomenthol dehydrogenase [EC:1.1.1.208] (A)	[Q]	Secondary metabolites biosynthesis, transport and catabolism	short chain dehydrogenase;; Enoyl-(Acyl carrier protein) reductase;; KR domain;; NAD dependent epimerase/dehydratase family	Salutaridine reductase {ECO:0000312|EMBL:ABO93462.1} OS=Papaver bracteatum (Great scarlet poppy) PE=1 SV=1	--	--	PREDICTED: salutaridine reductase-like [Setaria italica]	molecular function: catalytic activity (GO:0003824);; biological process: metabolic process (GO:0008152);; biological process: single-organism process (GO:0044699)	Monoterpenoid biosynthesis (ko00902)
BMK_Unigene_007650	0.646329	3.69437	1.2204	6.74459	0.803671	1.913	[J]	Translation, ribosomal structure and biogenesis	Cellular Component: ribosome (GO:0005840);;	K02865|4.31041e-77|cvr:CHLNCDRAFT_56045|hypothetical protein; K02865 large subunit ribosomal protein L10Ae (A)	[J]	Translation, ribosomal structure and biogenesis	Ribosomal protein L1p/L10e family	60S ribosomal protein L10a-1 GN=RPL10AA OS=Arabidopsis thaliana (Mouse-ear cress) PE=2 SV=1	--	--	hypothetical protein CHLNCDRAFT_56045 [Chlorella variabilis]	cellular component: cell (GO:0005623);; cellular component: macromolecular complex (GO:0032991);; cellular component: organelle (GO:0043226);; cellular component: cell part (GO:0044464)	Ribosome (ko03010)
BMK_Unigene_007735	1.65247	0.656233	0.167111	2.15636	0.604372	0.0265514	--	--	--	--	--	--	--	--	--	--	--	--	--
BMK_Unigene_007783	26.7249	12.5033	5.28152	49.9577	8.27607	9.48177	--	--	--	--	--	--	Protein of unknown function (DUF581)	--	--	--	PREDICTED: uncharacterized protein LOC101776420 [Setaria italica]	--	--
BMK_Unigene_007795	0.699101	0.205053	1.41844	4.60601	3.09015	0.742148	--	--	--	--	--	--	Protein of unknown function (DUF2921)	--	--	--	PREDICTED: uncharacterized protein LOC101758151, partial [Setaria italica]	--	--
BMK_Unigene_007933	1.70232	0.358244	0.0296132	2.88555	0.0281283	0.055082	--	--	Cellular Component: intracellular (GO:0005622);;	K02891|2.07125e-28|ppp:PHYPADRAFT_122343|hypothetical protein; K02891 large subunit ribosomal protein L22e (A)	[J]	Translation, ribosomal structure and biogenesis	Ribosomal L22e protein family	60S ribosomal protein L22-2 GN=RPL22B OS=Arabidopsis thaliana (Mouse-ear cress) PE=2 SV=1	--	--	Putative Ribosomal protein L22e [Absidia idahoensis var. thermophila]	cellular component: cell (GO:0005623);; cellular component: cell part (GO:0044464)	Ribosome (ko03010)
BMK_Unigene_007948	1.37845	0.170584	0.0755767	3.98471	0.380761	0.185084	--	--	Molecular Function: cysteine-type peptidase activity (GO:0008234);; Biological Process: programmed cell death (GO:0012501);; Cellular Component: cell part (GO:0044464);; Biological Process: response to stimulus (GO:0050896);;	--	[DO]	--	Caspase domain	Metacaspase-4 subunit p10 GN=YUP8H12R.4 OS=Arabidopsis thaliana (Mouse-ear cress) PE=1 SV=1	--	--	hypothetical protein SORBIDRAFT_09g024360 [Sorghum bicolor]	molecular function: catalytic activity (GO:0003824);; biological process: metabolic process (GO:0008152);; biological process: cellular process (GO:0009987);; biological process: single-organism process (GO:0044699);; cellular component: cell (GO:0005623);; cellular component: cell part (GO:0044464);; biological process: response to stimulus (GO:0050896)	--
BMK_Unigene_007967	0.0889055	0.767851	0.0337212	2.86969	0.264661	0.0162981	[K]	Transcription	Molecular Function: sequence-specific DNA binding transcription factor activity (GO:0003700);; Cellular Component: nucleus (GO:0005634);; Biological Process: regulation of transcription, DNA-templated (GO:0006355);; Molecular Function: sequence-specific DNA binding (GO:0043565);;	K09419|1.61868e-15|brp:103862516|heat stress transcription factor B-1-like; K09419 heat shock transcription factor, other eukaryote (A)	[K]	Transcription	HSF-type DNA-binding	Heat stress transcription factor A-2e OS=Oryza sativa subsp. japonica (Rice) PE=2 SV=1	--	--	hypothetical protein PHYSODRAFT_360816 [Phytophthora sojae]	molecular function: nucleic acid binding transcription factor activity (GO:0001071);; biological process: biological regulation (GO:0065007);; cellular component: cell (GO:0005623);; cellular component: organelle (GO:0043226);; cellular component: cell part (GO:0044464);; molecular function: binding (GO:0005488)	--
BMK_Unigene_008004	0.0816719	1.10197	0	4.59661	0.759774	0	--	--	--	--	[I]	Lipid transport and metabolism	START domain	--	--	--	hypothetical protein PHYSODRAFT_319813 [Phytophthora sojae]	--	--
BMK_Unigene_008094	0.995945	0.173292	0.0356695	3.2631	0.339689	0.132654	--	--	--	--	--	--	--	--	--	--	--	--	--
BMK_Unigene_008133	2.5558	6.7644	1.8859	12.4699	1.29113	3.89489	--	--	Molecular Function: transporter activity (GO:0005215);; Cellular Component: mitochondrial inner membrane (GO:0005743);; Cellular Component: integral component of membrane (GO:0016021);; Biological Process: transmembrane transport (GO:0055085);;	K05863|7.2739e-117|mis:MICPUN_108589|mitochondrial carrier family; K05863 solute carrier family 25 (mitochondrial adenine nucleotide translocator), member 4/5/6/31 (A)	[C]	Energy production and conversion	Mitochondrial carrier protein	ADP,ATP carrier protein OS=Parachlorella kessleri (Green alga) PE=3 SV=1	U	Intracellular trafficking, secretion, and vesicular transport	predicted protein [Hordeum vulgare subsp. vulgare]	molecular function: transporter activity (GO:0005215);; biological process: localization (GO:0051179);; cellular component: cell (GO:0005623);; cellular component: membrane (GO:0016020);; cellular component: organelle (GO:0043226);; cellular component: organelle part (GO:0044422);; cellular component: cell part (GO:0044464);; cellular component: membrane part (GO:0044425);; biological process: ce…	--
BMK_Unigene_008246	1.26735	0.558022	0	3.87068	0.263254	0	[J]	Translation, ribosomal structure and biogenesis	Cellular Component: ribosome (GO:0005840);;	K02872|2.01787e-71|eus:EUTSA_v10021532mg|hypothetical protein; K02872 large subunit ribosomal protein L13Ae (A)	[J]	Translation, ribosomal structure and biogenesis	Ribosomal protein L13	60S ribosomal protein L13a OS=Cyanophora paradoxa PE=2 SV=1	J	Translation, ribosomal structure and biogenesis	60S ribosomal protein L16 [Rhizopus delemar RA 99-880]	cellular component: cell (GO:0005623);; cellular component: macromolecular complex (GO:0032991);; cellular component: organelle (GO:0043226);; cellular component: cell part (GO:0044464)	Ribosome (ko03010)
BMK_Unigene_008377	2.60777	2.5682	3.23148	3.80963	2.46128	1.95058	--	--	--	--	--	--	--	F-box protein At3g12350 GN=At3g12350 OS=Arabidopsis thaliana (Mouse-ear cress) PE=2 SV=1	S	Function unknown	PREDICTED: F-box protein At3g12350-like [Setaria italica]	--	--
BMK_Unigene_008441	2.21619	0.845159	0.830283	4.66875	0.419132	0.0949507	[E]	Amino acid transport and metabolism	Molecular Function: catalytic activity (GO:0003824);; Biological Process: polyamine biosynthetic process (GO:0006596);;	K01581|3.48242e-160|sita:101759806|ornithine decarboxylase-like; K01581 ornithine decarboxylase [EC:4.1.1.17] (A)	[E]	Amino acid transport and metabolism	Pyridoxal-dependent decarboxylase, pyridoxal binding domain	Ornithine decarboxylase OS=Datura stramonium (Jimsonweed) PE=2 SV=1	E	Amino acid transport and metabolism	PREDICTED: ornithine decarboxylase-like [Setaria italica]	molecular function: catalytic activity (GO:0003824);; biological process: metabolic process (GO:0008152);; biological process: cellular process (GO:0009987)	Arginine and proline metabolism (ko00330);; Glutathione metabolism (ko00480)
BMK_Unigene_008457	2.1671	1.32897	1.19905	5.07993	1.61392	1.41945	--	--	--	--	--	--	--	--	--	--	--	--	--
BMK_Unigene_008480	1.0156	0.284299	0	3.44161	0.0853034	0.0411391	[J]	Translation, ribosomal structure and biogenesis	Cellular Component: membrane (GO:0016020);; Cellular Component: cytosolic ribosome (GO:0022626);; Cellular Component: intracellular membrane-bounded organelle (GO:0043231);; Cellular Component: intracellular organelle part (GO:0044446);; Cellular Component: cell periphery (GO:0071944);;	K02930|2.38601e-138|fve:101298038|60S ribosomal protein L4-like; K02930 large subunit ribosomal protein L4e (A)	[A]	RNA processing and modification	Ribosomal protein L4/L1 family;; 60S ribosomal protein L4 C-terminal domain	60S ribosomal protein L4 GN=RPL4 OS=Prunus armeniaca (Apricot) PE=2 SV=1	J	Translation, ribosomal structure and biogenesis	PREDICTED: 60S ribosomal protein L4-like [Fragaria vesca subsp. vesca]	cellular component: membrane (GO:0016020);; cellular component: cell (GO:0005623);; cellular component: macromolecular complex (GO:0032991);; cellular component: organelle (GO:0043226);; cellular component: cell part (GO:0044464);; cellular component: organelle part (GO:0044422)	Ribosome (ko03010)
BMK_Unigene_008495	6.47445	1.80781	0.737731	19.4244	2.84065	0.860319	--	--	--	--	--	--	Late embryogenesis abundant protein	--	S	Function unknown	PREDICTED: uncharacterized protein LOC101761184 [Setaria italica]	--	--
BMK_Unigene_008641	4.30801	4.31457	4.70404	29.9722	10.0238	9.15111	--	--	--	--	--	--	--	--	--	--	PREDICTED: sarcoplasmic reticulum histidine-rich calcium-binding protein-like [Setaria italica]	--	--
BMK_Unigene_008685	0.436676	0.0790873	0.240972	1.99529	0.43868	0.818803	--	--	--	--	--	--	Domain of unknown function (DUF1719)	--	--	--	hypothetical protein SORBIDRAFT_07g002030 [Sorghum bicolor]	--	--
BMK_Unigene_008689	0.898287	2.34875	0.631877	7.06545	0.753413	2.62963	[J]	Translation, ribosomal structure and biogenesis	--	K02896|6.81268e-20|cme:CYME_CMI205C|60S ribosomal protein L24; K02896 large subunit ribosomal protein L24e (A)	[J]	Translation, ribosomal structure and biogenesis	Ribosomal protein L24e	60S ribosomal protein L24 GN=RPL24 OS=Cicer arietinum (Chickpea) PE=2 SV=1	--	--	predicted protein [Hordeum vulgare subsp. vulgare]	--	Ribosome (ko03010)
BMK_Unigene_008728	3.20858	1.72442	1.15047	14.1054	5.60291	2.0889	--	--	--	--	--	--	Plant protein of unknown function	--	--	--	hypothetical protein TRIUR3_13883 [Triticum urartu]	--	--
BMK_Unigene_008845	0.560755	0	0	1.61562	0.399225	0.817249	[R]	General function prediction only	Molecular Function: nucleic acid binding (GO:0003676);; Molecular Function: metal ion binding (GO:0046872);;	--	[R]	General function prediction only	Zinc-finger double domain;; Zinc finger, C2H2 type;; C2H2-type zinc finger;; Zinc-finger double-stranded RNA-binding;; Zinc-finger of C2H2 type	Probable lysine-specific demethylase ELF6 GN=F21E1.160 OS=Arabidopsis thaliana (Mouse-ear cress) PE=1 SV=1	--	--	hypothetical protein LEMA_P046340.1 [Leptosphaeria maculans JN3]	molecular function: binding (GO:0005488)	--
BMK_Unigene_009252	0.0300216	1.01104	0	1.86429	0.139642	0	--	--	Molecular Function: catalytic activity (GO:0003824);; Biological Process: carbohydrate metabolic process (GO:0005975);;	--	--	--	X8 domain	Glucan endo-1,3-beta-glucosidase 13 (Precursor) GN=At5g56590 OS=Arabidopsis thaliana (Mouse-ear cress) PE=1 SV=1	G	Carbohydrate transport and metabolism	putative exo-1,3-beta glucanase [Pythium insidiosum]	molecular function: catalytic activity (GO:0003824);; biological process: metabolic process (GO:0008152)	--
BMK_Unigene_009320	0.471321	0	0	2.5537	0.780378	0.920372	--	--	--	--	[L]	Replication, recombination and repair	hAT family C-terminal dimerisation region	Putative AC9 transposase OS=Zea mays (Maize) PE=4 SV=1	S	Function unknown	restless-like transposase [Metarhizium guizhouense ARSEF 977]	--	--
BMK_Unigene_009352	0.910087	0.299393	0.291308	1.47679	0.335543	0.198853	--	--	--	--	--	--	--	--	--	--	--	--	--
BMK_Unigene_009383	1.07254	1.61229	1.38344	9.78401	0.551997	2.23522	[J]	Translation, ribosomal structure and biogenesis	Molecular Function: structural constituent of ribosome (GO:0003735);; Cellular Component: ribosome (GO:0005840);; Biological Process: translation (GO:0006412);;	K02870|9.87688e-70|obr:102705337|60S ribosomal protein L12-1-like; K02870 large subunit ribosomal protein L12e (A)	[J]	Translation, ribosomal structure and biogenesis	Ribosomal protein L11, N-terminal domain;; Ribosomal protein L11, RNA binding domain	60S ribosomal protein L12-3 GN=RPL12C OS=Arabidopsis thaliana (Mouse-ear cress) PE=2 SV=1	J	Translation, ribosomal structure and biogenesis	60S ribosomal protein L12 [Mortierella verticillata NRRL 6337]	molecular function: structural molecule activity (GO:0005198);; cellular component: cell (GO:0005623);; cellular component: macromolecular complex (GO:0032991);; cellular component: organelle (GO:0043226);; cellular component: cell part (GO:0044464);; biological process: metabolic process (GO:0008152);; biological process: cellular process (GO:0009987)	Ribosome (ko03010)
BMK_Unigene_009403	3.01628	2.38804	5.08931	9.7611	6.31725	4.64339	--	--	Cellular Component: mitochondrion (GO:0005739);;	--	--	--	Plant protein of unknown function (DUF868)	--	S	Function unknown	PREDICTED: uncharacterized protein LOC101752917 [Setaria italica]	cellular component: cell (GO:0005623);; cellular component: organelle (GO:0043226);; cellular component: cell part (GO:0044464)	--
BMK_Unigene_009411	0.614388	0	0	8.06672	0	0	--	--	--	--	[O]	Posttranslational modification, protein turnover, chaperones	Papain family cysteine protease;; Cathepsin propeptide inhibitor domain (I29)	Probable cysteine proteinase At3g19400 (Precursor) GN=At3g19400 OS=Arabidopsis thaliana (Mouse-ear cress) PE=2 SV=1	O	Posttranslational modification, protein turnover, chaperones	cysteine proteinase [Oxyrrhis marina]	--	--
BMK_Unigene_009512	0.106048	0.238094	0	2.70426	0.0591924	0	--	--	--	--	--	--	--	--	--	--	--	--	--
BMK_Unigene_009589	1.14516	0	0.1726	3.68949	0.177342	0	--	--	Molecular Function: nucleotide binding (GO:0000166);; Molecular Function: protein kinase activity (GO:0004672);; Cellular Component: cytoplasmic membrane-bounded vesicle (GO:0016023);; Biological Process: phosphorylation (GO:0016310);; Molecular Function: ion binding (GO:0043167);;	--	--	--	Wall-associated receptor kinase galacturonan-binding	Wall-associated receptor kinase 5 (Precursor) GN=WAK5 OS=Arabidopsis thaliana (Mouse-ear cress) PE=2 SV=1	T	Signal transduction mechanisms	wall-associated protein kinase [Oryza sativa Japonica Group]	molecular function: binding (GO:0005488);; molecular function: catalytic activity (GO:0003824);; biological process: metabolic process (GO:0008152);; biological process: cellular process (GO:0009987);; cellular component: cell (GO:0005623);; cellular component: organelle (GO:0043226);; cellular component: cell part (GO:0044464)	--
BMK_Unigene_009613	1.25394	2.98704	1.71126	10.5257	0.456337	2.37118	[J]	Translation, ribosomal structure and biogenesis	Cellular Component: ribosome (GO:0005840);; Cellular Component: intracellular membrane-bounded organelle (GO:0043231);;	K02930|1.79566e-114|vcn:VOLCADRAFT_103563|rpl4; component of cytosolic 80S ribosome and 60S large subunit; K02930 large subunit ribosomal protein L4e (A)	[A]	RNA processing and modification	Ribosomal protein L4/L1 family;; 60S ribosomal protein L4 C-terminal domain	60S ribosomal protein L4 GN=RPL4 OS=Prunus armeniaca (Apricot) PE=2 SV=1	J	Translation, ribosomal structure and biogenesis	60S ribosomal protein L2 [Schizosaccharomyces octosporus yFS286]	cellular component: cell (GO:0005623);; cellular component: macromolecular complex (GO:0032991);; cellular component: organelle (GO:0043226);; cellular component: cell part (GO:0044464)	Ribosome (ko03010)
BMK_Unigene_009654	13.603	4.73398	0.801379	17.955	1.7564	0.298103	--	--	Molecular Function: DNA binding (GO:0003677);; Molecular Function: sequence-specific DNA binding transcription factor activity (GO:0003700);; Cellular Component: nucleus (GO:0005634);; Biological Process: regulation of transcription, DNA-templated (GO:0006355);; Cellular Component: plastid (GO:0009536);; Biological Process: defense response to fungus (GO:0050832);;	--	--	--	AP2 domain	Ethylene-responsive transcription factor ERF025 GN=ERF025 OS=Arabidopsis thaliana (Mouse-ear cress) PE=2 SV=1	K	Transcription	PREDICTED: ethylene-responsive transcription factor ERF025-like [Setaria italica]	molecular function: binding (GO:0005488);; molecular function: nucleic acid binding transcription factor activity (GO:0001071);; biological process: biological regulation (GO:0065007);; cellular component: cell (GO:0005623);; cellular component: organelle (GO:0043226);; cellular component: cell part (GO:0044464);; biological process: response to stimulus (GO:0050896);; biological process: multi-o…	--
BMK_Unigene_009742	135.817	128.922	70.3883	291.471	124.022	198.642	--	--	Biological Process: embryo development ending in seed dormancy (GO:0009793);;	--	--	--	--	--	S	Function unknown	hypothetical protein SORBIDRAFT_09g022110 [Sorghum bicolor]	biological process: reproductive process (GO:0022414);; biological process: multicellular organismal process (GO:0032501);; biological process: developmental process (GO:0032502);; biological process: single-organism process (GO:0044699)	--
BMK_Unigene_010005	0.527739	0.0925316	0	3.24756	0.285012	0.105408	--	--	--	--	--	--	AIG1 family;; 50S ribosome-binding GTPase;; Protein of unknown function, DUF258	--	O	Posttranslational modification, protein turnover, chaperones	hypothetical protein F443_22710, partial [Phytophthora parasitica P1569]	--	--
BMK_Unigene_010017	3.53802	0.0255101	0.0432609	37.8064	1.85402	0.00860537	[RTKL]	--	Molecular Function: nucleotide binding (GO:0000166);; Molecular Function: protein kinase activity (GO:0004672);; Cellular Component: cytoplasmic membrane-bounded vesicle (GO:0016023);; Biological Process: phosphorylation (GO:0016310);; Molecular Function: ion binding (GO:0043167);;	K04733|1.47837e-156|sita:101763361|wall-associated receptor kinase 5-like; K04733 interleukin-1 receptor-associated kinase 4 [EC:2.7.11.1] (A)	--	--	Protein tyrosine kinase;; Protein kinase domain;; Wall-associated receptor kinase galacturonan-binding;; EGF-like domain	Wall-associated receptor kinase-like 2 (Precursor) GN=WAKL2 OS=Arabidopsis thaliana (Mouse-ear cress) PE=2 SV=1	T	Signal transduction mechanisms	wall-associated receptor kinase [Saccharum hybrid cultivar R570]	molecular function: binding (GO:0005488);; molecular function: catalytic activity (GO:0003824);; biological process: metabolic process (GO:0008152);; biological process: cellular process (GO:0009987);; cellular component: cell (GO:0005623);; cellular component: organelle (GO:0043226);; cellular component: cell part (GO:0044464)	--
BMK_Unigene_010100	3.86047	2.56437	1.50796	10.0503	4.37121	5.77643	--	--	--	--	--	--	--	--	--	--	--	--	--
BMK_Unigene_010145	21.9069	9.98915	8.32459	60.3108	28.7082	25.4043	--	--	--	--	--	--	--	--	--	--	--	--	--
BMK_Unigene_010181	0.537924	0.451664	0.530874	5.07954	0.643848	0.251043	--	--	Molecular Function: DNA binding (GO:0003677);; Molecular Function: peroxidase activity (GO:0004601);; Cellular Component: mitochondrion (GO:0005739);; Biological Process: DNA recombination (GO:0006310);; Molecular Function: electron carrier activity (GO:0009055);; Cellular Component: plastid (GO:0009536);; Biological Process: electron transport chain (GO:0022900);;	--	[R]	General function prediction only	Integrase core domain;; GAG-pre-integrase domain;; gag-polypeptide of LTR copia-type;; Retrotransposon gag protein;; gag-polypeptide of LTR copia-type	Endonuclease OS=Nicotiana tabacum (Common tobacco) PE=2 SV=1	R	General function prediction only	retrotransposon protein, putative, unclassified [Oryza sativa Japonica Group]	molecular function: binding (GO:0005488);; molecular function: catalytic activity (GO:0003824);; molecular function: antioxidant activity (GO:0016209);; biological process: metabolic process (GO:0008152);; biological process: single-organism process (GO:0044699);; cellular component: cell (GO:0005623);; cellular component: organelle (GO:0043226);; cellular component: cell part (GO:0044464);; biol…	--
BMK_Unigene_010233	0.497026	0.213647	0.875797	4.07973	1.62671	1.15499	--	--	Molecular Function: nucleic acid binding (GO:0003676);; Biological Process: DNA metabolic process (GO:0006259);;	--	[R]	General function prediction only	Reverse transcriptase (RNA-dependent DNA polymerase);; zinc-binding in reverse transcriptase	Putative ribonuclease H protein At1g65750 GN=At1g65750 OS=Arabidopsis thaliana (Mouse-ear cress) PE=3 SV=1	S	Function unknown	putative polyprotein [Zea mays]	molecular function: binding (GO:0005488);; biological process: metabolic process (GO:0008152);; biological process: cellular process (GO:0009987)	--
BMK_Unigene_010751	0.0278589	0.751492	0	6.9046	0.587174	0.188399	--	--	--	--	--	--	PAN domain;; PAN domain;; PAN-like domain;; MANEC domain	--	--	--	cellulose binding elicitor lectin (CBEL), putative [Phytophthora infestans T30-4]	--	--
BMK_Unigene_010756	0.996882	0.43429	0.128446	4.50206	1.42894	1.51322	--	--	Molecular Function: helicase activity (GO:0004386);; Biological Process: DNA metabolic process (GO:0006259);; Cellular Component: plastid (GO:0009536);; Biological Process: single-organism cellular process (GO:0044763);;	--	[D]	Cell cycle control, cell division, chromosome partitioning	--	--	D	Cell cycle control, cell division, chromosome partitioning	hypothetical protein OsI_28021 [Oryza sativa Indica Group]	molecular function: catalytic activity (GO:0003824);; biological process: metabolic process (GO:0008152);; biological process: cellular process (GO:0009987);; cellular component: cell (GO:0005623);; cellular component: organelle (GO:0043226);; cellular component: cell part (GO:0044464);; biological process: single-organism process (GO:0044699)	--
BMK_Unigene_010834	1.17886	3.15568	1.64812	7.37015	0.302601	3.03367	[J]	Translation, ribosomal structure and biogenesis	Molecular Function: structural constituent of ribosome (GO:0003735);; Cellular Component: mitochondrion (GO:0005739);; Biological Process: translation (GO:0006412);; Cellular Component: small ribosomal subunit (GO:0015935);;	K02973|9.87971e-67|cvr:CHLNCDRAFT_59661|hypothetical protein; K02973 small subunit ribosomal protein S23e (A)	[J]	Translation, ribosomal structure and biogenesis	Ribosomal protein S12/S23	40S ribosomal protein S23 GN=RPS23 OS=Fragaria ananassa (Strawberry) PE=2 SV=1	J	Translation, ribosomal structure and biogenesis	40s ribosomal protein s23 [Lichtheimia corymbifera JMRC:FSU:9682]	molecular function: structural molecule activity (GO:0005198);; cellular component: cell (GO:0005623);; cellular component: organelle (GO:0043226);; cellular component: cell part (GO:0044464);; biological process: metabolic process (GO:0008152);; biological process: cellular process (GO:0009987);; cellular component: macromolecular complex (GO:0032991);; cellular component: organelle part (GO:004…	Ribosome (ko03010)
BMK_Unigene_010873	1.22369	2.27294	1.47141	7.07177	0.918924	3.25981	[J]	Translation, ribosomal structure and biogenesis	Cellular Component: ribonucleoprotein complex (GO:0030529);;	K02900|1.64447e-40|vcn:VOLCADRAFT_77145|rpl27A; component of cytosolic 80S ribosome and 60S large subunit; K02900 large subunit ribosomal protein L27Ae (A)	[J]	Translation, ribosomal structure and biogenesis	Ribosomal protein L18e/L15	60S ribosomal protein L27a-2 OS=Arabidopsis thaliana (Mouse-ear cress) PE=2 SV=1	J	Translation, ribosomal structure and biogenesis	60S ribosomal protein L27a [Aphanomyces invadans]	cellular component: cell (GO:0005623);; cellular component: macromolecular complex (GO:0032991);; cellular component: cell part (GO:0044464)	Ribosome (ko03010)
BMK_Unigene_011056	0.998945	0.309148	0.0439548	2.78172	0.0208754	0.123029	--	--	Molecular Function: binding (GO:0005488);;	K08057|6.33981e-124|pda:103720634|calreticulin-like; K08057 calreticulin (A)	[O]	Posttranslational modification, protein turnover, chaperones	Calreticulin family	Calreticulin (Precursor) OS=Chlamydomonas reinhardtii (Chlamydomonas smithii) PE=1 SV=1	O	Posttranslational modification, protein turnover, chaperones	predicted protein [Hordeum vulgare subsp. vulgare]	molecular function: binding (GO:0005488)	Protein processing in endoplasmic reticulum (ko04141);; Phagosome (ko04145)
BMK_Unigene_011058	1.02495	0.958551	0.0404759	2.80554	0.23316	0	--	--	Molecular Function: RNA binding (GO:0003723);; Biological Process: rRNA processing (GO:0006364);; Cellular Component: plastid (GO:0009536);; Cellular Component: cytosolic small ribosomal subunit (GO:0022627);; Cellular Component: 90S preribosome (GO:0030686);; Cellular Component: small-subunit processome (GO:0032040);; Biological Process: ribosomal small subunit biogenesis (GO:0042274);;	K02993|5.05062e-70|cre:CHLREDRAFT_179706|RPS7; ribosomal protein S7, component of cytosolic 80S ribosome and 40S small subunit; K02993 small subunit ribosomal protein S7e (A)	[J]	Translation, ribosomal structure and biogenesis	Ribosomal protein S7e	40S ribosomal protein S7 GN=RPS7 OS=Avicennia marina (Grey mangrove) PE=2 SV=1	J	Translation, ribosomal structure and biogenesis	hypothetical protein H310_08370 [Aphanomyces invadans]	molecular function: binding (GO:0005488);; biological process: metabolic process (GO:0008152);; biological process: cellular process (GO:0009987);; biological process: cellular component organization or biogenesis (GO:0071840);; cellular component: cell (GO:0005623);; cellular component: organelle (GO:0043226);; cellular component: cell part (GO:0044464);; cellular component: macromolecular compl…	Ribosome (ko03010)
BMK_Unigene_011132	3.10292	3.6544	3.11397	11.5493	3.14435	5.67922	--	--	--	--	--	--	--	--	--	--	--	--	--
BMK_Unigene_011189	3.30391	1.59933	1.81803	8.09403	2.28825	2.2119	--	--	Cellular Component: cell part (GO:0044464);;	--	--	--	--	--	R	General function prediction only	PREDICTED: uncharacterized protein DDB_G0271670-like [Setaria italica]	cellular component: cell (GO:0005623);; cellular component: cell part (GO:0044464)	--
BMK_Unigene_011212	1.80365	0.48205	0.187201	3.55214	0.772973	0.274986	--	--	Cellular Component: membrane (GO:0016020);;	--	[E]	Amino acid transport and metabolism	Transmembrane amino acid transporter protein;; Transmembrane amino acid transporter protein	Amino acid permease 2 GN=AAP2 OS=Arabidopsis thaliana (Mouse-ear cress) PE=1 SV=1	E	Amino acid transport and metabolism	PREDICTED: amino acid permease 3-like [Phoenix dactylifera]	cellular component: membrane (GO:0016020)	--
BMK_Unigene_011245	2.87363	2.07388	1.00919	7.39389	4.37437	2.76043	[R]	General function prediction only	--	--	[R]	General function prediction only	Ankyrin repeats (3 copies);; Ankyrin repeats (many copies);; Ankyrin repeat;; Ankyrin repeats (many copies);; Ankyrin repeat;; Ankyrin repeats (3 copies);; Ankyrin repeat;; Ankyrin repeats (many copies);; Ankyrin repeat;; Ankyrin repeats (many copies)	Ankyrin repeat domain-containing protein EMB506, chloroplastic (Precursor) GN=EMB506 OS=Arabidopsis thaliana (Mouse-ear cress) PE=1 SV=1	R	General function prediction only	hypothetical protein SORBIDRAFT_10g026363 [Sorghum bicolor]	--	--
BMK_Unigene_011259	0.219165	0.131102	0	5.27744	0.664693	1.7682	--	--	--	--	--	--	--	--	--	--	--	--	--
BMK_Unigene_011319	1.53919	0.957774	0.759834	4.09335	1.67057	1.37137	--	--	--	--	--	--	--	--	R	General function prediction only	--	--	--
BMK_Unigene_011490	2.26063	38.1242	1.3112	43.6575	5.7839	7.29306	--	--	Molecular Function: ATP binding (GO:0005524);; Biological Process: ATP catabolic process (GO:0006200);; Biological Process: transport (GO:0006810);; Cellular Component: integral component of membrane (GO:0016021);; Molecular Function: ATPase activity (GO:0016887);;	--	[Q]	Secondary metabolites biosynthesis, transport and catabolism	ABC-2 type transporter	Probable pleiotropic drug resistance protein 2 OS=Oryza sativa subsp. japonica (Rice) PE=3 SV=1	Q	Secondary metabolites biosynthesis, transport and catabolism	PREDICTED: probable pleiotropic drug resistance protein 2-like [Setaria italica]	molecular function: binding (GO:0005488);; biological process: metabolic process (GO:0008152);; biological process: cellular process (GO:0009987);; biological process: single-organism process (GO:0044699);; biological process: localization (GO:0051179);; cellular component: membrane (GO:0016020);; cellular component: membrane part (GO:0044425);; molecular function: catalytic activity (GO:0003824)	--
BMK_Unigene_011527	4.95929	4.2887	4.65068	11.7077	6.0717	3.38036	--	--	--	--	--	--	Protein of unknown function (DUF688)	--	S	Function unknown	PREDICTED: formin-like protein 3-like [Setaria italica]	--	--
BMK_Unigene_011582	13.9869	6.28048	7.67495	31.6039	10.1031	8.61504	--	--	--	--	--	--	--	--	--	--	--	--	--
BMK_Unigene_011637	1.99895	3.22363	2.61327	12.4801	0.590769	3.8719	[J]	Translation, ribosomal structure and biogenesis	Biological Process: cellular process (GO:0009987);; Cellular Component: ribonucleoprotein complex (GO:0030529);; Cellular Component: intracellular non-membrane-bounded organelle (GO:0043232);; Cellular Component: cytoplasmic part (GO:0044444);;	K02877|6.81765e-67|vcn:VOLCADRAFT_108876|rpl15; component of cytosolic 80S ribosome and 60S large subunit; K02877 large subunit ribosomal protein L15e (A)	[J]	Translation, ribosomal structure and biogenesis	Ribosomal L15	60S ribosomal protein L15-2 GN=SB62 OS=Picea mariana (Black spruce) PE=2 SV=1	J	Translation, ribosomal structure and biogenesis	component of cytosolic 80S ribosome and 60S large subunit [Volvox carteri f. nagariensis]	biological process: cellular process (GO:0009987);; cellular component: cell (GO:0005623);; cellular component: macromolecular complex (GO:0032991);; cellular component: cell part (GO:0044464);; cellular component: organelle (GO:0043226)	Ribosome (ko03010)
BMK_Unigene_011648	1.75804	1.36147	0.791435	10.7948	2.04284	3.66756	--	--	--	--	--	--	--	--	--	--	--	--	--
BMK_Unigene_011696	25.373	13.9682	6.28559	23.6514	9.77751	8.47659	--	--	Molecular Function: peroxidase activity (GO:0004601);; Molecular Function: calcium ion binding (GO:0005509);; Cellular Component: mitochondrion (GO:0005739);; Cellular Component: integral component of membrane (GO:0016021);; Molecular Function: oxidoreductase activity, acting on NAD(P)H, oxygen as acceptor (GO:0050664);; Biological Process: oxidation-reduction process (GO:0055114);;	--	[PQ]	--	Ferric reductase NAD binding domain;; FAD-binding domain;; Myb/SANT-like DNA-binding domain	Respiratory burst oxidase homolog protein E GN=RBOHE OS=Arabidopsis thaliana (Mouse-ear cress) PE=2 SV=2	Q	Secondary metabolites biosynthesis, transport and catabolism	PREDICTED: respiratory burst oxidase homolog protein E-like [Setaria italica]	molecular function: catalytic activity (GO:0003824);; molecular function: antioxidant activity (GO:0016209);; biological process: metabolic process (GO:0008152);; biological process: single-organism process (GO:0044699);; molecular function: binding (GO:0005488);; cellular component: cell (GO:0005623);; cellular component: organelle (GO:0043226);; cellular component: cell part (GO:0044464);; cell…	--
BMK_Unigene_011710	4.74445	2.45179	2.83478	12.4548	4.10661	6.14986	--	--	--	--	--	--	--	--	--	--	--	--	--
BMK_Unigene_012054	1.61385	0.815496	1.0876	7.28038	1.73644	2.21442	--	--	--	--	--	--	--	--	--	--	--	--	--
BMK_Unigene_012086	1.90111	1.22614	0	3.81961	0.24628	0.0394856	--	--	--	--	--	--	--	--	--	--	--	--	--
BMK_Unigene_012102	1.19749	0.507685	0.0913269	1.87588	0.235943	0.0354832	--	--	Molecular Function: protein serine/threonine kinase activity (GO:0004674);; Molecular Function: ATP binding (GO:0005524);; Biological Process: protein phosphorylation (GO:0006468);; Cellular Component: membrane (GO:0016020);; Cellular Component: cytoplasmic membrane-bounded vesicle (GO:0016023);;	--	--	--	D-mannose binding lectin;; PAN-like domain;; PAN domain	G-type lectin S-receptor-like serine/threonine-protein kinase At4g27290 (Precursor) GN=At4g27290 OS=Arabidopsis thaliana (Mouse-ear cress) PE=3 SV=4	T	Signal transduction mechanisms	PREDICTED: G-type lectin S-receptor-like serine/threonine-protein kinase At2g19130-like [Oryza brachyantha]	molecular function: catalytic activity (GO:0003824);; biological process: metabolic process (GO:0008152);; biological process: cellular process (GO:0009987);; molecular function: binding (GO:0005488);; cellular component: membrane (GO:0016020);; cellular component: cell (GO:0005623);; cellular component: organelle (GO:0043226);; cellular component: cell part (GO:0044464)	--
BMK_Unigene_012120	2.51739	3.42851	2.01302	16.6411	9.7163	2.84939	--	--	Cellular Component: plastid (GO:0009536);; Molecular Function: transferase activity (GO:0016740);;	--	--	--	Transferase family	10-deacetylbaccatin III 10-O-acetyltransferase OS=Taxus cuspidata (Japanese yew) PE=1 SV=1	--	--	Os04g0172400 [Oryza sativa Japonica Group]	cellular component: cell (GO:0005623);; cellular component: organelle (GO:0043226);; cellular component: cell part (GO:0044464);; molecular function: catalytic activity (GO:0003824);; biological process: metabolic process (GO:0008152)	--
BMK_Unigene_012171	1.56098	0.371898	0	2.54406	0.0479303	0	[J]	Translation, ribosomal structure and biogenesis	Molecular Function: structural constituent of ribosome (GO:0003735);; Cellular Component: ribosome (GO:0005840);; Biological Process: translation (GO:0006412);;	K02991|3.26863e-76|gsl:Gasu_34220|40S ribosomal protein S6e; K02991 small subunit ribosomal protein S6e (A)	[J]	Translation, ribosomal structure and biogenesis	Ribosomal protein S6e	40S ribosomal protein S6 GN=rps6 OS=Asparagus officinalis (Garden asparagus) PE=2 SV=1	J	Translation, ribosomal structure and biogenesis	40S ribosomal protein S6-B [Mucor circinelloides f. circinelloides 1006PhL]	molecular function: structural molecule activity (GO:0005198);; cellular component: cell (GO:0005623);; cellular component: macromolecular complex (GO:0032991);; cellular component: organelle (GO:0043226);; cellular component: cell part (GO:0044464);; biological process: metabolic process (GO:0008152);; biological process: cellular process (GO:0009987)	Ribosome (ko03010)
BMK_Unigene_012172	1.05966	0	0.0814961	13.8842	0.0510276	0.117691	--	--	--	--	--	--	--	--	--	--	--	--	--
BMK_Unigene_012465	0.972933	0.685291	0	4.30889	0	0	[J]	Translation, ribosomal structure and biogenesis	Molecular Function: structural constituent of ribosome (GO:0003735);; Cellular Component: ribosome (GO:0005840);; Biological Process: translation (GO:0006412);; Molecular Function: peptidase activity (GO:0008233);; Cellular Component: plastid (GO:0009536);;	K02920|8.84245e-27|smo:SELMODRAFT_271281|hypothetical protein; K02920 large subunit ribosomal protein L36e (A)	[J]	Translation, ribosomal structure and biogenesis	Ribosomal protein L36e	60S ribosomal protein L36-1 GN=RPL36A OS=Arabidopsis thaliana (Mouse-ear cress) PE=2 SV=1	J	Translation, ribosomal structure and biogenesis	hypothetical protein SELMODRAFT_439710 [Selaginella moellendorffii]	molecular function: structural molecule activity (GO:0005198);; cellular component: cell (GO:0005623);; cellular component: macromolecular complex (GO:0032991);; cellular component: organelle (GO:0043226);; cellular component: cell part (GO:0044464);; biological process: metabolic process (GO:0008152);; biological process: cellular process (GO:0009987);; molecular function: catalytic activity (GO…	Ribosome (ko03010)
BMK_Unigene_012538	2.03397	0.589548	0.053804	7.18502	0.244404	0.200702	--	--	--	--	--	--	Domain of unknown function (DUF4397)	--	S	Function unknown	--	--	--
BMK_Unigene_012624	0.95959	0.86005	0.156725	1.95424	0.292857	0.135845	--	--	--	--	--	--	--	--	--	--	--	--	--
BMK_Unigene_012632	0.47803	0	1.00797	4.30211	0.929871	2.19444	--	--	--	--	--	--	--	--	--	--	--	--	--
BMK_Unigene_012682	1.15185	0	0	3.03843	0	0	--	--	--	--	--	--	--	--	--	--	predicted protein [Hordeum vulgare subsp. vulgare]	--	--
BMK_Unigene_012796	1.18206	0.964761	0.628461	6.69774	1.51155	2.15672	--	--	--	--	--	--	--	--	--	--	--	--	--
BMK_Unigene_012846	1.95687	1.91233	1.92896	6.30424	2.15631	2.79843	[RTKL]	--	Molecular Function: nucleic acid binding (GO:0003676);; Cellular Component: nucleus (GO:0005634);; Cellular Component: plasmodesma (GO:0009506);; Molecular Function: protein dimerization activity (GO:0046983);;	--	--	--	Domain of unknown function (DUF4371);; hAT family C-terminal dimerisation region;; Domain of unknown function (DUF4371);; Protein kinase domain	Mitogen-activated protein kinase kinase 3 GN=MKK3 OS=Arabidopsis thaliana (Mouse-ear cress) PE=1 SV=1	S	Function unknown	PREDICTED: 52 kDa repressor of the inhibitor of the protein kinase-like [Zea mays]	molecular function: binding (GO:0005488);; cellular component: cell (GO:0005623);; cellular component: organelle (GO:0043226);; cellular component: cell part (GO:0044464);; cellular component: cell junction (GO:0030054);; cellular component: symplast (GO:0055044)	--
BMK_Unigene_012874	0.132904	1.86475	0.36102	2.67025	0.352303	1.68397	--	--	--	--	--	--	--	--	S	Function unknown	--	--	--
BMK_Unigene_012879	46.5987	33.4027	33.6645	96.3256	40.4708	36.3719	--	--	Biological Process: tRNA dihydrouridine synthesis (GO:0002943);; Molecular Function: DNA binding (GO:0003677);; Cellular Component: nucleus (GO:0005634);; Cellular Component: mitochondrion (GO:0005739);; Cellular Component: endoplasmic reticulum membrane (GO:0005789);; Biological Process: base-excision repair (GO:0006284);; Biological Process: DNA recombination (GO:0006310);; Biological Process: …	--	[R]	General function prediction only	Reverse transcriptase (RNA-dependent DNA polymerase);; gag-polypeptide of LTR copia-type;; Integrase core domain;; GAG-pre-integrase domain;; Domain of unknown function (DUF4219);; Zinc knuckle;; gag-polypeptide of LTR copia-type;; Domain of unknown function (DUF4219)	Endonuclease OS=Nicotiana tabacum (Common tobacco) PE=2 SV=1	R	General function prediction only	OJ000114_01.9 [Oryza sativa Japonica Group]	biological process: metabolic process (GO:0008152);; biological process: cellular process (GO:0009987);; molecular function: binding (GO:0005488);; cellular component: cell (GO:0005623);; cellular component: organelle (GO:0043226);; cellular component: cell part (GO:0044464);; cellular component: membrane (GO:0016020);; cellular component: organelle part (GO:0044422);; cellular component: membran…	--
BMK_Unigene_012943	65.9633	129.392	41.344	208.716	62.7439	70.6159	--	--	Molecular Function: iron ion binding (GO:0005506);; Cellular Component: chloroplast (GO:0009507);; Biological Process: response to abscisic acid (GO:0009737);; Biological Process: response to jasmonic acid (GO:0009753);; Biological Process: defense response to bacterium, incompatible interaction (GO:0009816);; Molecular Function: linoleate 13S-lipoxygenase activity (GO:0016165);; Biological Proce…	K15718|0|sita:101757274|putative linoleate 9S-lipoxygenase 3-like; K15718 linoleate 9S-lipoxygenase [EC:1.13.11.58] (A)	--	--	Lipoxygenase	Putative linoleate 9S-lipoxygenase 3 GN=OSJNBb0017F17.2 OS=Oryza sativa subsp. japonica (Rice) PE=3 SV=1	S	Function unknown	PREDICTED: putative linoleate 9S-lipoxygenase 3-like [Setaria italica]	molecular function: binding (GO:0005488);; cellular component: cell (GO:0005623);; cellular component: organelle (GO:0043226);; cellular component: cell part (GO:0044464);; biological process: response to stimulus (GO:0050896);; biological process: immune system process (GO:0002376);; biological process: multi-organism process (GO:0051704);; molecular function: catalytic activity (GO:0003824);; b…	Linoleic acid metabolism (ko00591)
BMK_Unigene_013030	0.143838	0.119112	0.338337	1.53175	1.05965	0.513964	[T]	Signal transduction mechanisms	Molecular Function: phosphoprotein phosphatase activity (GO:0004721);; Biological Process: metabolic process (GO:0008152);; Molecular Function: metal ion binding (GO:0046872);;	--	[T]	Signal transduction mechanisms	Protein phosphatase 2C;; Protein phosphatase 2C	Probable protein phosphatase 2C 69 OS=Oryza sativa subsp. japonica (Rice) PE=2 SV=1	T	Signal transduction mechanisms	PREDICTED: probable protein phosphatase 2C 69-like [Setaria italica]	molecular function: catalytic activity (GO:0003824);; biological process: metabolic process (GO:0008152);; biological process: cellular process (GO:0009987);; molecular function: binding (GO:0005488)	--
BMK_Unigene_013048	1.60581	0	0	11.2787	1.41097	3.27465	--	--	--	--	--	--	--	--	--	--	--	--	--
BMK_Unigene_013122	0.277698	0.281506	0.126106	1.99447	0.22737	0.424215	--	--	--	--	--	--	--	--	--	--	PREDICTED: uncharacterized protein LOC103644374 [Zea mays]	--	--
BMK_Unigene_013227	0.601432	0.145862	0.200782	3.3361	0.674602	0.688192	--	--	--	--	--	--	--	--	--	--	--	--	--
BMK_Unigene_013317	0.184258	0.185709	0	3.29158	0.438696	0.264632	--	--	--	--	--	--	--	--	--	--	--	--	--
BMK_Unigene_013318	13.8355	9.52767	12.2767	19.1814	6.68902	6.85541	--	--	Cellular Component: mitochondrion (GO:0005739);; Cellular Component: cytoplasmic membrane-bounded vesicle (GO:0016023);;	--	--	--	Protein of unknown function (DUF1677)	--	S	Function unknown	PREDICTED: uncharacterized protein LOC101782692 [Setaria italica]	cellular component: cell (GO:0005623);; cellular component: organelle (GO:0043226);; cellular component: cell part (GO:0044464)	--
BMK_Unigene_013352	38.2937	27.2197	21.7757	78.0019	42.9923	39.3514	--	--	Molecular Function: nucleic acid binding (GO:0003676);; Molecular Function: metal ion binding (GO:0046872);;	--	[R]	General function prediction only	Zinc finger, C2H2 type;; C2H2-type zinc finger	Zinc finger protein STOP1 homolog OS=Oryza sativa subsp. japonica (Rice) PE=2 SV=1	R	General function prediction only	PREDICTED: zinc finger protein STAR3-like [Setaria italica]	molecular function: binding (GO:0005488)	--
BMK_Unigene_013353	27.1708	17.1738	18.0231	75.915	36.0823	28.3307	--	--	Molecular Function: binding (GO:0005488);;	--	--	--	--	--	R	General function prediction only	PREDICTED: zinc finger protein STAR3-like [Setaria italica]	molecular function: binding (GO:0005488)	--
BMK_Unigene_013431	1.44043	2.11068	1.73812	13.5178	3.60232	1.08813	--	--	--	--	--	--	--	--	--	--	--	--	--
BMK_Unigene_013709	0.736328	0.714302	0.475276	2.35285	1.02173	1.00299	--	--	--	--	--	--	--	--	--	--	--	--	--
BMK_Unigene_013711	1.23626	0.635186	0.486852	4.04269	1.4386	1.32964	--	--	Molecular Function: nucleic acid binding (GO:0003676);; Biological Process: DNA metabolic process (GO:0006259);;	--	[R]	General function prediction only	zinc-binding in reverse transcriptase;; Reverse transcriptase (RNA-dependent DNA polymerase);; zinc-binding in reverse transcriptase	Putative ribonuclease H protein At1g65750 GN=At1g65750 OS=Arabidopsis thaliana (Mouse-ear cress) PE=3 SV=1	--	--	putative polyprotein [Zea mays]	molecular function: binding (GO:0005488);; biological process: metabolic process (GO:0008152);; biological process: cellular process (GO:0009987)	--
BMK_Unigene_013736	3.81017	2.27473	1.98018	9.27887	3.82846	3.72812	[KL]	--	Molecular Function: DNA binding (GO:0003677);; Molecular Function: helicase activity (GO:0004386);; Molecular Function: ATP binding (GO:0005524);; Cellular Component: nucleus (GO:0005634);; Cellular Component: mitochondrion (GO:0005739);; Biological Process: chromatin modification (GO:0016568);;	K14440|0|sita:101786528|DNA annealing helicase and endonuclease ZRANB3-like; K14440 SWI/SNF-related matrix-associated actin-dependent regulator of chromatin subfamily A-like protein 1 [EC:3.6.4.12] (A)	[B]	Chromatin structure and dynamics	SNF2 family N-terminal domain;; Helicase conserved C-terminal domain;; Type III restriction enzyme, res subunit;; zinc-binding in reverse transcriptase	TATA-binding protein-associated factor BTAF1 GN=F24B22.240 OS=Arabidopsis thaliana (Mouse-ear cress) PE=1 SV=1	--	--	PREDICTED: DNA annealing helicase and endonuclease ZRANB3-like isoform X2 [Setaria italica]	molecular function: binding (GO:0005488);; molecular function: catalytic activity (GO:0003824);; biological process: metabolic process (GO:0008152);; cellular component: cell (GO:0005623);; cellular component: organelle (GO:0043226);; cellular component: cell part (GO:0044464);; biological process: cellular process (GO:0009987);; biological process: cellular component organization or biogenesis (…	--
BMK_Unigene_013837	0.321388	0.648635	0	2.02434	0.341556	0.0829731	--	--	--	--	--	--	--	--	--	--	hypothetical protein PPTG_13153 [Phytophthora parasitica INRA-310]	--	--
BMK_Unigene_013926	17.2218	5.93824	4.03154	18.1067	5.61159	2.95643	[R]	General function prediction only	Cellular Component: endoplasmic reticulum (GO:0005783);; Molecular Function: hydrolase activity (GO:0016787);;	--	--	--	Alpha/beta hydrolase family;; alpha/beta hydrolase fold;; Alpha/beta hydrolase family	--	R	General function prediction only	PREDICTED: uncharacterized protein LOC101762509 [Setaria italica]	cellular component: cell (GO:0005623);; cellular component: organelle (GO:0043226);; cellular component: cell part (GO:0044464);; molecular function: catalytic activity (GO:0003824);; biological process: metabolic process (GO:0008152)	--
BMK_Unigene_014001	0.0128132	0.715958	0	2.80813	0.159581	0	[I]	Lipid transport and metabolism	Biological Process: metabolic process (GO:0008152);; Molecular Function: ligase activity (GO:0016874);;	K15013|0|ota:Ot16g00030|MGC53673 protein (ISS); K15013 long-chain-fatty-acid--CoA ligase ACSBG [EC:6.2.1.3] (A)	[I]	Lipid transport and metabolism	AMP-binding enzyme	Long chain acyl-CoA synthetase 4 GN=LACS4 OS=Arabidopsis thaliana (Mouse-ear cress) PE=2 SV=1	I	Lipid transport and metabolism	hypothetical protein L917_20861 [Phytophthora parasitica]	biological process: metabolic process (GO:0008152);; molecular function: catalytic activity (GO:0003824)	Fatty acid biosynthesis (ko00061);; Fatty acid degradation (ko00071);; Fatty acid metabolism (ko01212)
BMK_Unigene_014037	9.73819	4.4029	4.54393	17.9651	6.12724	4.95405	--	--	Cellular Component: membrane (GO:0016020);;	--	--	--	--	--	S	Function unknown	PREDICTED: uncharacterized protein LOC101772317 isoform X1 [Setaria italica]	cellular component: membrane (GO:0016020)	--
BMK_Unigene_014074	0.513376	0.0578453	0.291253	1.97465	0.493054	0.552278	--	--	--	--	--	--	--	--	--	--	--	--	--
BMK_Unigene_014083	0.322116	0	0.185258	2.61382	1.23178	0	--	--	Molecular Function: protein kinase activity (GO:0004672);; Cellular Component: cytoplasmic membrane-bounded vesicle (GO:0016023);; Biological Process: phosphorylation (GO:0016310);;	--	--	--	--	G-type lectin S-receptor-like serine/threonine-protein kinase At1g67520 (Precursor) GN=At1g67520 OS=Arabidopsis thaliana (Mouse-ear cress) PE=2 SV=3	T	Signal transduction mechanisms	PREDICTED: putative cysteine-rich receptor-like protein kinase 20 [Zea mays]	molecular function: catalytic activity (GO:0003824);; biological process: metabolic process (GO:0008152);; biological process: cellular process (GO:0009987);; cellular component: cell (GO:0005623);; cellular component: organelle (GO:0043226);; cellular component: cell part (GO:0044464)	--
BMK_Unigene_014093	0.0170705	0.479473	0	4.51725	0.617626	0.0461655	--	--	--	--	--	--	PX domain	--	--	--	hypothetical protein PHYSODRAFT_566559 [Phytophthora sojae]	--	--
BMK_Unigene_014148	0.373209	0.756098	0.122479	2.77278	0.318108	0.202264	[C]	Energy production and conversion	Molecular Function: glycerol-3-phosphate dehydrogenase [NAD+] activity (GO:0004367);; Biological Process: carbohydrate metabolic process (GO:0005975);; Cellular Component: glycerol-3-phosphate dehydrogenase complex (GO:0009331);; Molecular Function: protein homodimerization activity (GO:0042803);; Biological Process: glycerol-3-phosphate catabolic process (GO:0046168);; Molecular Function: NAD bi…	K00006|3.1209e-100|cme:CYME_CMD113C|glycerol-3-phosphate dehydrogenase; K00006 glycerol-3-phosphate dehydrogenase (NAD+) [EC:1.1.1.8] (A)	[C]	Energy production and conversion	NAD-dependent glycerol-3-phosphate dehydrogenase N-terminus;; NAD-dependent glycerol-3-phosphate dehydrogenase C-terminus	Glycerol-3-phosphate dehydrogenase [NAD(+)] GN=GPDH OS=Cuphea lanceolata (Cigar flower) PE=2 SV=1	C	Energy production and conversion	glycerol-3-phosphate dehydrogenase (NAD(+)) [Phytophthora parasitica P1569]	molecular function: catalytic activity (GO:0003824);; biological process: metabolic process (GO:0008152);; biological process: single-organism process (GO:0044699);; cellular component: cell (GO:0005623);; cellular component: macromolecular complex (GO:0032991);; cellular component: cell part (GO:0044464);; molecular function: binding (GO:0005488);; biological process: cellular process (GO:000998…	Glycerophospholipid metabolism (ko00564)
BMK_Unigene_014165	382.623	330.526	287.487	567.473	377.1	386.398	[G]	Carbohydrate transport and metabolism	Molecular Function: ATP binding (GO:0005524);; Biological Process: glycogen biosynthetic process (GO:0005978);; Biological Process: protein folding (GO:0006457);; Molecular Function: glucose-1-phosphate adenylyltransferase activity (GO:0008878);; Biological Process: response to heat (GO:0009408);; Cellular Component: chloroplast (GO:0009507);; Biological Process: starch biosynthetic process (GO:0…	K00975|0|sita:101786924|glucose-1-phosphate adenylyltransferase large subunit 2, chloroplastic-like; K00975 glucose-1-phosphate adenylyltransferase [EC:2.7.7.27] (A)	[M]	Cell wall/membrane/envelope biogenesis	DnaJ domain;; DnaJ C terminal domain;; DnaJ central domain;; Nucleotidyl transferase;; Plastocyanin-like domain	Glucose-1-phosphate adenylyltransferase large subunit 2, chloroplastic (Precursor) GN=APL2 OS=Arabidopsis thaliana (Mouse-ear cress) PE=2 SV=2	M	Cell wall/membrane/envelope biogenesis	PREDICTED: glucose-1-phosphate adenylyltransferase large subunit 2, chloroplastic-like [Setaria italica]	molecular function: binding (GO:0005488);; biological process: metabolic process (GO:0008152);; biological process: cellular process (GO:0009987);; biological process: single-organism process (GO:0044699);; molecular function: catalytic activity (GO:0003824);; biological process: response to stimulus (GO:0050896);; cellular component: cell (GO:0005623);; cellular component: organelle (GO:0043226)…	Starch and sucrose metabolism (ko00500);; Amino sugar and nucleotide sugar metabolism (ko00520)
BMK_Unigene_014292	0.764528	0.379966	0.201646	3.70374	0.866109	0.601863	--	--	Molecular Function: nucleotide binding (GO:0000166);; Molecular Function: nucleic acid binding (GO:0003676);; Molecular Function: chitinase activity (GO:0004568);; Cellular Component: cell wall (GO:0005618);; Cellular Component: mitochondrion (GO:0005739);; Biological Process: carbohydrate metabolic process (GO:0005975);; Biological Process: chitin catabolic process (GO:0006032);; Biological Proc…	--	--	--	Domain of unknown function (DUF4218);; Domain of unknown function (DUF4216);; Transposase family tnp2;; Transposase family tnp2;; Transposase-associated domain	--	S	Function unknown	PREDICTED: uncharacterized protein LOC101771208, partial [Setaria italica]	molecular function: binding (GO:0005488);; molecular function: catalytic activity (GO:0003824);; biological process: metabolic process (GO:0008152);; cellular component: cell (GO:0005623);; cellular component: cell part (GO:0044464);; cellular component: organelle (GO:0043226);; biological process: cellular process (GO:0009987);; biological process: response to stimulus (GO:0050896);; biological …	--
BMK_Unigene_014318	4.83797	2.38809	1.51419	9.55894	2.93558	1.96406	--	--	--	--	--	--	--	--	--	--	--	--	--
BMK_Unigene_014331	1.14519	0.28396	0.227912	8.34181	1.61988	0.555266	--	--	Molecular Function: transferase activity, transferring glycosyl groups (GO:0016757);;	--	[GC]	--	--	UDP-glycosyltransferase 71B7 OS=Arabidopsis thaliana (Mouse-ear cress) PE=2 SV=2	G	Carbohydrate transport and metabolism	hypothetical protein SORBIDRAFT_07g002380 [Sorghum bicolor]	molecular function: catalytic activity (GO:0003824);; biological process: metabolic process (GO:0008152)	--
BMK_Unigene_014417	3.25642	0.783308	1.05117	12.7424	2.65418	5.21813	--	--	--	K01057|2.19678e-68|sbi:SORBI_01g032450|SORBIDRAFT_01g032450, Sb01g032450; hypothetical protein; K01057 6-phosphogluconolactonase [EC:3.1.1.31] (A)	[G]	Carbohydrate transport and metabolism	Glucosamine-6-phosphate isomerases/6-phosphogluconolactonase	Probable 6-phosphogluconolactonase 1 OS=Oryza sativa subsp. japonica (Rice) PE=2 SV=1	G	Carbohydrate transport and metabolism	hypothetical protein SORBIDRAFT_01g032450 [Sorghum bicolor]	--	Pentose phosphate pathway (ko00030);; Carbon metabolism (ko01200)
BMK_Unigene_014439	0.49042	0.347542	0.428746	6.51193	2.1967	1.61237	--	--	Molecular Function: nucleic acid binding (GO:0003676);; Cellular Component: mitochondrion (GO:0005739);; Cellular Component: plastid (GO:0009536);; Biological Process: DNA integration (GO:0015074);;	--	[R]	General function prediction only	--	Uncharacterized mitochondrial protein AtMg00810 GN=AtMg00810 OS=Arabidopsis thaliana (Mouse-ear cress) PE=4 SV=1	R	General function prediction only	OSJNBb0011N17.2 [Oryza sativa Japonica Group]	molecular function: binding (GO:0005488);; cellular component: cell (GO:0005623);; cellular component: organelle (GO:0043226);; cellular component: cell part (GO:0044464);; biological process: metabolic process (GO:0008152);; biological process: cellular process (GO:0009987)	--
BMK_Unigene_014579	0.0426626	0.849239	0	2.06609	0.382043	0	--	--	Molecular Function: transferase activity, transferring phosphorus-containing groups (GO:0016772);;	--	--	--	--	--	--	--	hypothetical protein PHYSODRAFT_539865 [Phytophthora sojae]	molecular function: catalytic activity (GO:0003824);; biological process: metabolic process (GO:0008152)	--
BMK_Unigene_014636	0.67194	0.0911173	0.377446	4.41522	0.866091	1.33993	--	--	--	--	--	--	--	--	--	--	--	--	--
BMK_Unigene_014690	189.433	286.501	134.564	314.464	169.72	269.789	[G]	Carbohydrate transport and metabolism	Molecular Function: glyceraldehyde-3-phosphate dehydrogenase (NAD+) (phosphorylating) activity (GO:0004365);; Cellular Component: cytoplasm (GO:0005737);; Biological Process: glycolytic process (GO:0006096);; Molecular Function: NADP binding (GO:0050661);; Molecular Function: NAD binding (GO:0051287);; Biological Process: oxidation-reduction process (GO:0055114);;	K00134|0|zma:542718|GAPC2, gpc2; cytosolic glyceroldehyde-3-phosphate dehydrogenase GAPC2 (EC:1.2.1.12); K00134 glyceraldehyde 3-phosphate dehydrogenase [EC:1.2.1.12] (A)	[G]	Carbohydrate transport and metabolism	Glyceraldehyde 3-phosphate dehydrogenase, C-terminal domain;; Glyceraldehyde 3-phosphate dehydrogenase, NAD binding domain;; Dihydrodipicolinate reductase, N-terminus	Glyceraldehyde-3-phosphate dehydrogenase 2, cytosolic GN=GAPC2 OS=Zea mays (Maize) PE=1 SV=1	--	--	PREDICTED: glyceraldehyde-3-phosphate dehydrogenase 2, cytosolic-like isoform X2 [Setaria italica]	molecular function: catalytic activity (GO:0003824);; biological process: metabolic process (GO:0008152);; biological process: single-organism process (GO:0044699);; cellular component: cell (GO:0005623);; cellular component: cell part (GO:0044464);; biological process: cellular process (GO:0009987);; molecular function: binding (GO:0005488)	Glycolysis / Gluconeogenesis (ko00010);; Carbon fixation in photosynthetic organisms (ko00710);; Carbon metabolism (ko01200);; Biosynthesis of amino acids (ko01230)
BMK_Unigene_014712	0.300522	0.224659	0.787015	3.58324	1.4908	1.7107	[L]	Replication, recombination and repair	Molecular Function: DNA binding (GO:0003677);; Molecular Function: chromatin binding (GO:0003682);; Molecular Function: RNA binding (GO:0003723);; Molecular Function: RNA-directed DNA polymerase activity (GO:0003964);; Molecular Function: aspartic-type endopeptidase activity (GO:0004190);; Cellular Component: nucleus (GO:0005634);; Biological Process: RNA-dependent DNA replication (GO:0006278);; …	--	[R]	General function prediction only	Integrase core domain;; Chromo (CHRromatin Organisation MOdifier) domain	Uncharacterized mitochondrial protein AtMg00860 GN=AtMg00860 OS=Arabidopsis thaliana (Mouse-ear cress) PE=4 SV=1	--	--	putative polyprotein [Zea mays]	molecular function: binding (GO:0005488);; molecular function: catalytic activity (GO:0003824);; biological process: metabolic process (GO:0008152);; biological process: cellular process (GO:0009987);; cellular component: cell (GO:0005623);; cellular component: organelle (GO:0043226);; cellular component: cell part (GO:0044464);; biological process: cellular component organization or biogenesis (…	--
BMK_Unigene_014715	0	0.0597957	0.966043	2.44899	0.851193	1.25181	--	--	--	--	--	--	--	--	--	--	--	--	--
BMK_Unigene_014743	51.0778	33.6086	28.8149	121.322	71.7109	29.7368	--	--	Cellular Component: 1,3-beta-D-glucan synthase complex (GO:0000148);; Molecular Function: 1,3-beta-D-glucan synthase activity (GO:0003843);; Biological Process: (1->3)-beta-D-glucan biosynthetic process (GO:0006075);; Cellular Component: cell plate (GO:0009504);;	K11000|0|sita:101765589|callose synthase 3-like; K11000 callose synthase [EC:2.4.1.-] (A)	[M]	Cell wall/membrane/envelope biogenesis	1,3-beta-glucan synthase component;; 1,3-beta-glucan synthase subunit FKS1, domain-1;; Vta1 like;; Terpene synthase, N-terminal domain;; Terpene synthase family, metal binding domain;; Prenyltransferase-like	Callose synthase 3 GN=T24H18.170 OS=Arabidopsis thaliana (Mouse-ear cress) PE=2 SV=3	--	--	PREDICTED: callose synthase 3-like [Setaria italica]	cellular component: cell (GO:0005623);; cellular component: membrane (GO:0016020);; cellular component: macromolecular complex (GO:0032991);; cellular component: membrane part (GO:0044425);; cellular component: cell part (GO:0044464);; molecular function: catalytic activity (GO:0003824);; biological process: metabolic process (GO:0008152);; biological process: cellular process (GO:0009987);; biol…	--
BMK_Unigene_014893	0.191707	0.263553	0.440794	1.88586	1.14491	0.648856	--	--	--	--	--	--	--	--	--	--	--	--	--
BMK_Unigene_014951	16.4773	10.9496	11.7959	28.4094	19.032	17.7159	[R]	General function prediction only	Biological Process: mitotic cell cycle (GO:0000278);; Cellular Component: nucleus (GO:0005634);; Cellular Component: mitochondrion (GO:0005739);; Biological Process: methylation-dependent chromatin silencing (GO:0006346);; Biological Process: RNA processing (GO:0006396);; Biological Process: defense response to bacterium, incompatible interaction (GO:0009816);; Biological Process: vernalization r…	--	[R]	General function prediction only	TPR repeat;; Tetratricopeptide repeat;; Tetratricopeptide repeat;; Tetratricopeptide repeat;; Tetratricopeptide repeat;; Tetratricopeptide repeat;; Tetratricopeptide repeat;; Anaphase-promoting complex, cyclosome, subunit 3;; Tetratricopeptide repeat;; Tetratricopeptide repeat;; Tetratricopeptide repeat;; Tetratricopeptide repeat;; Tetratricopeptide repeat	Suppressor of RPS4-RLD 1 {ECO:0000303|PubMed:15469494} OS=Arabidopsis thaliana (Mouse-ear cress) PE=1 SV=1	R	General function prediction only	PREDICTED: LOW QUALITY PROTEIN: tetratricopeptide repeat protein 13-like [Setaria italica]	biological process: cellular process (GO:0009987);; biological process: single-organism process (GO:0044699);; cellular component: cell (GO:0005623);; cellular component: organelle (GO:0043226);; cellular component: cell part (GO:0044464);; biological process: biological regulation (GO:0065007);; biological process: cellular component organization or biogenesis (GO:0071840);; biological process: …	--
BMK_Unigene_014963	0.766198	0.0466157	0.136133	1.81314	0.220274	0.23397	--	--	--	--	--	--	--	--	--	--	--	--	--
BMK_Unigene_014973	0.598548	0.0239623	0.139381	3.17156	0.725305	0.863202	--	--	--	--	--	--	Transposase family tnp2;; Domain of unknown function (DUF4218);; Domain of unknown function (DUF4216);; Transposase-associated domain	--	--	--	PREDICTED: uncharacterized protein LOC103637102 [Zea mays]	--	--
BMK_Unigene_015050	1.03443	0.0976738	0.00742843	2.40943	0.263095	0	--	--	--	--	--	--	Calcium binding and coiled-coil domain (CALCOCO1) like	--	T	Signal transduction mechanisms	--	--	--
BMK_Unigene_015129	0.0829626	0.0240088	0.20048	2.2618	0.349164	0.4247	--	--	Biological Process: defense response (GO:0006952);; Molecular Function: ADP binding (GO:0043531);;	--	--	--	--	--	T	Signal transduction mechanisms	PREDICTED: putative disease resistance protein RGA1-like [Setaria italica]	biological process: response to stimulus (GO:0050896);; molecular function: binding (GO:0005488)	--
BMK_Unigene_015219	0.663959	0.399759	0.231797	2.86896	1.75028	0.293415	[RTKL]	--	Molecular Function: protein serine/threonine kinase activity (GO:0004674);; Molecular Function: protein binding (GO:0005515);; Molecular Function: ATP binding (GO:0005524);; Biological Process: protein phosphorylation (GO:0006468);; Cellular Component: plastid (GO:0009536);; Biological Process: response to abiotic stimulus (GO:0009628);; Biological Process: response to auxin (GO:0009733);; Biolog…	--	[R]	General function prediction only	Protein kinase domain;; Protein tyrosine kinase	Protein kinase PINOID GN=PID OS=Oryza sativa subsp. japonica (Rice) PE=2 SV=1	T	Signal transduction mechanisms	PREDICTED: protein kinase PINOID-like [Setaria italica]	molecular function: catalytic activity (GO:0003824);; biological process: metabolic process (GO:0008152);; biological process: cellular process (GO:0009987);; molecular function: binding (GO:0005488);; cellular component: cell (GO:0005623);; cellular component: organelle (GO:0043226);; cellular component: cell part (GO:0044464);; biological process: response to stimulus (GO:0050896);; biological …	--
BMK_Unigene_015249	0.892178	0	0	3.97079	0.00983999	0	[J]	Translation, ribosomal structure and biogenesis	Molecular Function: nucleotide binding (GO:0000166);; Biological Process: cellular metabolic process (GO:0044237);; Biological Process: primary metabolic process (GO:0044238);; Biological Process: organic substance metabolic process (GO:0071704);;	K03234|0|pmum:103325667|elongation factor 2; K03234 elongation factor 2 (A)	[J]	Translation, ribosomal structure and biogenesis	Elongation factor Tu GTP binding domain;; Elongation factor G, domain IV;; Elongation factor G C-terminus;; Elongation Factor G, domain II;; Elongation factor Tu domain 2;; 50S ribosome-binding GTPase	Elongation factor 2 OS=Beta vulgaris (Sugar beet) PE=2 SV=1	J	Translation, ribosomal structure and biogenesis	hypothetical protein AGABI1DRAFT_110568 [Agaricus bisporus var. burnettii JB137-S8]	molecular function: binding (GO:0005488);; biological process: metabolic process (GO:0008152);; biological process: cellular process (GO:0009987)	--
BMK_Unigene_015324	0.277329	0.565164	0.133364	1.82074	0.679267	0.110027	--	--	--	--	--	--	--	--	--	--	--	--	--
BMK_Unigene_015330	0.541371	0.0335695	0.0308215	3.88591	0.222634	0.18827	--	--	--	--	--	--	--	--	--	--	--	--	--
BMK_Unigene_015346	0.118819	0.442155	0.0890711	1.84794	0.336997	0.957851	--	--	Molecular Function: DNA binding (GO:0003677);; Molecular Function: sequence-specific DNA binding transcription factor activity (GO:0003700);; Cellular Component: nucleus (GO:0005634);; Biological Process: regulation of transcription, DNA-templated (GO:0006355);; Molecular Function: protein dimerization activity (GO:0046983);;	--	[K]	Transcription	SRF-type transcription factor (DNA-binding and dimerisation domain)	MADS-box transcription factor 27 GN=B1267B06.20 OS=Oryza sativa subsp. japonica (Rice) PE=2 SV=2	K	Transcription	Os04g0461300 [Oryza sativa Japonica Group]	molecular function: binding (GO:0005488);; molecular function: nucleic acid binding transcription factor activity (GO:0001071);; biological process: biological regulation (GO:0065007);; cellular component: cell (GO:0005623);; cellular component: organelle (GO:0043226);; cellular component: cell part (GO:0044464)	--
BMK_Unigene_015379	14.7022	2.52294	1.59978	562.634	17.3862	2.61988	--	--	Cellular Component: extracellular region (GO:0005576);; Cellular Component: cell wall (GO:0005618);; Biological Process: response to salt stress (GO:0009651);; Cellular Component: cytoplasmic membrane-bounded vesicle (GO:0016023);; Molecular Function: manganese ion binding (GO:0030145);; Cellular Component: extracellular matrix (GO:0031012);; Molecular Function: nutrient reservoir activity (GO:00…	--	--	--	Cupin;; Cupin domain	Germin-like protein 4-1 (Precursor) OS=Oryza sativa subsp. japonica (Rice) PE=2 SV=2	R	General function prediction only	PREDICTED: germin-like protein 4-1-like [Setaria italica]	cellular component: extracellular region (GO:0005576);; cellular component: cell (GO:0005623);; cellular component: cell part (GO:0044464);; biological process: response to stimulus (GO:0050896);; cellular component: organelle (GO:0043226);; molecular function: binding (GO:0005488);; cellular component: extracellular matrix (GO:0031012);; molecular function: nutrient reservoir activity (GO:004573…	--
BMK_Unigene_015436	0.150709	0.29357	0.0251439	1.78995	0.842068	0.4651	--	--	--	--	--	--	MULE transposase domain;; MuDR family transposase;; Transposase, Mutator family;; SWIM zinc finger	Protein FAR1-RELATED SEQUENCE 8 GN=FRS8 OS=Arabidopsis thaliana (Mouse-ear cress) PE=2 SV=2	S	Function unknown	PREDICTED: uncharacterized protein LOC103646680 [Zea mays]	--	--
BMK_Unigene_015451	0.996966	0.829527	0.485863	7.38479	1.81827	2.14987	[L]	Replication, recombination and repair	Molecular Function: nucleic acid binding (GO:0003676);; Molecular Function: catalytic activity (GO:0003824);; Biological Process: DNA metabolic process (GO:0006259);;	--	[R]	General function prediction only	Retrotransposon gag protein;; gag-polyprotein putative aspartyl protease;; Aspartyl protease;; Retroviral aspartyl protease	RNA-directed DNA polymerase homolog OS=Oenothera berteroana (Bertero&apos;s evening primrose) PE=4 SV=1	L	Replication, recombination and repair	hypothetical protein SORBIDRAFT_08g009530 [Sorghum bicolor]	molecular function: binding (GO:0005488);; molecular function: catalytic activity (GO:0003824);; biological process: metabolic process (GO:0008152);; biological process: cellular process (GO:0009987)	--
BMK_Unigene_015492	0.506756	0	0	2.54828	0	0	--	--	Cellular Component: cytoplasmic membrane-bounded vesicle (GO:0016023);; Molecular Function: transferase activity, transferring phosphorus-containing groups (GO:0016772);;	--	--	--	Carbohydrate-binding protein of the ER	Probable LRR receptor-like serine/threonine-protein kinase At1g51860 (Precursor) GN=At1g51860 OS=Arabidopsis thaliana (Mouse-ear cress) PE=2 SV=2	T	Signal transduction mechanisms	PREDICTED: probable LRR receptor-like serine/threonine-protein kinase At1g51810-like [Setaria italica]	cellular component: cell (GO:0005623);; cellular component: organelle (GO:0043226);; cellular component: cell part (GO:0044464);; molecular function: catalytic activity (GO:0003824);; biological process: metabolic process (GO:0008152)	--
BMK_Unigene_015507	0.215548	0.321649	0.351661	2.42356	1.02748	1.06843	[L]	Replication, recombination and repair	Molecular Function: DNA binding (GO:0003677);; Molecular Function: chromatin binding (GO:0003682);; Molecular Function: RNA binding (GO:0003723);; Molecular Function: DNA photolyase activity (GO:0003913);; Molecular Function: RNA-directed DNA polymerase activity (GO:0003964);; Molecular Function: aspartic-type endopeptidase activity (GO:0004190);; Biological Process: RNA-dependent DNA replication…	--	[R]	General function prediction only	Reverse transcriptase (RNA-dependent DNA polymerase);; gag-polyprotein putative aspartyl protease;; Aspartyl protease	RNA-directed DNA polymerase homolog OS=Oenothera berteroana (Bertero&apos;s evening primrose) PE=4 SV=1	R	General function prediction only	hypothetical protein SORBIDRAFT_10g026363 [Sorghum bicolor]	molecular function: binding (GO:0005488);; molecular function: catalytic activity (GO:0003824);; biological process: metabolic process (GO:0008152);; biological process: cellular process (GO:0009987);; biological process: cellular component organization or biogenesis (GO:0071840)	--
BMK_Unigene_015529	0.147817	0.062933	0.199389	2.45852	0.376868	0.237222	--	--	--	--	--	--	--	--	--	--	--	--	--
BMK_Unigene_015573	3.00537	1.08515	0.417287	3.49505	0.955389	0.0974659	--	--	Molecular Function: DNA binding (GO:0003677);;	--	--	--	WRKY DNA -binding domain	Probable WRKY transcription factor 41 GN=WRKY41 OS=Arabidopsis thaliana (Mouse-ear cress) PE=2 SV=2	S	Function unknown	PREDICTED: probable WRKY transcription factor 4-like [Setaria italica]	molecular function: binding (GO:0005488)	--
BMK_Unigene_015588	0.908095	0.172052	0.411642	4.79473	0.617281	0	[C]	Energy production and conversion	Cellular Component: mitochondrion (GO:0005739);; Biological Process: generation of precursor metabolites and energy (GO:0006091);; Molecular Function: oxidoreductase activity (GO:0016491);; Cellular Component: membrane part (GO:0044425);; Molecular Function: transition metal ion binding (GO:0046914);; Biological Process: oxidation-reduction process (GO:0055114);;	K02256|2.8668e-177|ppp:PhpafMp01|cox1; cytochrome c oxidase subunit 1; K02256 cytochrome c oxidase subunit 1 [EC:1.9.3.1] (A)	[C]	Energy production and conversion	--	Cytochrome c oxidase subunit 1 GN=COX1 OS=Marchantia polymorpha (Liverwort) PE=3 SV=2	C	Energy production and conversion	cytochrome c oxidase subunit 1 (mitochondrion) [Climacium americanum]	cellular component: cell (GO:0005623);; cellular component: organelle (GO:0043226);; cellular component: cell part (GO:0044464);; biological process: metabolic process (GO:0008152);; biological process: cellular process (GO:0009987);; molecular function: catalytic activity (GO:0003824);; biological process: single-organism process (GO:0044699);; cellular component: membrane (GO:0016020);; cellula…	Oxidative phosphorylation (ko00190)
BMK_Unigene_015681	1.24375	0.633386	0.212575	2.30241	0.640748	0.305488	--	--	--	--	--	--	--	--	--	--	--	--	--
BMK_Unigene_015819	6.95816	9.71202	7.07642	25.6952	12.4579	9.75291	[I]	Lipid transport and metabolism	Molecular Function: acetyl-CoA carboxylase activity (GO:0003989);; Molecular Function: biotin carboxylase activity (GO:0004075);; Molecular Function: ATP binding (GO:0005524);; Cellular Component: cytosol (GO:0005829);; Cellular Component: plasma membrane (GO:0005886);; Cellular Component: biotin carboxylase complex (GO:0009343);; Biological Process: response to cytokinin (GO:0009735);; Biologica…	K11262|0|sita:101776467|acetyl-CoA carboxylase 1-like; K11262 acetyl-CoA carboxylase / biotin carboxylase [EC:6.4.1.2 6.3.4.14] (A)	[I]	Lipid transport and metabolism	Carbamoyl-phosphate synthase L chain, ATP binding domain;; Carbamoyl-phosphate synthase L chain, N-terminal domain;; Biotin carboxylase C-terminal domain;; ATP-grasp domain;; ATP-grasp domain;; ATP-grasp domain;; D-ala D-ala ligase C-terminus	Biotin carboxylase OS=Oryza sativa subsp. japonica (Rice) PE=3 SV=1	--	--	PREDICTED: acetyl-CoA carboxylase 1-like [Setaria italica]	molecular function: catalytic activity (GO:0003824);; biological process: metabolic process (GO:0008152);; molecular function: binding (GO:0005488);; cellular component: cell (GO:0005623);; cellular component: cell part (GO:0044464);; cellular component: membrane (GO:0016020);; cellular component: macromolecular complex (GO:0032991);; biological process: response to stimulus (GO:0050896);; biolog…	Fatty acid biosynthesis (ko00061);; Pyruvate metabolism (ko00620);; Propanoate metabolism (ko00640);; Fatty acid metabolism (ko01212)
BMK_Unigene_015898	5.18182	6.66657	10.5941	15.556	6.28374	3.7497	[GEPR]	--	Cellular Component: integral component of membrane (GO:0016021);; Molecular Function: substrate-specific transmembrane transporter activity (GO:0022891);; Biological Process: transmembrane transport (GO:0055085);;	--	[R]	General function prediction only	Sugar (and other) transporter;; Major Facilitator Superfamily;; MFS/sugar transport protein;; Fungal trichothecene efflux pump (TRI12)	Sugar transport protein 5 GN=STP5 OS=Arabidopsis thaliana (Mouse-ear cress) PE=2 SV=1	R	General function prediction only	PREDICTED: sugar transport protein 5-like [Setaria italica]	cellular component: membrane (GO:0016020);; cellular component: membrane part (GO:0044425);; molecular function: transporter activity (GO:0005215);; biological process: cellular process (GO:0009987);; biological process: single-organism process (GO:0044699);; biological process: localization (GO:0051179)	--
BMK_Unigene_015901	35.9175	28.5776	81.3507	105.691	116.256	59.1348	[Q]	Secondary metabolites biosynthesis, transport and catabolism	Molecular Function: monooxygenase activity (GO:0004497);; Molecular Function: iron ion binding (GO:0005506);; Molecular Function: electron carrier activity (GO:0009055);; Molecular Function: oxidoreductase activity, acting on paired donors, with incorporation or reduction of molecular oxygen (GO:0016705);; Molecular Function: heme binding (GO:0020037);; Biological Process: oxidation-reduction pro…	--	[QI]	--	Cytochrome P450;; Transmembrane proteins 14C	Beta-amyrin 28-oxidase OS=Panax ginseng (Korean ginseng) PE=2 SV=1	Q	Secondary metabolites biosynthesis, transport and catabolism	TPA: putative cytochrome P450 superfamily protein [Zea mays]	molecular function: catalytic activity (GO:0003824);; biological process: metabolic process (GO:0008152);; biological process: single-organism process (GO:0044699);; molecular function: binding (GO:0005488);; molecular function: electron carrier activity (GO:0009055)	--
BMK_Unigene_015902	31.9211	25.8751	97.7946	139.358	130.826	52.7774	[Q]	Secondary metabolites biosynthesis, transport and catabolism	Molecular Function: monooxygenase activity (GO:0004497);; Molecular Function: iron ion binding (GO:0005506);; Molecular Function: electron carrier activity (GO:0009055);; Molecular Function: oxidoreductase activity, acting on paired donors, with incorporation or reduction of molecular oxygen (GO:0016705);; Molecular Function: heme binding (GO:0020037);; Biological Process: oxidation-reduction pro…	--	[QI]	--	Cytochrome P450	Taxadiene 5-alpha hydroxylase OS=Taxus cuspidata (Japanese yew) PE=1 SV=2	Q	Secondary metabolites biosynthesis, transport and catabolism	PREDICTED: cytochrome P450 716B1-like [Setaria italica]	molecular function: catalytic activity (GO:0003824);; biological process: metabolic process (GO:0008152);; biological process: single-organism process (GO:0044699);; molecular function: binding (GO:0005488);; molecular function: electron carrier activity (GO:0009055)	--
BMK_Unigene_016052	1.00481	0.706844	0.50436	2.44051	0.574288	0.289012	--	--	Cellular Component: nucleus (GO:0005634);; Biological Process: response to water deprivation (GO:0009414);; Biological Process: stomatal movement (GO:0010118);; Biological Process: response to nitrate (GO:0010167);; Biological Process: nitrate assimilation (GO:0042128);;	--	--	--	--	Protein NLP3 OS=Oryza sativa subsp. japonica (Rice) PE=3 SV=1	K	Transcription	unnamed protein product [Triticum aestivum]	cellular component: cell (GO:0005623);; cellular component: organelle (GO:0043226);; cellular component: cell part (GO:0044464);; biological process: response to stimulus (GO:0050896);; biological process: cellular process (GO:0009987);; biological process: single-organism process (GO:0044699);; biological process: metabolic process (GO:0008152)	--
BMK_Unigene_016061	0.894869	0.979723	0.284695	3.34141	1.07795	1.35292	--	--	--	--	--	--	--	--	--	--	--	--	--
BMK_Unigene_016072	1.29729	0.432464	0.377856	3.3912	0.389717	0.535812	[L]	Replication, recombination and repair	Molecular Function: DNA binding (GO:0003677);; Molecular Function: RNA binding (GO:0003723);; Molecular Function: RNA-directed DNA polymerase activity (GO:0003964);; Molecular Function: aspartic-type endopeptidase activity (GO:0004190);; Cellular Component: nucleus (GO:0005634);; Biological Process: RNA-dependent DNA replication (GO:0006278);; Biological Process: DNA recombination (GO:0006310);; …	--	[R]	General function prediction only	Integrase core domain;; Chromo (CHRromatin Organisation MOdifier) domain;; Integrase core domain	--	R	General function prediction only	polyprotein [Zea mays]	molecular function: binding (GO:0005488);; molecular function: catalytic activity (GO:0003824);; biological process: metabolic process (GO:0008152);; biological process: cellular process (GO:0009987);; cellular component: cell (GO:0005623);; cellular component: organelle (GO:0043226);; cellular component: cell part (GO:0044464)	--
BMK_Unigene_016121	0.827889	0.0117724	0	2.57035	0.879918	0.951488	--	--	Molecular Function: ADP binding (GO:0043531);;	--	[R]	General function prediction only	Leucine Rich repeats (2 copies);; Leucine rich repeat;; Leucine Rich Repeat;; Leucine Rich repeat;; Leucine rich repeat	LRR repeats and ubiquitin-like domain-containing protein At2g30105 GN=At2g30105 OS=Arabidopsis thaliana (Mouse-ear cress) PE=1 SV=1	R	General function prediction only	hypothetical protein SORBIDRAFT_05g026920 [Sorghum bicolor]	molecular function: binding (GO:0005488)	--
BMK_Unigene_016221	1.45158	1.21809	1.68771	7.82052	4.94938	1.12072	[RTKL]	--	Molecular Function: protein serine/threonine kinase activity (GO:0004674);; Molecular Function: ATP binding (GO:0005524);; Biological Process: protein phosphorylation (GO:0006468);;	--	--	--	Salt stress response/antifungal;; Protein kinase domain;; Protein tyrosine kinase	Cysteine-rich receptor-like protein kinase 10 (Precursor) GN=F21P8.70 OS=Arabidopsis thaliana (Mouse-ear cress) PE=1 SV=3	T	Signal transduction mechanisms	PREDICTED: cysteine-rich receptor-like protein kinase 10-like [Setaria italica]	molecular function: catalytic activity (GO:0003824);; biological process: metabolic process (GO:0008152);; biological process: cellular process (GO:0009987);; molecular function: binding (GO:0005488)	--
BMK_Unigene_016307	2.3788	0	0	9.48544	2.69043	2.62287	--	--	--	--	--	--	--	--	--	--	--	--	--
BMK_Unigene_016551	2.36718	1.02532	1.34461	5.73336	3.08539	2.82258	--	--	--	--	--	--	--	--	--	--	--	--	--
BMK_Unigene_016642	0.687074	0	0.0109917	4.732	0.684031	0.534663	--	--	--	--	--	--	--	--	--	--	--	--	--
BMK_Unigene_016837	0.609789	0.614927	0.825461	11.5844	3.55362	3.00342	--	--	Molecular Function: ATP binding (GO:0005524);; Biological Process: apoptotic process (GO:0006915);; Biological Process: defense response (GO:0006952);; Molecular Function: ADP binding (GO:0043531);;	--	[T]	Signal transduction mechanisms	NB-ARC domain;; Leucine rich repeat;; Leucine Rich repeats (2 copies);; NB-ARC domain;; AAA domain	Putative disease resistance protein RGA3 GN=RGA3 OS=Solanum bulbocastanum (Wild potato) PE=2 SV=2	T	Signal transduction mechanisms	PREDICTED: uncharacterized protein LOC101774167 [Setaria italica]	molecular function: binding (GO:0005488);; biological process: cellular process (GO:0009987);; biological process: single-organism process (GO:0044699);; biological process: response to stimulus (GO:0050896)	--
BMK_Unigene_016942	0.226413	0.447143	0	10.685	1.28716	0	--	--	Cellular Component: membrane (GO:0016020);;	--	--	--	Tetraspanin family	--	R	General function prediction only	conserved hypothetical protein [Phytophthora infestans T30-4]	cellular component: membrane (GO:0016020)	--
BMK_Unigene_016948	1.72409	0.0710328	0.0129655	5.4594	1.19346	1.55988	--	--	--	--	--	--	--	--	S	Function unknown	PREDICTED: uncharacterized protein LOC101754006 isoform X1 [Setaria italica]	--	--
BMK_Unigene_016973	4.05162	6.98823	9.93702	13.2168	10.9576	4.32867	--	--	--	--	--	--	--	--	--	--	--	--	--
BMK_Unigene_017129	0.553229	0.379434	0.166795	3.17005	0.411817	0.899572	--	--	Molecular Function: ATP binding (GO:0005524);; Biological Process: defense response (GO:0006952);; Molecular Function: nucleoside-triphosphatase activity (GO:0017111);; Molecular Function: ADP binding (GO:0043531);;	--	--	--	--	--	T	Signal transduction mechanisms	hypothetical protein SORBIDRAFT_06g029220 [Sorghum bicolor]	molecular function: binding (GO:0005488);; biological process: response to stimulus (GO:0050896);; molecular function: catalytic activity (GO:0003824);; biological process: metabolic process (GO:0008152)	--
BMK_Unigene_017212	1.64722	0.431479	0	4.58847	0.0606782	0	--	--	Molecular Function: binding (GO:0005488);;	K09377|3.75025e-09|sot:102588712|pollen-specific protein SF3-like; K09377 cysteine and glycine-rich protein (A)	[Z]	Cytoskeleton	LIM domain	LIM domain-containing protein WLIM1 {ECO:0000305} OS=Arabidopsis thaliana (Mouse-ear cress) PE=1 SV=1	R	General function prediction only	predicted protein [Hordeum vulgare subsp. vulgare]	molecular function: binding (GO:0005488)	--
BMK_Unigene_017225	0.424666	0.690637	0.256156	1.9311	0.153323	0	--	--	Cellular Component: mitochondrion (GO:0005739);; Biological Process: response to abiotic stimulus (GO:0009628);; Biological Process: post-embryonic development (GO:0009791);; Molecular Function: transferase activity (GO:0016740);; Biological Process: response to chemical (GO:0042221);;	K00799|4.1577e-23|obr:102704200|probable glutathione S-transferase GSTU6-like; K00799 glutathione S-transferase [EC:2.5.1.18] (A)	[O]	Posttranslational modification, protein turnover, chaperones	Glutathione S-transferase, C-terminal domain	Probable glutathione S-transferase GSTU6 GN=OSJNBb0038A07.2 OS=Oryza sativa subsp. japonica (Rice) PE=2 SV=2	O	Posttranslational modification, protein turnover, chaperones	PREDICTED: probable glutathione S-transferase GSTU6-like [Oryza brachyantha]	cellular component: cell (GO:0005623);; cellular component: organelle (GO:0043226);; cellular component: cell part (GO:0044464);; biological process: response to stimulus (GO:0050896);; biological process: multicellular organismal process (GO:0032501);; biological process: developmental process (GO:0032502);; biological process: single-organism process (GO:0044699);; molecular function: catalytic…	Glutathione metabolism (ko00480)
BMK_Unigene_017278	1.93372	0.813156	1.44583	6.90976	4.01303	0.69799	[E]	Amino acid transport and metabolism	Molecular Function: serine-type carboxypeptidase activity (GO:0004185);; Cellular Component: extracellular region (GO:0005576);; Cellular Component: vacuole (GO:0005773);; Biological Process: proteolysis (GO:0006508);;	K16297|5.41552e-34|sita:101758066|serine carboxypeptidase 2-like; K16297 serine carboxypeptidase-like clade II [EC:3.4.16.-] (A)	[OE]	--	Serine carboxypeptidase	Serine carboxypeptidase 2 chain B (Precursor) GN=CBP2 OS=Hordeum vulgare (Barley) PE=1 SV=2	O	Posttranslational modification, protein turnover, chaperones	PREDICTED: serine carboxypeptidase 2-like [Setaria italica]	molecular function: catalytic activity (GO:0003824);; biological process: metabolic process (GO:0008152);; cellular component: extracellular region (GO:0005576);; cellular component: cell (GO:0005623);; cellular component: organelle (GO:0043226);; cellular component: cell part (GO:0044464)	--
BMK_Unigene_017290	0	1.10198	0	3.23405	0.247449	0	--	--	--	--	--	--	Peptidase M50B-like	--	S	Function unknown	hypothetical protein PHYSODRAFT_353508 [Phytophthora sojae]	--	--
BMK_Unigene_017473	0.583032	0.534522	0.527621	2.74522	1.23124	0.834412	--	--	Biological Process: indoleacetic acid conjugate metabolic process (GO:0033473);; Biological Process: shoot system development (GO:0048367);; Molecular Function: methyl indole-3-acetate esterase activity (GO:0080030);;	--	--	--	Alpha/beta hydrolase family	Methylesterase 18 GN=MES18 OS=Arabidopsis thaliana (Mouse-ear cress) PE=2 SV=1	R	General function prediction only	PREDICTED: methylesterase 17-like [Setaria italica]	biological process: metabolic process (GO:0008152);; biological process: cellular process (GO:0009987);; biological process: single-organism process (GO:0044699);; biological process: biological regulation (GO:0065007);; biological process: multicellular organismal process (GO:0032501);; biological process: developmental process (GO:0032502);; molecular function: catalytic activity (GO:0003824)	--
BMK_Unigene_017486	2.70632	0.387434	0.668157	7.6103	1.91335	1.77547	--	--	--	--	--	--	--	--	--	--	--	--	--
BMK_Unigene_017540	2.32214	0.352708	0	9.45353	0.552045	0.133117	--	--	--	--	--	--	Granulin	--	--	--	--	--	--
BMK_Unigene_017579	6.98726	2.32144	2.81186	20.2858	4.98386	3.56346	--	--	--	--	--	--	--	--	--	--	--	--	--
BMK_Unigene_017582	0.0545573	0.212414	1.53388	16.8066	3.83487	1.91022	--	--	--	--	--	--	--	--	--	--	--	--	--
BMK_Unigene_017590	0.964933	1.99174	3.08903	5.88418	1.69353	1.33151	--	--	--	--	[T]	Signal transduction mechanisms	Leucine rich repeat;; Leucine Rich Repeat	Putative disease resistance protein At3g14460 GN=At3g14460 OS=Arabidopsis thaliana (Mouse-ear cress) PE=3 SV=1	T	Signal transduction mechanisms	hypothetical protein SORBIDRAFT_08g020630 [Sorghum bicolor]	--	--
BMK_Unigene_017605	67.9555	40.698	43.5699	150.332	66.2519	74.9478	--	--	--	--	--	--	Development and cell death domain	B2 protein OS=Daucus carota (Wild carrot) PE=2 SV=1	S	Function unknown	PREDICTED: B2 protein-like [Setaria italica]	--	--
BMK_Unigene_017645	0.571264	0.821927	1.30979	2.81865	1.49164	0.704427	--	--	Cellular Component: cytoplasmic membrane-bounded vesicle (GO:0016023);; Molecular Function: purine ribonucleoside binding (GO:0032550);; Molecular Function: adenyl ribonucleotide binding (GO:0032559);; Molecular Function: anion binding (GO:0043168);;	--	[T]	Signal transduction mechanisms	NB-ARC domain;; AAA domain;; NACHT domain;; AAA domain;; AAA domain;; AAA ATPase domain;; KAP family P-loop domain	Putative disease resistance protein RGA3 GN=RGA3 OS=Solanum bulbocastanum (Wild potato) PE=2 SV=2	T	Signal transduction mechanisms	PREDICTED: putative disease resistance RPP13-like protein 1-like [Setaria italica]	cellular component: cell (GO:0005623);; cellular component: organelle (GO:0043226);; cellular component: cell part (GO:0044464);; molecular function: binding (GO:0005488)	--
BMK_Unigene_017701	0.238438	0.259997	0.161076	2.43432	0.554033	0.523066	--	--	--	--	--	--	--	--	--	--	--	--	--
BMK_Unigene_017749	0.865533	0.302674	0.2719	1.52281	0.428854	0.204101	--	--	--	--	--	--	--	--	--	--	--	--	--
BMK_Unigene_017758	0.535038	0.380617	0.685827	5.79218	0.437675	0.571935	--	--	--	--	--	--	--	--	O	Posttranslational modification, protein turnover, chaperones	PREDICTED: protein ASPARTIC PROTEASE IN GUARD CELL 2-like [Setaria italica]	--	--
BMK_Unigene_017764	0.972409	1.78498	2.35731	9.79356	5.34324	2.50978	--	--	Cellular Component: endoplasmic reticulum (GO:0005783);; Cellular Component: membrane (GO:0016020);; Molecular Function: long-chain-alcohol oxidase activity (GO:0046577);; Molecular Function: flavin adenine dinucleotide binding (GO:0050660);; Biological Process: oxidation-reduction process (GO:0055114);;	K17756|3.79041e-20|sbi:SORBI_04g026390|SORBIDRAFT_04g026390, Sb04g026390; hypothetical protein; K17756 long-chain-alcohol oxidase [EC:1.1.3.20] (A)	--	--	--	Long-chain-alcohol oxidase FAO2 GN=FAO2 OS=Lotus japonicus (Lotus corniculatus var. japonicus) PE=2 SV=1	R	General function prediction only	hypothetical protein SORBIDRAFT_04g026390 [Sorghum bicolor]	cellular component: cell (GO:0005623);; cellular component: organelle (GO:0043226);; cellular component: cell part (GO:0044464);; cellular component: membrane (GO:0016020);; molecular function: catalytic activity (GO:0003824);; biological process: metabolic process (GO:0008152);; biological process: single-organism process (GO:0044699);; molecular function: binding (GO:0005488)	--
BMK_Unigene_017910	2.64744	0.324054	0.580401	14.0362	4.39643	4.09524	--	--	--	--	--	--	--	--	--	--	--	--	--
BMK_Unigene_017936	16.462	6.94685	12.3269	20.6503	7.68748	6.67386	--	--	--	--	--	--	--	--	--	--	--	--	--
BMK_Unigene_018025	4.80726	2.65636	2.71798	11.0904	6.23276	5.28544	[E]	Amino acid transport and metabolism	Molecular Function: aspartate kinase activity (GO:0004072);; Biological Process: cellular amino acid biosynthetic process (GO:0008652);; Biological Process: phosphorylation (GO:0016310);; Molecular Function: amino acid binding (GO:0016597);;	K00928|0|sita:101774791|aspartokinase 2, chloroplastic-like; K00928 aspartate kinase [EC:2.7.2.4] (A)	[E]	Amino acid transport and metabolism	Amino acid kinase family;; ACT domain;; Putative gypsy type transposon	Aspartokinase 1, chloroplastic (Precursor) GN=T31B5.100 OS=Arabidopsis thaliana (Mouse-ear cress) PE=1 SV=1	E	Amino acid transport and metabolism	monofunctional aspartate kinase 2 [Zea mays]	molecular function: catalytic activity (GO:0003824);; biological process: metabolic process (GO:0008152);; biological process: cellular process (GO:0009987);; biological process: single-organism process (GO:0044699);; molecular function: binding (GO:0005488)	Glycine, serine and threonine metabolism (ko00260);; Cysteine and methionine metabolism (ko00270);; Lysine biosynthesis (ko00300);; 2-Oxocarboxylic acid metabolism (ko01210);; Biosynthesis of amino acids (ko01230)
BMK_Unigene_018391	1.52647	0.268116	0.188409	2.93747	0.0259786	0	[J]	Translation, ribosomal structure and biogenesis	Cellular Component: membrane (GO:0016020);; Cellular Component: cytosolic ribosome (GO:0022626);; Cellular Component: intracellular membrane-bounded organelle (GO:0043231);; Cellular Component: intracellular organelle part (GO:0044446);;	K02936|4.68484e-76|eus:EUTSA_v10006188mg|hypothetical protein; K02936 large subunit ribosomal protein L7Ae (A)	[J]	Translation, ribosomal structure and biogenesis	Ribosomal protein L7Ae/L30e/S12e/Gadd45 family	60S ribosomal protein L7a OS=Oryza sativa subsp. japonica (Rice) PE=2 SV=1	J	Translation, ribosomal structure and biogenesis	hypothetical protein EUTSA_v10006188mg [Eutrema salsugineum]	cellular component: membrane (GO:0016020);; cellular component: cell (GO:0005623);; cellular component: macromolecular complex (GO:0032991);; cellular component: organelle (GO:0043226);; cellular component: cell part (GO:0044464);; cellular component: organelle part (GO:0044422)	Ribosome (ko03010)
BMK_Unigene_018404	1.38496	1.28047	0.554032	3.72784	1.78866	1.45424	--	--	--	--	--	--	--	--	--	--	--	--	--
BMK_Unigene_018431	6.30988	0.779291	0.436281	15.9189	1.77752	0.599873	--	--	Biological Process: flavonoid biosynthetic process (GO:0009813);; Molecular Function: transferase activity, transferring acyl groups other than amino-acyl groups (GO:0016747);; Molecular Function: identical protein binding (GO:0042802);;	K17212|1.32182e-55|sbi:SORBI_02g034030|SORBIDRAFT_02g034030, Sb02g034030; hypothetical protein; K17212 bisdemethoxycurcumin synthase [EC:2.3.1.211] (A)	--	--	Chalcone and stilbene synthases, N-terminal domain	Bisdemethoxycurcumin synthase OS=Oryza sativa subsp. japonica (Rice) PE=1 SV=2	R	General function prediction only	hypothetical protein SORBIDRAFT_02g034030 [Sorghum bicolor]	biological process: metabolic process (GO:0008152);; molecular function: catalytic activity (GO:0003824);; molecular function: binding (GO:0005488)	Stilbenoid, diarylheptanoid and gingerol biosynthesis (ko00945)
BMK_Unigene_018432	0.0390367	0.147058	0	7.08451	0.472094	0.018478	--	--	--	--	--	--	--	--	--	--	hypothetical protein L916_12543, partial [Phytophthora parasitica]	--	--
BMK_Unigene_018582	0.881885	0.802444	0.942935	2.05764	0.576433	1.22952	--	--	--	--	--	--	F-box domain;; F-box-like	F-box/LRR-repeat protein At2g43260 GN=At2g43260 OS=Arabidopsis thaliana (Mouse-ear cress) PE=2 SV=1	R	General function prediction only	hypothetical protein SORBIDRAFT_02g005870 [Sorghum bicolor]	--	--
BMK_Unigene_018602	2.77898	1.71279	0.912823	9.5206	4.12721	1.14886	--	--	Molecular Function: peroxidase activity (GO:0004601);; Biological Process: response to oxidative stress (GO:0006979);; Cellular Component: cytoplasmic membrane-bounded vesicle (GO:0016023);; Molecular Function: heme binding (GO:0020037);; Molecular Function: metal ion binding (GO:0046872);; Biological Process: oxidation-reduction process (GO:0055114);;	K00430|2.1848e-42|sita:101757720|peroxidase 1-like; K00430 peroxidase [EC:1.11.1.7] (A)	--	--	Peroxidase	Peroxidase 5 {ECO:0000250|UniProtKB:P22195} (Precursor) OS=Vitis vinifera (Grape) PE=1 SV=2	R	General function prediction only	PREDICTED: peroxidase 1-like [Setaria italica]	molecular function: catalytic activity (GO:0003824);; molecular function: antioxidant activity (GO:0016209);; biological process: metabolic process (GO:0008152);; biological process: single-organism process (GO:0044699);; biological process: response to stimulus (GO:0050896);; cellular component: cell (GO:0005623);; cellular component: organelle (GO:0043226);; cellular component: cell part (GO:00…	Phenylalanine metabolism (ko00360);; Phenylpropanoid biosynthesis (ko00940)
BMK_Unigene_018622	2.09502	2.50874	2.80129	5.97309	2.85224	4.17703	--	--	--	--	--	--	F-box domain	F-box protein At3g62230 GN=At3g62230 OS=Arabidopsis thaliana (Mouse-ear cress) PE=1 SV=1	R	General function prediction only	hypothetical protein F775_00158 [Aegilops tauschii]	--	--
BMK_Unigene_018697	28.2838	25.9995	3.14634	72.6229	2.45957	4.82848	--	--	Cellular Component: cytoplasmic membrane-bounded vesicle (GO:0016023);;	--	--	--	Hydrophobic seed protein	Cortical cell-delineating protein (Precursor) OS=Zea mays (Maize) PE=2 SV=1	R	General function prediction only	PREDICTED: cortical cell-delineating protein-like [Setaria italica]	cellular component: cell (GO:0005623);; cellular component: organelle (GO:0043226);; cellular component: cell part (GO:0044464)	--
BMK_Unigene_018864	0.215906	0.263649	0.379308	1.97703	0.804571	0.689707	[L]	Replication, recombination and repair	Molecular Function: DNA binding (GO:0003677);; Molecular Function: chromatin binding (GO:0003682);; Molecular Function: RNA binding (GO:0003723);; Molecular Function: RNA-directed DNA polymerase activity (GO:0003964);; Molecular Function: aspartic-type endopeptidase activity (GO:0004190);; Cellular Component: nucleus (GO:0005634);; Biological Process: RNA-dependent DNA replication (GO:0006278);; …	--	[R]	General function prediction only	Reverse transcriptase (RNA-dependent DNA polymerase);; Integrase core domain	Uncharacterized mitochondrial protein AtMg00860 GN=AtMg00860 OS=Arabidopsis thaliana (Mouse-ear cress) PE=4 SV=1	R	General function prediction only	Putative retroelement [Oryza sativa Japonica Group]	molecular function: binding (GO:0005488);; molecular function: catalytic activity (GO:0003824);; biological process: metabolic process (GO:0008152);; biological process: cellular process (GO:0009987);; cellular component: cell (GO:0005623);; cellular component: organelle (GO:0043226);; cellular component: cell part (GO:0044464);; biological process: cellular component organization or biogenesis (…	--
BMK_Unigene_019004	2.06294	1.08997	0.805399	9.15503	3.11891	3.04326	--	--	Molecular Function: ion channel activity (GO:0005216);; Biological Process: ion transport (GO:0006811);; Cellular Component: membrane (GO:0016020);; Biological Process: transmembrane transport (GO:0055085);;	--	[PT]	--	Ion channel;; Ion transport protein;; Ion transport protein	Potassium channel KAT1 OS=Oryza sativa subsp. japonica (Rice) PE=2 SV=1	P	Inorganic ion transport and metabolism	potassium channel3 [Zea mays]	molecular function: transporter activity (GO:0005215);; biological process: cellular process (GO:0009987);; biological process: single-organism process (GO:0044699);; biological process: localization (GO:0051179);; cellular component: membrane (GO:0016020)	--
BMK_Unigene_019034	1.03902	0.504549	0.331831	4.58225	1.20581	0.755778	--	--	--	--	--	--	--	--	--	--	--	--	--
BMK_Unigene_019097	0.154832	0	0	3.6509	0.787226	1.07307	--	--	--	--	--	--	--	--	--	--	--	--	--
BMK_Unigene_019113	0.555431	0.502983	0.172473	3.40445	1.52658	0.169978	--	--	Molecular Function: protein serine/threonine kinase activity (GO:0004674);; Molecular Function: ATP binding (GO:0005524);; Biological Process: protein phosphorylation (GO:0006468);; Cellular Component: cytoplasmic membrane-bounded vesicle (GO:0016023);;	--	--	--	Protein tyrosine kinase	Receptor-like serine/threonine-protein kinase SD1-7 (Precursor) GN=F1E22.15 OS=Arabidopsis thaliana (Mouse-ear cress) PE=1 SV=1	T	Signal transduction mechanisms	TPA: putative DUF26-domain receptor-like protein kinase family protein [Zea mays]	molecular function: catalytic activity (GO:0003824);; biological process: metabolic process (GO:0008152);; biological process: cellular process (GO:0009987);; molecular function: binding (GO:0005488);; cellular component: cell (GO:0005623);; cellular component: organelle (GO:0043226);; cellular component: cell part (GO:0044464)	--
BMK_Unigene_019130	0.43882	0	0.0433811	4.46764	0.453525	0	--	--	--	--	--	--	--	--	R	General function prediction only	hypothetical protein F775_07938 [Aegilops tauschii]	--	--
BMK_Unigene_019167	1.11296	0.671674	1.50403	5.99023	0.741976	0.624525	--	--	Cellular Component: mitochondrion (GO:0005739);; Molecular Function: peptidase activity (GO:0008233);;	--	[O]	Posttranslational modification, protein turnover, chaperones	Xylanase inhibitor N-terminal;; Eukaryotic aspartyl protease	Aspartic proteinase nepenthesin-2 (Precursor) GN=nep2 OS=Nepenthes gracilis (Slender pitcher plant) PE=1 SV=1	O	Posttranslational modification, protein turnover, chaperones	PREDICTED: protein ASPARTIC PROTEASE IN GUARD CELL 2-like [Setaria italica]	cellular component: cell (GO:0005623);; cellular component: organelle (GO:0043226);; cellular component: cell part (GO:0044464);; molecular function: catalytic activity (GO:0003824);; biological process: metabolic process (GO:0008152)	--
BMK_Unigene_019207	1.99316	0.381123	0.360694	8.73869	3.32685	2.62784	[G]	Carbohydrate transport and metabolism	Molecular Function: magnesium ion binding (GO:0000287);; Molecular Function: pyruvate kinase activity (GO:0004743);; Biological Process: glycolytic process (GO:0006096);; Cellular Component: plastid (GO:0009536);; Biological Process: phosphorylation (GO:0016310);; Molecular Function: potassium ion binding (GO:0030955);;	K00873|2.80606e-45|sbi:SORBI_01g012240|SORBIDRAFT_01g012240, Sb01g012240; hypothetical protein; K00873 pyruvate kinase [EC:2.7.1.40] (A)	[G]	Carbohydrate transport and metabolism	Pyruvate kinase, barrel domain	Plastidial pyruvate kinase 1, chloroplastic (Precursor) GN=F5N5.15 OS=Arabidopsis thaliana (Mouse-ear cress) PE=1 SV=1	G	Carbohydrate transport and metabolism	hypothetical protein SORBIDRAFT_01g012240 [Sorghum bicolor]	molecular function: binding (GO:0005488);; molecular function: catalytic activity (GO:0003824);; biological process: metabolic process (GO:0008152);; biological process: cellular process (GO:0009987);; biological process: single-organism process (GO:0044699);; cellular component: cell (GO:0005623);; cellular component: organelle (GO:0043226);; cellular component: cell part (GO:0044464)	Glycolysis / Gluconeogenesis (ko00010);; Purine metabolism (ko00230);; Pyruvate metabolism (ko00620);; Carbon metabolism (ko01200);; Biosynthesis of amino acids (ko01230)
BMK_Unigene_019231	7.8583	5.03938	4.22621	31.0803	11.9991	7.45575	--	--	--	--	--	--	--	--	S	Function unknown	unknown [Zea mays]	--	--
BMK_Unigene_019278	0.299877	0.163834	0.246065	1.78968	0.386873	0.0522263	--	--	Molecular Function: protein serine/threonine kinase activity (GO:0004674);; Molecular Function: ATP binding (GO:0005524);; Biological Process: protein phosphorylation (GO:0006468);; Cellular Component: plastid (GO:0009536);; Biological Process: recognition of pollen (GO:0048544);;	--	--	--	D-mannose binding lectin;; S-locus glycoprotein family	G-type lectin S-receptor-like serine/threonine-protein kinase At2g19130 (Precursor) GN=At2g19130 OS=Arabidopsis thaliana (Mouse-ear cress) PE=2 SV=1	T	Signal transduction mechanisms	hypothetical protein SORBIDRAFT_10g027620 [Sorghum bicolor]	molecular function: catalytic activity (GO:0003824);; biological process: metabolic process (GO:0008152);; biological process: cellular process (GO:0009987);; molecular function: binding (GO:0005488);; cellular component: cell (GO:0005623);; cellular component: organelle (GO:0043226);; cellular component: cell part (GO:0044464);; biological process: reproductive process (GO:0022414);; biological …	--
BMK_Unigene_019287	1.34891	0.332354	0	7.10035	0.134596	0	--	--	Cellular Component: intracellular organelle (GO:0043229);; Biological Process: single-organism cellular process (GO:0044763);;	K11251|3.33209e-26|bdi:100831894|histone H2A; K11251 histone H2A (A)	[B]	Chromatin structure and dynamics	Core histone H2A/H2B/H3/H4	Histone H2A OS=Euglena gracilis PE=2 SV=1	B	Chromatin structure and dynamics	unnamed protein product [Kluyveromyces dobzhanskii CBS 2104]	cellular component: cell (GO:0005623);; cellular component: organelle (GO:0043226);; cellular component: cell part (GO:0044464);; biological process: cellular process (GO:0009987);; biological process: single-organism process (GO:0044699)	--
BMK_Unigene_019529	0.185025	0.0168058	0.0838387	2.93546	0.9539	0.638596	--	--	Molecular Function: nucleotide binding (GO:0000166);; Cellular Component: mitochondrion (GO:0005739);; Cellular Component: vacuolar membrane (GO:0005774);; Cellular Component: endoplasmic reticulum (GO:0005783);; Cellular Component: plasma membrane (GO:0005886);; Biological Process: systemic acquired resistance (GO:0009627);; Biological Process: response to sucrose (GO:0009744);; Biological Proce…	--	[V]	Defense mechanisms	--	--	G	Carbohydrate transport and metabolism	Os03g0184600 [Oryza sativa Japonica Group]	molecular function: binding (GO:0005488);; cellular component: cell (GO:0005623);; cellular component: organelle (GO:0043226);; cellular component: cell part (GO:0044464);; cellular component: membrane (GO:0016020);; cellular component: organelle part (GO:0044422);; biological process: immune system process (GO:0002376);; biological process: response to stimulus (GO:0050896);; biological process:…	--
BMK_Unigene_019606	0.407931	0.64611	1.08211	5.89741	2.54343	2.97131	--	--	--	--	--	--	--	--	--	--	--	--	--
BMK_Unigene_019659	0	0	0.233687	4.78294	0.304833	1.84696	--	--	--	--	--	--	--	--	--	--	--	--	--
BMK_Unigene_019746	0	0.648837	0	3.43016	0.244742	0	--	--	Cellular Component: integral component of membrane (GO:0016021);;	K10246|1.58535e-12|cme:CYME_CML178C|probable long chain fatty acid elongation enzyme Elo1p; K10246 fatty acid elongase 3 [EC:2.3.1.199] (A)	[I]	Lipid transport and metabolism	GNS1/SUR4 family;; GNS1/SUR4 family	--	I	Lipid transport and metabolism	hypothetical protein L914_09221 [Phytophthora parasitica]	cellular component: membrane (GO:0016020);; cellular component: membrane part (GO:0044425)	Fatty acid elongation (ko00062);; Biosynthesis of unsaturated fatty acids (ko01040);; Fatty acid metabolism (ko01212)
BMK_Unigene_019765	2.34269	0.74276	0.363094	9.28628	2.88504	3.46929	[Z]	Cytoskeleton	Molecular Function: actin binding (GO:0003779);; Biological Process: actin filament-based movement (GO:0030048);; Biological Process: Golgi localization (GO:0051645);; Biological Process: mitochondrion localization (GO:0051646);; Biological Process: peroxisome localization (GO:0060151);;	--	[Z]	Cytoskeleton	Calponin homology (CH) domain;; CAMSAP CH domain	Fimbrin-2 {ECO:0000305} OS=Arabidopsis thaliana (Mouse-ear cress) PE=2 SV=1	Z	Cytoskeleton	hypothetical protein SORBIDRAFT_03g021860 [Sorghum bicolor]	molecular function: binding (GO:0005488);; biological process: cellular process (GO:0009987);; biological process: single-organism process (GO:0044699);; biological process: localization (GO:0051179)	--
BMK_Unigene_019779	1.4619	1.14287	0.699764	6.07571	1.89736	1.63836	--	--	--	--	--	--	--	--	--	--	--	--	--
BMK_Unigene_019820	5.98923	9.28887	16.1558	16.5426	8.13952	9.44121	--	--	--	--	--	--	--	--	--	--	--	--	--
BMK_Unigene_019824	0	0.3771	0	5.12523	0.0750005	0	--	--	--	--	--	--	Protein of unknown function (DUF2807)	--	--	--	--	--	--
BMK_Unigene_019861	0.866351	0.172459	0.534482	6.63129	1.05519	1.34873	--	--	--	--	[T]	Signal transduction mechanisms	NB-ARC domain	Disease resistance protein RPP13 GN=RPP13 OS=Arabidopsis thaliana (Mouse-ear cress) PE=2 SV=2	T	Signal transduction mechanisms	hypothetical protein SORBIDRAFT_05g026180 [Sorghum bicolor]	--	--
BMK_Unigene_019929	0.633638	0.290864	0.453632	3.55337	0.831753	0.112321	--	--	--	--	--	--	--	--	--	--	--	--	--
BMK_Unigene_019972	4.18536	1.74078	0.0647023	16.183	0.680006	0.239027	--	--	--	K05759|2.66568e-22|gmx:100127411|profilin; K05759 profilin (A)	[Z]	Cytoskeleton	Profilin	Profilin-2 GN=PRO2 OS=Triticum aestivum (Wheat) PE=2 SV=2	O	Posttranslational modification, protein turnover, chaperones	Putative Profilin [Rhizopus microsporus]	--	--
BMK_Unigene_020177	0	0.176128	0	7.17227	0.901678	0	--	--	--	--	--	--	--	--	--	--	--	--	--
BMK_Unigene_020252	0	0.13192	0	2.90057	0.306101	0	--	--	--	--	--	--	--	--	S	Function unknown	hypothetical protein H310_07004 [Aphanomyces invadans]	--	--
BMK_Unigene_020277	166.123	132.424	93.8237	702.183	369.12	89.7615	[Q]	Secondary metabolites biosynthesis, transport and catabolism	Molecular Function: iron ion binding (GO:0005506);; Biological Process: defense response (GO:0006952);; Molecular Function: electron carrier activity (GO:0009055);; Cellular Component: integral component of membrane (GO:0016021);; Molecular Function: heme binding (GO:0020037);; Molecular Function: 9beta-pimara-7,15-diene oxidase activity (GO:0036209);; Biological Process: diterpene phytoalexin bi…	--	[Q]	Secondary metabolites biosynthesis, transport and catabolism	Cytochrome P450	Cytochrome P450 99A2 OS=Oryza sativa subsp. japonica (Rice) PE=2 SV=2	Q	Secondary metabolites biosynthesis, transport and catabolism	PREDICTED: cytochrome P450 99A2-like isoform X1 [Setaria italica]	molecular function: binding (GO:0005488);; biological process: response to stimulus (GO:0050896);; molecular function: electron carrier activity (GO:0009055);; cellular component: membrane (GO:0016020);; cellular component: membrane part (GO:0044425);; molecular function: catalytic activity (GO:0003824);; biological process: metabolic process (GO:0008152);; biological process: single-organism pro…	--
BMK_Unigene_020334	0.265919	0.101565	0.262683	2.56728	0.732712	0.726433	[H]	Coenzyme transport and metabolism	Molecular Function: 6,7-dimethyl-8-ribityllumazine synthase activity (GO:0000906);; Biological Process: glucose catabolic process (GO:0006007);; Biological Process: riboflavin biosynthetic process (GO:0009231);; Cellular Component: riboflavin synthase complex (GO:0009349);; Cellular Component: chloroplast stroma (GO:0009570);; Biological Process: jasmonic acid mediated signaling pathway (GO:00098…	K00794|1.52455e-22|sbi:SORBI_01g010470|SORBIDRAFT_01g010470, Sb01g010470; hypothetical protein; K00794 6,7-dimethyl-8-ribityllumazine synthase [EC:2.5.1.78] (A)	[H]	Coenzyme transport and metabolism	6,7-dimethyl-8-ribityllumazine synthase	6,7-dimethyl-8-ribityllumazine synthase, chloroplastic (Precursor) GN=At2g44050 OS=Arabidopsis thaliana (Mouse-ear cress) PE=2 SV=1	H	Coenzyme transport and metabolism	hypothetical protein SORBIDRAFT_01g010470 [Sorghum bicolor]	molecular function: catalytic activity (GO:0003824);; biological process: metabolic process (GO:0008152);; biological process: single-organism process (GO:0044699);; biological process: cellular process (GO:0009987);; cellular component: cell (GO:0005623);; cellular component: macromolecular complex (GO:0032991);; cellular component: cell part (GO:0044464);; cellular component: organelle (GO:0043…	Riboflavin metabolism (ko00740)
BMK_Unigene_020344	0.0497694	0.529494	0.322256	1.46678	0.355202	0.584741	--	--	--	--	--	--	--	--	--	--	--	--	--
BMK_Unigene_020374	1.61267	0.551381	0.630937	5.69318	0.408867	2.28152	--	--	--	--	--	--	--	--	--	--	--	--	--
BMK_Unigene_020405	5.57059	3.44598	4.31438	12.9149	6.57033	6.48108	--	--	--	--	--	--	F-box domain	--	R	General function prediction only	hypothetical protein SORBIDRAFT_02g001580 [Sorghum bicolor]	--	--
BMK_Unigene_020523	17.3113	6.7359	7.18349	30.2837	3.77467	5.95012	--	--	Cellular Component: cytosol (GO:0005829);; Biological Process: cysteine biosynthetic process from serine (GO:0006535);; Biological Process: protein targeting to membrane (GO:0006612);; Molecular Function: serine O-acetyltransferase activity (GO:0009001);; Biological Process: response to wounding (GO:0009611);; Biological Process: response to fungus (GO:0009620);; Biological Process: jasmonic acid…	K00640|2.97488e-24|sita:101781850|probable serine acetyltransferase 5-like; K00640 serine O-acetyltransferase [EC:2.3.1.30] (A)	[E]	Amino acid transport and metabolism	Serine acetyltransferase, N-terminal	Probable serine acetyltransferase 1 OS=Oryza sativa subsp. japonica (Rice) PE=2 SV=1	E	Amino acid transport and metabolism	PREDICTED: probable serine acetyltransferase 5-like [Setaria italica]	cellular component: cell (GO:0005623);; cellular component: cell part (GO:0044464);; biological process: metabolic process (GO:0008152);; biological process: cellular process (GO:0009987);; biological process: single-organism process (GO:0044699);; biological process: localization (GO:0051179);; biological process: cellular component organization or biogenesis (GO:0071840);; molecular function: c…	Cysteine and methionine metabolism (ko00270);; Sulfur metabolism (ko00920);; Carbon metabolism (ko01200);; Biosynthesis of amino acids (ko01230)
BMK_Unigene_020640	0.407447	0.325411	0.261082	1.65159	0.716755	0.319104	[S]	Function unknown	--	--	[T]	Signal transduction mechanisms	NB-ARC domain;; Leucine rich repeat;; Leucine Rich repeats (2 copies)	Disease resistance protein RGA2 GN=RGA2 OS=Solanum bulbocastanum (Wild potato) PE=1 SV=1	T	Signal transduction mechanisms	PREDICTED: disease resistance protein RGA2-like isoform X1 [Setaria italica]	--	--
BMK_Unigene_020683	0.073332	0	0	5.02709	0.511643	0.0672161	--	--	--	--	--	--	--	--	--	--	conserved hypothetical protein [Phytophthora infestans T30-4]	--	--
BMK_Unigene_021963	1.15946	0.139276	0.891702	12.4892	1.38715	2.64297	--	--	Molecular Function: binding (GO:0005488);;	K09422|2.18453e-20|sita:101786682|myb-related protein MYBAS1-like; K09422 myb proto-oncogene protein, plant (A)	--	--	--	Myb-related protein MYBAS1 GN=MYBAS1 OS=Oryza sativa subsp. japonica (Rice) PE=2 SV=1	K	Transcription	PREDICTED: myb-related protein MYBAS1-like [Setaria italica]	molecular function: binding (GO:0005488)	--
BMK_Unigene_022459	0.369558	0	0	3.87863	0.177831	0	--	--	--	--	--	--	--	--	--	--	--	--	--
BMK_Unigene_022843	0.061764	2.37034	0	12.495	1.0615	0.202513	--	--	--	--	--	--	--	--	--	--	unnamed protein product [Albugo candida]	--	--
BMK_Unigene_023271	0.782326	0.112086	0	2.6417	0.286381	0.177087	--	--	Molecular Function: ATP binding (GO:0005524);; Biological Process: apoptotic process (GO:0006915);; Biological Process: defense response (GO:0006952);;	--	[T]	Signal transduction mechanisms	Leucine Rich repeats (2 copies);; Leucine rich repeat;; Leucine Rich Repeat	Putative disease resistance protein RGA3 GN=RGA3 OS=Solanum bulbocastanum (Wild potato) PE=2 SV=2	T	Signal transduction mechanisms	Putative disease resistance protein RGA4 [Aegilops tauschii]	molecular function: binding (GO:0005488);; biological process: cellular process (GO:0009987);; biological process: single-organism process (GO:0044699);; biological process: response to stimulus (GO:0050896)	--
BMK_Unigene_023375	2.59874	0.844213	0.495795	10.9216	2.45046	5.68077	--	--	--	--	--	--	--	--	--	--	--	--	--
BMK_Unigene_024559	2.39925	1.19692	0.669082	14.9534	2.93392	5.28661	--	--	--	--	--	--	--	--	--	--	--	--	--
BMK_Unigene_024626	0.0692511	0.885367	0	0.949902	0.107371	0	--	--	--	--	--	--	BTB/POZ domain	Putative BTB/POZ domain-containing protein At3g49970 GN=At3g49970 OS=Arabidopsis thaliana (Mouse-ear cress) PE=3 SV=1	O	Posttranslational modification, protein turnover, chaperones	hypothetical protein PHYSODRAFT_318979 [Phytophthora sojae]	--	--
BMK_Unigene_025781	1.22878	0.218242	0.165734	2.48101	0.261273	0.209092	--	--	--	--	[R]	General function prediction only	zinc-binding in reverse transcriptase	--	R	General function prediction only	PREDICTED: putative ribonuclease H protein At1g65750 [Zea mays]	--	--
BMK_Unigene_026061	0.515644	0.688953	2.26928	14.6858	5.03332	4.10061	--	--	--	--	--	--	--	--	--	--	--	--	--
BMK_Unigene_026326	18.4586	2.27879	0.628117	72.098	0.271236	0.350832	--	--	Molecular Function: hydrolase activity, hydrolyzing O-glycosyl compounds (GO:0004553);; Biological Process: carbohydrate metabolic process (GO:0005975);; Cellular Component: cytoplasmic membrane-bounded vesicle (GO:0016023);;	--	--	--	--	Glucan endo-1,3-beta-glucosidase (Precursor) GN=SP41A OS=Nicotiana tabacum (Common tobacco) PE=1 SV=1	--	--	TPA: putative O-glycosyl hydrolase family 17 protein, partial [Zea mays]	molecular function: catalytic activity (GO:0003824);; biological process: metabolic process (GO:0008152);; cellular component: cell (GO:0005623);; cellular component: organelle (GO:0043226);; cellular component: cell part (GO:0044464)	--
BMK_Unigene_026691	182.164	142.131	99.0794	420.758	134.583	195.346	--	--	Biological Process: maltose metabolic process (GO:0000023);; Biological Process: microtubule nucleation (GO:0007020);; Cellular Component: plant-type cell wall (GO:0009505);; Biological Process: positive regulation of flower development (GO:0009911);; Biological Process: leaf morphogenesis (GO:0009965);; Cellular Component: cytoplasmic membrane-bounded vesicle (GO:0016023);; Biological Process: g…	K07407|0|sbi:SORBI_01g018400|SORBIDRAFT_01g018400, Sb01g018400; hypothetical protein; K07407 alpha-galactosidase [EC:3.2.1.22] (A)	[G]	Carbohydrate transport and metabolism	Melibiase;; Glycoside hydrolase 97	Alpha-galactosidase (Precursor) GN=OSJNBa0041P03 OS=Oryza sativa subsp. japonica (Rice) PE=1 SV=1	G	Carbohydrate transport and metabolism	PREDICTED: alpha-galactosidase-like isoform X2 [Setaria italica]	biological process: metabolic process (GO:0008152);; biological process: cellular process (GO:0009987);; biological process: single-organism process (GO:0044699);; biological process: cellular component organization or biogenesis (GO:0071840);; cellular component: cell (GO:0005623);; cellular component: cell part (GO:0044464);; biological process: biological regulation (GO:0065007);; biological p…	Galactose metabolism (ko00052);; Glycerolipid metabolism (ko00561);; Sphingolipid metabolism (ko00600);; Glycosphingolipid biosynthesis - globo series (ko00603)
BMK_Unigene_026777	0	0.200637	0.51591	7.14037	2.04209	2.4578	--	--	--	--	--	--	--	--	--	--	--	--	--
BMK_Unigene_026950	0	0.354237	0	0.882418	0	0	[CR]	--	--	--	[CR]	--	Zinc-binding dehydrogenase;; Zinc-binding dehydrogenase;; Alcohol dehydrogenase GroES-like domain	Quinone oxidoreductase-like protein At1g23740, chloroplastic (Precursor) GN=At1g23740 OS=Arabidopsis thaliana (Mouse-ear cress) PE=1 SV=2	C	Energy production and conversion	hypothetical protein F444_00199 [Phytophthora parasitica P1976]	--	--
BMK_Unigene_027031	0	0.195512	1.42852	3.18088	3.91544	0.713565	--	--	--	K01922|5.76306e-06|sita:101772064|phosphopantothenate--cysteine ligase 1-like; K01922 phosphopantothenate-cysteine ligase [EC:6.3.2.5] (A)	--	--	--	--	--	--	--	--	Pantothenate and CoA biosynthesis (ko00770)
BMK_Unigene_027485	2.74122	2.1784	4.21058	13.5671	4.89916	1.03221	[V]	Defense mechanisms	Molecular Function: ATP binding (GO:0005524);; Biological Process: ATP catabolic process (GO:0006200);; Biological Process: transport (GO:0006810);; Cellular Component: integral component of membrane (GO:0016021);; Molecular Function: ATPase activity (GO:0016887);;	--	[Q]	Secondary metabolites biosynthesis, transport and catabolism	--	Pleiotropic drug resistance protein 3 GN=P0410E03.8 OS=Oryza sativa subsp. japonica (Rice) PE=2 SV=1	Q	Secondary metabolites biosynthesis, transport and catabolism	PREDICTED: pleiotropic drug resistance protein 3-like isoform X2 [Setaria italica]	molecular function: binding (GO:0005488);; biological process: metabolic process (GO:0008152);; biological process: cellular process (GO:0009987);; biological process: single-organism process (GO:0044699);; biological process: localization (GO:0051179);; cellular component: membrane (GO:0016020);; cellular component: membrane part (GO:0044425);; molecular function: catalytic activity (GO:0003824)	--
BMK_Unigene_028038	31.5122	35.5022	77.5279	83.0515	64.0589	22.9716	--	--	Cellular Component: cytoplasmic membrane-bounded vesicle (GO:0016023);;	--	--	--	Thaumatin family	Thaumatin-like protein (Precursor) OS=Oryza sativa subsp. japonica (Rice) PE=1 SV=1	R	General function prediction only	putative thaumatin-like protein mRNA [Oryza sativa Japonica Group]	cellular component: cell (GO:0005623);; cellular component: organelle (GO:0043226);; cellular component: cell part (GO:0044464)	--
BMK_Unigene_029046	1.25396	0.284984	0.639507	10.2238	1.31836	1.25529	--	--	Molecular Function: DNA binding (GO:0003677);; Molecular Function: chromatin binding (GO:0003682);; Cellular Component: nucleus (GO:0005634);; Biological Process: regulation of transcription, DNA-templated (GO:0006355);;	K09422|6.63198e-29|mus:103972335|transcription factor MYB59-like; K09422 myb proto-oncogene protein, plant (A)	[K]	Transcription	Myb-like DNA-binding domain	Myb-related protein MYBAS1 GN=MYBAS1 OS=Oryza sativa subsp. japonica (Rice) PE=2 SV=1	K	Transcription	PREDICTED: transcription factor MYB59-like [Musa acuminata subsp. malaccensis]	molecular function: binding (GO:0005488);; cellular component: cell (GO:0005623);; cellular component: organelle (GO:0043226);; cellular component: cell part (GO:0044464);; biological process: biological regulation (GO:0065007)	--
BMK_Unigene_029350	0.56144	0.430769	1.08919	11.4126	3.2395	3.82515	--	--	--	--	--	--	--	--	--	--	--	--	--
BMK_Unigene_029787	0	0.374664	0.232453	2.39763	0.265698	0.262656	--	--	--	--	--	--	--	--	--	--	--	--	--
BMK_Unigene_030016	2.02843	26.9224	1.0975	38.0317	6.03718	6.86191	[V]	Defense mechanisms	Molecular Function: ATP binding (GO:0005524);; Biological Process: ATP catabolic process (GO:0006200);; Biological Process: transport (GO:0006810);; Cellular Component: integral component of membrane (GO:0016021);; Molecular Function: ATPase activity (GO:0016887);;	--	[Q]	Secondary metabolites biosynthesis, transport and catabolism	ABC-2 type transporter;; Plant PDR ABC transporter associated	Probable pleiotropic drug resistance protein 2 OS=Oryza sativa subsp. japonica (Rice) PE=3 SV=1	Q	Secondary metabolites biosynthesis, transport and catabolism	PREDICTED: probable pleiotropic drug resistance protein 2-like [Setaria italica]	molecular function: binding (GO:0005488);; biological process: metabolic process (GO:0008152);; biological process: cellular process (GO:0009987);; biological process: single-organism process (GO:0044699);; biological process: localization (GO:0051179);; cellular component: membrane (GO:0016020);; cellular component: membrane part (GO:0044425);; molecular function: catalytic activity (GO:0003824)	--
BMK_Unigene_030810	1.87327	0	0	5.21093	0.0833639	0	--	--	Molecular Function: ATP binding (GO:0005524);; Cellular Component: cytoplasm (GO:0005737);; Cellular Component: cytoskeleton (GO:0005856);;	K12313|1.27739e-55|zma:100274491|uncharacterized LOC100274491; K12313 actin, aortic smooth muscle (A)	[Z]	Cytoskeleton	Actin	Actin OS=Achlya bisexualis (Water mold) PE=3 SV=1	Z	Cytoskeleton	actin [Moniliophthora roreri MCA 2997]	molecular function: binding (GO:0005488);; cellular component: cell (GO:0005623);; cellular component: cell part (GO:0044464);; cellular component: organelle (GO:0043226)	--
BMK_Unigene_031019	0.157962	0	0.898622	17.8148	3.77209	2.20549	--	--	--	--	--	--	--	--	--	--	--	--	--
BMK_Unigene_031742	2.36051	0.444474	0	5.08714	0.0962257	0.0489932	--	--	--	--	--	--	--	--	--	--	--	--	--
BMK_Unigene_032026	3.81116	2.55635	4.3835	5.14427	3.05233	3.7151	--	--	Cellular Component: mitochondrion (GO:0005739);;	--	--	--	Myb/SANT-like DNA-binding domain	--	L	Replication, recombination and repair	PREDICTED: uncharacterized protein LOC101784765 [Setaria italica]	cellular component: cell (GO:0005623);; cellular component: organelle (GO:0043226);; cellular component: cell part (GO:0044464)	--
BMK_Unigene_032116	0.279179	0	1.7439	4.73333	0.947391	2.3296	--	--	--	--	--	--	--	--	--	--	--	--	--
BMK_Unigene_032327	21.2351	70.6575	16.9795	190.019	13.122	33.3927	--	--	--	--	--	--	--	--	--	--	--	--	--
BMK_Unigene_032740	0.81271	0.700903	0.6004	8.76323	1.71325	0.649673	--	--	Molecular Function: serine-type endopeptidase activity (GO:0004252);; Cellular Component: cell wall (GO:0005618);; Biological Process: proteolysis (GO:0006508);; Cellular Component: cytoplasmic membrane-bounded vesicle (GO:0016023);; Molecular Function: identical protein binding (GO:0042802);; Biological Process: negative regulation of catalytic activity (GO:0043086);;	--	--	--	Peptidase inhibitor I9	Subtilisin-like protease SBT3.5 {ECO:0000303|PubMed:16193095} (Precursor) OS=Arabidopsis thaliana (Mouse-ear cress) PE=1 SV=1	O	Posttranslational modification, protein turnover, chaperones	PREDICTED: subtilisin-like protease-like [Setaria italica]	molecular function: catalytic activity (GO:0003824);; biological process: metabolic process (GO:0008152);; cellular component: cell (GO:0005623);; cellular component: cell part (GO:0044464);; cellular component: organelle (GO:0043226);; molecular function: binding (GO:0005488);; biological process: biological regulation (GO:0065007)	--
BMK_Unigene_033466	7.22136	17.5502	7.4794	38.9926	3.39512	11.0251	[J]	Translation, ribosomal structure and biogenesis	Molecular Function: translation elongation factor activity (GO:0003746);; Molecular Function: GTPase activity (GO:0003924);; Molecular Function: GTP binding (GO:0005525);; Cellular Component: cytoplasm (GO:0005737);; Biological Process: GTP catabolic process (GO:0006184);; Biological Process: translational elongation (GO:0006414);;	K03231|4.09457e-168|ppp:PHYPADRAFT_212963|hypothetical protein; K03231 elongation factor 1-alpha (A)	[J]	Translation, ribosomal structure and biogenesis	Elongation factor Tu C-terminal domain;; Elongation factor Tu GTP binding domain;; Elongation factor Tu domain 2	Elongation factor 1-alpha GN=TEFS1 OS=Glycine max (Soybean) PE=1 SV=2	J	Translation, ribosomal structure and biogenesis	EEF1A2, eukaryotic translation elongation factor 1 alpha [Ectocarpus siliculosus]	molecular function: binding (GO:0005488);; biological process: metabolic process (GO:0008152);; biological process: cellular process (GO:0009987);; molecular function: catalytic activity (GO:0003824);; biological process: single-organism process (GO:0044699);; cellular component: cell (GO:0005623);; cellular component: cell part (GO:0044464)	RNA transport (ko03013)
BMK_Unigene_033692	4.85676	0.0284882	0	14.447	0	0	--	--	--	--	[O]	Posttranslational modification, protein turnover, chaperones	Papain family cysteine protease;; Cathepsin propeptide inhibitor domain (I29);; Peptidase C1-like family	Xylem cysteine proteinase 1 (Precursor) GN=XCP1 OS=Arabidopsis thaliana (Mouse-ear cress) PE=1 SV=1	O	Posttranslational modification, protein turnover, chaperones	cysteine proteinase [Oxyrrhis marina]	--	--
BMK_Unigene_034690	7.17787	3.16927	3.48797	21.2518	1.97312	5.45627	--	--	Molecular Function: oxidoreductase activity (GO:0016491);;	--	[QR]	--	--	Probable 2-oxoglutarate-dependent dioxygenase AOP1 (Fragment) GN=AOP1 OS=Arabidopsis thaliana (Mouse-ear cress) PE=2 SV=1	R	General function prediction only	PREDICTED: 2-oxoglutarate-dependent dioxygenase AOP2-like [Zea mays]	molecular function: catalytic activity (GO:0003824);; biological process: metabolic process (GO:0008152);; biological process: single-organism process (GO:0044699)	--
BMK_Unigene_035237	7.90206	2.53534	0.0533064	12.8029	0.515078	0.688914	--	--	Cellular Component: integral component of membrane (GO:0016021);; Biological Process: transmembrane transport (GO:0055085);;	K13947|0|sita:101763284|probable auxin efflux carrier component 5-like; K13947 auxin efflux carrier family (A)	--	--	Membrane transport protein	Probable auxin efflux carrier component 5 GN=P0003D09.37 OS=Oryza sativa subsp. japonica (Rice) PE=2 SV=1	S	Function unknown	PREDICTED: probable auxin efflux carrier component 5-like [Setaria italica]	cellular component: membrane (GO:0016020);; cellular component: membrane part (GO:0044425);; biological process: cellular process (GO:0009987);; biological process: single-organism process (GO:0044699);; biological process: localization (GO:0051179)	--
BMK_Unigene_035410	2.46142	2.94853	2.4973	13.0922	5.51836	2.99263	--	--	Molecular Function: calcium-transporting ATPase activity (GO:0005388);; Molecular Function: calmodulin binding (GO:0005516);; Molecular Function: ATP binding (GO:0005524);; Cellular Component: plasma membrane (GO:0005886);; Cellular Component: chloroplast (GO:0009507);; Biological Process: response to nematode (GO:0009624);; Biological Process: response to salt stress (GO:0009651);; Cellular Comp…	K01537|3.29399e-91|sita:101780261|probable calcium-transporting ATPase 6, plasma membrane-type-like; K01537 Ca2+-transporting ATPase [EC:3.6.3.8] (A)	[P]	Inorganic ion transport and metabolism	Ca2+-ATPase N terminal autoinhibitory domain;; Cation transporter/ATPase, N-terminus	Probable calcium-transporting ATPase 6, plasma membrane-type GN=OJ1579_G03.12 OS=Oryza sativa subsp. japonica (Rice) PE=3 SV=1	P	Inorganic ion transport and metabolism	PREDICTED: probable calcium-transporting ATPase 6, plasma membrane-type-like [Setaria italica]	molecular function: catalytic activity (GO:0003824);; molecular function: transporter activity (GO:0005215);; biological process: metabolic process (GO:0008152);; biological process: cellular process (GO:0009987);; biological process: single-organism process (GO:0044699);; biological process: localization (GO:0051179);; molecular function: binding (GO:0005488);; cellular component: cell (GO:00056…	--
BMK_Unigene_035556	1.09419	0.19639	0.0853892	2.92065	0.116242	0	[Z]	Cytoskeleton	--	--	[Z]	Cytoskeleton	Spectrin repeat;; Calponin homology (CH) domain;; CAMSAP CH domain	Fimbrin-1 {ECO:0000303|PubMed:11123801} OS=Arabidopsis thaliana (Mouse-ear cress) PE=1 SV=2	Z	Cytoskeleton	Sac6p [Rhizophagus irregularis DAOM 197198w]	--	--
BMK_Unigene_035641	12.0752	11.0912	6.81736	71.0891	16.6951	8.91583	--	--	Cellular Component: cell wall (GO:0005618);; Cellular Component: cytoplasmic membrane-bounded vesicle (GO:0016023);;	--	--	--	Dirigent-like protein	Dirigent protein 7 (Precursor) GN=DIR7 OS=Arabidopsis thaliana (Mouse-ear cress) PE=2 SV=1	R	General function prediction only	PREDICTED: disease resistance response protein 206-like [Setaria italica]	cellular component: cell (GO:0005623);; cellular component: cell part (GO:0044464);; cellular component: organelle (GO:0043226)	--
BMK_Unigene_036280	4.29203	1.91186	1.71686	26.2378	7.69666	1.67694	--	--	Molecular Function: protein serine/threonine kinase activity (GO:0004674);; Molecular Function: ATP binding (GO:0005524);; Cellular Component: mitochondrion (GO:0005739);; Biological Process: protein phosphorylation (GO:0006468);; Cellular Component: plastid (GO:0009536);; Cellular Component: cytoplasmic membrane-bounded vesicle (GO:0016023);; Biological Process: recognition of pollen (GO:0048544…	--	--	--	D-mannose binding lectin;; S-locus glycoprotein family;; PAN-like domain;; Protein tyrosine kinase;; Protein kinase domain	G-type lectin S-receptor-like serine/threonine-protein kinase At2g19130 (Precursor) GN=At2g19130 OS=Arabidopsis thaliana (Mouse-ear cress) PE=2 SV=1	T	Signal transduction mechanisms	putative S-receptor kinase [Oryza sativa Japonica Group]	molecular function: catalytic activity (GO:0003824);; biological process: metabolic process (GO:0008152);; biological process: cellular process (GO:0009987);; molecular function: binding (GO:0005488);; cellular component: cell (GO:0005623);; cellular component: organelle (GO:0043226);; cellular component: cell part (GO:0044464);; biological process: reproductive process (GO:0022414);; biological …	--
BMK_Unigene_036525	1.06324	0.108278	0.0868725	3.42889	0.123866	0.179644	--	--	--	--	--	--	--	--	--	--	--	--	--
BMK_Unigene_036997	543.204	446.662	588.301	656.921	477.421	588.153	[R]	General function prediction only	Molecular Function: nucleotide binding (GO:0000166);; Molecular Function: nucleic acid binding (GO:0003676);; Cellular Component: mitochondrion (GO:0005739);; Cellular Component: plastid (GO:0009536);;	--	[R]	General function prediction only	RNA recognition motif. (a.k.a. RRM, RBD, or RNP domain);; RNA recognition motif (a.k.a. RRM, RBD, or RNP domain);; RNA recognition motif. (a.k.a. RRM, RBD, or RNP domain)	Glycine-rich RNA-binding protein blt801 {ECO:0000250|UniProtKB:Q03250, ECO:0000303|PubMed:8639753} OS=Hordeum vulgare (Barley) PE=1 SV=1	R	General function prediction only	PREDICTED: nucleolin-like [Setaria italica]	molecular function: binding (GO:0005488);; cellular component: cell (GO:0005623);; cellular component: organelle (GO:0043226);; cellular component: cell part (GO:0044464)	--
BMK_Unigene_037199	68.3979	24.2904	17.3398	116.485	15.5895	18.7557	--	--	Biological Process: proteolysis (GO:0006508);; Molecular Function: peptidase activity (GO:0008233);; Cellular Component: cytoplasmic membrane-bounded vesicle (GO:0016023);;	--	--	--	Hydrophobic seed protein;; Protease inhibitor/seed storage/LTP family	Cortical cell-delineating protein (Precursor) OS=Zea mays (Maize) PE=2 SV=1	R	General function prediction only	PREDICTED: cortical cell-delineating protein-like [Setaria italica]	biological process: metabolic process (GO:0008152);; molecular function: catalytic activity (GO:0003824);; cellular component: cell (GO:0005623);; cellular component: organelle (GO:0043226);; cellular component: cell part (GO:0044464)	--
BMK_Unigene_037236	0	1.10858	1.17911	12.5004	1.3035	1.74073	--	--	--	--	--	--	--	--	--	--	--	--	--
BMK_Unigene_037571	1.77871	0.868857	2.18948	3.61397	1.4694	0.958762	[L]	Replication, recombination and repair	Molecular Function: damaged DNA binding (GO:0003684);; Molecular Function: ATP binding (GO:0005524);; Cellular Component: nucleus (GO:0005634);; Biological Process: double-strand break repair (GO:0006302);; Biological Process: DNA recombination (GO:0006310);; Molecular Function: DNA-dependent ATPase activity (GO:0008094);; Biological Process: response to gamma radiation (GO:0010332);;	K04482|2.09226e-75|sita:101779708|DNA repair protein RAD51 homolog B-like; K04482 DNA repair protein RAD51 (A)	[L]	Replication, recombination and repair	Rad51	DNA repair protein RAD51 homolog B GN=RAD51B OS=Zea mays (Maize) PE=2 SV=1	L	Replication, recombination and repair	PREDICTED: LOW QUALITY PROTEIN: DNA repair protein RAD51 homolog B-like [Setaria italica]	molecular function: binding (GO:0005488);; cellular component: cell (GO:0005623);; cellular component: organelle (GO:0043226);; cellular component: cell part (GO:0044464);; biological process: metabolic process (GO:0008152);; biological process: cellular process (GO:0009987);; biological process: single-organism process (GO:0044699);; biological process: response to stimulus (GO:0050896);; molecu…	Homologous recombination (ko03440)
BMK_Unigene_037609	32.2714	5.79092	1.96184	78.3755	4.26557	12.3838	--	--	Biological Process: abscisic acid-activated signaling pathway (GO:0009738);;	K14496|1.25457e-80|sita:101786686|abscisic acid receptor PYL4-like; K14496 abscisic acid receptor PYR/PYL family (A)	--	--	Polyketide cyclase / dehydrase and lipid transport;; Pathogenesis-related protein Bet v I family;; Polyketide cyclase / dehydrase and lipid transport	Abscisic acid receptor PYL5 GN=K18I23.25 OS=Arabidopsis thaliana (Mouse-ear cress) PE=1 SV=1	R	General function prediction only	PREDICTED: abscisic acid receptor PYL4-like [Setaria italica]	biological process: cellular process (GO:0009987);; biological process: signaling (GO:0023052);; biological process: single-organism process (GO:0044699);; biological process: response to stimulus (GO:0050896);; biological process: biological regulation (GO:0065007)	Plant hormone signal transduction (ko04075)
BMK_Unigene_037778	0.0586815	0	0.0531221	4.54469	0.27718	0.266711	--	--	--	--	--	--	--	--	--	--	--	--	--
BMK_Unigene_037960	26.2985	17.9267	13.7707	63.1495	27.6654	32.3161	--	--	--	--	--	--	--	--	--	--	--	--	--
BMK_Unigene_039133	0.240935	0.936203	2.28383	2.66593	0.692776	1.84068	--	--	Cellular Component: mitochondrion (GO:0005739);; Biological Process: fatty acid biosynthetic process (GO:0006633);; Cellular Component: membrane (GO:0016020);; Cellular Component: cytoplasmic membrane-bounded vesicle (GO:0016023);; Molecular Function: transferase activity, transferring acyl groups other than amino-acyl groups (GO:0016747);;	K15397|5.31254e-67|sbi:SORBI_05g022895|SORBIDRAFT_05g022895, Sb05g022895; hypothetical protein; K15397 3-ketoacyl-CoA synthase [EC:2.3.1.199] (A)	--	--	FAE1/Type III polyketide synthase-like protein	3-ketoacyl-CoA synthase 19 GN=KCS19 OS=Arabidopsis thaliana (Mouse-ear cress) PE=2 SV=1	S	Function unknown	hypothetical protein SORBIDRAFT_05g022895 [Sorghum bicolor]	cellular component: cell (GO:0005623);; cellular component: organelle (GO:0043226);; cellular component: cell part (GO:0044464);; biological process: metabolic process (GO:0008152);; biological process: cellular process (GO:0009987);; biological process: single-organism process (GO:0044699);; cellular component: membrane (GO:0016020);; molecular function: catalytic activity (GO:0003824)	Fatty acid elongation (ko00062)
BMK_Unigene_039222	1.41381	1.613	1.20466	6.90689	1.63468	0.689119	--	--	--	--	--	--	--	--	S	Function unknown	PREDICTED: uncharacterized protein LOC103630708 [Zea mays]	--	--
BMK_Unigene_039370	5.25032	2.23022	0.0545674	5.53262	0.326802	0.0352115	--	--	Molecular Function: DNA binding (GO:0003677);; Molecular Function: sequence-specific DNA binding transcription factor activity (GO:0003700);; Cellular Component: nucleus (GO:0005634);; Biological Process: regulation of transcription, DNA-templated (GO:0006355);; Cellular Component: plastid (GO:0009536);;	--	--	--	--	Ethylene-responsive transcription factor ERF025 GN=ERF025 OS=Arabidopsis thaliana (Mouse-ear cress) PE=2 SV=1	K	Transcription	PREDICTED: ethylene-responsive transcription factor ERF025-like [Setaria italica]	molecular function: binding (GO:0005488);; molecular function: nucleic acid binding transcription factor activity (GO:0001071);; biological process: biological regulation (GO:0065007);; cellular component: cell (GO:0005623);; cellular component: organelle (GO:0043226);; cellular component: cell part (GO:0044464)	--
BMK_Unigene_039652	0.845816	0	0.343615	4.09453	0.91168	0.316389	--	--	--	--	--	--	--	--	--	--	--	--	--
BMK_Unigene_039765	1.61945	17.9301	0.747549	13.6525	2.36196	2.23859	--	--	Molecular Function: sulfotransferase activity (GO:0008146);;	--	[R]	General function prediction only	Sulfotransferase domain	Cytosolic sulfotransferase 5 GN=T14D3.10 OS=Arabidopsis thaliana (Mouse-ear cress) PE=1 SV=1	R	General function prediction only	uncharacterized protein LOC100272724 [Zea mays]	molecular function: catalytic activity (GO:0003824);; biological process: metabolic process (GO:0008152)	--
BMK_Unigene_039769	30.0053	15.8078	51.5776	98.3472	63.9228	44.8733	--	--	Cellular Component: extracellular region (GO:0005576);; Cellular Component: cell wall (GO:0005618);; Biological Process: response to salt stress (GO:0009651);; Molecular Function: manganese ion binding (GO:0030145);; Cellular Component: extracellular matrix (GO:0031012);; Molecular Function: nutrient reservoir activity (GO:0045735);;	--	--	--	Cupin;; Cupin domain	Putative germin-like protein 12-4 (Precursor) OS=Oryza sativa subsp. japonica (Rice) PE=3 SV=2	R	General function prediction only	PREDICTED: putative germin-like protein 12-4-like [Setaria italica]	cellular component: extracellular region (GO:0005576);; cellular component: cell (GO:0005623);; cellular component: cell part (GO:0044464);; biological process: response to stimulus (GO:0050896);; molecular function: binding (GO:0005488);; cellular component: extracellular matrix (GO:0031012);; molecular function: nutrient reservoir activity (GO:0045735)	--
BMK_Unigene_039834	1.65968	5.69994	3.15212	33.4277	1.61437	12.7928	--	--	Cellular Component: integral component of membrane (GO:0016021);; Cellular Component: cytoplasmic membrane-bounded vesicle (GO:0016023);;	--	[T]	Signal transduction mechanisms	DOMON domain;; Eukaryotic cytochrome b561	Cytochrome b561 and DOMON domain-containing protein At3g07570 (Precursor) GN=At3g07570 OS=Arabidopsis thaliana (Mouse-ear cress) PE=2 SV=1	T	Signal transduction mechanisms	hypothetical protein SORBIDRAFT_03g042540 [Sorghum bicolor]	cellular component: membrane (GO:0016020);; cellular component: membrane part (GO:0044425);; cellular component: cell (GO:0005623);; cellular component: organelle (GO:0043226);; cellular component: cell part (GO:0044464)	--
BMK_Unigene_039940	4.53385	8.75806	1.93496	17.9607	3.19967	1.70056	--	--	--	--	--	--	Protein of unknown function (DUF581)	--	S	Function unknown	PREDICTED: uncharacterized protein LOC101780407 [Setaria italica]	--	--
BMK_Unigene_040414	0.138597	0.572145	0.583936	2.50059	0.649906	0.724755	--	--	--	K10268|8.14257e-117|sita:101758699|F-box/LRR-repeat protein 14-like; K10268 F-box and leucine-rich repeat protein 2/20 (A)	[R]	General function prediction only	Leucine Rich repeat	F-box/LRR-repeat protein 14 GN=FBL14 OS=Arabidopsis thaliana (Mouse-ear cress) PE=2 SV=1	R	General function prediction only	PREDICTED: F-box/LRR-repeat protein 14-like [Setaria italica]	--	--
BMK_Unigene_040872	13.9505	5.12724	13.5041	36.6102	10.3744	13.9139	--	--	Biological Process: maltose metabolic process (GO:0000023);; Biological Process: pentose-phosphate shunt (GO:0006098);; Cellular Component: chloroplast stroma (GO:0009570);; Biological Process: chloroplast relocation (GO:0009902);; Biological Process: thylakoid membrane organization (GO:0010027);; Biological Process: starch biosynthetic process (GO:0019252);; Biological Process: isopentenyl dipho…	--	--	--	Xylanase inhibitor C-terminal	Protein ASPARTIC PROTEASE IN GUARD CELL 1 (Precursor) GN=ASPG1 OS=Arabidopsis thaliana (Mouse-ear cress) PE=1 SV=1	S	Function unknown	PREDICTED: uncharacterized protein LOC102714910, partial [Oryza brachyantha]	biological process: metabolic process (GO:0008152);; biological process: cellular process (GO:0009987);; biological process: single-organism process (GO:0044699);; cellular component: cell (GO:0005623);; cellular component: organelle (GO:0043226);; cellular component: organelle part (GO:0044422);; cellular component: cell part (GO:0044464);; biological process: localization (GO:0051179);; biologi…	--
BMK_Unigene_041125	0.700122	0.958599	0.822018	3.40576	0.126249	1.17428	[R]	General function prediction only	--	K12662|1.08046e-13|sot:102598086|U4/U6 small nuclear ribonucleoprotein PRP4-like protein-like; K12662 U4/U6 small nuclear ribonucleoprotein PRP4 (A)	[Z]	Cytoskeleton	Domain of unknown function (DUF1900);; WD domain, G-beta repeat;; Domain of unknown function (DUF1899)	Katanin p80 WD40 repeat-containing subunit B1 homolog {ECO:0000255|HAMAP-Rule:MF_03022} GN=At5g23430 OS=Arabidopsis thaliana (Mouse-ear cress) PE=2 SV=3	R	General function prediction only	DUF1900 domain-containing protein [Rozella allomycis CSF55]	--	Spliceosome (ko03040)
BMK_Unigene_041697	7.41913	5.56149	6.27764	7.82575	5.45499	5.02103	[G]	Carbohydrate transport and metabolism	Molecular Function: ribulose-phosphate 3-epimerase activity (GO:0004750);; Cellular Component: cytoplasm (GO:0005737);; Cellular Component: plasma membrane (GO:0005886);; Biological Process: pentose-phosphate shunt (GO:0006098);; Molecular Function: metal ion binding (GO:0046872);;	K01783|4.77664e-56|sbi:SORBI_02g029250|SORBIDRAFT_02g029250, Sb02g029250; hypothetical protein; K01783 ribulose-phosphate 3-epimerase [EC:5.1.3.1] (A)	[G]	Carbohydrate transport and metabolism	Ribulose-phosphate 3 epimerase family	Ribulose-phosphate 3-epimerase, cytoplasmic isoform OS=Oryza sativa subsp. japonica (Rice) PE=1 SV=1	G	Carbohydrate transport and metabolism	hypothetical protein SORBIDRAFT_02g029250 [Sorghum bicolor]	molecular function: catalytic activity (GO:0003824);; biological process: metabolic process (GO:0008152);; cellular component: cell (GO:0005623);; cellular component: cell part (GO:0044464);; cellular component: membrane (GO:0016020);; biological process: cellular process (GO:0009987);; biological process: single-organism process (GO:0044699);; molecular function: binding (GO:0005488)	Pentose phosphate pathway (ko00030);; Pentose and glucuronate interconversions (ko00040);; Carbon fixation in photosynthetic organisms (ko00710);; Carbon metabolism (ko01200);; Biosynthesis of amino acids (ko01230)
BMK_Unigene_042031	2.95464	2.33973	2.97955	4.00407	2.5805	2.83862	[KLB]	--	Cellular Component: chromosome (GO:0005694);; Biological Process: DNA metabolic process (GO:0006259);; Biological Process: transcription, DNA-templated (GO:0006351);; Biological Process: cellular response to DNA damage stimulus (GO:0006974);; Cellular Component: plastid (GO:0009536);; Cellular Component: nuclear lumen (GO:0031981);;	--	[E]	Amino acid transport and metabolism	FACT complex subunit SPT16 N-terminal lobe domain	FACT complex subunit SPT16 GN=OSJNBb0062H02.2 OS=Oryza sativa subsp. japonica (Rice) PE=2 SV=2	E	Amino acid transport and metabolism	hypothetical protein OsI_38208 [Oryza sativa Indica Group]	cellular component: cell (GO:0005623);; cellular component: organelle (GO:0043226);; cellular component: cell part (GO:0044464);; biological process: metabolic process (GO:0008152);; biological process: cellular process (GO:0009987);; biological process: response to stimulus (GO:0050896);; cellular component: membrane-enclosed lumen (GO:0031974);; cellular component: organelle part (GO:0044422)	--
BMK_Unigene_042271	18.4583	15.4464	9.52355	20.5218	12.5024	16.8093	[L]	Replication, recombination and repair	--	K07466|9.8578e-108|zma:100274860|uncharacterized LOC100274860; K07466 replication factor A1 (A)	[L]	Replication, recombination and repair	Replication factor-A C terminal domain;; Domain of unknown function DUF223	Replication protein A 70 kDa DNA-binding subunit B GN=F13G24.220 OS=Arabidopsis thaliana (Mouse-ear cress) PE=3 SV=1	L	Replication, recombination and repair	uncharacterized protein LOC100274860 [Zea mays]	--	DNA replication (ko03030);; Nucleotide excision repair (ko03420);; Mismatch repair (ko03430);; Homologous recombination (ko03440)
BMK_Unigene_043129	19.9951	32.3092	11.3309	67.2135	24.8334	44.5451	--	--	--	--	--	--	Plant transposase (Ptta/En/Spm family)	--	R	General function prediction only	PREDICTED: uncharacterized protein LOC103652027 [Zea mays]	--	--
BMK_Unigene_043160	8.88658	7.77558	6.30915	23.2503	11.3165	14.1252	--	--	Biological Process: inactivation of MAPK activity (GO:0000188);; Molecular Function: protein tyrosine phosphatase activity (GO:0004725);; Cellular Component: nucleus (GO:0005634);; Cellular Component: mitochondrion (GO:0005739);; Molecular Function: protein tyrosine/serine/threonine phosphatase activity (GO:0008138);; Biological Process: response to auxin (GO:0009733);; Biological Process: respon…	K04459|5.57634e-168|sita:101759102|protein-tyrosine-phosphatase IBR5-like; K04459 dual specificity MAP kinase phosphatase [EC:3.1.3.16 3.1.3.48] (A)	[V]	Defense mechanisms	Dual specificity phosphatase, catalytic domain;; Protein-tyrosine phosphatase	Protein-tyrosine-phosphatase IBR5 GN=T1O3.4 OS=Arabidopsis thaliana (Mouse-ear cress) PE=1 SV=1	V	Defense mechanisms	PREDICTED: protein-tyrosine-phosphatase IBR5-like [Setaria italica]	biological process: biological regulation (GO:0065007);; molecular function: catalytic activity (GO:0003824);; biological process: metabolic process (GO:0008152);; biological process: cellular process (GO:0009987);; cellular component: cell (GO:0005623);; cellular component: organelle (GO:0043226);; cellular component: cell part (GO:0044464);; biological process: response to stimulus (GO:0050896)	--
BMK_Unigene_043225	53.2531	51.7924	23.7813	100.471	41.4138	83.5845	[R]	General function prediction only	Biological Process: response to hypoxia (GO:0001666);; Molecular Function: oxygen transporter activity (GO:0005344);; Molecular Function: iron ion binding (GO:0005506);; Biological Process: response to auxin (GO:0009733);; Biological Process: oxygen transport (GO:0015671);; Molecular Function: oxygen binding (GO:0019825);; Molecular Function: heme binding (GO:0020037);;	--	--	--	Bacterial-like globin	Two-on-two hemoglobin-3 GN=GLB3 OS=Arabidopsis thaliana (Mouse-ear cress) PE=1 SV=1	S	Function unknown	PREDICTED: uncharacterized protein LOC101784581 [Setaria italica]	biological process: response to stimulus (GO:0050896);; molecular function: transporter activity (GO:0005215);; biological process: single-organism process (GO:0044699);; biological process: localization (GO:0051179);; molecular function: binding (GO:0005488)	--
BMK_Unigene_043404	0.330006	0.283924	1.10666	1.92332	0.432925	0.888625	[RTKL]	--	Molecular Function: nucleotide binding (GO:0000166);; Molecular Function: protein kinase activity (GO:0004672);; Cellular Component: membrane (GO:0016020);; Cellular Component: cytoplasmic membrane-bounded vesicle (GO:0016023);; Biological Process: phosphorylation (GO:0016310);;	--	--	--	Protein kinase domain;; Protein tyrosine kinase;; Leucine Rich repeats (2 copies);; Leucine rich repeat;; Leucine Rich Repeat;; Leucine Rich repeat;; Leucine rich repeat;; Leucine rich repeat;; Leucine Rich Repeat;; Leucine Rich repeats (2 copies);; Leucine Rich repeat	Probable LRR receptor-like serine/threonine-protein kinase At3g47570 (Precursor) GN=At3g47570 OS=Arabidopsis thaliana (Mouse-ear cress) PE=2 SV=1	T	Signal transduction mechanisms	PREDICTED: LRR receptor-like serine/threonine-protein kinase GSO1-like isoform X1 [Setaria italica]	molecular function: binding (GO:0005488);; molecular function: catalytic activity (GO:0003824);; biological process: metabolic process (GO:0008152);; biological process: cellular process (GO:0009987);; cellular component: membrane (GO:0016020);; cellular component: cell (GO:0005623);; cellular component: organelle (GO:0043226);; cellular component: cell part (GO:0044464)	--
BMK_Unigene_043495	5.91816	3.73613	3.00363	12.4559	6.13617	6.16993	--	--	--	--	--	--	--	--	--	--	--	--	--
BMK_Unigene_043534	0	0	0.290446	9.7519	1.64875	0.89999	--	--	--	--	--	--	--	--	--	--	--	--	--
BMK_Unigene_044029	0.789188	0.103424	0.077438	5.63195	1.72384	0.837744	--	--	Molecular Function: hydrolase activity (GO:0016787);;	--	[O]	Posttranslational modification, protein turnover, chaperones	Xylanase inhibitor N-terminal;; Eukaryotic aspartyl protease	Protein ASPARTIC PROTEASE IN GUARD CELL 1 (Precursor) GN=ASPG1 OS=Arabidopsis thaliana (Mouse-ear cress) PE=1 SV=1	O	Posttranslational modification, protein turnover, chaperones	PREDICTED: protein ASPARTIC PROTEASE IN GUARD CELL 1-like [Setaria italica]	molecular function: catalytic activity (GO:0003824);; biological process: metabolic process (GO:0008152)	--
BMK_Unigene_044207	0.039838	0.354933	0.154526	3.54521	1.04433	0.297616	--	--	--	--	--	--	--	--	--	--	--	--	--
BMK_Unigene_044571	3.27874	2.28653	2.44543	4.79387	2.00626	2.54697	[R]	General function prediction only	Molecular Function: binding (GO:0005488);;	K10624|0|sita:101758491|uncharacterized LOC101758491; K10624 E3 ubiquitin-protein ligase RBBP6 [EC:6.3.2.19] (A)	[O]	Posttranslational modification, protein turnover, chaperones	Zinc knuckle;; DWNN domain	--	O	Posttranslational modification, protein turnover, chaperones	PREDICTED: uncharacterized protein LOC101758491 isoform X2 [Setaria italica]	molecular function: binding (GO:0005488)	--
BMK_Unigene_044615	3.12543	1.03212	0.568207	9.48242	3.08921	2.532	--	--	--	--	--	--	--	--	--	--	--	--	--
BMK_Unigene_044640	10.1152	4.3356	2.3711	176.12	8.27908	4.29156	--	--	Molecular Function: hydrolase activity, hydrolyzing O-glycosyl compounds (GO:0004553);; Biological Process: carbohydrate metabolic process (GO:0005975);;	--	--	--	Glycosyl hydrolases family 17;; X8 domain	Glucan endo-1,3-beta-glucosidase 13 (Precursor) GN=At5g56590 OS=Arabidopsis thaliana (Mouse-ear cress) PE=1 SV=1	R	General function prediction only	hypothetical protein SORBIDRAFT_02g035520 [Sorghum bicolor]	molecular function: catalytic activity (GO:0003824);; biological process: metabolic process (GO:0008152)	--
BMK_Unigene_044641	31.5258	6.21196	3.83502	238.724	13.3519	5.95833	--	--	Molecular Function: hydrolase activity, hydrolyzing O-glycosyl compounds (GO:0004553);; Biological Process: carbohydrate metabolic process (GO:0005975);;	--	--	--	Glycosyl hydrolases family 17;; TAFA family	Glucan endo-1,3-beta-glucosidase 11 (Precursor) GN=At1g32860 OS=Arabidopsis thaliana (Mouse-ear cress) PE=1 SV=1	R	General function prediction only	PREDICTED: glucan endo-1,3-beta-glucosidase 13-like [Zea mays]	molecular function: catalytic activity (GO:0003824);; biological process: metabolic process (GO:0008152)	--
BMK_Unigene_044650	10.8231	6.9521	7.2176	27.1308	18.7915	5.17246	--	--	Molecular Function: steroid binding (GO:0005496);; Cellular Component: nucleus (GO:0005634);; Cellular Component: endoplasmic reticulum (GO:0005783);; Cellular Component: plasma membrane (GO:0005886);; Cellular Component: chloroplast thylakoid membrane (GO:0009535);; Molecular Function: heme binding (GO:0020037);; Biological Process: negative regulation of cell growth (GO:0030308);;	K17278|5.10231e-137|zma:103627472|membrane steroid-binding protein 2; K17278 membrane-associated progesterone receptor component (A)	[R]	General function prediction only	Cytochrome b5-like Heme/Steroid binding domain	Membrane steroid-binding protein 2 OS=Arabidopsis thaliana (Mouse-ear cress) PE=1 SV=1	R	General function prediction only	PREDICTED: membrane steroid-binding protein 2 [Zea mays]	molecular function: binding (GO:0005488);; cellular component: cell (GO:0005623);; cellular component: organelle (GO:0043226);; cellular component: cell part (GO:0044464);; cellular component: membrane (GO:0016020);; cellular component: organelle part (GO:0044422);; biological process: biological regulation (GO:0065007)	--
BMK_Unigene_044656	0.0474504	0	0.475301	2.67499	0.414005	0.403351	--	--	--	--	--	--	--	--	--	--	--	--	--
BMK_Unigene_045253	0.376571	0.255237	0.712094	6.61209	2.14756	1.91187	--	--	--	--	--	--	--	--	--	--	--	--	--
BMK_Unigene_045912	7.2394	5.95421	2.20791	15.4296	4.75451	8.08943	--	--	--	--	--	--	--	--	--	--	--	--	--
BMK_Unigene_046066	37.8218	29.3757	23.4516	41.9146	29.1864	33.9053	[E]	Amino acid transport and metabolism	Molecular Function: L-aspartate:2-oxoglutarate aminotransferase activity (GO:0004069);; Molecular Function: copper ion binding (GO:0005507);; Cellular Component: mitochondrion (GO:0005739);; Biological Process: cellular amino acid metabolic process (GO:0006520);; Biological Process: pyrimidine ribonucleotide biosynthetic process (GO:0009220);; Molecular Function: pyridoxal phosphate binding (GO:0…	K14455|0|sita:101760319|aspartate aminotransferase, mitochondrial-like; K14455 aspartate aminotransferase, mitochondrial [EC:2.6.1.1] (A)	[E]	Amino acid transport and metabolism	Aminotransferase class I and II	Aspartate aminotransferase, mitochondrial (Precursor) GN=ASP1 OS=Arabidopsis thaliana (Mouse-ear cress) PE=1 SV=1	E	Amino acid transport and metabolism	aspartate aminotransferase [Panicum miliaceum]	molecular function: catalytic activity (GO:0003824);; biological process: metabolic process (GO:0008152);; molecular function: binding (GO:0005488);; cellular component: cell (GO:0005623);; cellular component: organelle (GO:0043226);; cellular component: cell part (GO:0044464);; biological process: cellular process (GO:0009987);; biological process: single-organism process (GO:0044699);; biologic…	Alanine, aspartate and glutamate metabolism (ko00250);; Cysteine and methionine metabolism (ko00270);; Arginine and proline metabolism (ko00330);; Tyrosine metabolism (ko00350);; Phenylalanine metabolism (ko00360);; Phenylalanine, tyrosine and tryptophan biosynthesis (ko00400);; Carbon fixation in photosynthetic organisms (ko00710);; Isoquinoline alkaloid biosynthesis (ko00950);; Tropane, piperid…
BMK_Unigene_046543	74.9401	29.8016	17.1017	92.4589	30.1765	56.46	--	--	--	K03671|8.07122e-06|gmx:100127431|thioredoxin h2; K03671 thioredoxin 1 (A)	--	--	Thioredoxin	Thioredoxin H-type 2 GN=THL-2 OS=Brassica napus (Rape) PE=2 SV=1	O	Posttranslational modification, protein turnover, chaperones	predicted protein [Hordeum vulgare subsp. vulgare]	--	--
BMK_Unigene_046617	25.3038	29.6614	18.848	113.36	38.2247	13.793	[Q]	Secondary metabolites biosynthesis, transport and catabolism	Molecular Function: monooxygenase activity (GO:0004497);; Molecular Function: iron ion binding (GO:0005506);; Molecular Function: electron carrier activity (GO:0009055);; Cellular Component: cytoplasmic membrane-bounded vesicle (GO:0016023);; Molecular Function: oxidoreductase activity, acting on paired donors, with incorporation or reduction of molecular oxygen (GO:0016705);; Molecular Function:…	--	[Q]	Secondary metabolites biosynthesis, transport and catabolism	Cytochrome P450;; Cytochrome P450	Cytochrome P450 76C2 GN=F17K2.10 OS=Arabidopsis thaliana (Mouse-ear cress) PE=2 SV=1	Q	Secondary metabolites biosynthesis, transport and catabolism	Os06g0294600 [Oryza sativa Japonica Group]	molecular function: catalytic activity (GO:0003824);; biological process: metabolic process (GO:0008152);; biological process: single-organism process (GO:0044699);; molecular function: binding (GO:0005488);; molecular function: electron carrier activity (GO:0009055);; cellular component: cell (GO:0005623);; cellular component: organelle (GO:0043226);; cellular component: cell part (GO:0044464)	--
BMK_Unigene_046687	8.24758	6.35087	7.10857	10.5731	8.30387	7.45952	--	--	Molecular Function: DNA binding (GO:0003677);; Cellular Component: nucleus (GO:0005634);; Molecular Function: zinc ion binding (GO:0008270);; Biological Process: gene expression (GO:0010467);; Biological Process: RNA metabolic process (GO:0016070);; Molecular Function: oxidoreductase activity, acting on paired donors, with incorporation or reduction of molecular oxygen, 2-oxoglutarate as one dono…	K11446|0|sita:101767595|lysine-specific demethylase 5A-like; K11446 histone demethylase JARID1 [EC:1.14.11.-] (A)	[R]	General function prediction only	JmjC domain, hydroxylase;; PLU-1-like protein;; jmjN domain;; C5HC2 zinc finger;; PHD-finger;; ARID/BRIGHT DNA binding domain;; PLU-1-like protein;; PHD-finger	Lysine-specific demethylase JMJ18 GN=JMJ18 OS=Arabidopsis thaliana (Mouse-ear cress) PE=2 SV=1	--	--	PREDICTED: lysine-specific demethylase 5A-like isoform X2 [Setaria italica]	molecular function: binding (GO:0005488);; cellular component: cell (GO:0005623);; cellular component: organelle (GO:0043226);; cellular component: cell part (GO:0044464);; biological process: metabolic process (GO:0008152);; biological process: cellular process (GO:0009987);; molecular function: catalytic activity (GO:0003824);; biological process: single-organism process (GO:0044699)	--
BMK_Unigene_047777	2.05933	0.349978	0.620959	7.53409	1.43925	1.65181	--	--	Biological Process: pentose-phosphate shunt (GO:0006098);; Cellular Component: chloroplast thylakoid membrane (GO:0009535);; Biological Process: megagametogenesis (GO:0009561);; Biological Process: chloroplast relocation (GO:0009902);; Biological Process: thylakoid membrane organization (GO:0010027);; Biological Process: PSII associated light-harvesting complex II catabolic process (GO:0010304);;…	--	--	--	--	--	S	Function unknown	hypothetical protein SORBIDRAFT_07g022580 [Sorghum bicolor]	biological process: metabolic process (GO:0008152);; biological process: cellular process (GO:0009987);; biological process: single-organism process (GO:0044699);; cellular component: cell (GO:0005623);; cellular component: membrane (GO:0016020);; cellular component: organelle (GO:0043226);; cellular component: organelle part (GO:0044422);; cellular component: cell part (GO:0044464);; biological …	--
BMK_Unigene_048164	0.103551	0.0170086	2.12955	6.06663	3.95903	1.78381	--	--	Cellular Component: membrane (GO:0016020);;	--	[R]	General function prediction only	Ankyrin repeats (3 copies);; Ankyrin repeat;; Ankyrin repeat;; Ankyrin repeats (many copies);; Ankyrin repeats (many copies)	Ankyrin repeat-containing protein At5g02620 GN=At5g02620 OS=Arabidopsis thaliana (Mouse-ear cress) PE=1 SV=1	R	General function prediction only	PREDICTED: ankyrin-3-like isoform X1 [Setaria italica]	cellular component: membrane (GO:0016020)	--
BMK_Unigene_048477	2.497	0.961321	1.17668	7.77473	2.61373	3.16679	--	--	Cellular Component: cytoplasmic membrane-bounded vesicle (GO:0016023);; Molecular Function: hydrolase activity (GO:0016787);;	--	--	--	GDSL-like Lipase/Acylhydrolase;; GDSL-like Lipase/Acylhydrolase	GDSL esterase/lipase At1g71691 (Precursor) GN=At1g71691 OS=Arabidopsis thaliana (Mouse-ear cress) PE=2 SV=1	R	General function prediction only	PREDICTED: GDSL esterase/lipase At5g55050-like [Setaria italica]	cellular component: cell (GO:0005623);; cellular component: organelle (GO:0043226);; cellular component: cell part (GO:0044464);; molecular function: catalytic activity (GO:0003824);; biological process: metabolic process (GO:0008152)	--
BMK_Unigene_048862	3.69206	2.18641	3.0962	12.9423	4.49515	3.38688	--	--	--	--	--	--	--	--	--	--	--	--	--
BMK_Unigene_049386	2.68427	0.372107	0.136274	9.41013	0.551699	0.599989	--	--	Molecular Function: cysteine-type endopeptidase activity (GO:0004197);; Cellular Component: plasma membrane (GO:0005886);; Biological Process: proteolysis (GO:0006508);; Biological Process: apoptotic process (GO:0006917);; Cellular Component: chloroplast (GO:0009507);; Biological Process: response to UV-C (GO:0010225);; Biological Process: hydrogen peroxide-mediated programmed cell death (GO:0010…	--	[DO]	--	Caspase domain	Metacaspase-4 subunit p10 GN=YUP8H12R.4 OS=Arabidopsis thaliana (Mouse-ear cress) PE=1 SV=1	O	Posttranslational modification, protein turnover, chaperones	PREDICTED: metacaspase-4-like [Setaria italica]	molecular function: catalytic activity (GO:0003824);; biological process: metabolic process (GO:0008152);; cellular component: cell (GO:0005623);; cellular component: membrane (GO:0016020);; cellular component: cell part (GO:0044464);; cellular component: organelle (GO:0043226);; biological process: response to stimulus (GO:0050896);; biological process: cellular process (GO:0009987);; biological…	--
BMK_Unigene_049961	28.7873	17.0067	1.45295	47.993	5.01924	6.27141	[E]	Amino acid transport and metabolism	Molecular Function: serine-type endopeptidase activity (GO:0004252);; Biological Process: proteolysis (GO:0006508);; Cellular Component: chloroplast (GO:0009507);; Cellular Component: membrane (GO:0016020);; Biological Process: transmembrane transport (GO:0055085);; Molecular Function: serine-type exopeptidase activity (GO:0070008);;	K01322|0|sita:101755076|prolyl endopeptidase-like; K01322 prolyl oligopeptidase [EC:3.4.21.26] (A)	[O]	Posttranslational modification, protein turnover, chaperones	Prolyl oligopeptidase, N-terminal beta-propeller domain;; Prolyl oligopeptidase family;; Prolyl oligopeptidase, N-terminal beta-propeller domain	--	--	--	PREDICTED: prolyl endopeptidase-like isoform X1 [Setaria italica]	molecular function: catalytic activity (GO:0003824);; biological process: metabolic process (GO:0008152);; cellular component: cell (GO:0005623);; cellular component: organelle (GO:0043226);; cellular component: cell part (GO:0044464);; cellular component: membrane (GO:0016020);; biological process: cellular process (GO:0009987);; biological process: single-organism process (GO:0044699);; biologi…	--
BMK_Unigene_050009	0.0495687	0.31999	0.861235	1.79989	0.333218	0.45116	--	--	--	--	--	--	--	--	S	Function unknown	hypothetical protein F775_10136 [Aegilops tauschii]	--	--
BMK_Unigene_050128	3.24259	2.60065	3.18632	4.11088	2.28013	1.8977	--	--	--	K13963|2.35917e-67|sbi:SORBI_07g025180|SORBIDRAFT_07g025180, Sb07g025180; hypothetical protein; K13963 serpin B (A)	[V]	Defense mechanisms	Serpin (serine protease inhibitor)	Putative serpin-Z8 OS=Oryza sativa subsp. japonica (Rice) PE=3 SV=2	V	Defense mechanisms	hypothetical protein SORBIDRAFT_07g025180 [Sorghum bicolor]	--	--
BMK_Unigene_050980	1.55453	0.935024	0.534949	2.27136	0.48358	0.262168	--	--	--	--	--	--	--	--	--	--	--	--	--
BMK_Unigene_051096	2.8316	1.3321	0.647669	5.10061	1.51482	0.686199	--	--	--	--	--	--	--	--	--	--	--	--	--
BMK_Unigene_052438	8.33824	4.66787	5.55687	40.5442	7.64547	2.82364	[O]	Posttranslational modification, protein turnover, chaperones	Molecular Function: serine-type endopeptidase activity (GO:0004252);; Cellular Component: cell wall (GO:0005618);; Biological Process: proteolysis (GO:0006508);; Cellular Component: cytoplasmic membrane-bounded vesicle (GO:0016023);; Molecular Function: identical protein binding (GO:0042802);; Biological Process: negative regulation of catalytic activity (GO:0043086);;	--	--	--	Subtilase family;; Peptidase inhibitor I9;; PA domain	Subtilisin-like protease SBT3.5 {ECO:0000303|PubMed:16193095} (Precursor) OS=Arabidopsis thaliana (Mouse-ear cress) PE=1 SV=1	--	--	PREDICTED: subtilisin-like protease-like [Setaria italica]	molecular function: catalytic activity (GO:0003824);; biological process: metabolic process (GO:0008152);; cellular component: cell (GO:0005623);; cellular component: cell part (GO:0044464);; cellular component: organelle (GO:0043226);; molecular function: binding (GO:0005488);; biological process: biological regulation (GO:0065007)	--
BMK_Unigene_053294	2.90002	1.66086	2.10001	11.8639	3.16921	4.25381	--	--	--	--	--	--	--	--	--	--	--	--	--
BMK_Unigene_054079	0.0691486	0.58058	0	2.91989	0.320751	0	--	--	Cellular Component: membrane (GO:0016020);; Molecular Function: cellulose synthase (UDP-forming) activity (GO:0016760);; Biological Process: cellulose biosynthetic process (GO:0030244);;	--	--	--	--	--	R	General function prediction only	cellulose synthase 3 [Pythium aphanidermatum]	cellular component: membrane (GO:0016020);; molecular function: catalytic activity (GO:0003824);; biological process: metabolic process (GO:0008152);; biological process: cellular process (GO:0009987);; biological process: single-organism process (GO:0044699)	--
BMK_Unigene_054120	1.7548	0.151328	1.04121	10.8359	2.87258	2.6113	--	--	--	--	--	--	--	--	--	--	--	--	--
BMK_Unigene_055165	0	0.451448	0	1.81713	0.314256	0	--	--	--	--	--	--	--	--	--	--	--	--	--
BMK_Unigene_055703	0	0.694149	0	2.10006	0.265495	0	--	--	--	--	--	--	--	--	--	--	unnamed protein product [Albugo candida]	--	--
BMK_Unigene_055811	0	0.532283	0	3.29282	0.529323	0	--	--	Molecular Function: nucleotide binding (GO:0000166);; Biological Process: metabolic process (GO:0008152);; Molecular Function: nucleoside-triphosphatase activity (GO:0017111);;	--	--	--	--	Pleiotropic drug resistance protein 3 GN=P0410E03.8 OS=Oryza sativa subsp. japonica (Rice) PE=2 SV=1	Q	Secondary metabolites biosynthesis, transport and catabolism	hypothetical protein L914_05052 [Phytophthora parasitica]	molecular function: binding (GO:0005488);; biological process: metabolic process (GO:0008152);; molecular function: catalytic activity (GO:0003824)	--
BMK_Unigene_060974	0.101659	0	0	8.98763	1.98138	1.1196	--	--	Molecular Function: zinc ion binding (GO:0008270);; Cellular Component: plastid (GO:0009536);;	--	--	--	--	--	--	--	hypothetical protein OsI_00438 [Oryza sativa Indica Group]	molecular function: binding (GO:0005488);; cellular component: cell (GO:0005623);; cellular component: organelle (GO:0043226);; cellular component: cell part (GO:0044464)	--
BMK_Unigene_066150	0	0.581251	0	1.56523	0.105094	0	--	--	--	--	--	--	--	--	S	Function unknown	hypothetical protein F442_00181 [Phytophthora parasitica P10297]	--	--
BMK_Unigene_066997	0.114387	0	0.260469	2.43951	0.53773	0.391123	--	--	--	--	--	--	--	--	--	--	--	--	--
BMK_Unigene_067701	0.240715	0.695708	0	2.0608	0.18449	0	--	--	--	--	--	--	--	--	--	--	hypothetical protein PPTG_00165 [Phytophthora parasitica INRA-310]	--	--
BMK_Unigene_067961	0.438948	0.163094	0.229957	2.69399	0.032164	0.12893	--	--	--	--	--	--	--	--	--	--	--	--	--
BMK_Unigene_068148	0	0.298159	0	3.47637	0.124918	0	--	--	--	--	--	--	--	--	S	Function unknown	hypothetical protein PHYSODRAFT_286335 [Phytophthora sojae]	--	--
BMK_Unigene_068189	0.24772	0	0	4.77705	0.336836	0.0659862	--	--	--	--	--	--	Domain of unknown function (DUF4360)	--	R	General function prediction only	hypothetical protein SNOG_13837 [Phaeosphaeria nodorum SN15]	--	--
BMK_Unigene_068266	0	0.251027	0	3.83289	0.811301	0	--	--	--	--	--	--	--	--	--	--	hypothetical protein PHYSODRAFT_286359 [Phytophthora sojae]	--	--
BMK_Unigene_068651	0	0	0	5.59309	0.0547872	0	[P]	Inorganic ion transport and metabolism	--	K01674|7.28059e-41|atr:s00157p00088030|AMTR_s00157p00088030; hypothetical protein; K01674 carbonic anhydrase [EC:4.2.1.1] (A)	[R]	General function prediction only	Eukaryotic-type carbonic anhydrase	Alpha carbonic anhydrase 3 (Precursor) GN=ACA3 OS=Arabidopsis thaliana (Mouse-ear cress) PE=2 SV=1	P	Inorganic ion transport and metabolism	hypothetical protein L917_11125 [Phytophthora parasitica]	--	Nitrogen metabolism (ko00910)
BMK_Unigene_068708	0	0.59142	0	2.87823	0.135161	0.137548	[OC]	--	--	K17609|4.44852e-39|mis:MICPUN_60331|TRX_2; thioredoxin; K17609 nucleoredoxin [EC:1.8.1.8] (A)	[R]	General function prediction only	Thioredoxin-like;; Thioredoxin-like domain;; Thioredoxin;; Redoxin;; AhpC/TSA family;; Thioredoxin;; Thioredoxin-like	Probable nucleoredoxin 1 GN=At1g60420 OS=Arabidopsis thaliana (Mouse-ear cress) PE=1 SV=1	O	Posttranslational modification, protein turnover, chaperones	hypothetical protein PHYSODRAFT_286379 [Phytophthora sojae]	--	--
BMK_Unigene_068879	0	0	0	2.72449	1.21546	0.437263	--	--	--	--	--	--	--	--	--	--	hypothetical protein TRIUR3_23901 [Triticum urartu]	--	--
BMK_Unigene_069012	0	0.245573	0.301979	7.05175	0.873086	2.31565	--	--	Molecular Function: kinase activity (GO:0016301);;	--	--	--	--	--	T	Signal transduction mechanisms	PREDICTED: cysteine-rich receptor-like protein kinase 29-like isoform X1 [Setaria italica]	molecular function: catalytic activity (GO:0003824);; biological process: metabolic process (GO:0008152);; biological process: cellular process (GO:0009987)	--
BMK_Unigene_069215	0.157405	0.120139	0.497236	3.17013	0.915512	0.697906	--	--	--	--	--	--	--	--	--	--	--	--	--
BMK_Unigene_069331	6.99985	12.3971	18.2155	21.6115	11.2042	12.8244	--	--	--	--	--	--	--	--	--	--	--	--	--
BMK_Unigene_069540	0.333815	0.561041	0.499019	3.824	0.157063	1.66576	--	--	--	--	--	--	--	--	--	--	--	--	--
BMK_Unigene_069660	0.169468	0.448889	0	5.89183	0.159969	0.0788087	--	--	--	--	--	--	Elicitin	--	--	--	elicitin-like protein [Phytophthora brassicae]	--	--
BMK_Unigene_069778	0	0	0	4.21594	0	0	[C]	Energy production and conversion	Molecular Function: (S)-2-hydroxy-acid oxidase activity (GO:0003973);; Molecular Function: FMN binding (GO:0010181);; Molecular Function: metal ion binding (GO:0046872);; Biological Process: oxidation-reduction process (GO:0055114);;	K11517|2.35082e-134|ppp:PHYPADRAFT_159377|hypothetical protein; K11517 (S)-2-hydroxy-acid oxidase [EC:1.1.3.15] (A)	[C]	Energy production and conversion	FMN-dependent dehydrogenase;; IMP dehydrogenase / GMP reductase domain	Peroxisomal (S)-2-hydroxy-acid oxidase GLO5 GN=F28J12.20 OS=Arabidopsis thaliana (Mouse-ear cress) PE=1 SV=1	C	Energy production and conversion	hypothetical protein PHYSODRAFT_348294 [Phytophthora sojae]	molecular function: catalytic activity (GO:0003824);; biological process: metabolic process (GO:0008152);; biological process: single-organism process (GO:0044699);; molecular function: binding (GO:0005488)	Glyoxylate and dicarboxylate metabolism (ko00630);; Peroxisome (ko04146)
BMK_Unigene_070015	0	0.252457	0.965288	2.22203	0.180329	0	--	--	Molecular Function: transferase activity, transferring acyl groups other than amino-acyl groups (GO:0016747);;	--	--	--	Transferase family	Benzyl alcohol O-benzoyltransferase GN=HSR201 OS=Nicotiana tabacum (Common tobacco) PE=1 SV=1	S	Function unknown	hypothetical protein SORBIDRAFT_09g003170 [Sorghum bicolor]	molecular function: catalytic activity (GO:0003824);; biological process: metabolic process (GO:0008152)	--
BMK_Unigene_070029	0.295677	2.13822	0.49339	4.36252	0.278111	0.477594	--	--	Molecular Function: structural constituent of ribosome (GO:0003735);; Cellular Component: ribosome (GO:0005840);; Biological Process: translational elongation (GO:0006414);;	--	--	--	60s Acidic ribosomal protein	--	--	--	hypothetical protein PPTG_14724 [Phytophthora parasitica INRA-310]	molecular function: structural molecule activity (GO:0005198);; cellular component: cell (GO:0005623);; cellular component: macromolecular complex (GO:0032991);; cellular component: organelle (GO:0043226);; cellular component: cell part (GO:0044464);; biological process: metabolic process (GO:0008152);; biological process: cellular process (GO:0009987)	--
BMK_Unigene_070082	0.943834	0	0	2.69875	0.127064	0.0202641	--	--	--	--	--	--	Domain of unknown function (DUF1996)	--	R	General function prediction only	hypothetical protein PTT_00481 [Pyrenophora teres f. teres 0-1]	--	--
BMK_Unigene_070128	0	0	0.358731	1.76671	0.412091	0.683407	--	--	--	--	--	--	--	--	--	--	--	--	--
BMK_Unigene_070375	0.449963	0	0	3.99865	0.322179	0.0342539	--	--	--	--	--	--	--	--	--	--	--	--	--
BMK_Unigene_070732	0.315251	0.551587	0	5.69459	0.585848	0.0851703	--	--	--	--	--	--	Elicitin	--	R	General function prediction only	elicitin [Phytophthora sojae]	--	--
BMK_Unigene_070747	0	0.351381	0	4.22363	0.504727	0.118532	--	--	--	--	--	--	--	--	--	--	conserved hypothetical protein [Phytophthora infestans T30-4]	--	--
BMK_Unigene_070787	0.0904383	0.0210926	0	8.6244	1.04876	0.0620006	--	--	--	--	--	--	--	--	--	--	hypothetical protein PHYSODRAFT_299801 [Phytophthora sojae]	--	--
BMK_Unigene_070948	0.308177	0.479675	0.263293	5.07358	0.142999	0.248884	--	--	--	--	--	--	--	--	R	General function prediction only	hypothetical protein PPTG_01960 [Phytophthora parasitica INRA-310]	--	--
BMK_Unigene_071135	0	0	0	6.14373	0.508408	0	--	--	--	--	--	--	--	--	R	General function prediction only	hypothetical protein F442_12940 [Phytophthora parasitica P10297]	--	--
BMK_Unigene_071168	0.0359385	0.0336197	0	3.53638	0.36776	0	--	--	--	--	--	--	--	--	--	--	hypothetical protein PHYSODRAFT_247490, partial [Phytophthora sojae]	--	--
BMK_Unigene_071241	0	0.115767	0	2.33617	1.0606	0.470678	--	--	--	--	--	--	Zein-binding	--	--	--	--	--	--
BMK_Unigene_071339	0.491752	0	0	3.68459	0.058201	0	--	--	--	--	--	--	--	--	--	--	--	--	--
BMK_Unigene_071413	0	0	0	2.38371	0	0.724469	--	--	Molecular Function: purine ribonucleoside binding (GO:0032550);; Molecular Function: adenyl ribonucleotide binding (GO:0032559);; Molecular Function: anion binding (GO:0043168);;	--	--	--	--	--	T	Signal transduction mechanisms	PREDICTED: putative disease resistance RPP13-like protein 3-like isoform X4 [Setaria italica]	molecular function: binding (GO:0005488)	--
BMK_Unigene_071431	0.0426696	0.0209777	0	1.94794	0.972818	0.410956	--	--	--	--	--	--	--	--	--	--	--	--	--
BMK_Unigene_071547	0	0.15825	0	5.36563	0.412235	0.0516055	--	--	Molecular Function: transferase activity, transferring phosphorus-containing groups (GO:0016772);;	K08869|2.12391e-10|aly:ARALYDRAFT_490411|ABC1 protein; K08869 aarF domain-containing kinase (A)	[R]	General function prediction only	--	--	--	--	hypothetical protein PPTG_01643 [Phytophthora parasitica INRA-310]	molecular function: catalytic activity (GO:0003824);; biological process: metabolic process (GO:0008152)	--
BMK_Unigene_071664	0.204355	0.0636208	0.0166412	7.80555	0.189801	0.171969	--	--	Cellular Component: integral component of membrane (GO:0016021);;	--	[I]	Lipid transport and metabolism	Plasma-membrane choline transporter	--	U	Intracellular trafficking, secretion, and vesicular transport	PNS1-like protein [Phytophthora infestans T30-4]	cellular component: membrane (GO:0016020);; cellular component: membrane part (GO:0044425)	--
BMK_Unigene_071750	0	0.151139	0	4.95045	0.576143	0.024341	--	--	--	--	--	--	PX domain	--	--	--	hypothetical protein PPTG_02782 [Phytophthora parasitica INRA-310]	--	--
BMK_Unigene_071888	0.0654687	0.680303	0.450993	3.41815	0.365347	2.31891	[J]	Translation, ribosomal structure and biogenesis	Molecular Function: structural constituent of ribosome (GO:0003735);; Cellular Component: ribosome (GO:0005840);; Biological Process: translational elongation (GO:0006414);;	K02943|8.97707e-20|vcn:VOLCADRAFT_120883|hypothetical protein; K02943 large subunit ribosomal protein LP2 (A)	[J]	Translation, ribosomal structure and biogenesis	60s Acidic ribosomal protein	60S acidic ribosomal protein P2A GN=RPP2A OS=Zea mays (Maize) PE=1 SV=3	J	Translation, ribosomal structure and biogenesis	unnamed protein product [Albugo candida]	molecular function: structural molecule activity (GO:0005198);; cellular component: cell (GO:0005623);; cellular component: macromolecular complex (GO:0032991);; cellular component: organelle (GO:0043226);; cellular component: cell part (GO:0044464);; biological process: metabolic process (GO:0008152);; biological process: cellular process (GO:0009987)	Ribosome (ko03010)
BMK_Unigene_072010	2.62419	1.32646	1.53803	7.37961	1.96689	3.32907	--	--	--	--	--	--	--	--	--	--	transposon protein, putative, CACTA, En/Spm sub-class [Oryza sativa Japonica Group]	--	--
BMK_Unigene_072033	1.16109	0.404124	0	14.42	3.19951	0.0627851	--	--	Cellular Component: cytoplasmic membrane-bounded vesicle (GO:0016023);;	--	--	--	BURP domain	BURP domain-containing protein 6 (Precursor) OS=Oryza sativa subsp. japonica (Rice) PE=2 SV=1	--	--	PREDICTED: BURP domain-containing protein 6-like [Setaria italica]	cellular component: cell (GO:0005623);; cellular component: organelle (GO:0043226);; cellular component: cell part (GO:0044464)	--
BMK_Unigene_072161	1.59658	1.07209	0.684046	8.77593	2.94964	2.7898	--	--	--	--	--	--	--	--	--	--	--	--	--
BMK_Unigene_072237	0.24843	2.2447	0	23.49	2.12547	0.205167	--	--	--	--	--	--	--	--	R	General function prediction only	putative GPI-anchored serine-rich hypothetical protein [Phytophthora infestans T30-4]	--	--
BMK_Unigene_072301	0.0386447	0.360518	0	6.35966	0.501918	0	--	--	--	--	[S]	Function unknown	EGF-like domain;; Human growth factor-like EGF	--	--	--	putative GPI-anchored serine rich tenascin-like glycoprotein [Phytophthora infestans T30-4]	--	--
BMK_Unigene_072302	0	0.141596	0	5.73136	0.668841	0.0346846	--	--	--	--	--	--	--	--	--	--	putative GPIanchored serine rich tenascinlike glycoprotein [Albugo laibachii Nc14]	--	--
BMK_Unigene_072314	0	0.35239	0	2.40007	0.631221	0	--	--	--	--	[O]	Posttranslational modification, protein turnover, chaperones	Kazal-type serine protease inhibitor domain;; Kazal-type serine protease inhibitor domain	--	O	Posttranslational modification, protein turnover, chaperones	hypothetical protein, variant [Phytophthora parasitica]	--	--
BMK_Unigene_072316	0	0.77944	0	1.4776	0.0674004	0.0342952	--	--	Molecular Function: structural constituent of ribosome (GO:0003735);; Cellular Component: mitochondrion (GO:0005739);; Cellular Component: ribosome (GO:0005840);; Biological Process: translation (GO:0006412);;	--	--	--	--	--	--	--	ribosomal protein L5 [Pythium ultimum]	molecular function: structural molecule activity (GO:0005198);; cellular component: cell (GO:0005623);; cellular component: organelle (GO:0043226);; cellular component: cell part (GO:0044464);; cellular component: macromolecular complex (GO:0032991);; biological process: metabolic process (GO:0008152);; biological process: cellular process (GO:0009987)	--
BMK_Unigene_072329	0	0	0	3.56394	0	0	[Q]	Secondary metabolites biosynthesis, transport and catabolism	--	--	[QI]	--	Cytochrome P450	Cytochrome P450 86B1 GN=CYP86B1 OS=Arabidopsis thaliana (Mouse-ear cress) PE=2 SV=1	Q	Secondary metabolites biosynthesis, transport and catabolism	hypothetical protein F442_09690 [Phytophthora parasitica P10297]	--	--
BMK_Unigene_072347	0	0.246762	0	3.05579	0.24539	0	--	--	--	--	--	--	--	--	--	--	--	--	--
BMK_Unigene_072697	1.06373	0	0	10.4616	0.404302	0	--	--	Molecular Function: structural constituent of cytoskeleton (GO:0005200);; Molecular Function: ATP binding (GO:0005524);; Cellular Component: cell wall (GO:0005618);; Cellular Component: nucleolus (GO:0005730);; Cellular Component: mitochondrion (GO:0005739);; Cellular Component: cytosol (GO:0005829);; Cellular Component: cytoskeleton (GO:0005856);; Cellular Component: plasma membrane (GO:0005886)…	--	[Z]	Cytoskeleton	Actin	Actin (Fragment) OS=Pinus contorta (Shore pine) PE=3 SV=1	Z	Cytoskeleton	actin [Pyrocystis lunula]	molecular function: structural molecule activity (GO:0005198);; molecular function: binding (GO:0005488);; cellular component: cell (GO:0005623);; cellular component: cell part (GO:0044464);; cellular component: membrane-enclosed lumen (GO:0031974);; cellular component: organelle (GO:0043226);; cellular component: organelle part (GO:0044422);; cellular component: membrane (GO:0016020);; biologica…	--
BMK_Unigene_072855	2.0919	3.56548	1.33036	6.0254	0.802876	3.2112	--	--	Cellular Component: cytoskeleton (GO:0005856);; Biological Process: single-organism cellular process (GO:0044763);;	K05765|4.13727e-26|zma:542445|ADF3, ABP3, ZmABP3; actin depolymerizing factor; K05765 cofilin (A)	[Z]	Cytoskeleton	Cofilin/tropomyosin-type actin-binding protein	Actin-depolymerizing factor 3 GN=ADF3 OS=Zea mays (Maize) PE=1 SV=1	R	General function prediction only	cofilin [Puccinia graminis f. sp. tritici CRL 75-36-700-3]	cellular component: cell (GO:0005623);; cellular component: organelle (GO:0043226);; cellular component: cell part (GO:0044464);; biological process: cellular process (GO:0009987);; biological process: single-organism process (GO:0044699)	--
BMK_Unigene_072899	0.607051	0	0.074645	2.07582	0.653726	1.09958	--	--	--	--	--	--	--	--	--	--	--	--	--
BMK_Unigene_073201	1.53059	0.345273	0	4.51259	0.14233	0	--	--	--	--	--	--	Cofilin/tropomyosin-type actin-binding protein	--	S	Function unknown	hypothetical protein MVLG_04388 [Microbotryum violaceum p1A1 Lamole]	--	--
BMK_Unigene_073208	0	0	0	3.14035	0.116744	0	--	--	--	--	--	--	Ring finger domain;; Zinc finger, C3HC4 type (RING finger)	--	--	--	hypothetical protein PHYSODRAFT_501962 [Phytophthora sojae]	--	--
BMK_Unigene_073238	0.528145	0.958262	0.222853	4.18035	0.351532	0	[T]	Signal transduction mechanisms	Molecular Function: phospholipase A2 activity (GO:0004623);; Molecular Function: protein domain specific binding (GO:0019904);;	K06630|5.43494e-27|cre:CHLREDRAFT_185967|FTT1; 14-3-3 protein (EC:3.1.1.4); K06630 14-3-3 protein epsilon (A)	[O]	Posttranslational modification, protein turnover, chaperones	14-3-3 protein	14-3-3-like protein OS=Chlamydomonas reinhardtii (Chlamydomonas smithii) PE=1 SV=1	O	Posttranslational modification, protein turnover, chaperones	14-3-3-like protein [Aphanomyces invadans]	molecular function: catalytic activity (GO:0003824);; biological process: metabolic process (GO:0008152);; molecular function: binding (GO:0005488)	--
BMK_Unigene_073390	0	0	0	3.5195	0.356959	0.647497	--	--	--	--	--	--	--	--	--	--	--	--	--
BMK_Unigene_073581	0.605908	0	0	2.64842	0.332258	0	[O]	Posttranslational modification, protein turnover, chaperones	Molecular Function: ubiquitin-protein transferase activity (GO:0004842);; Biological Process: ubiquitin-dependent protein catabolic process (GO:0006511);; Biological Process: cellular component organization (GO:0016043);; Biological Process: single-organism cellular process (GO:0044763);;	K06689|1.22436e-34|ath:AT4G27960|UBC9; ubiquitin conjugating enzyme 9; K06689 ubiquitin-conjugating enzyme E2 D/E [EC:6.3.2.19] (A)	[O]	Posttranslational modification, protein turnover, chaperones	Ubiquitin-conjugating enzyme	SUMO-conjugating enzyme UBC9 GN=T13J8.70 OS=Arabidopsis thaliana (Mouse-ear cress) PE=1 SV=1	O	Posttranslational modification, protein turnover, chaperones	ubiquitin conjugating enzyme 9 [Arabidopsis thaliana]	molecular function: catalytic activity (GO:0003824);; biological process: metabolic process (GO:0008152);; biological process: cellular process (GO:0009987);; biological process: cellular component organization or biogenesis (GO:0071840);; biological process: single-organism process (GO:0044699)	Ubiquitin mediated proteolysis (ko04120);; Protein processing in endoplasmic reticulum (ko04141)
BMK_Unigene_073649	0.0290764	0.189878	0	3.38709	0.161847	0.481162	--	--	--	--	--	--	Peptidase M50B-like	--	S	Function unknown	conserved hypothetical protein [Phytophthora infestans T30-4]	--	--
BMK_Unigene_073670	3.15828	0.365174	0.690026	4.67025	0.273899	0.139412	--	--	--	--	--	--	--	--	--	--	--	--	--
BMK_Unigene_073686	0.891226	1.35352	1.06807	6.32976	0.255256	2.08817	[R]	General function prediction only	Cellular Component: intracellular (GO:0005622);; Biological Process: cellular response to amino acid starvation (GO:0034198);; Biological Process: cellular response to drug (GO:0035690);; Biological Process: positive regulation of cleistothecium development (GO:0070798);; Biological Process: cellular response to farnesol (GO:0097308);;	K14753|4.45942e-143|ccp:CHC_T00008875001|receptor for activated protein kinase C; K14753 guanine nucleotide-binding protein subunit beta-2-like 1 protein (A)	[T]	Signal transduction mechanisms	WD domain, G-beta repeat;; Nucleoporin Nup120/160	Guanine nucleotide-binding protein subunit beta-like protein GN=GBLP OS=Chlamydomonas reinhardtii (Chlamydomonas smithii) PE=1 SV=1	R	General function prediction only	probable CPC2 protein, guanine nucleotide-binding protein beta subunit-like [Ustilago hordei]	cellular component: cell (GO:0005623);; cellular component: cell part (GO:0044464);; biological process: cellular process (GO:0009987);; biological process: single-organism process (GO:0044699);; biological process: response to stimulus (GO:0050896);; biological process: biological regulation (GO:0065007)	--
BMK_Unigene_073742	0.078178	0.521465	0.0194107	5.23074	0.387429	0.238795	--	--	--	--	--	--	--	--	--	--	hypothetical protein PPTG_17901 [Phytophthora parasitica INRA-310]	--	--
BMK_Unigene_073875	70.9377	69.1308	37.9789	198.957	64.1789	131.601	--	--	--	K03671|3.07242e-07|gmx:100127431|thioredoxin h2; K03671 thioredoxin 1 (A)	--	--	Thioredoxin	Thioredoxin H2-2 OS=Oryza sativa subsp. japonica (Rice) PE=2 SV=1	--	--	unnamed protein product [Triticum aestivum]	--	--
BMK_Unigene_073900	0	0	0.0204559	6.90787	0.389858	0.788415	--	--	Molecular Function: purine ribonucleoside binding (GO:0032550);; Molecular Function: adenyl ribonucleotide binding (GO:0032559);; Molecular Function: anion binding (GO:0043168);;	--	--	--	--	--	T	Signal transduction mechanisms	PREDICTED: putative disease resistance RPP13-like protein 3-like isoform X4 [Setaria italica]	molecular function: binding (GO:0005488)	--
BMK_Unigene_074000	0	0	0	2.79675	0.46183	0.20357	--	--	--	K13457|7.32903e-131|sbi:SORBI_05g027300|SORBIDRAFT_05g027300, Sb05g027300; hypothetical protein; K13457 disease resistance protein RPM1 (A)	[T]	Signal transduction mechanisms	NB-ARC domain	Disease resistance protein RPM1 GN=F17A9.20 OS=Arabidopsis thaliana (Mouse-ear cress) PE=1 SV=1	T	Signal transduction mechanisms	hypothetical protein SORBIDRAFT_05g027300 [Sorghum bicolor]	--	Plant-pathogen interaction (ko04626)
BMK_Unigene_074294	0.388838	0.073778	0.297174	2.27051	0.367837	0.0734761	--	--	--	--	--	--	--	--	--	--	--	--	--
BMK_Unigene_074325	2.1999	0.307998	0	7.39236	0.242148	0.0489932	--	--	--	--	--	--	--	--	--	--	--	--	--
BMK_Unigene_074534	0.164902	0.501807	0.0204173	2.37869	0.938956	0.0188806	[C]	Energy production and conversion	Molecular Function: binding (GO:0005488);;	--	[C]	Energy production and conversion	Oxidoreductase FAD-binding domain;; Oxidoreductase NAD-binding domain;; Globin	--	C	Energy production and conversion	hypothetical protein SDRG_07499 [Saprolegnia diclina VS20]	molecular function: binding (GO:0005488)	--
BMK_Unigene_074643	0.0195043	0	0	4.3184	0	0	--	--	Molecular Function: catalytic activity (GO:0003824);;	--	--	--	Cellulase (glycosyl hydrolase family 5)	--	G	Carbohydrate transport and metabolism	cellulase-8, endo-1,4-beta-glucanase [Phytophthora sojae]	molecular function: catalytic activity (GO:0003824);; biological process: metabolic process (GO:0008152)	--
BMK_Unigene_074761	0	0	0	2.55331	0.556287	0.163481	--	--	--	--	--	--	--	--	--	--	--	--	--
BMK_Unigene_074864	0	1.11156	0	7.44972	0.428952	0.13218	--	--	--	--	--	--	--	--	--	--	--	--	--
BMK_Unigene_074946	1.02982	0.441246	0.170684	3.18665	0.0324252	0	[J]	Translation, ribosomal structure and biogenesis	Cellular Component: ribonucleoprotein complex (GO:0030529);;	K02893|4.49073e-30|cit:102630069|60S ribosomal protein L23a-like; K02893 large subunit ribosomal protein L23Ae (A)	[J]	Translation, ribosomal structure and biogenesis	Ribosomal protein L23;; Ribosomal protein L23, N-terminal domain	60S ribosomal protein L23a GN=RPL23A OS=Daucus carota (Wild carrot) PE=2 SV=1	J	Translation, ribosomal structure and biogenesis	PREDICTED: 60S ribosomal protein L23a [Nicotiana sylvestris]	cellular component: cell (GO:0005623);; cellular component: macromolecular complex (GO:0032991);; cellular component: cell part (GO:0044464)	Ribosome (ko03010)
BMK_Unigene_074998	1.13429	0.0496902	0	3.44384	0	0	--	--	--	--	[O]	Posttranslational modification, protein turnover, chaperones	Papain family cysteine protease;; Peptidase C1-like family	Oryzain alpha chain (Precursor) OS=Oryza sativa subsp. japonica (Rice) PE=1 SV=2	O	Posttranslational modification, protein turnover, chaperones	Cysteine proteinase RD21a [Glycine soja]	--	--
BMK_Unigene_075038	0.328397	0	0	3.18497	0.338258	0	[J]	Translation, ribosomal structure and biogenesis	Biological Process: RNA methylation (GO:0001510);; Molecular Function: structural constituent of ribosome (GO:0003735);; Cellular Component: nucleolus (GO:0005730);; Cellular Component: Golgi apparatus (GO:0005794);; Biological Process: translation (GO:0006412);; Cellular Component: membrane (GO:0016020);; Molecular Function: rRNA binding (GO:0019843);; Cellular Component: cytosolic small ribosom…	K02987|3.44431e-129|sot:102604933|RPS4; 40S ribosomal protein S4; K02987 small subunit ribosomal protein S4e (A)	[J]	Translation, ribosomal structure and biogenesis	Ribosomal family S4e;; RS4NT (NUC023) domain;; S4 domain;; KOW motif	40S ribosomal protein S4 GN=RPS4 OS=Solanum tuberosum (Potato) PE=2 SV=1	J	Translation, ribosomal structure and biogenesis	40S ribosomal protein S4 [Rozella allomycis CSF55]	biological process: metabolic process (GO:0008152);; biological process: cellular process (GO:0009987);; molecular function: structural molecule activity (GO:0005198);; cellular component: cell (GO:0005623);; cellular component: membrane-enclosed lumen (GO:0031974);; cellular component: organelle (GO:0043226);; cellular component: organelle part (GO:0044422);; cellular component: cell part (GO:00…	Ribosome (ko03010)
BMK_Unigene_075403	0.0612616	0.0286545	0	5.84085	0.655387	0.0278825	--	--	--	--	--	--	Uracil phosphoribosyltransferase;; CENP-B N-terminal DNA-binding domain	--	F	Nucleotide transport and metabolism	hypothetical protein PHYSODRAFT_512498 [Phytophthora sojae]	--	--
BMK_Unigene_075412	201.626	156.689	109.884	486.324	156.061	226.109	--	--	Biological Process: maltose metabolic process (GO:0000023);; Biological Process: microtubule nucleation (GO:0007020);; Cellular Component: plant-type cell wall (GO:0009505);; Biological Process: positive regulation of flower development (GO:0009911);; Biological Process: leaf morphogenesis (GO:0009965);; Cellular Component: cytoplasmic membrane-bounded vesicle (GO:0016023);; Biological Process: g…	K07407|0|sbi:SORBI_01g018400|SORBIDRAFT_01g018400, Sb01g018400; hypothetical protein; K07407 alpha-galactosidase [EC:3.2.1.22] (A)	[G]	Carbohydrate transport and metabolism	Melibiase;; Glycoside hydrolase 97	Alpha-galactosidase (Precursor) GN=OSJNBa0041P03 OS=Oryza sativa subsp. japonica (Rice) PE=1 SV=1	G	Carbohydrate transport and metabolism	PREDICTED: alpha-galactosidase-like isoform X2 [Setaria italica]	biological process: metabolic process (GO:0008152);; biological process: cellular process (GO:0009987);; biological process: single-organism process (GO:0044699);; biological process: cellular component organization or biogenesis (GO:0071840);; cellular component: cell (GO:0005623);; cellular component: cell part (GO:0044464);; biological process: biological regulation (GO:0065007);; biological p…	Galactose metabolism (ko00052);; Glycerolipid metabolism (ko00561);; Sphingolipid metabolism (ko00600);; Glycosphingolipid biosynthesis - globo series (ko00603)
BMK_Unigene_075649	0.347503	0.0584901	0.170565	83.486	1.16893	0.376872	--	--	--	--	--	--	--	--	--	--	--	--	--
BMK_Unigene_075776	0	0.0488779	0	3.31913	0.194424	0	--	--	--	--	--	--	--	--	--	--	hypothetical protein L914_01716 [Phytophthora parasitica]	--	--
BMK_Unigene_075843	0.400439	0.142512	0.107032	1.56239	0.296275	0.0521999	--	--	--	--	--	--	--	--	S	Function unknown	PREDICTED: uncharacterized protein LOC101766726 [Setaria italica]	--	--
BMK_Unigene_075852	0	0	0	2.89435	0.821086	0.0693787	--	--	--	--	[O]	Posttranslational modification, protein turnover, chaperones	Myb-like DNA-binding domain	Transcription factor DIVARICATA GN=DIVARICATA OS=Antirrhinum majus (Garden snapdragon) PE=2 SV=1	S	Function unknown	conserved hypothetical protein [Phytophthora infestans T30-4]	--	--
BMK_Unigene_075884	0.0773326	0.434058	0	2.86261	0.407664	0.0480313	--	--	Molecular Function: hydrolase activity (GO:0016787);;	--	--	--	--	--	S	Function unknown	hypothetical protein F444_18585 [Phytophthora parasitica P1976]	molecular function: catalytic activity (GO:0003824);; biological process: metabolic process (GO:0008152)	--
BMK_Unigene_075975	0.0164322	0	0	37.1738	3.59419	3.46431	[R]	General function prediction only	--	--	[I]	Lipid transport and metabolism	Patatin-like phospholipase	Patatin-like protein 1 GN=PLP1 OS=Oryza sativa subsp. indica (Rice) PE=3 SV=1	I	Lipid transport and metabolism	PREDICTED: patatin-like protein 2 isoform X2 [Vitis vinifera]	--	--
BMK_Unigene_076179	6.60032	1.62726	0.0935191	6.7912	0.289799	0	--	--	--	--	--	--	--	--	--	--	--	--	--
BMK_Unigene_076201	0.10924	0.142675	0	3.77182	0.344569	0.0399416	--	--	Molecular Function: metal ion binding (GO:0046872);;	--	[O]	Posttranslational modification, protein turnover, chaperones	Ring finger domain;; RING-H2 zinc finger;; PX domain;; Zinc finger, C3HC4 type (RING finger);; Zinc finger, C3HC4 type (RING finger);; zinc-RING finger domain;; Zinc finger, C3HC4 type (RING finger);; Anaphase-promoting complex subunit 11 RING-H2 finger	RING-H2 finger protein ATL5 GN=ATL5 OS=Arabidopsis thaliana (Mouse-ear cress) PE=2 SV=1	--	--	hypothetical protein L917_19452 [Phytophthora parasitica]	molecular function: binding (GO:0005488)	--
BMK_Unigene_076253	0.191171	0.406163	0.11268	3.26202	0.0710975	0.39564	[F]	Nucleotide transport and metabolism	Molecular Function: ATP binding (GO:0005524);; Molecular Function: phosphotransferase activity, phosphate group as acceptor (GO:0016776);; Molecular Function: nucleotide kinase activity (GO:0019201);; Biological Process: nucleotide phosphorylation (GO:0046939);;	K13800|7.76331e-70|mis:MICPUN_88986|kinase; K13800 UMP-CMP kinase [EC:2.7.4.- 2.7.4.14] (A)	[F]	Nucleotide transport and metabolism	Adenylate kinase;; AAA domain;; AAA domain;; AAA domain;; Thymidylate kinase	Probable UMP/CMP kinase 4 OS=Oryza sativa subsp. japonica (Rice) PE=2 SV=1	F	Nucleotide transport and metabolism	hypothetical protein PHYSODRAFT_251122 [Phytophthora sojae]	molecular function: binding (GO:0005488);; molecular function: catalytic activity (GO:0003824);; biological process: metabolic process (GO:0008152);; biological process: cellular process (GO:0009987);; biological process: single-organism process (GO:0044699)	Pyrimidine metabolism (ko00240)
BMK_Unigene_076410	0	0.133771	0	2.7735	0.266054	0	--	--	--	--	--	--	Primase zinc finger	--	--	--	hypothetical protein PHYSODRAFT_328220 [Phytophthora sojae]	--	--
BMK_Unigene_076576	0	0	0	3.13506	0.302657	0	--	--	Molecular Function: catalytic activity (GO:0003824);;	--	--	--	Glucanosyltransferase	--	S	Function unknown	hypothetical protein F441_10041 [Phytophthora parasitica CJ01A1]	molecular function: catalytic activity (GO:0003824);; biological process: metabolic process (GO:0008152)	--
BMK_Unigene_076798	0.518944	1.33134	0.0633158	2.88154	0.120358	0	[I]	Lipid transport and metabolism	Molecular Function: fatty-acyl-CoA binding (GO:0000062);;	K08762|7.30742e-18|vcn:VOLCADRAFT_76813|hypothetical protein; K08762 diazepam-binding inhibitor (GABA receptor modulator, acyl-CoA-binding protein) (A)	[I]	Lipid transport and metabolism	Acyl CoA binding protein	Acyl-CoA-binding protein OS=Gossypium hirsutum (Upland cotton) PE=3 SV=1	I	Lipid transport and metabolism	hypothetical protein PPTG_08290 [Phytophthora parasitica INRA-310]	molecular function: binding (GO:0005488)	--
BMK_Unigene_076851	0.468629	0.262905	0.270075	2.97739	0.328249	0.256272	--	--	Cellular Component: mitochondrial proton-transporting ATP synthase complex, coupling factor F(o) (GO:0000276);; Molecular Function: hydrogen ion transmembrane transporter activity (GO:0015078);; Biological Process: ATP synthesis coupled proton transport (GO:0015986);;	K02138|1.49186e-09|cam:101508341|ATP synthase subunit d, mitochondrial-like; K02138 F-type H+-transporting ATPase subunit d (A)	[C]	Energy production and conversion	ATP synthase D chain, mitochondrial (ATP5H)	ATP synthase subunit d, mitochondrial GN=At3g52300 OS=Arabidopsis thaliana (Mouse-ear cress) PE=1 SV=3	C	Energy production and conversion	hypothetical protein PHYSODRAFT_355001 [Phytophthora sojae]	cellular component: cell (GO:0005623);; cellular component: membrane (GO:0016020);; cellular component: macromolecular complex (GO:0032991);; cellular component: organelle (GO:0043226);; cellular component: organelle part (GO:0044422);; cellular component: membrane part (GO:0044425);; cellular component: cell part (GO:0044464);; molecular function: transporter activity (GO:0005215);; biological p…	Oxidative phosphorylation (ko00190)
BMK_Unigene_077022	1.81895	0.169068	0.532333	6.20182	1.73674	0.744637	--	--	--	--	[T]	Signal transduction mechanisms	NB-ARC domain;; Holliday junction DNA helicase ruvB N-terminus	Putative disease resistance protein At1g50180 GN=At1g50180 OS=Arabidopsis thaliana (Mouse-ear cress) PE=3 SV=2	T	Signal transduction mechanisms	PREDICTED: disease resistance protein RPM1-like isoform X3 [Setaria italica]	--	--
BMK_Unigene_077165	1.48618	0.79579	0.740469	7.45306	2.56229	0.84824	--	--	--	K07466|9.88282e-06|sbi:SORBI_08g011300|SORBIDRAFT_08g011300, Sb08g011300; hypothetical protein; K07466 replication factor A1 (A)	--	--	--	--	--	--	--	--	DNA replication (ko03030);; Nucleotide excision repair (ko03420);; Mismatch repair (ko03430);; Homologous recombination (ko03440)
BMK_Unigene_077248	0	0.100809	0	5.87553	0.0906895	0	[V]	Defense mechanisms	Molecular Function: nucleotide binding (GO:0000166);; Cellular Component: membrane (GO:0016020);; Molecular Function: ATPase activity (GO:0016887);;	--	[Q]	Secondary metabolites biosynthesis, transport and catabolism	ABC-2 type transporter;; ABC transporter;; AAA domain;; P-loop containing region of AAA domain;; AAA domain;; Protein of unknown function, DUF258	Probable pleiotropic drug resistance protein 1 OS=Oryza sativa subsp. japonica (Rice) PE=3 SV=1	R	General function prediction only	hypothetical protein F443_05232 [Phytophthora parasitica P1569]	molecular function: binding (GO:0005488);; cellular component: membrane (GO:0016020);; molecular function: catalytic activity (GO:0003824);; biological process: metabolic process (GO:0008152);; biological process: cellular process (GO:0009987);; biological process: single-organism process (GO:0044699)	--
BMK_Unigene_077249	0	1.00451	0	6.77014	0.257385	0	[V]	Defense mechanisms	Molecular Function: nucleotide binding (GO:0000166);; Cellular Component: membrane (GO:0016020);; Molecular Function: ATPase activity (GO:0016887);;	--	[Q]	Secondary metabolites biosynthesis, transport and catabolism	ABC-2 type transporter;; CDR ABC transporter	Pleiotropic drug resistance protein 1 GN=PDR1 OS=Nicotiana tabacum (Common tobacco) PE=2 SV=1	V	Defense mechanisms	hypothetical protein L914_05052 [Phytophthora parasitica]	molecular function: binding (GO:0005488);; cellular component: membrane (GO:0016020);; molecular function: catalytic activity (GO:0003824);; biological process: metabolic process (GO:0008152);; biological process: cellular process (GO:0009987);; biological process: single-organism process (GO:0044699)	--
BMK_Unigene_077444	0	0	0.292723	6.39658	0.457883	0.0902303	--	--	--	--	--	--	--	--	--	--	--	--	--
BMK_Unigene_077458	7.49996	7.31244	4.84428	14.8433	6.8837	11.2955	--	--	--	--	--	--	zinc-binding in reverse transcriptase	--	--	--	--	--	--
BMK_Unigene_077576	209.817	193.892	547.191	642.889	272.826	253.158	--	--	Molecular Function: serine-type endopeptidase inhibitor activity (GO:0004867);; Biological Process: response to salt stress (GO:0009651);; Biological Process: defense response to fungus, incompatible interaction (GO:0009817);; Biological Process: negative regulation of peptidase activity (GO:0010466);; Biological Process: killing of cells of other organism (GO:0031640);;	--	--	--	Thaumatin family;; Thaumatin family	Zeamatin (Precursor) GN=Zlp OS=Zea mays (Maize) PE=1 SV=2	R	General function prediction only	zeamatin-like protein [Zea mays subsp. parviglumis]	molecular function: enzyme regulator activity (GO:0030234);; biological process: biological regulation (GO:0065007);; biological process: response to stimulus (GO:0050896);; biological process: immune system process (GO:0002376);; biological process: multi-organism process (GO:0051704);; biological process: cell killing (GO:0001906)	--
BMK_Unigene_077591	0.418652	0.837907	0	3.29235	0.333299	0.71872	--	--	Molecular Function: protein kinase activity (GO:0004672);; Molecular Function: ATP binding (GO:0005524);; Biological Process: protein phosphorylation (GO:0006468);;	--	[T]	Signal transduction mechanisms	Protein kinase domain;; Protein tyrosine kinase	Calcium-dependent protein kinase 28 GN=CPK28 OS=Arabidopsis thaliana (Mouse-ear cress) PE=1 SV=1	T	Signal transduction mechanisms	CAMK protein kinase [Phytophthora parasitica P10297]	molecular function: catalytic activity (GO:0003824);; biological process: metabolic process (GO:0008152);; biological process: cellular process (GO:0009987);; molecular function: binding (GO:0005488)	--
BMK_Unigene_077592	0	1.59476	0.467875	2.97456	0.177577	2.03893	[RTKL]	--	Molecular Function: protein kinase activity (GO:0004672);; Molecular Function: ATP binding (GO:0005524);; Biological Process: protein phosphorylation (GO:0006468);;	--	[D]	Cell cycle control, cell division, chromosome partitioning	Protein kinase domain;; Protein tyrosine kinase;; Lipopolysaccharide kinase (Kdo/WaaP) family	Cyclin-dependent kinase F-3 GN=OSJNBb0043P23.8 OS=Oryza sativa subsp. japonica (Rice) PE=2 SV=1	T	Signal transduction mechanisms	CAMK protein kinase [Phytophthora parasitica INRA-310]	molecular function: catalytic activity (GO:0003824);; biological process: metabolic process (GO:0008152);; biological process: cellular process (GO:0009987);; molecular function: binding (GO:0005488)	--
BMK_Unigene_077776	0	0	0	3.07573	0.282691	0	--	--	--	--	--	--	Cellulase (glycosyl hydrolase family 5)	--	G	Carbohydrate transport and metabolism	hypothetical protein L917_19635 [Phytophthora parasitica]	--	--
BMK_Unigene_077926	0.158321	0.0905505	0.119181	4.35248	2.12954	0.672018	--	--	--	--	--	--	NB-ARC domain;; Protein kinase domain;; Protein tyrosine kinase	Putative cysteine-rich receptor-like protein kinase 23 (Precursor) OS=Arabidopsis thaliana (Mouse-ear cress) PE=2 SV=1	T	Signal transduction mechanisms	PREDICTED: putative disease resistance protein At1g58400-like isoform X3 [Setaria italica]	--	--
BMK_Unigene_078101	0	0.835285	0	12.2253	0.118663	0	--	--	--	--	--	--	--	--	--	--	conserved hypothetical protein [Phytophthora infestans T30-4]	--	--
BMK_Unigene_078290	5.30352	1.89464	1.82309	15.161	2.91241	3.98243	[S]	Function unknown	Molecular Function: nucleotide binding (GO:0000166);; Molecular Function: protein kinase activity (GO:0004672);; Cellular Component: membrane (GO:0016020);; Cellular Component: cytoplasmic membrane-bounded vesicle (GO:0016023);; Biological Process: phosphorylation (GO:0016310);;	--	--	--	Leucine Rich repeats (2 copies);; Leucine rich repeat;; Leucine Rich Repeat;; Protein kinase domain;; Protein tyrosine kinase;; Leucine Rich repeat;; Leucine rich repeat;; Leucine rich repeat N-terminal domain;; Protein tyrosine kinase	LRR receptor-like serine/threonine-protein kinase FLS2 (Precursor) GN=FLS2 OS=Arabidopsis thaliana (Mouse-ear cress) PE=1 SV=1	S	Function unknown	receptor kinase TRKc [Oryza sativa Indica Group]	molecular function: binding (GO:0005488);; molecular function: catalytic activity (GO:0003824);; biological process: metabolic process (GO:0008152);; biological process: cellular process (GO:0009987);; cellular component: membrane (GO:0016020);; cellular component: cell (GO:0005623);; cellular component: organelle (GO:0043226);; cellular component: cell part (GO:0044464)	--
BMK_Unigene_078336	0.235999	0	0.0217708	2.45827	0.12352	0.324033	--	--	--	--	--	--	--	--	--	--	--	--	--
BMK_Unigene_078488	0	0.0317587	0	5.33303	0.464452	0.0152468	--	--	Molecular Function: catalytic activity (GO:0003824);;	--	--	--	Cellulase (glycosyl hydrolase family 5)	--	G	Carbohydrate transport and metabolism	hypothetical protein SDRG_04820 [Saprolegnia diclina VS20]	molecular function: catalytic activity (GO:0003824);; biological process: metabolic process (GO:0008152)	--
BMK_Unigene_078506	0.0483014	0.89022	0.35607	1.93396	0.471775	0.698591	[C]	Energy production and conversion	Biological Process: ATP synthesis coupled proton transport (GO:0015986);; Cellular Component: proton-transporting ATP synthase complex, catalytic core F(1) (GO:0045261);; Molecular Function: proton-transporting ATP synthase activity, rotational mechanism (GO:0046933);; Molecular Function: proton-transporting ATPase activity, rotational mechanism (GO:0046961);;	K02136|1.0855e-50|olu:OSTLU_29009|F-ATPase family transporter: protons (mitochondrial); K02136 F-type H+-transporting ATPase subunit gamma (A)	[C]	Energy production and conversion	ATP synthase	ATP synthase subunit gamma, mitochondrial (Precursor) GN=ATPC OS=Ipomoea batatas (Sweet potato) PE=1 SV=2	C	Energy production and conversion	ATP synthase F1, gamma subunit [Phytophthora parasitica P1976]	biological process: metabolic process (GO:0008152);; biological process: cellular process (GO:0009987);; biological process: single-organism process (GO:0044699);; biological process: localization (GO:0051179);; cellular component: cell (GO:0005623);; cellular component: membrane (GO:0016020);; cellular component: macromolecular complex (GO:0032991);; cellular component: membrane part (GO:0044425…	Oxidative phosphorylation (ko00190)
BMK_Unigene_078577	1.90355	0.737756	1.15768	3.96615	2.47864	0.528617	--	--	--	--	--	--	--	--	--	--	--	--	--
BMK_Unigene_078675	0	0.864026	0	3.85424	1.10841	0.0678192	--	--	--	--	--	--	--	--	T	Signal transduction mechanisms	hypothetical protein L916_01294 [Phytophthora parasitica]	--	--
BMK_Unigene_078804	3.33481	5.4822	5.2327	10.3352	3.72176	6.85063	--	--	--	--	--	--	--	--	--	--	--	--	--
BMK_Unigene_078868	0	0.611305	0	2.53318	0.128431	0	--	--	--	--	[R]	General function prediction only	Putative peptidase family;; Jacalin-like lectin domain	--	R	General function prediction only	hypothetical protein L915_06345, partial [Phytophthora parasitica]	--	--
BMK_Unigene_078882	294.583	233.359	361.713	508.647	331.263	359.3	[P]	Inorganic ion transport and metabolism	Cellular Component: cell wall (GO:0005618);; Cellular Component: plasma membrane (GO:0005886);; Biological Process: response to heat (GO:0009408);; Cellular Component: chloroplast stroma (GO:0009570);; Biological Process: response to salt stress (GO:0009651);; Biological Process: embryo development ending in seed dormancy (GO:0009793);; Molecular Function: L-ascorbate peroxidase activity (GO:0016…	K00434|2.77242e-150|sbi:SORBI_02g044060|SORBIDRAFT_02g044060, Sb02g044060; hypothetical protein; K00434 L-ascorbate peroxidase [EC:1.11.1.11] (A)	--	--	Peroxidase	L-ascorbate peroxidase 2, cytosolic OS=Oryza sativa subsp. japonica (Rice) PE=1 SV=1	R	General function prediction only	hypothetical protein SORBIDRAFT_02g044060 [Sorghum bicolor]	cellular component: cell (GO:0005623);; cellular component: cell part (GO:0044464);; cellular component: membrane (GO:0016020);; biological process: response to stimulus (GO:0050896);; cellular component: organelle (GO:0043226);; cellular component: organelle part (GO:0044422);; biological process: reproductive process (GO:0022414);; biological process: multicellular organismal process (GO:003250…	Ascorbate and aldarate metabolism (ko00053);; Glutathione metabolism (ko00480)
BMK_Unigene_078927	5.60044	5.5715	3.91764	22.1447	6.87336	3.58743	--	--	Molecular Function: calcium-transporting ATPase activity (GO:0005388);; Molecular Function: calmodulin binding (GO:0005516);; Molecular Function: ATP binding (GO:0005524);; Cellular Component: plasma membrane (GO:0005886);; Cellular Component: chloroplast (GO:0009507);; Biological Process: response to nematode (GO:0009624);; Biological Process: response to salt stress (GO:0009651);; Cellular Comp…	K01537|1.95772e-89|sita:101780261|probable calcium-transporting ATPase 6, plasma membrane-type-like; K01537 Ca2+-transporting ATPase [EC:3.6.3.8] (A)	[P]	Inorganic ion transport and metabolism	Ca2+-ATPase N terminal autoinhibitory domain;; Cation transporter/ATPase, N-terminus	Probable calcium-transporting ATPase 6, plasma membrane-type GN=OJ1579_G03.12 OS=Oryza sativa subsp. japonica (Rice) PE=3 SV=1	P	Inorganic ion transport and metabolism	PREDICTED: probable calcium-transporting ATPase 6, plasma membrane-type-like [Setaria italica]	molecular function: catalytic activity (GO:0003824);; molecular function: transporter activity (GO:0005215);; biological process: metabolic process (GO:0008152);; biological process: cellular process (GO:0009987);; biological process: single-organism process (GO:0044699);; biological process: localization (GO:0051179);; molecular function: binding (GO:0005488);; cellular component: cell (GO:00056…	--
BMK_Unigene_079050	0	0.24322	0	2.56	0.393035	0.0913235	--	--	--	--	--	--	--	--	--	--	unnamed protein product [Albugo candida]	--	--
BMK_Unigene_079090	0.100829	0.251182	0.0303836	2.92967	0.156116	0	[RTKL]	--	Molecular Function: protein serine/threonine kinase activity (GO:0004674);; Molecular Function: ATP binding (GO:0005524);; Biological Process: protein phosphorylation (GO:0006468);;	K07359|2.38505e-36|olu:OSTLU_39356|hypothetical protein; K07359 calcium/calmodulin-dependent protein kinase kinase [EC:2.7.11.17] (A)	[T]	Signal transduction mechanisms	Protein kinase domain;; Protein tyrosine kinase;; Kinase-like	CBL-interacting serine/threonine-protein kinase 8 GN=T22A6.230 OS=Arabidopsis thaliana (Mouse-ear cress) PE=1 SV=1	T	Signal transduction mechanisms	hypothetical protein PHYSODRAFT_555042 [Phytophthora sojae]	molecular function: catalytic activity (GO:0003824);; biological process: metabolic process (GO:0008152);; biological process: cellular process (GO:0009987);; molecular function: binding (GO:0005488)	--
BMK_Unigene_079113	0.620852	0.334339	0.450072	8.30897	1.50852	0.866913	[R]	General function prediction only	Molecular Function: zinc ion binding (GO:0008270);; Molecular Function: oxidoreductase activity (GO:0016491);; Biological Process: oxidation-reduction process (GO:0055114);;	K07119|3.99515e-92|zma:101202708|putative alcohol dehydrogenase superfamily protein; K07119 (A)	[R]	General function prediction only	Zinc-binding dehydrogenase	NADP-dependent alkenal double bond reductase P1 GN=P1 OS=Arabidopsis thaliana (Mouse-ear cress) PE=1 SV=1	R	General function prediction only	putative alcohol dehydrogenase superfamily protein [Zea mays]	molecular function: binding (GO:0005488);; molecular function: catalytic activity (GO:0003824);; biological process: metabolic process (GO:0008152);; biological process: single-organism process (GO:0044699)	--
BMK_Unigene_079313	1.07905	0	0	2.31553	0	0	--	--	--	--	--	--	--	--	--	--	--	--	--
BMK_Unigene_079397	0	0.232327	0	2.90218	0.0616092	0	--	--	Biological Process: phospholipid biosynthetic process (GO:0008654);; Cellular Component: membrane (GO:0016020);; Molecular Function: phosphotransferase activity, for other substituted phosphate groups (GO:0016780);;	--	--	--	CDP-alcohol phosphatidyltransferase	--	S	Function unknown	conserved hypothetical protein [Phytophthora infestans T30-4]	biological process: metabolic process (GO:0008152);; biological process: cellular process (GO:0009987);; biological process: single-organism process (GO:0044699);; cellular component: membrane (GO:0016020);; molecular function: catalytic activity (GO:0003824)	--
BMK_Unigene_079425	0	0	0	4.30122	0.201309	0.366814	--	--	--	--	--	--	--	--	--	--	--	--	--
BMK_Unigene_079606	0	0.0768524	0	3.21284	0.380959	0.0284754	[RTKL]	--	Molecular Function: protein kinase activity (GO:0004672);; Biological Process: phosphorylation (GO:0016310);;	--	[T]	Signal transduction mechanisms	Protein kinase domain;; Protein tyrosine kinase	Serine/threonine-protein kinase EDR1 GN=F22O13.20 OS=Arabidopsis thaliana (Mouse-ear cress) PE=1 SV=1	T	Signal transduction mechanisms	TKL protein kinase [Phytophthora parasitica]	molecular function: catalytic activity (GO:0003824);; biological process: metabolic process (GO:0008152);; biological process: cellular process (GO:0009987)	--
BMK_Unigene_079738	0.275248	0	0	2.77581	0.441412	1.17039	[E]	Amino acid transport and metabolism	Molecular Function: catalytic activity (GO:0003824);; Biological Process: carbohydrate metabolic process (GO:0005975);; Molecular Function: carbohydrate binding (GO:0030246);;	--	[R]	General function prediction only	GMC oxidoreductase;; GMC oxidoreductase;; Fungal cellulose binding domain;; FAD dependent oxidoreductase;; FAD binding domain;; NAD(P)-binding Rossmann-like domain	--	R	General function prediction only	hypothetical protein SNOG_11248 [Phaeosphaeria nodorum SN15]	molecular function: catalytic activity (GO:0003824);; biological process: metabolic process (GO:0008152);; molecular function: binding (GO:0005488)	--
BMK_Unigene_079923	0.213136	0.232314	0.335326	2.65706	1.04892	1.02924	--	--	--	--	--	--	--	--	--	--	--	--	--
BMK_Unigene_079955	0.397427	0	0	3.22498	0	0	--	--	--	--	[TW]	--	Giardia variant-specific surface protein	--	S	Function unknown	hypothetical protein CHLNCDRAFT_58534 [Chlorella variabilis]	--	--
BMK_Unigene_079981	2.0369	1.04844	1.14699	7.65745	2.02731	3.36976	--	--	--	--	--	--	--	--	--	--	--	--	--
BMK_Unigene_079983	0.966033	0.856252	0.285012	8.31479	2.15926	2.43345	--	--	--	--	--	--	--	--	--	--	--	--	--
BMK_Unigene_080013	5.47332	0.861813	0.127331	17.0833	1.55262	0.588543	--	--	Molecular Function: DNA binding (GO:0003677);; Molecular Function: sequence-specific DNA binding transcription factor activity (GO:0003700);; Cellular Component: nucleus (GO:0005634);; Biological Process: regulation of transcription, DNA-templated (GO:0006355);; Biological Process: response to stress (GO:0006950);; Cellular Component: plastid (GO:0009536);;	--	--	--	AP2 domain	Dehydration-responsive element-binding protein 1H GN=OSJNOa273B05.9 OS=Oryza sativa subsp. japonica (Rice) PE=3 SV=1	K	Transcription	PREDICTED: dehydration-responsive element-binding protein 1H-like [Setaria italica]	molecular function: binding (GO:0005488);; molecular function: nucleic acid binding transcription factor activity (GO:0001071);; biological process: biological regulation (GO:0065007);; cellular component: cell (GO:0005623);; cellular component: organelle (GO:0043226);; cellular component: cell part (GO:0044464);; biological process: response to stimulus (GO:0050896)	--
BMK_Unigene_080108	0.143389	0	0	4.09973	0.0273634	0	--	--	Molecular Function: catalytic activity (GO:0003824);;	--	[O]	Posttranslational modification, protein turnover, chaperones	Papain family cysteine protease;; Cathepsin propeptide inhibitor domain (I29)	KDEL-tailed cysteine endopeptidase CEP1 (Precursor) OS=Arabidopsis thaliana (Mouse-ear cress) PE=2 SV=1	O	Posttranslational modification, protein turnover, chaperones	unnamed protein product [Blastocystis hominis]	molecular function: catalytic activity (GO:0003824);; biological process: metabolic process (GO:0008152)	--
BMK_Unigene_080213	2.24002	0.85034	2.15973	5.22232	3.46321	5.64615	--	--	Cellular Component: plastid (GO:0009536);;	--	--	--	--	--	R	General function prediction only	PREDICTED: uncharacterized protein LOC101777908 [Setaria italica]	cellular component: cell (GO:0005623);; cellular component: organelle (GO:0043226);; cellular component: cell part (GO:0044464)	--
BMK_Unigene_080249	0.171247	0.0459612	0	3.47755	0.390579	0.681774	--	--	--	--	--	--	--	--	--	--	--	--	--
BMK_Unigene_080286	1.89913	0	0	4.0577	0	0	--	--	Molecular Function: protein domain specific binding (GO:0019904);;	K06630|1.41306e-93|smo:SELMODRAFT_230088|hypothetical protein; K06630 14-3-3 protein epsilon (A)	[O]	Posttranslational modification, protein turnover, chaperones	14-3-3 protein	14-3-3-like protein GF14 iota GN=GRF12 OS=Arabidopsis thaliana (Mouse-ear cress) PE=2 SV=1	T	Signal transduction mechanisms	Putative 14-3-3 family protein 7 [Absidia idahoensis var. thermophila]	molecular function: binding (GO:0005488)	--
BMK_Unigene_080363	0.630432	0.211791	0.0702947	2.3677	0.346891	0.103687	--	--	--	--	--	--	--	--	--	--	--	--	--
BMK_Unigene_080503	4.43983	1.92997	2.4285	8.06322	4.74325	4.7932	--	--	Molecular Function: ribonuclease P activity (GO:0004526);; Biological Process: protein targeting to mitochondrion (GO:0006626);;	--	[AJ]	--	Ribosomal protein L7Ae/L30e/S12e/Gadd45 family	--	J	Translation, ribosomal structure and biogenesis	PREDICTED: uncharacterized protein LOC101752648 isoform X1 [Setaria italica]	molecular function: catalytic activity (GO:0003824);; biological process: metabolic process (GO:0008152);; biological process: cellular process (GO:0009987);; biological process: single-organism process (GO:0044699);; biological process: localization (GO:0051179);; biological process: cellular component organization or biogenesis (GO:0071840)	--
BMK_Unigene_080505	6.77137	2.71414	2.95281	15.8231	3.34177	2.95503	[IR]	--	Biological Process: lipid metabolic process (GO:0006629);; Cellular Component: cytoplasmic membrane-bounded vesicle (GO:0016023);; Molecular Function: hydrolase activity, acting on ester bonds (GO:0016788);;	--	--	--	GDSL-like Lipase/Acylhydrolase	GDSL esterase/lipase At1g71691 (Precursor) GN=At1g71691 OS=Arabidopsis thaliana (Mouse-ear cress) PE=2 SV=1	R	General function prediction only	PREDICTED: GDSL esterase/lipase At1g71691-like [Setaria italica]	biological process: metabolic process (GO:0008152);; biological process: single-organism process (GO:0044699);; cellular component: cell (GO:0005623);; cellular component: organelle (GO:0043226);; cellular component: cell part (GO:0044464);; molecular function: catalytic activity (GO:0003824)	--
BMK_Unigene_080589	3.98354	0.422469	0.324861	8.21069	0.489293	0.140398	[R]	General function prediction only	Molecular Function: dioxygenase activity (GO:0051213);;	--	[QR]	--	non-haem dioxygenase in morphine synthesis N-terminal;; 2OG-Fe(II) oxygenase superfamily	Protein SRG1 GN=SRG1 OS=Arabidopsis thaliana (Mouse-ear cress) PE=2 SV=1	Q	Secondary metabolites biosynthesis, transport and catabolism	PREDICTED: S-norcoclaurine synthase 1-like [Setaria italica]	molecular function: catalytic activity (GO:0003824);; biological process: metabolic process (GO:0008152);; biological process: single-organism process (GO:0044699)	--
BMK_Unigene_080630	1.70726	1.03982	2.66546	6.24307	3.58042	2.58019	--	--	--	--	--	--	--	--	--	--	transposon protein, putative, CACTA, En/Spm sub-class [Oryza sativa Japonica Group]	--	--
BMK_Unigene_080649	0.0388864	0.158798	0	4.51447	0.252993	0	--	--	Molecular Function: catalytic activity (GO:0003824);;	--	--	--	Cellulase (glycosyl hydrolase family 5)	--	S	Function unknown	cell 5A endo-1,4-betaglucanase, putative [Phytophthora infestans T30-4]	molecular function: catalytic activity (GO:0003824);; biological process: metabolic process (GO:0008152)	--
BMK_Unigene_080675	0.0788711	0	0.0794997	2.51774	0.912326	0.446383	--	--	--	--	--	--	--	--	--	--	--	--	--
BMK_Unigene_080699	0	0	0.0703387	1.98121	0.762597	0.576115	--	--	--	--	--	--	--	--	--	--	--	--	--
BMK_Unigene_080736	0.248667	0.0384448	0	5.08575	0.126452	0	[R]	General function prediction only	--	K14963|1.10343e-13|cre:CHLREDRAFT_16794|MUT11; transcriptional repression protein (EC:3.1.1.47); K14963 COMPASS component SWD3 (A)	[Z]	Cytoskeleton	Domain of unknown function (DUF1900);; Domain of unknown function (DUF1899);; WD domain, G-beta repeat	Protein Mut11 GN=Mut11 OS=Chlamydomonas reinhardtii (Chlamydomonas smithii) PE=2 SV=1	R	General function prediction only	DUF1900 domain-containing protein [Rozella allomycis CSF55]	--	--
BMK_Unigene_080870	0.427853	0.131521	0.183506	3.27594	0.787241	0.996028	--	--	Biological Process: telomere maintenance (GO:0000723);; Molecular Function: DNA helicase activity (GO:0003678);; Biological Process: DNA repair (GO:0006281);; Cellular Component: cytoplasmic membrane-bounded vesicle (GO:0016023);; Biological Process: DNA duplex unwinding (GO:0032508);;	--	[D]	Cell cycle control, cell division, chromosome partitioning	--	--	D	Cell cycle control, cell division, chromosome partitioning	hypothetical protein SORBIDRAFT_02g003013 [Sorghum bicolor]	biological process: metabolic process (GO:0008152);; biological process: cellular process (GO:0009987);; biological process: single-organism process (GO:0044699);; biological process: biological regulation (GO:0065007);; biological process: cellular component organization or biogenesis (GO:0071840);; molecular function: catalytic activity (GO:0003824);; biological process: response to stimulus (G…	--
BMK_Unigene_080979	0.566291	0.506796	0	7.94837	0.798068	0	--	--	Cellular Component: cytoskeleton (GO:0005856);; Biological Process: single-organism cellular process (GO:0044763);;	K05765|6.37823e-35|sbi:SORBI_01g006330|SORBIDRAFT_01g006330, Sb01g006330; hypothetical protein; K05765 cofilin (A)	[Z]	Cytoskeleton	Cofilin/tropomyosin-type actin-binding protein	Actin-depolymerizing factor 2 GN=OSJNBa0091J19.11 OS=Oryza sativa subsp. japonica (Rice) PE=2 SV=1	O	Posttranslational modification, protein turnover, chaperones	predicted protein [Hordeum vulgare subsp. vulgare]	cellular component: cell (GO:0005623);; cellular component: organelle (GO:0043226);; cellular component: cell part (GO:0044464);; biological process: cellular process (GO:0009987);; biological process: single-organism process (GO:0044699)	--
BMK_Unigene_080980	1.07188	0.148099	0.318879	8.70978	1.11342	1.07014	--	--	--	--	--	--	Putative gypsy type transposon	--	R	General function prediction only	orf3 [Oryza sativa Japonica Group]	--	--
BMK_Unigene_081030	0.0170598	0.574664	0	3.03739	0.205746	0.0933487	[G]	Carbohydrate transport and metabolism	Molecular Function: catalytic activity (GO:0003824);;	--	--	--	Cellulase (glycosyl hydrolase family 5)	--	G	Carbohydrate transport and metabolism	hypothetical protein PPTG_01483 [Phytophthora parasitica INRA-310]	molecular function: catalytic activity (GO:0003824);; biological process: metabolic process (GO:0008152)	--
BMK_Unigene_081117	0.366444	0.0277027	0.137501	2.33172	0.605426	0.387418	--	--	--	--	--	--	--	--	--	--	--	--	--
BMK_Unigene_081366	15.115	10.8201	23.5119	50.8278	15.1424	23.9168	--	--	--	--	--	--	--	--	--	--	--	--	--
BMK_Unigene_081430	0.748396	0.476073	0.146648	1.43853	0.173941	0.119976	[C]	Energy production and conversion	Molecular Function: dihydrolipoyl dehydrogenase activity (GO:0004148);; Biological Process: cell redox homeostasis (GO:0045454);; Molecular Function: flavin adenine dinucleotide binding (GO:0050660);; Biological Process: oxidation-reduction process (GO:0055114);;	K00382|0|smo:SELMODRAFT_270051|hypothetical protein; K00382 dihydrolipoamide dehydrogenase [EC:1.8.1.4] (A)	[C]	Energy production and conversion	Pyridine nucleotide-disulphide oxidoreductase;; Pyridine nucleotide-disulphide oxidoreductase, dimerisation domain;; Pyridine nucleotide-disulphide oxidoreductase;; Pyridine nucleotide-disulphide oxidoreductase;; Glucose inhibited division protein A;; FAD dependent oxidoreductase;; FAD binding domain;; L-lysine 6-monooxygenase (NADPH-requiring);; NAD(P)-binding Rossmann-like domain;; FAD dependen…	Dihydrolipoyl dehydrogenase 1, mitochondrial (Precursor) GN=LPD1 OS=Arabidopsis thaliana (Mouse-ear cress) PE=1 SV=2	C	Energy production and conversion	dihydrolipoyl dehydrogenase [Phytophthora parasitica P10297]	molecular function: catalytic activity (GO:0003824);; biological process: metabolic process (GO:0008152);; biological process: single-organism process (GO:0044699);; biological process: cellular process (GO:0009987);; biological process: biological regulation (GO:0065007);; molecular function: binding (GO:0005488)	Glycolysis / Gluconeogenesis (ko00010);; Citrate cycle (TCA cycle) (ko00020);; Glycine, serine and threonine metabolism (ko00260);; Valine, leucine and isoleucine degradation (ko00280);; Pyruvate metabolism (ko00620);; Carbon metabolism (ko01200)
BMK_Unigene_081457	0.315211	0.39013	0.785978	4.58606	3.56224	2.17629	--	--	--	--	--	--	--	--	S	Function unknown	PREDICTED: uncharacterized protein LOC101770118 [Setaria italica]	--	--
BMK_Unigene_081513	0.911855	0.483497	0.355381	4.94774	1.52114	1.24701	--	--	--	--	--	--	--	--	--	--	--	--	--
BMK_Unigene_081631	13.647	11.9037	17.3055	46.5437	21.0359	7.44641	--	--	Cellular Component: cytoplasmic membrane-bounded vesicle (GO:0016023);; Molecular Function: kinase activity (GO:0016301);; Biological Process: phosphorylation (GO:0016310);;	--	--	--	Leucine Rich repeats (2 copies);; Leucine Rich Repeat;; Leucine Rich repeats (2 copies);; Leucine Rich Repeat	Somatic embryogenesis receptor kinase 1 (Precursor) OS=Arabidopsis thaliana (Mouse-ear cress) PE=1 SV=2	R	General function prediction only	PREDICTED: somatic embryogenesis receptor kinase 1-like [Zea mays]	cellular component: cell (GO:0005623);; cellular component: organelle (GO:0043226);; cellular component: cell part (GO:0044464);; molecular function: catalytic activity (GO:0003824);; biological process: metabolic process (GO:0008152);; biological process: cellular process (GO:0009987)	--
BMK_Unigene_081676	0.0440349	0.164775	0.0721982	2.43215	0.368681	0.165868	[RTKL]	--	Molecular Function: nucleotide binding (GO:0000166);; Molecular Function: protein kinase activity (GO:0004672);; Biological Process: phosphorylation (GO:0016310);;	--	[T]	Signal transduction mechanisms	Protein kinase domain;; Protein tyrosine kinase	CBL-interacting serine/threonine-protein kinase 26 GN=F13M11 OS=Arabidopsis thaliana (Mouse-ear cress) PE=1 SV=2	T	Signal transduction mechanisms	CBL-interacting serine/threonine-protein kinase, putative [Phytophthora infestans T30-4]	molecular function: binding (GO:0005488);; molecular function: catalytic activity (GO:0003824);; biological process: metabolic process (GO:0008152);; biological process: cellular process (GO:0009987)	--
BMK_Unigene_081677	5.21005	1.54406	1.40863	11.7773	1.94741	1.54543	--	--	Molecular Function: ATP binding (GO:0005524);; Cellular Component: vacuole (GO:0005773);; Biological Process: ATP catabolic process (GO:0006200);; Molecular Function: electron carrier activity (GO:0009055);; Molecular Function: protein disulfide oxidoreductase activity (GO:0015035);; Cellular Component: integral component of membrane (GO:0016021);; Molecular Function: ATPase activity, coupled to …	--	[Q]	Secondary metabolites biosynthesis, transport and catabolism	--	ABC transporter C family member 3 GN=MJG19.3 OS=Arabidopsis thaliana (Mouse-ear cress) PE=1 SV=1	Q	Secondary metabolites biosynthesis, transport and catabolism	PREDICTED: ABC transporter C family member 3-like [Setaria italica]	molecular function: binding (GO:0005488);; cellular component: cell (GO:0005623);; cellular component: organelle (GO:0043226);; cellular component: cell part (GO:0044464);; biological process: metabolic process (GO:0008152);; biological process: cellular process (GO:0009987);; biological process: single-organism process (GO:0044699);; molecular function: electron carrier activity (GO:0009055);; m…	--
BMK_Unigene_081692	2.21655	0.74237	0.214951	8.44617	2.43078	3.09071	--	--	--	--	--	--	--	--	--	--	--	--	--
BMK_Unigene_081758	1.35103	0.681762	0.822155	4.10044	1.67412	1.9931	--	--	--	--	--	--	--	--	--	--	--	--	--
BMK_Unigene_081862	0	0	0	2.71611	0.800336	0.17435	--	--	--	--	--	--	--	--	--	--	--	--	--
BMK_Unigene_081869	0.416759	0.855216	0.21603	3.92544	0.936217	0.651414	--	--	--	--	--	--	--	--	--	--	hypothetical protein SHCRBa_046_L16_R_20 [Saccharum hybrid cultivar R570]	--	--
BMK_Unigene_081909	3.00257	1.5834	2.23341	9.95043	3.26577	3.89456	[C]	Energy production and conversion	Molecular Function: ATP binding (GO:0005524);; Cellular Component: vacuole (GO:0005773);; Cellular Component: plasma membrane (GO:0005886);; Cellular Component: chloroplast envelope (GO:0009941);; Biological Process: glucose mediated signaling pathway (GO:0010255);; Biological Process: ATP hydrolysis coupled proton transport (GO:0015991);; Molecular Function: hydrolase activity, acting on acid an…	K02147|4.25581e-121|sita:101767078|V-type proton ATPase subunit B 2-like; K02147 V-type H+-transporting ATPase subunit B (A)	[C]	Energy production and conversion	ATP synthase alpha/beta family, nucleotide-binding domain	V-type proton ATPase subunit B 2 OS=Hordeum vulgare (Barley) PE=2 SV=1	--	--	PREDICTED: V-type proton ATPase subunit B 2-like isoform X1 [Setaria italica]	molecular function: binding (GO:0005488);; cellular component: cell (GO:0005623);; cellular component: organelle (GO:0043226);; cellular component: cell part (GO:0044464);; cellular component: membrane (GO:0016020);; cellular component: organelle part (GO:0044422);; biological process: cellular process (GO:0009987);; biological process: signaling (GO:0023052);; biological process: single-organism…	Oxidative phosphorylation (ko00190);; Phagosome (ko04145)
BMK_Unigene_081913	3.71795	1.12693	2.41045	5.46345	1.27256	0.363144	[V]	Defense mechanisms	Molecular Function: ATP binding (GO:0005524);; Cellular Component: plasma membrane (GO:0005886);; Biological Process: ATP catabolic process (GO:0006200);; Biological Process: auxin efflux (GO:0010315);; Molecular Function: auxin efflux transmembrane transporter activity (GO:0010329);; Biological Process: basipetal auxin transport (GO:0010540);; Biological Process: acropetal auxin transport (GO:00…	K05658|0|sita:101765168|putative multidrug resistance protein-like; K05658 ATP-binding cassette, subfamily B (MDR/TAP), member 1 [EC:3.6.3.44] (A)	[Q]	Secondary metabolites biosynthesis, transport and catabolism	ABC transporter;; ABC transporter transmembrane region	Putative multidrug resistance protein GN=OSJNBb0031B09.19 OS=Oryza sativa subsp. japonica (Rice) PE=3 SV=1	--	--	PREDICTED: putative multidrug resistance protein-like [Setaria italica]	molecular function: binding (GO:0005488);; cellular component: cell (GO:0005623);; cellular component: membrane (GO:0016020);; cellular component: cell part (GO:0044464);; biological process: metabolic process (GO:0008152);; biological process: cellular process (GO:0009987);; biological process: single-organism process (GO:0044699);; biological process: localization (GO:0051179);; biological proc…	ABC transporters (ko02010)
BMK_Unigene_081955	1.53177	5.3942	2.72598	30.9955	1.50684	12.736	--	--	Cellular Component: integral component of membrane (GO:0016021);; Cellular Component: cytoplasmic membrane-bounded vesicle (GO:0016023);;	--	[T]	Signal transduction mechanisms	DOMON domain;; Eukaryotic cytochrome b561	Cytochrome b561 and DOMON domain-containing protein At3g07570 (Precursor) GN=At3g07570 OS=Arabidopsis thaliana (Mouse-ear cress) PE=2 SV=1	--	--	hypothetical protein SORBIDRAFT_03g042540 [Sorghum bicolor]	cellular component: membrane (GO:0016020);; cellular component: membrane part (GO:0044425);; cellular component: cell (GO:0005623);; cellular component: organelle (GO:0043226);; cellular component: cell part (GO:0044464)	--
BMK_Unigene_082532	76.7358	8.27641	4.90156	381.766	20.969	8.60647	--	--	Molecular Function: hydrolase activity, hydrolyzing O-glycosyl compounds (GO:0004553);; Biological Process: carbohydrate metabolic process (GO:0005975);; Cellular Component: cytoplasmic membrane-bounded vesicle (GO:0016023);;	--	--	--	Glycosyl hydrolases family 17	Glucan endo-1,3-beta-glucosidase 11 (Precursor) GN=At1g32860 OS=Arabidopsis thaliana (Mouse-ear cress) PE=1 SV=1	R	General function prediction only	TPA: putative O-glycosyl hydrolase family 17 protein, partial [Zea mays]	molecular function: catalytic activity (GO:0003824);; biological process: metabolic process (GO:0008152);; cellular component: cell (GO:0005623);; cellular component: organelle (GO:0043226);; cellular component: cell part (GO:0044464)	--
BMK_Unigene_082596	0	0.373107	10.7708	30.7039	24.8335	12.0258	--	--	--	--	--	--	--	--	--	--	--	--	--
BMK_Unigene_082819	0.0677464	0.0679865	0.0890519	4.29265	0.69828	0.645661	--	--	--	--	--	--	--	--	--	--	--	--	--
BMK_Unigene_082821	8.52727	2.16304	0.220229	23.2311	0.36692	0.254245	[Z]	Cytoskeleton	Molecular Function: ATP binding (GO:0005524);; Cellular Component: cytoplasm (GO:0005737);; Cellular Component: cytoskeleton (GO:0005856);;	K12313|1.77151e-104|zma:100274491|uncharacterized LOC100274491; K12313 actin, aortic smooth muscle (A)	[Z]	Cytoskeleton	Actin	Actin OS=Coleochaete scutata PE=2 SV=1	--	--	actin 2 [Pseudo-nitzschia multiseries]	molecular function: binding (GO:0005488);; cellular component: cell (GO:0005623);; cellular component: cell part (GO:0044464);; cellular component: organelle (GO:0043226)	--
BMK_Unigene_082958	5.19225	4.08149	3.99982	29.749	14.694	7.2356	--	--	--	--	--	--	--	--	--	--	--	--	--
BMK_Unigene_083007	0.167846	0.0419225	0.399523	5.47432	1.46659	1.59522	--	--	--	--	--	--	--	--	--	--	--	--	--
BMK_Unigene_083022	0.501313	0.419904	0.170012	3.31511	0.703252	1.01343	--	--	--	--	--	--	--	--	--	--	--	--	--
BMK_Unigene_083110	2.58215	0.740505	0.620016	9.55548	3.80026	4.09963	--	--	--	K11462|1.63375e-07|sita:101777620|polycomb group protein FIE2-like; K11462 polycomb protein EED (A)	--	--	--	--	K	Transcription	PREDICTED: polycomb group protein FIE2-like [Setaria italica]	--	--
BMK_Unigene_083146	0.10247	0.112013	0.0434415	2.05773	0.741727	0.49011	--	--	--	--	[R]	General function prediction only	Endonuclease/Exonuclease/phosphatase family	--	R	General function prediction only	PREDICTED: uncharacterized protein LOC103634570 [Zea mays]	--	--
BMK_Unigene_083284	3.48113	1.75437	3.53363	6.46391	2.83073	3.58877	--	--	Molecular Function: DNA binding (GO:0003677);; Cellular Component: plastid (GO:0009536);; Cellular Component: cytoplasmic membrane-bounded vesicle (GO:0016023);; Molecular Function: protein dimerization activity (GO:0046983);;	--	[L]	Replication, recombination and repair	Domain of unknown function (DUF4413);; hAT family C-terminal dimerisation region	Zinc finger BED domain-containing protein RICESLEEPER 2 OS=Oryza sativa subsp. japonica (Rice) PE=2 SV=1	L	Replication, recombination and repair	transposon protein [Zea mays]	molecular function: binding (GO:0005488);; cellular component: cell (GO:0005623);; cellular component: organelle (GO:0043226);; cellular component: cell part (GO:0044464)	--
BMK_Unigene_083286	0.173544	0.74143	1.73406	1.78499	0.328794	0	[GEPR]	--	Molecular Function: sugar:proton symporter activity (GO:0005351);; Biological Process: carbohydrate transport (GO:0008643);; Cellular Component: integral component of membrane (GO:0016021);; Biological Process: transmembrane transport (GO:0055085);;	--	[R]	General function prediction only	Sugar (and other) transporter;; Major Facilitator Superfamily;; MFS/sugar transport protein	Probable polyol transporter 6 GN=PLT6 OS=Arabidopsis thaliana (Mouse-ear cress) PE=2 SV=2	R	General function prediction only	PREDICTED: probable polyol transporter 3-like [Setaria italica]	molecular function: transporter activity (GO:0005215);; biological process: cellular process (GO:0009987);; biological process: single-organism process (GO:0044699);; biological process: localization (GO:0051179);; cellular component: membrane (GO:0016020);; cellular component: membrane part (GO:0044425)	--
BMK_Unigene_083363	0	0	0	3.23603	0.0545017	0	[IQ]	--	Molecular Function: catalytic activity (GO:0003824);;	K01904|1.28515e-97|pmum:103333496|4-coumarate--CoA ligase 2; K01904 4-coumarate--CoA ligase [EC:6.2.1.12] (A)	[I]	Lipid transport and metabolism	AMP-binding enzyme;; AMP-binding enzyme C-terminal domain	4-coumarate--CoA ligase 1 GN=4CL1 OS=Nicotiana tabacum (Common tobacco) PE=2 SV=1	Q	Secondary metabolites biosynthesis, transport and catabolism	hypothetical protein PHYSODRAFT_334746 [Phytophthora sojae]	molecular function: catalytic activity (GO:0003824);; biological process: metabolic process (GO:0008152)	Ubiquinone and other terpenoid-quinone biosynthesis (ko00130);; Phenylalanine metabolism (ko00360);; Phenylpropanoid biosynthesis (ko00940)
BMK_Unigene_083387	0.981931	0.919396	0.337962	2.09636	0.148808	0.0993621	[R]	General function prediction only	Molecular Function: GTP binding (GO:0005525);; Cellular Component: plasma membrane (GO:0005886);; Biological Process: small GTPase mediated signal transduction (GO:0007264);; Biological Process: protein transport (GO:0015031);;	K07874|2.6237e-85|smo:SELMODRAFT_229020|Rab1a-2; rab family GTPase; K07874 Ras-related protein Rab-1A (A)	[TU]	--	Ras family;; ADP-ribosylation factor family;; Miro-like protein;; Elongation factor Tu GTP binding domain;; Ras family	Ras-like GTP-binding protein YPT1 GN=YPT1 OS=Phytophthora infestans (Potato late blight fungus) PE=3 SV=1	U	Intracellular trafficking, secretion, and vesicular transport	Rab1 family GTPase (PiYpt1) [Phytophthora infestans T30-4]	molecular function: binding (GO:0005488);; cellular component: cell (GO:0005623);; cellular component: membrane (GO:0016020);; cellular component: cell part (GO:0044464);; biological process: cellular process (GO:0009987);; biological process: signaling (GO:0023052);; biological process: single-organism process (GO:0044699);; biological process: response to stimulus (GO:0050896);; biological proc…	--
BMK_Unigene_083449	5.95935	2.82162	2.36888	22.8755	9.24818	3.08796	[RTKL]	--	Molecular Function: protein serine/threonine kinase activity (GO:0004674);; Molecular Function: ATP binding (GO:0005524);; Biological Process: protein phosphorylation (GO:0006468);; Cellular Component: cytoplasmic membrane-bounded vesicle (GO:0016023);; Biological Process: recognition of pollen (GO:0048544);;	--	--	--	Protein kinase domain;; Protein tyrosine kinase	G-type lectin S-receptor-like serine/threonine-protein kinase At2g19130 (Precursor) GN=At2g19130 OS=Arabidopsis thaliana (Mouse-ear cress) PE=2 SV=1	T	Signal transduction mechanisms	PREDICTED: G-type lectin S-receptor-like serine/threonine-protein kinase At2g19130 [Brachypodium distachyon]	molecular function: catalytic activity (GO:0003824);; biological process: metabolic process (GO:0008152);; biological process: cellular process (GO:0009987);; molecular function: binding (GO:0005488);; cellular component: cell (GO:0005623);; cellular component: organelle (GO:0043226);; cellular component: cell part (GO:0044464);; biological process: reproductive process (GO:0022414);; biological …	--
BMK_Unigene_083471	1.15471	1.56384	1.59915	5.42358	3.66487	0.956984	--	--	--	--	--	--	--	--	S	Function unknown	TPA: hypothetical protein ZEAMMB73_906103 [Zea mays]	--	--
BMK_Unigene_083483	12.008	3.5143	0.859066	20.8964	1.86391	0.762758	--	--	Molecular Function: DNA binding (GO:0003677);; Molecular Function: sequence-specific DNA binding transcription factor activity (GO:0003700);; Cellular Component: nucleus (GO:0005634);; Biological Process: regulation of transcription, DNA-templated (GO:0006355);; Cellular Component: plastid (GO:0009536);;	--	--	--	AP2 domain	Ethylene-responsive transcription factor ERF025 GN=ERF025 OS=Arabidopsis thaliana (Mouse-ear cress) PE=2 SV=1	K	Transcription	PREDICTED: ethylene-responsive transcription factor ERF025-like [Setaria italica]	molecular function: binding (GO:0005488);; molecular function: nucleic acid binding transcription factor activity (GO:0001071);; biological process: biological regulation (GO:0065007);; cellular component: cell (GO:0005623);; cellular component: organelle (GO:0043226);; cellular component: cell part (GO:0044464)	--
BMK_Unigene_083606	1.57622	1.73595	0.902075	3.8877	1.44587	0.958669	--	--	Molecular Function: catalytic activity (GO:0003824);; Biological Process: metabolic process (GO:0008152);;	K07466|7.32007e-40|osa:4327134|Os01g0175300; K07466 replication factor A1 (A)	--	--	--	--	L	Replication, recombination and repair	Putative helicase [Oryza sativa Japonica Group]	molecular function: catalytic activity (GO:0003824);; biological process: metabolic process (GO:0008152)	DNA replication (ko03030);; Nucleotide excision repair (ko03420);; Mismatch repair (ko03430);; Homologous recombination (ko03440)
BMK_Unigene_083633	0.481161	0.248867	0.0338412	3.71063	0.422426	0.107567	[M]	Cell wall/membrane/envelope biogenesis	Molecular Function: phospholipid binding (GO:0005543);; Cellular Component: membrane (GO:0016020);; Molecular Function: cellulose synthase (UDP-forming) activity (GO:0016760);; Biological Process: cellulose biosynthetic process (GO:0030244);;	--	--	--	Glycosyltransferase like family 2;; Glycosyl transferase family group 2;; Cellulose synthase;; Glycosyl transferase family 2;; Glycosyl transferase family 21	Cellulose synthase A catalytic subunit 1 [UDP-forming] GN=F8B4.110 OS=Arabidopsis thaliana (Mouse-ear cress) PE=1 SV=1	M	Cell wall/membrane/envelope biogenesis	cellulose synthase 3 [Pythium aphanidermatum]	molecular function: binding (GO:0005488);; cellular component: membrane (GO:0016020);; molecular function: catalytic activity (GO:0003824);; biological process: metabolic process (GO:0008152);; biological process: cellular process (GO:0009987);; biological process: single-organism process (GO:0044699)	--
BMK_Unigene_083895	1.44702	0.475952	0.509709	2.60359	0.918707	0.653851	--	--	Cellular Component: plastid (GO:0009536);;	--	--	--	--	--	--	--	PREDICTED: uncharacterized protein LOC103631515 [Zea mays]	cellular component: cell (GO:0005623);; cellular component: organelle (GO:0043226);; cellular component: cell part (GO:0044464)	--
BMK_Unigene_084031	1.29841	0.414403	1.08453	4.37368	0.303295	0.223325	[RTKL]	--	Molecular Function: nucleotide binding (GO:0000166);; Molecular Function: protein kinase activity (GO:0004672);; Cellular Component: cytoplasmic membrane-bounded vesicle (GO:0016023);; Biological Process: phosphorylation (GO:0016310);;	--	--	--	Carbohydrate-binding protein of the ER;; Leucine Rich repeats (2 copies);; Leucine rich repeat;; Leucine Rich Repeat;; Protein kinase domain;; Protein tyrosine kinase;; Protein tyrosine kinase	Putative leucine-rich repeat receptor-like protein kinase At2g19210 (Precursor) GN=At2g19210 OS=Arabidopsis thaliana (Mouse-ear cress) PE=3 SV=1	T	Signal transduction mechanisms	PREDICTED: putative leucine-rich repeat receptor-like protein kinase At2g19210-like [Setaria italica]	molecular function: binding (GO:0005488);; molecular function: catalytic activity (GO:0003824);; biological process: metabolic process (GO:0008152);; biological process: cellular process (GO:0009987);; cellular component: cell (GO:0005623);; cellular component: organelle (GO:0043226);; cellular component: cell part (GO:0044464)	--
BMK_Unigene_084068	1.6501	0.770594	0.107639	5.66811	1.67423	2.65564	--	--	--	--	--	--	--	--	--	--	--	--	--
BMK_Unigene_084116	0.514569	0.751694	0.236184	1.55317	0.206609	0.0350428	[O]	Posttranslational modification, protein turnover, chaperones	Molecular Function: ATP binding (GO:0005524);; Biological Process: response to stress (GO:0006950);;	K09490|0|ota:Ot02g02150|Bip; Bip Luminal binding protein precursor, probable (IC); K09490 heat shock 70kDa protein 5 (A)	[O]	Posttranslational modification, protein turnover, chaperones	Hsp70 protein	Luminal-binding protein (Precursor) OS=Solanum lycopersicum (Tomato) PE=1 SV=1	O	Posttranslational modification, protein turnover, chaperones	luminal-binding protein [Phytophthora parasitica INRA-310]	molecular function: binding (GO:0005488);; biological process: response to stimulus (GO:0050896)	Protein export (ko03060);; Protein processing in endoplasmic reticulum (ko04141)
BMK_Unigene_084180	0.685881	0.313941	3.69942	19.6891	5.78941	2.1136	--	--	Molecular Function: iron ion binding (GO:0005506);; Molecular Function: electron carrier activity (GO:0009055);; Cellular Component: integral component of membrane (GO:0016021);; Molecular Function: heme binding (GO:0020037);; Molecular Function: 3-hydroxyindolin-2-one monooxygenase activity (GO:0036192);; Biological Process: oxidation-reduction process (GO:0055114);;	--	[Q]	Secondary metabolites biosynthesis, transport and catabolism	Cytochrome P450	3-hydroxyindolin-2-one monooxygenase GN=CYP71C1 OS=Zea mays (Maize) PE=1 SV=1	Q	Secondary metabolites biosynthesis, transport and catabolism	putative cytochrome P450 [Oryza sativa Japonica Group]	molecular function: binding (GO:0005488);; molecular function: electron carrier activity (GO:0009055);; cellular component: membrane (GO:0016020);; cellular component: membrane part (GO:0044425);; molecular function: catalytic activity (GO:0003824);; biological process: metabolic process (GO:0008152);; biological process: single-organism process (GO:0044699)	--
BMK_Unigene_084182	0.91847	2.40051	5.28177	32.6233	10.965	5.91439	[Q]	Secondary metabolites biosynthesis, transport and catabolism	Molecular Function: monooxygenase activity (GO:0004497);; Molecular Function: iron ion binding (GO:0005506);; Molecular Function: electron carrier activity (GO:0009055);; Molecular Function: oxidoreductase activity, acting on paired donors, with incorporation or reduction of molecular oxygen (GO:0016705);; Molecular Function: heme binding (GO:0020037);; Biological Process: oxidation-reduction pro…	--	[Q]	Secondary metabolites biosynthesis, transport and catabolism	Cytochrome P450;; Cytochrome P450	indole-2-monooxygenase GN=CYP71C4 OS=Zea mays (Maize) PE=1 SV=1	Q	Secondary metabolites biosynthesis, transport and catabolism	hypothetical protein SORBIDRAFT_06g002120 [Sorghum bicolor]	molecular function: catalytic activity (GO:0003824);; biological process: metabolic process (GO:0008152);; biological process: single-organism process (GO:0044699);; molecular function: binding (GO:0005488);; molecular function: electron carrier activity (GO:0009055)	--
BMK_Unigene_084265	32.8871	15.4812	18.7816	70.8664	22.6011	28.8353	[CR]	--	Molecular Function: nucleotide binding (GO:0000166);; Cellular Component: cytosol (GO:0005829);; Molecular Function: zinc ion binding (GO:0008270);; Biological Process: response to high light intensity (GO:0009644);; Molecular Function: oxidoreductase activity (GO:0016491);; Biological Process: cell differentiation (GO:0030154);; Biological Process: oxidation-reduction process (GO:0055114);;	K00344|0|sita:101775276|probable quinone oxidoreductase-like; K00344 NADPH2:quinone reductase [EC:1.6.5.5] (A)	[CR]	--	Zinc-binding dehydrogenase;; Zinc-binding dehydrogenase;; Alcohol dehydrogenase GroES-like domain	Alcohol dehydrogenase 1 OS=Pisum sativum (Garden pea) PE=3 SV=1	Q	Secondary metabolites biosynthesis, transport and catabolism	PREDICTED: probable quinone oxidoreductase-like [Setaria italica]	molecular function: binding (GO:0005488);; cellular component: cell (GO:0005623);; cellular component: cell part (GO:0044464);; biological process: response to stimulus (GO:0050896);; molecular function: catalytic activity (GO:0003824);; biological process: metabolic process (GO:0008152);; biological process: single-organism process (GO:0044699);; biological process: cellular process (GO:0009987)…	--
BMK_Unigene_084276	0.992399	0.297282	0.143122	3.75857	0.939745	0.486674	--	--	--	--	--	--	--	--	--	--	--	--	--
BMK_Unigene_084313	0	0	0	4.1988	0.222059	0.381154	--	--	--	--	--	--	--	--	--	--	--	--	--
BMK_Unigene_084466	2.69244	1.33619	1.02917	20.4285	6.39311	3.51846	--	--	--	--	--	--	--	--	--	--	--	--	--
BMK_Unigene_084605	0.337853	0	0	2.42491	0.370332	0	[M]	Cell wall/membrane/envelope biogenesis	Molecular Function: phospholipid binding (GO:0005543);;	--	--	--	PH domain	--	M	Cell wall/membrane/envelope biogenesis	cellulose synthase 2 [Pythium aphanidermatum]	molecular function: binding (GO:0005488)	--
BMK_Unigene_084653	0.534273	0.113994	0.0381993	2.39369	0.324794	0.142457	--	--	--	--	--	--	--	--	--	--	--	--	--
BMK_Unigene_084663	2.56871	1.62708	1.92667	7.27727	2.93198	4.67141	--	--	Cellular Component: plasma membrane (GO:0005886);; Biological Process: sucrose biosynthetic process (GO:0005986);; Molecular Function: sucrose-phosphate synthase activity (GO:0046524);;	K00696|4.0581e-114|zma:100193225|uncharacterized LOC100193225; K00696 sucrose-phosphate synthase [EC:2.4.1.14] (A)	[M]	Cell wall/membrane/envelope biogenesis	Sucrose-6F-phosphate phosphohydrolase	Probable sucrose-phosphate synthase 3 OS=Oryza sativa subsp. japonica (Rice) PE=2 SV=1	M	Cell wall/membrane/envelope biogenesis	uncharacterized protein LOC100193225 [Zea mays]	cellular component: cell (GO:0005623);; cellular component: membrane (GO:0016020);; cellular component: cell part (GO:0044464);; biological process: metabolic process (GO:0008152);; biological process: cellular process (GO:0009987);; biological process: single-organism process (GO:0044699);; molecular function: catalytic activity (GO:0003824)	Starch and sucrose metabolism (ko00500)
BMK_Unigene_084731	1.40856	0.593675	0.972014	3.12901	1.00573	0.734213	--	--	--	--	--	--	--	--	--	--	--	--	--
BMK_Unigene_084856	0.734107	0.0460028	0	2.41922	0.162596	0.114166	--	--	--	--	--	--	--	--	--	--	--	--	--
BMK_Unigene_085016	7.37628	8.01628	8.29221	10.6471	8.48391	7.89975	--	--	Cellular Component: chloroplast (GO:0009507);;	--	--	--	Protein of unknown function (DUF1350)	--	S	Function unknown	PREDICTED: uncharacterized protein LOC101784110 isoform X1 [Setaria italica]	cellular component: cell (GO:0005623);; cellular component: organelle (GO:0043226);; cellular component: cell part (GO:0044464)	--
BMK_Unigene_085071	0	0	0	3.84662	0.736871	0	--	--	Molecular Function: oxidoreductase activity (GO:0016491);; Biological Process: diterpene phytoalexin precursor biosynthetic process pathway (GO:0051504);; Biological Process: oxidation-reduction process (GO:0055114);;	--	--	--	short chain dehydrogenase	Momilactone A synthase OS=Oryza sativa subsp. japonica (Rice) PE=2 SV=1	Q	Secondary metabolites biosynthesis, transport and catabolism	PREDICTED: momilactone A synthase-like [Setaria italica]	molecular function: catalytic activity (GO:0003824);; biological process: metabolic process (GO:0008152);; biological process: single-organism process (GO:0044699);; biological process: cellular process (GO:0009987)	--
BMK_Unigene_085093	0	0	0.126131	5.56486	1.63382	0.773226	--	--	--	--	--	--	--	--	--	--	--	--	--
BMK_Unigene_085166	1.40182	0.796544	1.20726	5.78884	2.21185	1.46893	--	--	--	--	--	--	--	--	--	--	--	--	--
BMK_Unigene_085186	6.87227	5.09232	3.19844	14.6679	7.49228	8.96167	--	--	Biological Process: glycerol metabolic process (GO:0006071);; Biological Process: lipid metabolic process (GO:0006629);; Molecular Function: glycerophosphodiester phosphodiesterase activity (GO:0008889);;	--	[C]	Energy production and conversion	Glycerophosphoryl diester phosphodiesterase family	Glycerophosphodiester phosphodiesterase GDPD4 {ECO:0000305} OS=Arabidopsis thaliana (Mouse-ear cress) PE=2 SV=1	C	Energy production and conversion	PREDICTED: uncharacterized protein LOC101755777 [Setaria italica]	biological process: metabolic process (GO:0008152);; biological process: cellular process (GO:0009987);; biological process: single-organism process (GO:0044699);; molecular function: catalytic activity (GO:0003824)	--
BMK_Unigene_085418	37.1904	34.0869	29.4114	55.9193	36.5949	45.0598	[U]	Intracellular trafficking, secretion, and vesicular transport	Molecular Function: GTP binding (GO:0005525);; Cellular Component: signal recognition particle, endoplasmic reticulum targeting (GO:0005786);; Biological Process: GTP catabolic process (GO:0006184);; Biological Process: rRNA processing (GO:0006364);; Biological Process: SRP-dependent cotranslational protein targeting to membrane (GO:0006614);; Cellular Component: chloroplast thylakoid (GO:0009534…	K03110|0|zma:542753|csr1; chloroplast srp54 receptor1; K03110 fused signal recognition particle receptor (A)	[U]	Intracellular trafficking, secretion, and vesicular transport	SRP54-type protein, GTPase domain;; SRP54-type protein, helical bundle domain;; SRP54-type protein, GTPase domain	Cell division protein FtsY homolog, chloroplastic (Precursor) GN=F4I18.25 OS=Arabidopsis thaliana (Mouse-ear cress) PE=1 SV=2	U	Intracellular trafficking, secretion, and vesicular transport	chloroplast srp54 receptor1 [Zea mays]	molecular function: binding (GO:0005488);; cellular component: cell (GO:0005623);; cellular component: macromolecular complex (GO:0032991);; cellular component: cell part (GO:0044464);; biological process: metabolic process (GO:0008152);; biological process: cellular process (GO:0009987);; biological process: single-organism process (GO:0044699);; biological process: cellular component organizati…	Protein export (ko03060)
BMK_Unigene_085551	25.9982	14.6621	6.50444	31.1924	12.8983	6.97225	--	--	Cellular Component: mitochondrion (GO:0005739);;	--	--	--	Domain of unknown function (DUF4408)	--	S	Function unknown	PREDICTED: uncharacterized protein LOC101771182 [Setaria italica]	cellular component: cell (GO:0005623);; cellular component: organelle (GO:0043226);; cellular component: cell part (GO:0044464)	--
BMK_Unigene_085569	1.7848	0.984794	1.01693	7.54672	3.02485	1.04177	--	--	--	--	[T]	Signal transduction mechanisms	NB-ARC domain	Putative disease resistance protein At1g50180 GN=At1g50180 OS=Arabidopsis thaliana (Mouse-ear cress) PE=3 SV=2	T	Signal transduction mechanisms	hypothetical protein SORBIDRAFT_05g027290 [Sorghum bicolor]	--	--
BMK_Unigene_085583	2.31173	1.8449	1.90232	4.99069	2.48289	2.19011	--	--	--	--	--	--	--	--	--	--	--	--	--
BMK_Unigene_085745	3.29235	1.34339	0.448982	4.91611	0.0891212	0.345883	[J]	Translation, ribosomal structure and biogenesis	Molecular Function: structural constituent of ribosome (GO:0003735);; Cellular Component: ribosome (GO:0005840);; Biological Process: translation (GO:0006412);;	K02977|1.99647e-18|pda:103721584|ubiquitin-40S ribosomal protein S27a; K02977 small subunit ribosomal protein S27Ae (A)	[J]	Translation, ribosomal structure and biogenesis	Ribosomal protein S27a	40S ribosomal protein S27a (Precursor) OS=Lupinus albus (White lupin) PE=3 SV=2	--	--	ubiquitin, putative [Phytophthora infestans T30-4]	molecular function: structural molecule activity (GO:0005198);; cellular component: cell (GO:0005623);; cellular component: macromolecular complex (GO:0032991);; cellular component: organelle (GO:0043226);; cellular component: cell part (GO:0044464);; biological process: metabolic process (GO:0008152);; biological process: cellular process (GO:0009987)	Ribosome (ko03010)
BMK_Unigene_085783	4.76127	3.92611	3.20821	17.0943	5.52296	9.40712	--	--	--	--	--	--	--	--	--	--	--	--	--
BMK_Unigene_085952	0.0850261	0	0.057539	2.37643	0.540984	0.472655	--	--	--	--	--	--	--	--	--	--	--	--	--
BMK_Unigene_085958	0.0469087	0.341672	0.383441	4.23652	2.15025	1.19061	--	--	--	--	--	--	--	--	--	--	--	--	--
BMK_Unigene_086036	0.230114	0.326596	0.243358	1.56947	0.330021	0.782627	--	--	--	--	--	--	--	--	--	--	--	--	--
BMK_Unigene_086089	0.960848	0.71676	1.09938	3.50189	1.46377	1.65266	--	--	--	--	--	--	--	--	--	--	--	--	--
BMK_Unigene_086103	1.56364	1.28658	1.07328	5.34437	2.38558	2.35315	--	--	--	--	--	--	--	--	--	--	--	--	--
BMK_Unigene_086182	0.0627178	0.0411497	0	2.88532	0.0388251	0	--	--	Biological Process: carbohydrate metabolic process (GO:0005975);; Molecular Function: transferase activity (GO:0016740);;	--	--	--	Glucanosyltransferase	--	G	Carbohydrate transport and metabolism	hypothetical protein PHYSODRAFT_529965 [Phytophthora sojae]	biological process: metabolic process (GO:0008152);; molecular function: catalytic activity (GO:0003824)	--
BMK_Unigene_086183	0.324412	0.227611	0	3.15893	0.113172	0	--	--	Molecular Function: catalytic activity (GO:0003824);;	--	--	--	--	--	G	Carbohydrate transport and metabolism	hypothetical protein PHYSODRAFT_529732 [Phytophthora sojae]	molecular function: catalytic activity (GO:0003824);; biological process: metabolic process (GO:0008152)	--
BMK_Unigene_086201	0.0655814	0.195768	0.195646	1.80146	0.833905	0.576505	--	--	Molecular Function: nucleic acid binding (GO:0003676);; Biological Process: DNA metabolic process (GO:0006259);;	--	[R]	General function prediction only	zinc-binding in reverse transcriptase	--	R	General function prediction only	PREDICTED: putative ribonuclease H protein At1g65750 [Zea mays]	molecular function: binding (GO:0005488);; biological process: metabolic process (GO:0008152);; biological process: cellular process (GO:0009987)	--
BMK_Unigene_086250	0.0937208	0	0	6.14162	0.269917	0.312541	--	--	--	--	--	--	--	--	--	--	--	--	--
BMK_Unigene_086379	3.72798	2.71685	3.21035	7.24683	3.5959	4.93464	--	--	--	--	--	--	--	--	--	--	--	--	--
BMK_Unigene_086397	1.84598	0.969569	0.312059	17.9342	3.41128	3.75851	--	--	Molecular Function: ATP binding (GO:0005524);; Biological Process: apoptotic process (GO:0006915);; Biological Process: defense response (GO:0006952);; Molecular Function: ADP binding (GO:0043531);;	--	--	--	--	--	T	Signal transduction mechanisms	PREDICTED: putative disease resistance protein At1g50180 [Brachypodium distachyon]	molecular function: binding (GO:0005488);; biological process: cellular process (GO:0009987);; biological process: single-organism process (GO:0044699);; biological process: response to stimulus (GO:0050896)	--
BMK_Unigene_086518	1.63664	1.02583	0.8519	6.18998	1.77222	1.94338	--	--	--	--	--	--	--	--	--	--	--	--	--
BMK_Unigene_086569	0.855559	1.17151	2.65792	5.65031	2.53111	0.652025	--	--	Molecular Function: transporter activity (GO:0005215);; Cellular Component: membrane (GO:0016020);; Cellular Component: cytoplasmic membrane-bounded vesicle (GO:0016023);;	--	--	--	Plant mobile domain;; Plant mobile domain	Serine/threonine-protein phosphatase 7 long form homolog GN=At1g48120 OS=Arabidopsis thaliana (Mouse-ear cress) PE=2 SV=1	--	--	PREDICTED: serine/threonine-protein phosphatase 7 long form homolog [Setaria italica]	molecular function: transporter activity (GO:0005215);; biological process: localization (GO:0051179);; cellular component: membrane (GO:0016020);; cellular component: cell (GO:0005623);; cellular component: organelle (GO:0043226);; cellular component: cell part (GO:0044464)	--
BMK_Unigene_086629	1.07587	1.27424	0.728388	8.6879	3.27503	1.55674	--	--	--	--	--	--	--	--	--	--	--	--	--
BMK_Unigene_086755	2.71325	2.57064	0.162895	13.5572	4.05389	4.37832	--	--	--	--	--	--	--	--	--	--	--	--	--
BMK_Unigene_086911	3.40686	3.36369	1.23719	11.8787	1.52903	2.23626	[Q]	Secondary metabolites biosynthesis, transport and catabolism	Molecular Function: copper ion binding (GO:0005507);; Cellular Component: extracellular region (GO:0005576);; Cellular Component: plant-type cell wall (GO:0009505);; Cellular Component: cytoplasmic membrane-bounded vesicle (GO:0016023);; Molecular Function: oxidoreductase activity (GO:0016491);; Biological Process: oxidation-reduction process (GO:0055114);;	K00423|0|sita:101773513|L-ascorbate oxidase-like; K00423 L-ascorbate oxidase [EC:1.10.3.3] (A)	[Q]	Secondary metabolites biosynthesis, transport and catabolism	Multicopper oxidase;; Multicopper oxidase;; Multicopper oxidase	L-ascorbate oxidase (Precursor) OS=Cucumis sativus (Cucumber) PE=1 SV=1	--	--	PREDICTED: L-ascorbate oxidase-like [Setaria italica]	molecular function: binding (GO:0005488);; cellular component: extracellular region (GO:0005576);; cellular component: cell (GO:0005623);; cellular component: cell part (GO:0044464);; cellular component: organelle (GO:0043226);; molecular function: catalytic activity (GO:0003824);; biological process: metabolic process (GO:0008152);; biological process: single-organism process (GO:0044699)	Ascorbate and aldarate metabolism (ko00053)
BMK_Unigene_086942	4.50701	1.04496	1.98869	12.5143	4.00822	2.60524	--	--	--	--	--	--	--	--	--	--	--	--	--
BMK_Unigene_087174	40.2924	25.3374	23.8004	54.4538	35.6715	38.592	--	--	Biological Process: rRNA processing (GO:0006364);; Biological Process: tRNA metabolic process (GO:0006399);; Cellular Component: chloroplast thylakoid membrane (GO:0009535);; Biological Process: chloroplast relocation (GO:0009902);; Biological Process: thylakoid membrane organization (GO:0010027);; Cellular Component: Tic complex (GO:0031897);; Biological Process: protein import into chloroplast …	--	[OT]	--	--	Protein TIC 40, chloroplastic (Precursor) GN=TIC40 OS=Pisum sativum (Garden pea) PE=1 SV=1	T	Signal transduction mechanisms	PREDICTED: protein TIC 40, chloroplastic-like [Setaria italica]	biological process: metabolic process (GO:0008152);; biological process: cellular process (GO:0009987);; biological process: cellular component organization or biogenesis (GO:0071840);; cellular component: cell (GO:0005623);; cellular component: membrane (GO:0016020);; cellular component: organelle (GO:0043226);; cellular component: organelle part (GO:0044422);; cellular component: cell part (GO:…	--
BMK_Unigene_087177	11.4161	9.96028	13.7569	37.8772	14.9276	26.1672	--	--	Molecular Function: phosphoprotein phosphatase activity (GO:0004721);; Cellular Component: nucleus (GO:0005634);; Cellular Component: mitochondrion (GO:0005739);; Biological Process: metabolic process (GO:0008152);; Molecular Function: metal ion binding (GO:0046872);;	--	[T]	Signal transduction mechanisms	Protein phosphatase 2C	Probable protein phosphatase 2C 14 OS=Oryza sativa subsp. japonica (Rice) PE=2 SV=1	T	Signal transduction mechanisms	PREDICTED: probable protein phosphatase 2C 14-like [Setaria italica]	molecular function: catalytic activity (GO:0003824);; biological process: metabolic process (GO:0008152);; biological process: cellular process (GO:0009987);; cellular component: cell (GO:0005623);; cellular component: organelle (GO:0043226);; cellular component: cell part (GO:0044464);; molecular function: binding (GO:0005488)	--
BMK_Unigene_087198	0.0211907	0.10538	0	2.11518	0.840357	0.380199	--	--	--	--	--	--	--	--	--	--	--	--	--
BMK_Unigene_087225	0.422865	0.377411	0.223743	2.16338	0.566138	1.25191	--	--	Cellular Component: cytosol (GO:0005829);; Biological Process: cysteine biosynthetic process from serine (GO:0006535);; Molecular Function: serine O-acetyltransferase activity (GO:0009001);;	K00640|4.95838e-10|zma:103631673|probable serine acetyltransferase 2; K00640 serine O-acetyltransferase [EC:2.3.1.30] (A)	[E]	Amino acid transport and metabolism	--	Probable serine acetyltransferase 2 GN=OJ1006F06.16 OS=Oryza sativa subsp. japonica (Rice) PE=2 SV=1	E	Amino acid transport and metabolism	PREDICTED: probable serine acetyltransferase 2 [Zea mays]	cellular component: cell (GO:0005623);; cellular component: cell part (GO:0044464);; biological process: metabolic process (GO:0008152);; biological process: cellular process (GO:0009987);; biological process: single-organism process (GO:0044699);; molecular function: catalytic activity (GO:0003824)	Cysteine and methionine metabolism (ko00270);; Sulfur metabolism (ko00920);; Carbon metabolism (ko01200);; Biosynthesis of amino acids (ko01230)
BMK_Unigene_087248	1.14919	1.46506	1.12911	6.05932	1.57343	3.15377	--	--	--	--	--	--	--	--	--	--	--	--	--
BMK_Unigene_087326	9.10832	12.2035	10.299	32.844	15.4161	8.10038	[E]	Amino acid transport and metabolism	Cellular Component: membrane (GO:0016020);;	--	[E]	Amino acid transport and metabolism	POT family	Protein NRT1/ PTR FAMILY 8.2 GN=F7J8.160 OS=Arabidopsis thaliana (Mouse-ear cress) PE=2 SV=1	E	Amino acid transport and metabolism	PREDICTED: peptide transporter PTR2-like [Setaria italica]	cellular component: membrane (GO:0016020)	--
BMK_Unigene_087404	9.37312	14.2864	7.50656	26.614	15.3921	12.4158	--	--	--	--	--	--	--	--	S	Function unknown	uncharacterized protein LOC100383519 precursor [Zea mays]	--	--
BMK_Unigene_087422	0.514363	0	0	2.1612	0.385745	0.0431854	[M]	Cell wall/membrane/envelope biogenesis	Biological Process: carbohydrate metabolic process (GO:0005975);; Biological Process: nitrogen compound metabolic process (GO:0006807);; Molecular Function: hydrolase activity (GO:0016787);; Biological Process: cellular macromolecule metabolic process (GO:0044260);;	--	[G]	Carbohydrate transport and metabolism	O-Glycosyl hydrolase family 30;; O-Glycosyl hydrolase family 30	--	R	General function prediction only	hypothetical protein LEMA_P044840.1 [Leptosphaeria maculans JN3]	biological process: metabolic process (GO:0008152);; molecular function: catalytic activity (GO:0003824);; biological process: cellular process (GO:0009987)	--
BMK_Unigene_087550	1.265	0.351024	0.247806	2.72962	1.12701	1.4712	--	--	Cellular Component: mitochondrion (GO:0005739);;	--	--	--	FBD	Putative F-box/FBD/LRR-repeat protein At4g00315 GN=At4g00315 OS=Arabidopsis thaliana (Mouse-ear cress) PE=3 SV=1	R	General function prediction only	Os12g0557900 [Oryza sativa Japonica Group]	cellular component: cell (GO:0005623);; cellular component: organelle (GO:0043226);; cellular component: cell part (GO:0044464)	--
BMK_Unigene_087577	13.3131	5.22906	5.32525	26.1455	12.4425	13.834	--	--	--	--	--	--	--	--	--	--	--	--	--
BMK_Unigene_087604	1.23501	1.29945	0.714983	11.7074	3.35237	2.36402	--	--	Molecular Function: RNA binding (GO:0003723);; Molecular Function: RNA-directed DNA polymerase activity (GO:0003964);; Biological Process: RNA-dependent DNA replication (GO:0006278);;	--	[R]	General function prediction only	Domain of unknown function (DUF4283)	Uncharacterized mitochondrial protein AtMg00310 GN=AtMg00310 OS=Arabidopsis thaliana (Mouse-ear cress) PE=4 SV=1	--	--	hypothetical protein SORBIDRAFT_05g019526 [Sorghum bicolor]	molecular function: binding (GO:0005488);; molecular function: catalytic activity (GO:0003824);; biological process: metabolic process (GO:0008152);; biological process: cellular process (GO:0009987)	--
BMK_Unigene_087630	0	0.176504	0	4.11651	0.131641	0	[G]	Carbohydrate transport and metabolism	Molecular Function: catalytic activity (GO:0003824);;	--	--	--	Glycosyl hydrolases family 17	--	--	--	hypothetical protein F442_15849 [Phytophthora parasitica P10297]	molecular function: catalytic activity (GO:0003824);; biological process: metabolic process (GO:0008152)	--
BMK_Unigene_087654	0	0	0	24.3414	0.0323626	0.032934	--	--	--	--	--	--	Polyketide cyclase / dehydrase and lipid transport	--	--	--	conserved hypothetical protein [Phytophthora infestans T30-4]	--	--
BMK_Unigene_087721	9.95429	14.0834	5.84138	18.9395	12.4124	15.9002	--	--	--	--	--	--	--	--	--	--	PREDICTED: uncharacterized protein LOC103628624 [Zea mays]	--	--
BMK_Unigene_087855	3.06541	2.78105	1.17518	12.3138	3.27522	4.52086	--	--	--	--	--	--	--	--	--	--	--	--	--
BMK_Unigene_087920	0	0.0923259	0.182642	1.73942	0.417761	1.03441	--	--	--	--	--	--	--	--	--	--	--	--	--
BMK_Unigene_088123	3.26854	1.29691	1.28102	4.69114	0.986778	0.86383	[P]	Inorganic ion transport and metabolism	Molecular Function: nucleotide binding (GO:0000166);; Molecular Function: monooxygenase activity (GO:0004497);; Molecular Function: coenzyme binding (GO:0050662);;	K00485|0|sita:101776942|probable flavin-containing monooxygenase 1-like; K00485 dimethylaniline monooxygenase (N-oxide forming) [EC:1.14.13.8] (A)	[Q]	Secondary metabolites biosynthesis, transport and catabolism	Flavin-binding monooxygenase-like;; Pyridine nucleotide-disulphide oxidoreductase;; L-lysine 6-monooxygenase (NADPH-requiring);; NAD(P)-binding Rossmann-like domain;; Pyridine nucleotide-disulphide oxidoreductase;; Thi4 family	Probable flavin-containing monooxygenase 1 GN=FMO1 OS=Arabidopsis thaliana (Mouse-ear cress) PE=2 SV=1	Q	Secondary metabolites biosynthesis, transport and catabolism	PREDICTED: probable flavin-containing monooxygenase 1-like [Setaria italica]	molecular function: binding (GO:0005488);; molecular function: catalytic activity (GO:0003824);; biological process: metabolic process (GO:0008152);; biological process: single-organism process (GO:0044699)	--
BMK_Unigene_088178	3.06629	4.72346	4.4257	20.1877	8.49167	4.32011	--	--	Cellular Component: mitochondrion (GO:0005739);; Cellular Component: plastid (GO:0009536);; Molecular Function: ent-kaurene synthase activity (GO:0009899);; Molecular Function: ent-sandaracopimaradiene synthase activity (GO:0034280);; Molecular Function: ent-isokaurene synthase activity (GO:0034281);; Molecular Function: ent-pimara-8(14),15-diene synthase activity (GO:0034282);; Molecular Functio…	K04121|6.47034e-175|sita:101782944|stemar-13-ene synthase-like; K04121 ent-kaurene synthase [EC:4.2.3.19] (A)	--	--	Terpene synthase, N-terminal domain;; Terpene synthase family, metal binding domain	Ent-sandaracopimara-8(14),15-diene synthase OS=Oryza sativa subsp. japonica (Rice) PE=1 SV=2	R	General function prediction only	PREDICTED: stemar-13-ene synthase-like [Setaria italica]	cellular component: cell (GO:0005623);; cellular component: organelle (GO:0043226);; cellular component: cell part (GO:0044464);; molecular function: catalytic activity (GO:0003824);; biological process: metabolic process (GO:0008152);; molecular function: binding (GO:0005488);; biological process: cellular process (GO:0009987);; biological process: single-organism process (GO:0044699)	Diterpenoid biosynthesis (ko00904)
BMK_Unigene_088186	1.51075	1.75227	1.34552	4.22821	1.40689	1.45176	--	--	Biological Process: phosphate-containing compound metabolic process (GO:0006796);; Biological Process: response to stress (GO:0006950);; Biological Process: response to hormone (GO:0009725);; Biological Process: organophosphate metabolic process (GO:0019637);; Biological Process: single-organism metabolic process (GO:0044710);; Biological Process: response to oxygen-containing compound (GO:190170…	--	[U]	Intracellular trafficking, secretion, and vesicular transport	Endonuclease/Exonuclease/phosphatase family	Type I inositol 1,4,5-trisphosphate 5-phosphatase 2 GN=T6K21.190 OS=Arabidopsis thaliana (Mouse-ear cress) PE=1 SV=2	U	Intracellular trafficking, secretion, and vesicular transport	PREDICTED: type I inositol 1,4,5-trisphosphate 5-phosphatase 2-like isoform X3 [Setaria italica]	biological process: metabolic process (GO:0008152);; biological process: cellular process (GO:0009987);; biological process: response to stimulus (GO:0050896);; biological process: single-organism process (GO:0044699)	--
BMK_Unigene_088239	0.845235	0.300916	0.285144	2.73414	0.351896	0.406732	--	--	--	--	[R]	General function prediction only	zinc-binding in reverse transcriptase	Putative ribonuclease H protein At1g65750 GN=At1g65750 OS=Arabidopsis thaliana (Mouse-ear cress) PE=3 SV=1	R	General function prediction only	PREDICTED: putative ribonuclease H protein At1g65750 [Zea mays]	--	--
BMK_Unigene_088283	1.03355	0.597621	0.53072	1.9823	0.548613	0.429831	--	--	--	--	--	--	--	--	--	--	--	--	--
BMK_Unigene_088383	1.66791	0.0346252	0.0587926	7.00406	1.25176	0.914599	[L]	Replication, recombination and repair	Molecular Function: nucleic acid binding (GO:0003676);; Biological Process: DNA metabolic process (GO:0006259);;	--	[R]	General function prediction only	Retroviral aspartyl protease;; Retrotransposon gag protein;; Aspartyl protease	--	L	Replication, recombination and repair	gag-pol [Zea mays]	molecular function: binding (GO:0005488);; biological process: metabolic process (GO:0008152);; biological process: cellular process (GO:0009987)	--
BMK_Unigene_088420	1.9081	1.95858	2.26636	7.15889	4.57113	1.94391	[RTKL]	--	Molecular Function: protein serine/threonine kinase activity (GO:0004674);; Molecular Function: calcium ion binding (GO:0005509);; Molecular Function: ATP binding (GO:0005524);; Biological Process: protein phosphorylation (GO:0006468);; Cellular Component: cytoplasmic membrane-bounded vesicle (GO:0016023);; Molecular Function: polysaccharide binding (GO:0030247);;	--	--	--	Protein tyrosine kinase;; Protein kinase domain;; Wall-associated receptor kinase galacturonan-binding;; Calcium-binding EGF domain;; EGF-like domain	Wall-associated receptor kinase 5 (Precursor) GN=WAK5 OS=Arabidopsis thaliana (Mouse-ear cress) PE=2 SV=1	T	Signal transduction mechanisms	hypothetical protein SORBIDRAFT_06g022700 [Sorghum bicolor]	molecular function: catalytic activity (GO:0003824);; biological process: metabolic process (GO:0008152);; biological process: cellular process (GO:0009987);; molecular function: binding (GO:0005488);; cellular component: cell (GO:0005623);; cellular component: organelle (GO:0043226);; cellular component: cell part (GO:0044464)	--
BMK_Unigene_088524	0	0	0	6.71238	0.0460945	0	--	--	--	--	--	--	--	--	--	--	--	--	--
BMK_Unigene_088674	0	0.422098	0.00628483	8.21196	0.289027	0.0058118	[V]	Defense mechanisms	Molecular Function: nucleotide binding (GO:0000166);; Cellular Component: membrane (GO:0016020);; Molecular Function: ATPase activity (GO:0016887);;	--	[Q]	Secondary metabolites biosynthesis, transport and catabolism	ABC-2 type transporter;; ABC transporter;; ABC-2 family transporter protein;; AAA domain;; AAA domain;; Protein of unknown function, DUF258;; P-loop containing region of AAA domain;; AAA ATPase domain	ABC transporter G family member 29 OS=Arabidopsis thaliana (Mouse-ear cress) PE=2 SV=2	--	--	hypothetical protein F443_05232 [Phytophthora parasitica P1569]	molecular function: binding (GO:0005488);; cellular component: membrane (GO:0016020);; molecular function: catalytic activity (GO:0003824);; biological process: metabolic process (GO:0008152);; biological process: cellular process (GO:0009987);; biological process: single-organism process (GO:0044699)	--
BMK_Unigene_088783	0.100257	0.140682	0	2.53464	0.466331	0	--	--	--	--	--	--	--	--	--	--	hypothetical protein L915_11547 [Phytophthora parasitica]	--	--
BMK_Unigene_088856	28.5411	12.238	3.97747	705.951	27.9512	13.9005	--	--	Molecular Function: hydrolase activity, hydrolyzing O-glycosyl compounds (GO:0004553);; Biological Process: carbohydrate metabolic process (GO:0005975);; Cellular Component: cytoplasmic membrane-bounded vesicle (GO:0016023);;	--	--	--	Glycosyl hydrolases family 17	Glucan endo-1,3-beta-glucosidase 13 (Precursor) GN=At5g56590 OS=Arabidopsis thaliana (Mouse-ear cress) PE=1 SV=1	--	--	TPA: putative O-glycosyl hydrolase family 17 protein, partial [Zea mays]	molecular function: catalytic activity (GO:0003824);; biological process: metabolic process (GO:0008152);; cellular component: cell (GO:0005623);; cellular component: organelle (GO:0043226);; cellular component: cell part (GO:0044464)	--
BMK_Unigene_089312	2.45349	1.2912	0.183165	3.09299	0.486061	0.449431	--	--	Molecular Function: ATP binding (GO:0005524);; Biological Process: ATP catabolic process (GO:0006200);; Biological Process: ATP biosynthetic process (GO:0006754);; Biological Process: cation transport (GO:0006812);; Molecular Function: hydrogen-exporting ATPase activity, phosphorylative mechanism (GO:0008553);; Cellular Component: integral component of membrane (GO:0016021);; Molecular Function: …	K01535|0|csl:COCSUDRAFT_23431|putative plasma membrane-type proton ATPase; K01535 H+-transporting ATPase [EC:3.6.3.6] (A)	[P]	Inorganic ion transport and metabolism	E1-E2 ATPase;; haloacid dehalogenase-like hydrolase;; Cation transporter/ATPase, N-terminus;; haloacid dehalogenase-like hydrolase;; haloacid dehalogenase-like hydrolase	Plasma membrane ATPase GN=PMA1 OS=Dunaliella bioculata (Green alga) PE=2 SV=1	P	Inorganic ion transport and metabolism	hypothetical protein PHYSODRAFT_553971 [Phytophthora sojae]	molecular function: binding (GO:0005488);; biological process: metabolic process (GO:0008152);; biological process: cellular process (GO:0009987);; biological process: single-organism process (GO:0044699);; biological process: localization (GO:0051179);; molecular function: catalytic activity (GO:0003824);; molecular function: transporter activity (GO:0005215);; cellular component: membrane (GO:0…	Oxidative phosphorylation (ko00190)
BMK_Unigene_089357	1.86912	1.09752	1.4609	6.1475	1.75768	1.14517	--	--	Molecular Function: ARF guanyl-nucleotide exchange factor activity (GO:0005086);; Cellular Component: chloroplast (GO:0009507);; Biological Process: regulation of ARF protein signal transduction (GO:0032012);;	K18442|1.65315e-108|sbi:SORBI_10g024440|SORBIDRAFT_10g024440, Sb10g024440; hypothetical protein; K18442 brefeldin A-inhibited guanine nucleotide-exchange protein (A)	[U]	Intracellular trafficking, secretion, and vesicular transport	--	Brefeldin A-inhibited guanine nucleotide-exchange protein 1 GN=BIG1 OS=Arabidopsis thaliana (Mouse-ear cress) PE=2 SV=1	U	Intracellular trafficking, secretion, and vesicular transport	hypothetical protein SORBIDRAFT_10g024440 [Sorghum bicolor]	molecular function: guanyl-nucleotide exchange factor activity (GO:0005085);; biological process: biological regulation (GO:0065007);; cellular component: cell (GO:0005623);; cellular component: organelle (GO:0043226);; cellular component: cell part (GO:0044464)	Endocytosis (ko04144)
BMK_Unigene_089496	2.12684	0.232114	0.467472	6.68447	2.6629	2.36615	--	--	--	--	--	--	--	--	--	--	--	--	--
BMK_Unigene_089677	3.14349	2.47218	1.04726	3.33757	1.80696	1.32547	--	--	Cellular Component: cytoplasmic membrane-bounded vesicle (GO:0016023);;	--	--	--	--	--	--	--	hypothetical protein SORBIDRAFT_07g004920 [Sorghum bicolor]	cellular component: cell (GO:0005623);; cellular component: organelle (GO:0043226);; cellular component: cell part (GO:0044464)	--
BMK_Unigene_089679	2.82814	1.52737	2.25776	5.10199	2.29168	1.91771	[J]	Translation, ribosomal structure and biogenesis	Cellular Component: mitochondrion (GO:0005739);; Molecular Function: queuine tRNA-ribosyltransferase activity (GO:0008479);; Biological Process: queuosine biosynthetic process (GO:0008616);;	K00773|1.48518e-177|sita:101765742|queuine tRNA-ribosyltransferase-like; K00773 queuine tRNA-ribosyltransferase [EC:2.4.2.29] (A)	[A]	RNA processing and modification	Queuine tRNA-ribosyltransferase	--	--	--	PREDICTED: queuine tRNA-ribosyltransferase-like isoform X1 [Setaria italica]	cellular component: cell (GO:0005623);; cellular component: organelle (GO:0043226);; cellular component: cell part (GO:0044464);; molecular function: catalytic activity (GO:0003824);; biological process: metabolic process (GO:0008152);; biological process: cellular process (GO:0009987);; biological process: single-organism process (GO:0044699)	--
BMK_Unigene_089716	3.50096	1.69148	2.00221	19.1558	5.56084	5.92754	--	--	--	--	--	--	--	--	--	--	hypothetical protein SORBIDRAFT_01g011590 [Sorghum bicolor]	--	--
BMK_Unigene_089818	0.491373	0.483224	0.658165	4.05321	2.03647	1.49394	--	--	--	--	--	--	--	--	--	--	--	--	--
BMK_Unigene_089974	10.9544	4.25592	4.77793	25.1651	9.76987	8.61522	--	--	Biological Process: RNA processing (GO:0006396);; Cellular Component: plastid (GO:0009536);;	--	--	--	--	Chloroplastic group IIA intron splicing facilitator CRS1, chloroplastic (Precursor) GN=CRS1 OS=Zea mays (Maize) PE=1 SV=1	A	RNA processing and modification	PREDICTED: chloroplastic group IIA intron splicing facilitator CRS1, chloroplastic-like isoform X1 [Setaria italica]	biological process: metabolic process (GO:0008152);; biological process: cellular process (GO:0009987);; cellular component: cell (GO:0005623);; cellular component: organelle (GO:0043226);; cellular component: cell part (GO:0044464)	--
BMK_Unigene_090017	7.45978	4.63939	5.79457	16.7808	6.55135	9.23649	--	--	--	--	--	--	--	--	S	Function unknown	PREDICTED: uncharacterized protein LOC101783386 isoform X1 [Setaria italica]	--	--
BMK_Unigene_090235	0.0430744	0	0	16.3278	0.0399607	0	--	--	Molecular Function: hydrolase activity, hydrolyzing O-glycosyl compounds (GO:0004553);; Biological Process: metabolic process (GO:0008152);;	--	--	--	Glycosyl hydrolase family 7	--	G	Carbohydrate transport and metabolism	Similar to Exoglucanase 1; acc. no. P13860 [Pyronema omphalodes CBS 100304]	molecular function: catalytic activity (GO:0003824);; biological process: metabolic process (GO:0008152)	--
BMK_Unigene_090271	546.26	420.784	561.599	705.445	514.586	637.57	[R]	General function prediction only	Molecular Function: nucleotide binding (GO:0000166);; Molecular Function: nucleic acid binding (GO:0003676);; Cellular Component: mitochondrion (GO:0005739);; Cellular Component: plastid (GO:0009536);;	--	[R]	General function prediction only	RNA recognition motif. (a.k.a. RRM, RBD, or RNP domain);; RNA recognition motif (a.k.a. RRM, RBD, or RNP domain);; RNA recognition motif. (a.k.a. RRM, RBD, or RNP domain)	Glycine-rich RNA-binding protein blt801 {ECO:0000250|UniProtKB:Q03250, ECO:0000303|PubMed:8639753} OS=Hordeum vulgare (Barley) PE=1 SV=1	R	General function prediction only	PREDICTED: nucleolin-like [Setaria italica]	molecular function: binding (GO:0005488);; cellular component: cell (GO:0005623);; cellular component: organelle (GO:0043226);; cellular component: cell part (GO:0044464)	--
BMK_Unigene_090341	0.797374	0.418494	0.354719	5.06815	1.80391	1.19359	--	--	--	--	--	--	--	--	--	--	--	--	--
BMK_Unigene_090345	3.03652	1.21296	1.14341	6.66237	0.857189	0.797362	--	--	Molecular Function: transporter activity (GO:0005215);; Biological Process: oligopeptide transport (GO:0006857);; Cellular Component: integral component of membrane (GO:0016021);;	--	[E]	Amino acid transport and metabolism	--	Protein NRT1/ PTR FAMILY 8.3 GN=F14H20.11 OS=Arabidopsis thaliana (Mouse-ear cress) PE=1 SV=1	E	Amino acid transport and metabolism	PREDICTED: peptide transporter PTR2-like [Setaria italica]	molecular function: transporter activity (GO:0005215);; biological process: localization (GO:0051179);; biological process: single-organism process (GO:0044699);; cellular component: membrane (GO:0016020);; cellular component: membrane part (GO:0044425)	--
BMK_Unigene_090466	11.6582	10.7873	10.0981	26.3252	15.6072	10.3129	--	--	Molecular Function: metalloendopeptidase activity (GO:0004222);; Molecular Function: ATP binding (GO:0005524);; Cellular Component: mitochondrion (GO:0005739);; Biological Process: proteolysis (GO:0006508);; Molecular Function: zinc ion binding (GO:0008270);; Cellular Component: chloroplast thylakoid membrane (GO:0009535);; Cellular Component: integral component of membrane (GO:0016021);; Molecul…	K08956|4.47975e-59|sbi:SORBI_09g022490|SORBIDRAFT_09g022490, Sb09g022490; hypothetical protein; K08956 AFG3 family protein [EC:3.4.24.-] (A)	[O]	Posttranslational modification, protein turnover, chaperones	--	ATP-dependent zinc metalloprotease FTSH 8, mitochondrial (Precursor) OS=Oryza sativa subsp. japonica (Rice) PE=3 SV=1	O	Posttranslational modification, protein turnover, chaperones	hypothetical protein SORBIDRAFT_09g022490 [Sorghum bicolor]	molecular function: catalytic activity (GO:0003824);; biological process: metabolic process (GO:0008152);; molecular function: binding (GO:0005488);; cellular component: cell (GO:0005623);; cellular component: organelle (GO:0043226);; cellular component: cell part (GO:0044464);; cellular component: membrane (GO:0016020);; cellular component: organelle part (GO:0044422);; cellular component: membr…	--
BMK_Unigene_090514	0.059404	0.254571	0.310656	3.96809	0.830233	0.328837	--	--	--	--	--	--	--	--	--	--	--	--	--
BMK_Unigene_090571	0.265151	0	0.0527632	2.8519	0.203706	0.0487302	--	--	--	--	--	--	--	--	--	--	--	--	--
BMK_Unigene_090582	31.8635	31.8346	25.0531	55.879	27.0876	26.9382	--	--	--	--	--	--	--	Peroxisomal adenine nucleotide carrier 1 GN=PNC1 OS=Glycine max (Soybean) PE=2 SV=1	--	--	--	--	--
BMK_Unigene_090594	0.362805	0.35317	0.270838	2.44338	0.702517	0.537869	--	--	--	--	--	--	Domain of unknown function (DUF4218);; Transposase family tnp2;; Transposase family tnp2	--	--	--	transposon protein, putative, CACTA, En/Spm sub-class [Oryza sativa Japonica Group]	--	--
BMK_Unigene_090612	0.913702	0.345259	1.72073	6.92895	3.87612	1.79292	--	--	--	--	--	--	--	--	--	--	--	--	--
BMK_Unigene_090666	2.11652	2.15107	1.25252	12.8698	4.02543	3.79159	--	--	--	--	--	--	--	--	--	--	--	--	--
BMK_Unigene_090778	0.326213	0.10217	0.363548	1.42096	0.54133	0.672084	--	--	--	--	[O]	Posttranslational modification, protein turnover, chaperones	--	Glutathione S-transferase F10 GN=F7F1.8 OS=Arabidopsis thaliana (Mouse-ear cress) PE=1 SV=3	O	Posttranslational modification, protein turnover, chaperones	PREDICTED: proteoglycan 4-like [Setaria italica]	--	--
BMK_Unigene_090795	1.68572	0.954609	0.23673	8.57681	0.0749533	0	--	--	--	--	--	--	--	--	--	--	--	--	--
BMK_Unigene_090888	12.4685	5.51005	6.64277	25.5394	13.425	12.0895	--	--	Molecular Function: sequence-specific DNA binding transcription factor activity (GO:0003700);; Biological Process: regulation of transcription, DNA-templated (GO:0006355);; Molecular Function: sequence-specific DNA binding (GO:0043565);;	K14431|4.37067e-13|sita:101755908|transcription factor HBP-1b(c1)-like; K14431 transcription factor TGA (A)	--	--	--	--	--	--	PREDICTED: transcription factor HBP-1b(c1)-like isoform X1 [Setaria italica]	molecular function: nucleic acid binding transcription factor activity (GO:0001071);; biological process: biological regulation (GO:0065007);; molecular function: binding (GO:0005488)	Plant hormone signal transduction (ko04075)
BMK_Unigene_090933	2.64105	1.17586	1.10437	9.22928	1.48781	3.01136	[O]	Posttranslational modification, protein turnover, chaperones	Biological Process: primary metabolic process (GO:0044238);; Biological Process: cellular macromolecule metabolic process (GO:0044260);;	K09566|3.08569e-32|obr:102711769|peptidyl-prolyl cis-trans isomerase G-like; K09566 peptidyl-prolyl isomerase G (cyclophilin G) [EC:5.2.1.8] (A)	[O]	Posttranslational modification, protein turnover, chaperones	--	Peptidyl-prolyl cis-trans isomerase CYP63 GN=MAA21.30 OS=Arabidopsis thaliana (Mouse-ear cress) PE=1 SV=1	O	Posttranslational modification, protein turnover, chaperones	hypothetical protein OsI_06299 [Oryza sativa Indica Group]	biological process: metabolic process (GO:0008152);; biological process: cellular process (GO:0009987)	--
BMK_Unigene_090972	26.0247	17.7355	1.48817	50.904	5.67488	6.87591	[E]	Amino acid transport and metabolism	Molecular Function: serine-type endopeptidase activity (GO:0004252);; Biological Process: proteolysis (GO:0006508);; Cellular Component: chloroplast (GO:0009507);; Cellular Component: membrane (GO:0016020);; Biological Process: transmembrane transport (GO:0055085);; Molecular Function: serine-type exopeptidase activity (GO:0070008);;	K01322|0|sita:101755076|prolyl endopeptidase-like; K01322 prolyl oligopeptidase [EC:3.4.21.26] (A)	[O]	Posttranslational modification, protein turnover, chaperones	Prolyl oligopeptidase, N-terminal beta-propeller domain;; Prolyl oligopeptidase family	--	O	Posttranslational modification, protein turnover, chaperones	PREDICTED: prolyl endopeptidase-like isoform X1 [Setaria italica]	molecular function: catalytic activity (GO:0003824);; biological process: metabolic process (GO:0008152);; cellular component: cell (GO:0005623);; cellular component: organelle (GO:0043226);; cellular component: cell part (GO:0044464);; cellular component: membrane (GO:0016020);; biological process: cellular process (GO:0009987);; biological process: single-organism process (GO:0044699);; biologi…	--
BMK_Unigene_091048	1.33109	1.21435	1.28597	3.16879	1.3505	1.63126	--	--	--	--	--	--	--	--	R	General function prediction only	PREDICTED: uncharacterized protein LOC101772734 [Setaria italica]	--	--
BMK_Unigene_091104	11.0893	5.52967	5.10606	27.359	12.0763	15.4732	--	--	--	--	--	--	--	--	--	--	--	--	--
BMK_Unigene_091253	65.7756	130.214	27.3923	262.373	68.4531	77.3564	--	--	Molecular Function: iron ion binding (GO:0005506);; Cellular Component: chloroplast (GO:0009507);; Biological Process: response to abscisic acid (GO:0009737);; Biological Process: response to jasmonic acid (GO:0009753);; Biological Process: defense response to bacterium, incompatible interaction (GO:0009816);; Molecular Function: linoleate 13S-lipoxygenase activity (GO:0016165);; Biological Proce…	K15718|0|sita:101757274|putative linoleate 9S-lipoxygenase 3-like; K15718 linoleate 9S-lipoxygenase [EC:1.13.11.58] (A)	--	--	Lipoxygenase;; PLAT/LH2 domain	Putative linoleate 9S-lipoxygenase 3 GN=OSJNBb0017F17.2 OS=Oryza sativa subsp. japonica (Rice) PE=3 SV=1	S	Function unknown	PREDICTED: putative linoleate 9S-lipoxygenase 3-like [Setaria italica]	molecular function: binding (GO:0005488);; cellular component: cell (GO:0005623);; cellular component: organelle (GO:0043226);; cellular component: cell part (GO:0044464);; biological process: response to stimulus (GO:0050896);; biological process: immune system process (GO:0002376);; biological process: multi-organism process (GO:0051704);; molecular function: catalytic activity (GO:0003824);; b…	Linoleic acid metabolism (ko00591)
BMK_Unigene_091266	0	0.341338	0	11.7676	0.522214	0	--	--	Biological Process: primary metabolic process (GO:0044238);; Biological Process: organic substance metabolic process (GO:0071704);;	--	--	--	PAN domain;; PAN domain;; PAN-like domain	--	--	--	putative CBEL-like protein [Phytophthora sojae]	biological process: metabolic process (GO:0008152)	--
BMK_Unigene_091285	1.28895	1.02781	0.797851	8.79243	3.5974	2.30133	--	--	Molecular Function: DNA binding (GO:0003677);; Molecular Function: protein dimerization activity (GO:0046983);;	--	--	--	BED zinc finger;; Protein of unknown function (DUF 659)	--	S	Function unknown	hypothetical protein SORBIDRAFT_01g039700 [Sorghum bicolor]	molecular function: binding (GO:0005488)	--
BMK_Unigene_091338	0.554154	0.0549196	0.171191	2.62491	0.852272	0.82956	[L]	Replication, recombination and repair	Molecular Function: RNA binding (GO:0003723);; Molecular Function: RNA-directed DNA polymerase activity (GO:0003964);; Molecular Function: RNA-DNA hybrid ribonuclease activity (GO:0004523);; Biological Process: RNA-dependent DNA replication (GO:0006278);; Biological Process: DNA integration (GO:0015074);;	--	[R]	General function prediction only	Reverse transcriptase (RNA-dependent DNA polymerase)	RNA-directed DNA polymerase homolog OS=Oenothera berteroana (Bertero&apos;s evening primrose) PE=4 SV=1	L	Replication, recombination and repair	PH01B001I13.4 [Phyllostachys edulis]	molecular function: binding (GO:0005488);; molecular function: catalytic activity (GO:0003824);; biological process: metabolic process (GO:0008152);; biological process: cellular process (GO:0009987)	--
BMK_Unigene_091359	0.0687003	0.235594	0.18103	3.11477	0.916235	0.567045	--	--	--	--	--	--	--	--	--	--	--	--	--
BMK_Unigene_091508	0.508692	0.827824	0.549488	9.42285	0.545513	1.59901	--	--	--	--	--	--	--	--	--	--	--	--	--
BMK_Unigene_091510	8.15177	3.21785	3.62202	14.0969	7.55802	8.01556	--	--	Biological Process: ubiquitin-dependent protein catabolic process (GO:0006511);; Biological Process: transport (GO:0006810);; Cellular Component: plastid (GO:0009536);; Cellular Component: integral component of membrane (GO:0016021);;	K13354|1.35287e-100|sita:101786980|peroxisomal nicotinamide adenine dinucleotide carrier-like; K13354 solute carrier family 25 (peroxisomal adenine nucleotide transporter), member 17 (A)	[C]	Energy production and conversion	Mitochondrial carrier protein;; Mitochondrial carrier protein;; Mitochondrial carrier protein	Peroxisomal nicotinamide adenine dinucleotide carrier GN=T28M21.13 OS=Arabidopsis thaliana (Mouse-ear cress) PE=1 SV=1	--	--	PREDICTED: peroxisomal nicotinamide adenine dinucleotide carrier-like [Setaria italica]	biological process: metabolic process (GO:0008152);; biological process: cellular process (GO:0009987);; biological process: localization (GO:0051179);; cellular component: cell (GO:0005623);; cellular component: organelle (GO:0043226);; cellular component: cell part (GO:0044464);; cellular component: membrane (GO:0016020);; cellular component: membrane part (GO:0044425)	Peroxisome (ko04146)
BMK_Unigene_091582	21.0482	8.88413	15.547	73.279	35.7421	10.2226	[HI]	--	Molecular Function: 1-deoxy-D-xylulose-5-phosphate synthase activity (GO:0008661);; Biological Process: thiamine biosynthetic process (GO:0009228);; Cellular Component: chloroplast (GO:0009507);; Biological Process: terpenoid biosynthetic process (GO:0016114);; Molecular Function: metal ion binding (GO:0046872);; Biological Process: 1-deoxy-D-xylulose 5-phosphate biosynthetic process (GO:0052865)…	K01662|0|sita:101761672|probable 1-deoxy-D-xylulose-5-phosphate synthase 2, chloroplastic-like; K01662 1-deoxy-D-xylulose-5-phosphate synthase [EC:2.2.1.7] (A)	[G]	Carbohydrate transport and metabolism	1-deoxy-D-xylulose-5-phosphate synthase;; Transketolase, pyrimidine binding domain;; Transketolase, C-terminal domain;; Dehydrogenase E1 component;; Transketolase, thiamine diphosphate binding domain	Probable 1-deoxy-D-xylulose-5-phosphate synthase 2, chloroplastic (Precursor) OS=Oryza sativa subsp. japonica (Rice) PE=2 SV=1	--	--	PREDICTED: probable 1-deoxy-D-xylulose-5-phosphate synthase 2, chloroplastic-like [Setaria italica]	molecular function: catalytic activity (GO:0003824);; biological process: metabolic process (GO:0008152);; biological process: cellular process (GO:0009987);; biological process: single-organism process (GO:0044699);; cellular component: cell (GO:0005623);; cellular component: organelle (GO:0043226);; cellular component: cell part (GO:0044464);; molecular function: binding (GO:0005488)	Thiamine metabolism (ko00730);; Terpenoid backbone biosynthesis (ko00900)
BMK_Unigene_091752	3.94185	3.09372	9.88646	12.5784	6.06385	8.86449	--	--	--	--	--	--	--	--	--	--	--	--	--
BMK_Unigene_091795	0.802253	4.28917	1.71451	5.9355	0.27788	2.73909	[J]	Translation, ribosomal structure and biogenesis	Molecular Function: structural constituent of ribosome (GO:0003735);; Cellular Component: ribosome (GO:0005840);; Biological Process: translation (GO:0006412);; Biological Process: proteolysis (GO:0006508);; Molecular Function: dipeptidyl-peptidase activity (GO:0008239);;	K02976|2.67236e-39|aly:ARALYDRAFT_486074|hypothetical protein; K02976 small subunit ribosomal protein S26e (A)	[J]	Translation, ribosomal structure and biogenesis	Ribosomal protein S26e	40S ribosomal protein S26-3 GN=RPS26C OS=Arabidopsis thaliana (Mouse-ear cress) PE=2 SV=1	J	Translation, ribosomal structure and biogenesis	40S ribosomal protein S26 [Aspergillus flavus NRRL3357]	molecular function: structural molecule activity (GO:0005198);; cellular component: cell (GO:0005623);; cellular component: macromolecular complex (GO:0032991);; cellular component: organelle (GO:0043226);; cellular component: cell part (GO:0044464);; biological process: metabolic process (GO:0008152);; biological process: cellular process (GO:0009987);; molecular function: catalytic activity (GO…	Ribosome (ko03010)
BMK_Unigene_091821	0	0	0	3.49854	1.20193	0.653831	--	--	--	--	[T]	Signal transduction mechanisms	NB-ARC domain;; Leucine Rich repeats (2 copies);; Leucine rich repeat;; AAA ATPase domain	Probable disease resistance protein RDL5 GN=RDL5 OS=Arabidopsis thaliana (Mouse-ear cress) PE=1 SV=1	T	Signal transduction mechanisms	PREDICTED: putative disease resistance RPP13-like protein 2-like [Setaria italica]	--	--
BMK_Unigene_091824	0.618728	0.209762	1.3848	3.51107	0.413324	1.04216	--	--	--	--	--	--	--	--	--	--	--	--	--
BMK_Unigene_091836	1.07383	0.863593	0.65171	2.99623	1.38768	1.24145	[L]	Replication, recombination and repair	Molecular Function: DNA binding (GO:0003677);; Molecular Function: chromatin binding (GO:0003682);; Molecular Function: RNA binding (GO:0003723);; Molecular Function: RNA-directed DNA polymerase activity (GO:0003964);; Molecular Function: aspartic-type endopeptidase activity (GO:0004190);; Biological Process: RNA-dependent DNA replication (GO:0006278);; Biological Process: DNA recombination (GO:0…	--	[R]	General function prediction only	Reverse transcriptase (RNA-dependent DNA polymerase);; Retrotransposon gag protein;; Retroviral aspartyl protease;; Integrase core domain;; Chromo (CHRromatin Organisation MOdifier) domain	Uncharacterized mitochondrial protein AtMg00860 GN=AtMg00860 OS=Arabidopsis thaliana (Mouse-ear cress) PE=4 SV=1	R	General function prediction only	OSIGBa0114M03.4 [Oryza sativa Indica Group]	molecular function: binding (GO:0005488);; molecular function: catalytic activity (GO:0003824);; biological process: metabolic process (GO:0008152);; biological process: cellular process (GO:0009987);; biological process: cellular component organization or biogenesis (GO:0071840)	--
BMK_Unigene_091982	23.4917	20.3797	16.7879	42.0096	22.6744	26.4428	--	--	Molecular Function: ATP binding (GO:0005524);; Biological Process: defense response (GO:0006952);; Molecular Function: nucleoside-triphosphatase activity (GO:0017111);; Molecular Function: ADP binding (GO:0043531);;	--	[R]	General function prediction only	NB-ARC domain;; AAA domain;; NACHT domain	Uncharacterized protein At2g02148 GN=At2g02148 OS=Arabidopsis thaliana (Mouse-ear cress) PE=2 SV=1	T	Signal transduction mechanisms	PREDICTED: putative disease resistance RPP13-like protein 1-like [Setaria italica]	molecular function: binding (GO:0005488);; biological process: response to stimulus (GO:0050896);; molecular function: catalytic activity (GO:0003824);; biological process: metabolic process (GO:0008152)	--
BMK_Unigene_092068	22.4563	18.2773	11.2832	45.3117	19.8035	29.5658	[R]	General function prediction only	Cellular Component: plastid (GO:0009536);; Biological Process: vegetative to reproductive phase transition of meristem (GO:0010228);; Biological Process: protein desumoylation (GO:0016926);; Biological Process: hydrogen peroxide biosynthetic process (GO:0050665);;	--	[D]	Cell cycle control, cell division, chromosome partitioning	ER-Golgi trafficking TRAPP I complex 85 kDa subunit;; gag-polypeptide of LTR copia-type;; gag-polypeptide of LTR copia-type;; gag-polypeptide of LTR copia-type;; Retrotransposon gag protein;; Bacterial-like globin	Two-on-two hemoglobin-3 GN=GLB3 OS=Arabidopsis thaliana (Mouse-ear cress) PE=1 SV=1	D	Cell cycle control, cell division, chromosome partitioning	PREDICTED: trafficking protein particle complex subunit 8-like [Setaria italica]	cellular component: cell (GO:0005623);; cellular component: organelle (GO:0043226);; cellular component: cell part (GO:0044464);; biological process: reproductive process (GO:0022414);; biological process: multicellular organismal process (GO:0032501);; biological process: developmental process (GO:0032502);; biological process: single-organism process (GO:0044699);; biological process: metabolic…	--
BMK_Unigene_092183	30.4855	22.6013	18.332	46.3039	33.3054	26.6921	--	--	Biological Process: nuclear-transcribed mRNA catabolic process (GO:0000956);; Molecular Function: ubiquitin-protein transferase activity (GO:0004842);; Biological Process: ubiquitin-dependent protein catabolic process (GO:0006511);; Biological Process: auxin homeostasis (GO:0010252);; Biological Process: protein ubiquitination (GO:0016567);; Biological Process: organ formation (GO:0048645);;	--	[R]	General function prediction only	F-box-like;; F-box domain	F-box/LRR-repeat protein 15 GN=FBL15 OS=Arabidopsis thaliana (Mouse-ear cress) PE=2 SV=2	R	General function prediction only	PREDICTED: LOW QUALITY PROTEIN: F-box/LRR-repeat protein 15-like [Setaria italica]	biological process: metabolic process (GO:0008152);; biological process: cellular process (GO:0009987);; molecular function: catalytic activity (GO:0003824);; biological process: biological regulation (GO:0065007);; biological process: multicellular organismal process (GO:0032501);; biological process: developmental process (GO:0032502);; biological process: single-organism process (GO:0044699)	--
BMK_Unigene_092312	1.93358	12.9968	0.84403	23.3891	3.24328	4.23019	[V]	Defense mechanisms	Molecular Function: ATP binding (GO:0005524);; Biological Process: ATP catabolic process (GO:0006200);; Biological Process: transport (GO:0006810);; Cellular Component: integral component of membrane (GO:0016021);; Molecular Function: ATPase activity (GO:0016887);;	--	[Q]	Secondary metabolites biosynthesis, transport and catabolism	ABC transporter	Probable pleiotropic drug resistance protein 2 OS=Oryza sativa subsp. japonica (Rice) PE=3 SV=1	Q	Secondary metabolites biosynthesis, transport and catabolism	PREDICTED: probable pleiotropic drug resistance protein 2-like [Setaria italica]	molecular function: binding (GO:0005488);; biological process: metabolic process (GO:0008152);; biological process: cellular process (GO:0009987);; biological process: single-organism process (GO:0044699);; biological process: localization (GO:0051179);; cellular component: membrane (GO:0016020);; cellular component: membrane part (GO:0044425);; molecular function: catalytic activity (GO:0003824)	--
BMK_Unigene_092389	10.8985	8.91459	6.09209	20.8707	14.2279	9.15257	--	--	Cellular Component: plasma membrane (GO:0005886);;	--	[R]	General function prediction only	--	--	--	--	PREDICTED: uncharacterized protein LOC101769911 isoform X4 [Setaria italica]	cellular component: cell (GO:0005623);; cellular component: membrane (GO:0016020);; cellular component: cell part (GO:0044464)	--
BMK_Unigene_092412	0.423329	0.43278	0.712851	2.35154	1.18827	1.1213	[L]	Replication, recombination and repair	Molecular Function: DNA binding (GO:0003677);; Molecular Function: chromatin binding (GO:0003682);; Molecular Function: RNA binding (GO:0003723);; Molecular Function: RNA-directed DNA polymerase activity (GO:0003964);; Molecular Function: aspartic-type endopeptidase activity (GO:0004190);; Cellular Component: nucleus (GO:0005634);; Biological Process: RNA-dependent DNA replication (GO:0006278);; …	--	[R]	General function prediction only	Reverse transcriptase (RNA-dependent DNA polymerase);; Chromo (CHRromatin Organisation MOdifier) domain;; Retrotransposon gag protein	RNA-directed DNA polymerase homolog OS=Oenothera berteroana (Bertero&apos;s evening primrose) PE=4 SV=1	--	--	Os10g0317000 [Oryza sativa Japonica Group]	molecular function: binding (GO:0005488);; molecular function: catalytic activity (GO:0003824);; biological process: metabolic process (GO:0008152);; biological process: cellular process (GO:0009987);; cellular component: cell (GO:0005623);; cellular component: organelle (GO:0043226);; cellular component: cell part (GO:0044464);; biological process: cellular component organization or biogenesis (…	--
BMK_Unigene_092445	0.615629	0	0	22.7977	3.10235	0.741484	--	--	--	--	--	--	--	--	--	--	--	--	--
BMK_Unigene_092493	1.85313	0.704808	0.890459	3.0969	1.67731	1.9077	--	--	--	--	[T]	Signal transduction mechanisms	NB-ARC domain;; Leucine rich repeat;; Leucine rich repeat;; Leucine Rich repeats (2 copies);; Leucine Rich Repeat	Putative disease resistance protein RGA4 GN=RGA4 OS=Solanum bulbocastanum (Wild potato) PE=2 SV=1	--	--	PREDICTED: putative disease resistance protein RGA3-like isoform X1 [Setaria italica]	--	--
BMK_Unigene_092543	0	0.0414625	0	9.78727	0	0	--	--	--	--	--	--	Elicitin	Beta-elicitin MGM-beta OS=Phytophthora megasperma (Potato pink rot fungus) PE=1 SV=1	--	--	hypothetical protein PHYSODRAFT_313343 [Phytophthora sojae]	--	--
BMK_Unigene_092552	4.61374	3.10291	2.33042	9.00951	4.86368	4.62415	[KL]	--	Molecular Function: DNA binding (GO:0003677);; Molecular Function: helicase activity (GO:0004386);; Molecular Function: ATP binding (GO:0005524);; Molecular Function: zinc ion binding (GO:0008270);;	K15710|0|sita:101785197|E3 ubiquitin-protein ligase SHPRH-like; K15710 E3 ubiquitin-protein ligase SHPRH [EC:3.6.4.- 6.3.2.19] (A)	[L]	Replication, recombination and repair	SNF2 family N-terminal domain;; SNF2 family N-terminal domain;; PHD-finger	Putative SWI/SNF-related matrix-associated actin-dependent regulator of chromatin subfamily A member 3-like 2 GN=At5g22750 OS=Arabidopsis thaliana (Mouse-ear cress) PE=2 SV=1	--	--	PREDICTED: E3 ubiquitin-protein ligase SHPRH-like [Setaria italica]	molecular function: binding (GO:0005488);; molecular function: catalytic activity (GO:0003824);; biological process: metabolic process (GO:0008152)	--
BMK_Unigene_092594	0.0925064	0.210749	0.364348	1.56571	0.767258	0.733942	--	--	Molecular Function: catalytic activity (GO:0003824);;	--	--	--	Ulp1 protease family, C-terminal catalytic domain	--	--	--	hydroxyproline-rich glycoprotein -like [Oryza sativa Japonica Group]	molecular function: catalytic activity (GO:0003824);; biological process: metabolic process (GO:0008152)	--
BMK_Unigene_092645	3.97956	3.21132	2.80784	6.53762	4.35194	4.01234	--	--	--	K13457|0|sita:101767194|disease resistance protein RPM1-like; K13457 disease resistance protein RPM1 (A)	[T]	Signal transduction mechanisms	NB-ARC domain;; Leucine rich repeat;; Leucine Rich repeats (2 copies);; Leucine Rich Repeat	Disease resistance protein RPM1 GN=F17A9.20 OS=Arabidopsis thaliana (Mouse-ear cress) PE=1 SV=1	T	Signal transduction mechanisms	--	--	Plant-pathogen interaction (ko04626)
BMK_Unigene_092666	2.82326	0.848395	1.14116	13.8695	3.64787	3.89293	[L]	Replication, recombination and repair	--	--	[R]	General function prediction only	Reverse transcriptase (RNA-dependent DNA polymerase);; Integrase core domain	Uncharacterized mitochondrial protein AtMg00860 GN=AtMg00860 OS=Arabidopsis thaliana (Mouse-ear cress) PE=4 SV=1	R	General function prediction only	--	--	--
BMK_Unigene_092707	0.441175	0.22529	0.124479	3.82875	0.901343	0.998882	--	--	--	--	[R]	General function prediction only	GAG-pre-integrase domain	--	R	General function prediction only	--	--	--
BMK_Unigene_092708	21.6857	6.97056	4.86122	40.2476	17.9177	18.3545	--	--	--	--	--	--	--	--	--	--	--	--	--
BMK_Unigene_092724	0.621887	1.13587	2.00273	4.07963	1.07034	2.11317	--	--	--	--	[R]	General function prediction only	gag-polypeptide of LTR copia-type;; gag-polypeptide of LTR copia-type;; Retrotransposon gag protein	Endonuclease OS=Nicotiana tabacum (Common tobacco) PE=2 SV=1	R	General function prediction only	--	--	--
BMK_Unigene_092728	0.37763	0.466308	0.469298	4.53936	0.804827	1.02011	--	--	--	--	--	--	Putative gypsy type transposon	--	S	Function unknown	--	--	--
BMK_Unigene_092752	10.1607	9.52882	10.1717	35.5352	9.91118	12.4831	[L]	Replication, recombination and repair	--	--	[R]	General function prediction only	Integrase core domain;; Reverse transcriptase-like;; Reverse transcriptase (RNA-dependent DNA polymerase);; RNase H;; Retrotransposon gag protein	RNA-directed DNA polymerase homolog OS=Oenothera berteroana (Bertero&apos;s evening primrose) PE=4 SV=1	R	General function prediction only	--	--	--
BMK_Unigene_092754	0.332735	0.384328	0.304203	1.84581	0.671361	0.602964	[L]	Replication, recombination and repair	--	--	[R]	General function prediction only	Reverse transcriptase-like;; Reverse transcriptase (RNA-dependent DNA polymerase);; RNase H;; Aspartyl protease;; Retroviral aspartyl protease;; Integrase core domain	RNA-directed DNA polymerase homolog OS=Oenothera berteroana (Bertero&apos;s evening primrose) PE=4 SV=1	L	Replication, recombination and repair	--	--	--
BMK_Unigene_092760	1.57366	1.3321	1.44676	5.67053	1.9764	2.30127	[L]	Replication, recombination and repair	--	--	[R]	General function prediction only	Reverse transcriptase (RNA-dependent DNA polymerase)	RNA-directed DNA polymerase homolog OS=Oenothera berteroana (Bertero&apos;s evening primrose) PE=4 SV=1	L	Replication, recombination and repair	--	--	--
BMK_Unigene_092761	0.7496	0.575997	0.476135	3.64836	1.36113	1.57853	[L]	Replication, recombination and repair	--	--	[R]	General function prediction only	Reverse transcriptase-like	--	R	General function prediction only	--	--	--
BMK_Unigene_092763	8.84988	1.35903	0.473156	74.6716	2.78428	1.18597	--	--	--	--	--	--	X8 domain	Glucan endo-1,3-beta-glucosidase 1 (Precursor) OS=Arabidopsis thaliana (Mouse-ear cress) PE=1 SV=3	--	--	--	--	--
BMK_Unigene_092901	2.14857	0.352635	1.03307	9.37068	2.21701	1.60318	--	--	--	--	--	--	--	--	--	--	--	--	--
BMK_Unigene_092971	3.80568	1.174	0.109071	15.0885	5.08314	3.85984	--	--	--	--	--	--	--	--	--	--	--	--	--
BMK_Unigene_092973	1.13927	1.33355	0.143554	15.3381	3.06984	2.44767	--	--	--	--	--	--	--	--	--	--	--	--	--
BMK_Unigene_092990	1.85771	0.984122	0.603509	9.48598	1.72252	2.73714	--	--	--	--	--	--	--	--	--	--	--	--	--
BMK_Unigene_093002	0	0.515531	0	14.0041	0.554944	0.198406	--	--	--	--	--	--	--	--	S	Function unknown	hypothetical protein PITG_00292 [Phytophthora infestans T30-4]	--	--
BMK_Unigene_093011	0.643015	0.360518	0.932902	11.5865	3.79478	2.60746	--	--	--	--	--	--	--	--	--	--	--	--	--
BMK_Unigene_093054	1.42979	1.50781	1.80863	9.33906	1.25221	2.26438	--	--	Molecular Function: aspartic-type endopeptidase activity (GO:0004190);; Cellular Component: mitochondrion (GO:0005739);; Biological Process: proteolysis (GO:0006508);;	--	[O]	Posttranslational modification, protein turnover, chaperones	Xylanase inhibitor C-terminal	Protein ASPARTIC PROTEASE IN GUARD CELL 2 (Precursor) GN=ASPG2 OS=Arabidopsis thaliana (Mouse-ear cress) PE=2 SV=1	O	Posttranslational modification, protein turnover, chaperones	hypothetical protein SORBIDRAFT_10g023970 [Sorghum bicolor]	molecular function: catalytic activity (GO:0003824);; biological process: metabolic process (GO:0008152);; cellular component: cell (GO:0005623);; cellular component: organelle (GO:0043226);; cellular component: cell part (GO:0044464)	--
BMK_Unigene_093115	0	0	0	4.50589	0.833944	0.884373	--	--	--	--	--	--	--	--	--	--	--	--	--
BMK_Unigene_093130	0	0	0	12.457	0.0497543	0	--	--	--	--	--	--	Elicitin	Acidic elicitin A1 (Precursor) GN=B14 OS=Phytophthora cryptogea PE=3 SV=1	--	--	elicitin [Phytophthora sojae]	--	--
BMK_Unigene_093155	0	0	0	3.96792	0.948669	0.386282	--	--	--	--	--	--	--	--	--	--	--	--	--
BMK_Unigene_093177	0	0.715958	0	11.0575	0.498383	0	--	--	--	--	--	--	--	--	--	--	--	--	--
BMK_Unigene_093217	0	0	0	5.77243	1.92166	0.986638	--	--	--	K00968|9.72554e-09|sita:101758092|choline-phosphate cytidylyltransferase B-like; K00968 choline-phosphate cytidylyltransferase [EC:2.7.7.15] (A)	[I]	Lipid transport and metabolism	--	Choline-phosphate cytidylyltransferase 2 GN=CCT2 OS=Arabidopsis thaliana (Mouse-ear cress) PE=1 SV=1	I	Lipid transport and metabolism	PREDICTED: choline-phosphate cytidylyltransferase B-like [Setaria italica]	--	Glycerophospholipid metabolism (ko00564)
BMK_Unigene_093234	2.95737	0.521678	0	10.0421	0.218695	0.212641	--	--	--	--	--	--	Ricin-type beta-trefoil lectin domain;; Ricin-type beta-trefoil lectin domain-like	--	S	Function unknown	hypothetical protein HMPREF1544_09339 [Mucor circinelloides f. circinelloides 1006PhL]	--	--
BMK_Unigene_093293	0.167692	0.801783	0.0387942	9.33924	0.637859	0	--	--	--	--	--	--	--	--	--	--	--	--	--
BMK_Unigene_093295	1.23511	1.17166	0.839512	6.10436	0.64927	3.37365	--	--	--	--	--	--	Ribosomal L28e protein family	--	--	--	hypothetical protein S7711_04559 [Stachybotrys chartarum IBT 7711]	--	--
BMK_Unigene_093318	0	0	0	6.44395	0.300895	0	--	--	--	--	--	--	--	--	--	--	--	--	--
BMK_Unigene_093330	0	0	0	3.89569	1.24755	0.675074	--	--	--	--	--	--	--	--	--	--	--	--	--
BMK_Unigene_093385	0.295237	0	0	4.089	0.655461	0	--	--	--	--	--	--	--	--	--	--	--	--	--
BMK_Unigene_093388	0.980137	0.0746891	0.515289	5.07807	0.494262	0.510792	--	--	--	--	--	--	C1-like domain	--	R	General function prediction only	hypothetical protein F775_22579 [Aegilops tauschii]	--	--
BMK_Unigene_093412	0	0	0	2.93684	0.819464	0.767101	--	--	--	--	--	--	--	--	--	--	--	--	--
BMK_Unigene_093522	1.52367	0.640272	0	3.33781	0.287232	0	[J]	Translation, ribosomal structure and biogenesis	Cellular Component: plastid small ribosomal subunit (GO:0000312);; Molecular Function: structural constituent of ribosome (GO:0003735);; Biological Process: translation (GO:0006412);; Cellular Component: plasmodesma (GO:0009506);; Cellular Component: chloroplast stroma (GO:0009570);; Cellular Component: chloroplast envelope (GO:0009941);; Cellular Component: membrane (GO:0016020);; Molecular Func…	K02997|5.55155e-83|cre:CHLREDRAFT_195593|RPS9; ribosomal protein S9, component of cytosolic 80S ribosome and 40S small subunit; K02997 small subunit ribosomal protein S9e (A)	[J]	Translation, ribosomal structure and biogenesis	Ribosomal protein S4/S9 N-terminal domain;; S4 domain	40S ribosomal protein S9-2 GN=RPS9C OS=Arabidopsis thaliana (Mouse-ear cress) PE=2 SV=1	J	Translation, ribosomal structure and biogenesis	PREDICTED: 40S ribosomal protein S9-2-like [Tarenaya hassleriana]	cellular component: cell (GO:0005623);; cellular component: macromolecular complex (GO:0032991);; cellular component: organelle (GO:0043226);; cellular component: organelle part (GO:0044422);; cellular component: cell part (GO:0044464);; molecular function: structural molecule activity (GO:0005198);; biological process: metabolic process (GO:0008152);; biological process: cellular process (GO:000…	Ribosome (ko03010)
BMK_Unigene_098424	37.4309	51.7521	105.456	546.847	313.611	202.873	--	--	Cellular Component: cytoplasmic membrane-bounded vesicle (GO:0016023);;	--	--	--	Thaumatin family	Thaumatin-like protein (Precursor) OS=Oryza sativa subsp. japonica (Rice) PE=1 SV=1	R	General function prediction only	hypothetical protein SORBIDRAFT_08g022450 [Sorghum bicolor]	cellular component: cell (GO:0005623);; cellular component: organelle (GO:0043226);; cellular component: cell part (GO:0044464)	--
BMK_Unigene_107643	0	0.540777	0	3.38333	0.0448141	0	--	--	Cellular Component: mitochondrial respiratory chain complex III (GO:0005750);; Cellular Component: vacuolar membrane (GO:0005774);; Biological Process: glycolytic process (GO:0006096);; Biological Process: mitochondrial electron transport, ubiquinol to cytochrome c (GO:0006122);; Biological Process: ubiquitin-dependent protein catabolic process (GO:0006511);; Biological Process: aerobic respirati…	K00417|1.96656e-14|brp:103850902|cytochrome b-c1 complex subunit 7-1; K00417 ubiquinol-cytochrome c reductase subunit 7 (A)	[C]	Energy production and conversion	Ubiquinol-cytochrome C reductase complex 14kD subunit	Cytochrome b-c1 complex subunit 7-2 OS=Arabidopsis thaliana (Mouse-ear cress) PE=1 SV=1	C	Energy production and conversion	hypothetical protein PHYSODRAFT_284033 [Phytophthora sojae]	cellular component: cell (GO:0005623);; cellular component: membrane (GO:0016020);; cellular component: macromolecular complex (GO:0032991);; cellular component: organelle (GO:0043226);; cellular component: organelle part (GO:0044422);; cellular component: membrane part (GO:0044425);; cellular component: cell part (GO:0044464);; biological process: metabolic process (GO:0008152);; biological proc…	Oxidative phosphorylation (ko00190)
BMK_Unigene_107730	0	0	0	2.77249	0.879053	0.265227	--	--	--	--	--	--	--	--	--	--	hypothetical protein FOTG_11358 [Fusarium oxysporum f. sp. vasinfectum 25433]	--	--
BMK_Unigene_107827	0.121428	0	0.0824431	3.25032	1.02603	0.746437	--	--	--	--	--	--	--	--	--	--	--	--	--
BMK_Unigene_107828	0	0.040216	0	5.12072	0.0799847	0	--	--	--	--	--	--	Cysteine-rich secretory protein family	--	--	--	hypothetical protein PHYSODRAFT_543361, partial [Phytophthora sojae]	--	--
BMK_Unigene_107851	1.25728	0	0	11.9953	0.131879	0.0946437	--	--	Molecular Function: hydrolase activity, hydrolyzing O-glycosyl compounds (GO:0004553);; Biological Process: carbohydrate metabolic process (GO:0005975);;	--	--	--	Glycosyl hydrolase family 7	--	R	General function prediction only	similar to 1,4-beta-D-glucan cellobiohydrolase [Leptosphaeria maculans JN3]	molecular function: catalytic activity (GO:0003824);; biological process: metabolic process (GO:0008152)	--
BMK_Unigene_108122	0.991514	1.47815	0.904505	4.10576	0.089372	1.89668	--	--	--	K01527|1.71407e-09|vcn:VOLCADRAFT_104715|hypothetical protein; K01527 nascent polypeptide-associated complex subunit beta (A)	[K]	Transcription	NAC domain	--	--	--	hypothetical protein VOLCADRAFT_104715 [Volvox carteri f. nagariensis]	--	--
BMK_Unigene_108155	0.452541	0	0.0300822	3.31161	0.631852	0.998232	--	--	--	--	--	--	--	--	--	--	--	--	--
BMK_Unigene_108159	1.53326	2.7988	2.05275	11.7502	0.619532	2.42241	[J]	Translation, ribosomal structure and biogenesis	Cellular Component: nucleus (GO:0005634);; Biological Process: anatomical structure morphogenesis (GO:0009653);; Cellular Component: membrane (GO:0016020);; Cellular Component: cytosolic ribosome (GO:0022626);; Cellular Component: intracellular organelle part (GO:0044446);; Biological Process: single-organism developmental process (GO:0044767);; Biological Process: organ development (GO:0048513);;	K02932|2.73307e-120|sot:102594641|60S ribosomal protein L5-like; K02932 large subunit ribosomal protein L5e (A)	[J]	Translation, ribosomal structure and biogenesis	Ribosomal L18p/L5e family;; Ribosomal L18 C-terminal region	60S ribosomal protein L5-2 GN=RPL5B OS=Arabidopsis thaliana (Mouse-ear cress) PE=2 SV=3	J	Translation, ribosomal structure and biogenesis	PREDICTED: 60S ribosomal protein L5-like [Tarenaya hassleriana]	cellular component: cell (GO:0005623);; cellular component: organelle (GO:0043226);; cellular component: cell part (GO:0044464);; biological process: developmental process (GO:0032502);; cellular component: membrane (GO:0016020);; cellular component: macromolecular complex (GO:0032991);; cellular component: organelle part (GO:0044422);; biological process: single-organism process (GO:0044699);; b…	Ribosome (ko03010)
BMK_Unigene_108183	0	0.229667	0	3.15889	0	0	--	--	Biological Process: mitochondrial electron transport, ubiquinol to cytochrome c (GO:0006122);; Molecular Function: ubiquinol-cytochrome-c reductase activity (GO:0008121);;	K00416|8.97756e-16|mpp:MICPUCDRAFT_9520|hypothetical protein; K00416 ubiquinol-cytochrome c reductase subunit 6 (A)	[C]	Energy production and conversion	Ubiquinol-cytochrome C reductase hinge protein	Cytochrome b-c1 complex subunit 6 OS=Solanum tuberosum (Potato) PE=1 SV=2	O	Posttranslational modification, protein turnover, chaperones	hypothetical protein PPTG_13081 [Phytophthora parasitica INRA-310]	biological process: metabolic process (GO:0008152);; biological process: cellular process (GO:0009987);; biological process: single-organism process (GO:0044699);; molecular function: catalytic activity (GO:0003824);; molecular function: transporter activity (GO:0005215);; biological process: localization (GO:0051179)	Oxidative phosphorylation (ko00190)
BMK_Unigene_108228	0	0.353007	0	5.84642	0.234029	0.0595404	--	--	--	--	--	--	--	--	--	--	--	--	--
BMK_Unigene_108305	0	1.54596	0	6.71608	0.404187	0	--	--	--	--	--	--	--	--	S	Function unknown	hypothetical protein F441_19822 [Phytophthora parasitica CJ01A1]	--	--
